# Supplementary material for: A gene‐centered C. elegans protein–DNA interaction network provides a framework for functional predictions
Source: Mol Syst Biol. 2016 Oct 26;12(10):884. doi: 10.15252/msb.20167131 (PMC5081483; doi:10.15252/msb.20167131)
Supplement: Supplementary file 2 — Dataset EV1 [file MSB-12-884-s002.xlsx]

## Sheet: Dataset EV1
Bait ID	In high-quality dataset?	Screened in Reece-Hoyes et al, Mol Cell 2013?	Bait sequence name	Bait public name	Gene type	Prey Array Coordinate	Prey sequence Name	Prey public Name	Prey Family	Average Raw Normalized Intensity	Average Z-Prime
1016_C12	yes	no	F15C11.2	ubql-1	protein-coding gene	6-C6	F32A5.1	ada-2	ZF - C2H2 - 1 finger, MYB	193.25	6.21064
1053_F12	yes	no	D2085.6	piga-1	protein-coding gene	5-H6	R08B4.2	alr-1	HD - PRD	209.25	15.8595
SREE_CP86	yes	no	T12F5.4	lin-59	protein-coding gene	5-H6	R08B4.2	alr-1	HD - PRD	155.25	4.15609
1072_C04	yes	yes	ZK1067.2	ZK1067.2	protein-coding gene	5-H6	R08B4.2	alr-1	HD - PRD	127.5	2.23701
1008_H11	yes	no	ZK550.6	ZK550.6	protein-coding gene	3-D8	K06A1.1	aptf-1	AP-2	116.5	3.83968
1034_G03	yes	no	Y57A10A.24	Y57A10A.24	protein-coding gene	3-D8	K06A1.1	aptf-1	AP-2	114.75	9.20851
1050_A03	yes	no	W08E12.3	W08E12.3	protein-coding gene	3-D8	K06A1.1	aptf-1	AP-2	217	12.8266
1054_B08	yes	no	C56E6.3	toe-2	protein-coding gene	3-D8	K06A1.1	aptf-1	AP-2	198	16.0142
1066_H04	yes	no	T19D7.5	T19D7.5	protein-coding gene	3-D8	K06A1.1	aptf-1	AP-2	118.5	8.84602
1015_G10	yes	no	T15D6.10	T15D6.10	protein-coding gene	3-D8	K06A1.1	aptf-1	AP-2	161.75	8.787
1037_C12	yes	no	K02F2.6	ser-3	protein-coding gene	3-D8	K06A1.1	aptf-1	AP-2	156	6.20222
1078_G04	yes	no	T14F9.4	peb-1	protein-coding gene	3-D8	K06A1.1	aptf-1	AP-2	238	21.8022
1076_C06	yes	no	F44C8.5	nhr-128	protein-coding gene	3-D8	K06A1.1	aptf-1	AP-2	172	8.86384
1072_A06	yes	no	C12C8.3	lin-41	protein-coding gene	3-D8	K06A1.1	aptf-1	AP-2	127.25	4.88697
1059_E07	yes	no	F09G2.5	lgc-39	protein-coding gene	3-D8	K06A1.1	aptf-1	AP-2	132	9.15789
INS_A37	yes	no	F08G2.6	ins-37	protein-coding gene	3-D8	K06A1.1	aptf-1	AP-2	168.25	8.78221
1054_F09	yes	no	F01D5.7	F01D5.7	protein-coding gene	3-D8	K06A1.1	aptf-1	AP-2	114.75	2.47776
1027_D08	yes	no	Y53H1C.2	ego-2	protein-coding gene	3-D8	K06A1.1	aptf-1	AP-2	124.75	6.52227
1051_G01	yes	no	C05C12.6	C05C12.6	protein-coding gene	3-D8	K06A1.1	aptf-1	AP-2	105.5	2.03213
VV_C08	yes	yes	B0564.10	unc-30	protein-coding gene	3-D8	K06A1.1	aptf-1	AP-2	243.75	2.15667
1077_E03	yes	yes	ZK177.10	tbx-35	protein-coding gene	3-D8	K06A1.1	aptf-1	AP-2	133	3.43475
1006_H01	yes	yes	F52E1.1	pos-1	protein-coding gene	3-D8	K06A1.1	aptf-1	AP-2	129.5	5.18113
1074_E06	yes	yes	Y40B10A.8	nhr-86	protein-coding gene	3-D8	K06A1.1	aptf-1	AP-2	102.75	2.77606
EA_F03	yes	yes	Y40B10A.8	nhr-86	protein-coding gene	3-D8	K06A1.1	aptf-1	AP-2	170.5	16.6221
1075_E01	yes	yes	T06C12.7	nhr-84	protein-coding gene	3-D8	K06A1.1	aptf-1	AP-2	126.25	2.25092
1074_D12	yes	yes	T27B7.2	nhr-225	protein-coding gene	3-D8	K06A1.1	aptf-1	AP-2	190	7.68034
1078_G01	yes	yes	M02H5.3	nhr-201	protein-coding gene	3-D8	K06A1.1	aptf-1	AP-2	111.5	2.11486
1073_B12	yes	yes	E03H4.6	nhr-174	protein-coding gene	3-D8	K06A1.1	aptf-1	AP-2	135.5	4.51235
1073_C02	yes	yes	W10D9.4	nfyb-1	protein-coding gene	3-D8	K06A1.1	aptf-1	AP-2	115.5	4.02134
1005_G07	yes	yes	K12H6.12	K12H6.12	protein-coding gene	3-D8	K06A1.1	aptf-1	AP-2	125.5	5.46541
Y1H_311	yes	yes	T22H9.4	dmd-8	protein-coding gene	3-D8	K06A1.1	aptf-1	AP-2	247.25	9.40984
1077_D07	yes	yes	B0019.2	B0019.2	protein-coding gene	3-D8	K06A1.1	aptf-1	AP-2	199.25	8.33408
1049_C06	yes	no	Y55H10B.2	Y55H10B.2	transposon in origin	3-D8	K06A1.1	aptf-1	AP-2	251.25	19.6202
1026_D02	no	no	Y74C10AL.2	Y74C10AL.2	protein-coding gene	3-D8	K06A1.1	aptf-1	AP-2	222.75	10.3229
1008_C11	no	no	Y51A2D.8	Y51A2D.8	protein-coding gene	3-D8	K06A1.1	aptf-1	AP-2	237.75	4.85997
1052_B05	no	no	T10G3.2	T10G3.2	protein-coding gene	3-D8	K06A1.1	aptf-1	AP-2	237.75	11.1025
1010_D01	no	no	F54E7.7	rcn-1	protein-coding gene	3-D8	K06A1.1	aptf-1	AP-2	245.75	3.99579
1053_F10	no	no	D1065.1	otpl-2	protein-coding gene	3-D8	K06A1.1	aptf-1	AP-2	143	8.05852
1017_H05	no	no	ZK1025.6	nhr-244	protein-coding gene	3-D8	K06A1.1	aptf-1	AP-2	236.25	5.43545
1009_D08	no	no	K05D4.4	cyp-33D1	protein-coding gene	3-D8	K06A1.1	aptf-1	AP-2	244.75	11.7755
1053_G10	no	no	C38C3.6	C38C3.6	protein-coding gene	3-D8	K06A1.1	aptf-1	AP-2	184.75	9.2409
1077_D11	no	yes	H12C20.6	nhr-101	protein-coding gene	3-D8	K06A1.1	aptf-1	AP-2	184.25	7.23187
1073_C08	no	yes	F22D6.2	F22D6.2	protein-coding gene	3-D8	K06A1.1	aptf-1	AP-2	115	3.12955
1075_H10	no	yes	Y39B6A.12	bed-1	protein-coding gene	3-D8	K06A1.1	aptf-1	AP-2	227.75	8.8212
1007_C11	yes	no	Y38H6C.8	Y38H6C.8	protein-coding gene	1-H11	T08H4.3	ast-1	WH - ETS	167.5	4.80413
1042_F05	yes	no	C41C4.3	lron-4	protein-coding gene	1-H11	T08H4.3	ast-1	WH - ETS	110.75	3.17384
1005_B06	yes	no	F58A3.1	ldb-1	protein-coding gene	1-H11	T08H4.3	ast-1	WH - ETS	157.5	9.08252
1012_G02	yes	no	F23H12.2	tomm-20	protein-coding gene	5-E6	T04C10.4	atf-5	bZIP	136.5	4.39303
1001_E01	yes	no	T24C4.5	T24C4.5	protein-coding gene	5-E6	T04C10.4	atf-5	bZIP	175.5	10.8589
1032_G05	yes	no	T08B6.6	str-166	protein-coding gene	5-E6	T04C10.4	atf-5	bZIP	234	28.5931
1059_D09	yes	no	F31F4.6	srh-266	protein-coding gene	5-E6	T04C10.4	atf-5	bZIP	157.5	10.5834
1013_D08	yes	no	Y71D11A.2	smr-1	protein-coding gene	5-E6	T04C10.4	atf-5	bZIP	142.75	3.92685
1009_A09	yes	no	Y18D10A.7	ptr-17	protein-coding gene	5-E6	T04C10.4	atf-5	bZIP	183.5	3.76002
1052_G08	yes	no	T26H2.1	fbxb-1	protein-coding gene	5-E6	T04C10.4	atf-5	bZIP	148.5	6.64452
1019_G11	yes	no	C49C8.1	C49C8.1	protein-coding gene	5-E6	T04C10.4	atf-5	bZIP	154.75	15.4927
VV_C12	yes	yes	C30A5.7	unc-86	protein-coding gene	5-E6	T04C10.4	atf-5	bZIP	141	2.32605
1016_F04	no	no	W05H12.1	W05H12.1	protein-coding gene	5-E6	T04C10.4	atf-5	bZIP	226.75	6.68576
1010_B08	no	no	ZK430.2	tag-231	protein-coding gene	5-E6	T04C10.4	atf-5	bZIP	228.25	15.6602
1044_E01	no	no	M28.8	M28.8	protein-coding gene	5-E6	T04C10.4	atf-5	bZIP	146.25	5.28673
1010_A10	no	no	H09F14.1	H09F14.1	protein-coding gene	5-E6	T04C10.4	atf-5	bZIP	237.25	3.79218
JRH_105	no	yes	ZC64.3	ceh-18	protein-coding gene	5-E6	T04C10.4	atf-5	bZIP	191.25	3.09821
1019_G11	yes	no	C49C8.1	C49C8.1	protein-coding gene	3-G12	C07G2.2	atf-7	bZIP	105.5	5.9359
VV_C12	yes	yes	C30A5.7	unc-86	protein-coding gene	3-G12	C07G2.2	atf-7	bZIP	188.5	6.9272
1016_F04	no	no	W05H12.1	W05H12.1	protein-coding gene	3-G12	C07G2.2	atf-7	bZIP	214.25	4.712
1023_H02	no	no	ZK75.1	ins-4	protein-coding gene	3-G12	C07G2.2	atf-7	bZIP	238.5	6.41853
1046_B10	yes	no	C23G10.3	rps-3	protein-coding gene	1-D12	F17A9.3	atf-8	bZIP	148.5	3.93508
1036_F01	yes	no	C41G11.4	gnrr-4	protein-coding gene	10-H3	F17A9.3	atf-8	bZIP	145	13.5235
1025_H03	no	no	F36D4.5	F36D4.5	protein-coding gene	1-D12	F17A9.3	atf-8	bZIP	184	4.13848
1017_H09	yes	no	ZK973.11	ZK973.11	protein-coding gene	8-H4	C44B9.4	athp-1	AT Hook x2	149	2.5942
1026_B03	yes	no	ZK909.3	ZK909.3	protein-coding gene	8-H4	C44B9.4	athp-1	AT Hook x2	192.75	25.6105
1050_D09	yes	no	ZK795.3	ZK795.3	protein-coding gene	8-H4	C44B9.4	athp-1	AT Hook x2	173.5	9.74457
1008_H11	yes	no	ZK550.6	ZK550.6	protein-coding gene	8-H4	C44B9.4	athp-1	AT Hook x2	199	9.52193
1059_F01	yes	no	ZK228.3	ZK228.3	protein-coding gene	8-H4	C44B9.4	athp-1	AT Hook x2	163.75	8.90714
1011_F03	yes	no	ZK1307.8	ZK1307.8	protein-coding gene	8-H4	C44B9.4	athp-1	AT Hook x2	212.75	10.5162
1043_G04	yes	no	ZC204.14	ZC204.14	protein-coding gene	8-H4	C44B9.4	athp-1	AT Hook x2	170.5	5.60881
1025_E07	yes	no	F57A8.2	yif-1	protein-coding gene	8-H4	C44B9.4	athp-1	AT Hook x2	116.667	1.61054
1032_F03	yes	no	Y76B12C.6	Y76B12C.6	protein-coding gene	8-H4	C44B9.4	athp-1	AT Hook x2	230.75	20.4608
1029_A07	yes	no	Y71D11A.3	Y71D11A.3	protein-coding gene	8-H4	C44B9.4	athp-1	AT Hook x2	138	6.33747
1030_B02	yes	no	Y6B3B.9	Y6B3B.9	protein-coding gene	8-H4	C44B9.4	athp-1	AT Hook x2	131	3.1372
1039_G09	yes	no	Y62E10A.14	Y62E10A.14	protein-coding gene	8-H4	C44B9.4	athp-1	AT Hook x2	147.25	15.3025
1058_H06	yes	no	Y61A9LA.4	Y61A9LA.4	protein-coding gene	8-H4	C44B9.4	athp-1	AT Hook x2	240	14.3294
1067_A08	yes	no	Y59A8B.12	Y59A8B.12	protein-coding gene	8-H4	C44B9.4	athp-1	AT Hook x2	211.75	9.02429
1001_D01	yes	no	Y57G7A.5	Y57G7A.5	protein-coding gene	8-H4	C44B9.4	athp-1	AT Hook x2	124.75	2.34769
1013_H07	yes	no	Y57A10A.28	Y57A10A.28	protein-coding gene	8-H4	C44B9.4	athp-1	AT Hook x2	148	4.28482
1056_A09	yes	no	Y55B1AL.1	Y55B1AL.1	protein-coding gene	8-H4	C44B9.4	athp-1	AT Hook x2	237	17.341
1055_B08	yes	no	Y53G8AM.7	Y53G8AM.7	protein-coding gene	8-H4	C44B9.4	athp-1	AT Hook x2	164	9.19167
1023_G03	yes	no	Y52B11A.8	Y52B11A.8	protein-coding gene	8-H4	C44B9.4	athp-1	AT Hook x2	232.25	21.2338
1028_F09	yes	no	Y51H7C.7	Y51H7C.7	protein-coding gene	8-H4	C44B9.4	athp-1	AT Hook x2	164.5	7.26062
1054_E05	yes	no	Y48C3A.18	Y48C3A.18	protein-coding gene	8-H4	C44B9.4	athp-1	AT Hook x2	241.75	12.4959
1043_A07	yes	no	Y48B6A.5	Y48B6A.5	protein-coding gene	8-H4	C44B9.4	athp-1	AT Hook x2	162.75	9.47421
1050_C04	yes	no	Y45F10D.4	Y45F10D.4	protein-coding gene	8-H4	C44B9.4	athp-1	AT Hook x2	181.5	16.0543
1074_C03	yes	no	Y41D4B.26	Y41D4B.26	protein-coding gene	8-H4	C44B9.4	athp-1	AT Hook x2	190.25	17.3353
1061_E06	yes	no	Y39B6A.29	Y39B6A.29	protein-coding gene	8-H4	C44B9.4	athp-1	AT Hook x2	161.75	10.4366
1031_D12	yes	no	Y17G9B.9	Y17G9B.9	protein-coding gene	8-H4	C44B9.4	athp-1	AT Hook x2	120.25	2.19047
1028_E07	yes	no	Y17G7B.17	Y17G7B.17	protein-coding gene	8-H4	C44B9.4	athp-1	AT Hook x2	236.5	14.6133
1077_D04	yes	no	Y14H12B.1	Y14H12B.1	protein-coding gene	8-H4	C44B9.4	athp-1	AT Hook x2	191.5	14.6772
1057_E01	yes	no	Y116A8C.29	Y116A8C.29	protein-coding gene	8-H4	C44B9.4	athp-1	AT Hook x2	185.75	5.64884
1062_H03	yes	no	W04E12.7	W04E12.7	protein-coding gene	8-H4	C44B9.4	athp-1	AT Hook x2	171.5	6.31599
1053_B03	yes	no	W03F9.9	W03F9.9	protein-coding gene	8-H4	C44B9.4	athp-1	AT Hook x2	117.5	2.65177
1011_E12	yes	no	B0414.8	vps-51	protein-coding gene	8-H4	C44B9.4	athp-1	AT Hook x2	187.5	9.4673
1023_A02	yes	no	T08G5.5	vps-39	protein-coding gene	8-H4	C44B9.4	athp-1	AT Hook x2	243	11.6534
1061_H11	yes	no	F52E1.10	vha-18	protein-coding gene	8-H4	C44B9.4	athp-1	AT Hook x2	196	8.44271
1006_F06	yes	no	T14F9.1	vha-15	protein-coding gene	10-A10	C44B9.4	athp-1	AT Hook x2	252.25	15.1108
1004_A04	yes	no	K03E6.5	unc-1	protein-coding gene	8-H4	C44B9.4	athp-1	AT Hook x2	225	13.2191
1016_D03	yes	no	F26H9.7	uev-3	protein-coding gene	8-H4	C44B9.4	athp-1	AT Hook x2	198.5	9.99276
1016_B03	yes	no	Y54E10A.3	txl-1	protein-coding gene	8-H4	C44B9.4	athp-1	AT Hook x2	213.25	11.642
1013_C08	yes	no	F55C5.5	tsfm-1	protein-coding gene	8-H4	C44B9.4	athp-1	AT Hook x2	184.25	8.36665
1002_F10	yes	no	T09B4.9	tin-44	protein-coding gene	8-H4	C44B9.4	athp-1	AT Hook x2	189	7.62064
1067_D05	yes	no	Y39B6A.35	tgt-2	protein-coding gene	8-H4	C44B9.4	athp-1	AT Hook x2	167.75	7.24781
1016_A05	yes	no	F16D3.1	tba-5	protein-coding gene	8-H4	C44B9.4	athp-1	AT Hook x2	162.75	4.79874
1056_H03	yes	no	K02F3.1	tag-51	protein-coding gene	8-H4	C44B9.4	athp-1	AT Hook x2	173.5	6.02762
1034_E10	yes	no	Y73F8A.34	tag-349	protein-coding gene	8-H4	C44B9.4	athp-1	AT Hook x2	194.75	13.2956
1017_C09	yes	no	T22H2.4	T22H2.4	protein-coding gene	8-H4	C44B9.4	athp-1	AT Hook x2	203	19.7455
1011_C07	yes	no	T22F3.8	T22F3.8	protein-coding gene	8-H4	C44B9.4	athp-1	AT Hook x2	208.5	13.6507
1023_H05	yes	no	T21B10.4	T21B10.4	protein-coding gene	8-H4	C44B9.4	athp-1	AT Hook x2	153.75	3.26669
1015_G10	yes	no	T15D6.10	T15D6.10	protein-coding gene	8-H4	C44B9.4	athp-1	AT Hook x2	154.75	3.83084
1002_B07	yes	no	T09B4.2	T09B4.2	protein-coding gene	8-H4	C44B9.4	athp-1	AT Hook x2	143.75	2.35999
1060_B02	yes	no	T08H10.1	T08H10.1	protein-coding gene	8-H4	C44B9.4	athp-1	AT Hook x2	222.75	14.3942
1035_A08	yes	no	T08D2.6	T08D2.6	protein-coding gene	8-H4	C44B9.4	athp-1	AT Hook x2	141.75	5.21013
1054_E11	yes	no	T04B8.5	T04B8.5	protein-coding gene	8-H4	C44B9.4	athp-1	AT Hook x2	159.75	5.16474
1028_A11	yes	no	T02H6.1	T02H6.1	protein-coding gene	8-H4	C44B9.4	athp-1	AT Hook x2	163.75	8.87879
1053_B10	yes	no	T01G5.5	str-171	protein-coding gene	8-H4	C44B9.4	athp-1	AT Hook x2	168.5	5.65301
1032_G05	yes	no	T08B6.6	str-166	protein-coding gene	8-H4	C44B9.4	athp-1	AT Hook x2	178.5	11.8475
1039_G03	yes	no	E03H12.6	srz-24	protein-coding gene	8-H4	C44B9.4	athp-1	AT Hook x2	142.75	9.43895
1053_F09	yes	no	C38C3.2	sru-27	protein-coding gene	8-H4	C44B9.4	athp-1	AT Hook x2	127.75	3.73712
1011_C09	yes	no	F20D6.4	srp-7	protein-coding gene	8-H4	C44B9.4	athp-1	AT Hook x2	138.5	4.25694
1009_E06	yes	no	C05E4.3	srp-1	protein-coding gene	8-H4	C44B9.4	athp-1	AT Hook x2	174	5.83712
1058_F03	yes	no	DC2.6	srh-77	protein-coding gene	8-H4	C44B9.4	athp-1	AT Hook x2	151.75	4.61095
1074_E11	yes	no	T20B3.3	srh-215	protein-coding gene	8-H4	C44B9.4	athp-1	AT Hook x2	181.5	14.9657
1058_B05	yes	no	ZK697.11	srh-199	protein-coding gene	8-H4	C44B9.4	athp-1	AT Hook x2	179.5	8.86174
1028_B09	yes	no	R52.7	srh-195	protein-coding gene	8-H4	C44B9.4	athp-1	AT Hook x2	203.25	11.3016
1025_F05	yes	no	F36D3.6	srh-136	protein-coding gene	8-H4	C44B9.4	athp-1	AT Hook x2	156.25	6.2269
1003_G09	yes	no	W02F12.7	srg-30	protein-coding gene	8-H4	C44B9.4	athp-1	AT Hook x2	224.25	13.1083
1058_H07	yes	no	C45H4.16	srbc-19	protein-coding gene	8-H4	C44B9.4	athp-1	AT Hook x2	238	14.0248
1009_F02	yes	no	K01A11.4	spe-41	protein-coding gene	8-H4	C44B9.4	athp-1	AT Hook x2	146.25	4.03846
1054_C06	yes	no	C50E10.4	sop-2	protein-coding gene	8-H4	C44B9.4	athp-1	AT Hook x2	205.75	15.6212
1009_C12	yes	no	F08F3.9	snpc-1.3	protein-coding gene	8-H4	C44B9.4	athp-1	AT Hook x2	121.25	2.88743
1013_D08	yes	no	Y71D11A.2	smr-1	protein-coding gene	8-H4	C44B9.4	athp-1	AT Hook x2	163.25	3.47816
1002_B11	yes	no	F46A9.4	skr-2	protein-coding gene	8-H4	C44B9.4	athp-1	AT Hook x2	112.5	2.76372
SREE02_H07	yes	no	C06A5.11	sir-2.4	protein-coding gene	8-H4	C44B9.4	athp-1	AT Hook x2	181.5	12.3227
1022_F08	yes	no	F02E9.4	sin-3	protein-coding gene	8-H4	C44B9.4	athp-1	AT Hook x2	104	2.46959
1023_B01	yes	no	F45D3.5	sel-1	protein-coding gene	8-H4	C44B9.4	athp-1	AT Hook x2	140.75	6.1547
1055_C09	yes	no	F23F12.6	rpt-3	protein-coding gene	8-H4	C44B9.4	athp-1	AT Hook x2	177.25	5.56961
1002_A11	yes	no	F42C5.8	rps-8	protein-coding gene	8-H4	C44B9.4	athp-1	AT Hook x2	178.75	8.54593
1001_B12	yes	no	ZC434.2	rps-7	protein-coding gene	8-H4	C44B9.4	athp-1	AT Hook x2	206.25	12.1682
1046_B10	yes	no	C23G10.3	rps-3	protein-coding gene	8-H4	C44B9.4	athp-1	AT Hook x2	141.25	3.62911
1029_A08	yes	no	B0412.4	rps-29	protein-coding gene	8-H4	C44B9.4	athp-1	AT Hook x2	199.25	11.1458
1026_G06	yes	no	F53A3.3	rps-22	protein-coding gene	8-H4	C44B9.4	athp-1	AT Hook x2	190.5	13.1336
1026_B09	yes	no	F36A2.6	rps-15	protein-coding gene	8-H4	C44B9.4	athp-1	AT Hook x2	126.5	2.03937
1026_F08	yes	no	F37C12.9	rps-14	protein-coding gene	8-H4	C44B9.4	athp-1	AT Hook x2	127.5	4.06903
1026_G11	yes	no	F40F11.1	rps-11	protein-coding gene	8-H4	C44B9.4	athp-1	AT Hook x2	151.5	7.87952
1076_F12	yes	no	C01B7.6	rpm-1	protein-coding gene	8-H4	C44B9.4	athp-1	AT Hook x2	156.5	3.39504
1031_G04	yes	no	R151.3	rpl-6	protein-coding gene	8-H4	C44B9.4	athp-1	AT Hook x2	163.25	8.41247
1026_E10	yes	no	Y106G6H.3	rpl-30	protein-coding gene	8-H4	C44B9.4	athp-1	AT Hook x2	130.5	2.66069
1026_H09	yes	no	F52B5.6	rpl-25.2	protein-coding gene	8-H4	C44B9.4	athp-1	AT Hook x2	220.25	9.35678
1009_D09	yes	no	B0240.1	rhr-2	protein-coding gene	8-H4	C44B9.4	athp-1	AT Hook x2	139.5	4.12095
1008_B08	yes	no	B0393.2	rbg-3	protein-coding gene	8-H4	C44B9.4	athp-1	AT Hook x2	142	3.21313
1016_H01	yes	no	F10G8.3	rae-1	protein-coding gene	8-H4	C44B9.4	athp-1	AT Hook x2	152.75	11.0102
1050_D10	yes	no	R08C7.4	R08C7.4	protein-coding gene	8-H4	C44B9.4	athp-1	AT Hook x2	216.5	12.5204
1039_G06	yes	no	R05A10.1	R05A10.1	protein-coding gene	8-H4	C44B9.4	athp-1	AT Hook x2	202.5	11.8993
1018_B10	yes	no	R02D3.3	R02D3.3	protein-coding gene	8-H4	C44B9.4	athp-1	AT Hook x2	227	13.0405
1009_A09	yes	no	Y18D10A.7	ptr-17	protein-coding gene	8-H4	C44B9.4	athp-1	AT Hook x2	219.75	3.68044
1019_G07	yes	no	F56C11.2	ptr-11	protein-coding gene	8-H4	C44B9.4	athp-1	AT Hook x2	203.75	13.1872
1053_F12	yes	no	D2085.6	piga-1	protein-coding gene	8-H4	C44B9.4	athp-1	AT Hook x2	160.25	8.35097
1017_C07	yes	no	Y18H1A.6	pif-1	protein-coding gene	8-H4	C44B9.4	athp-1	AT Hook x2	204.75	9.15131
1018_C04	yes	no	Y47G6A.6	pcaf-1	protein-coding gene	8-H4	C44B9.4	athp-1	AT Hook x2	104.75	1.10348
1015_G11	yes	no	C47B2.4	pbs-2	protein-coding gene	8-H4	C44B9.4	athp-1	AT Hook x2	194.75	7.36412
1063_F07	yes	no	Y32H12A.5	paqr-2	protein-coding gene	8-H4	C44B9.4	athp-1	AT Hook x2	206.25	17.4792
1004_B10	yes	no	T05D4.4	osm-7	protein-coding gene	8-H4	C44B9.4	athp-1	AT Hook x2	174	9.14536
1008_A02	yes	no	F44C8.7	nstp-8	protein-coding gene	8-H4	C44B9.4	athp-1	AT Hook x2	136	4.47981
1035_A06	yes	no	R04A9.2	nrde-3	protein-coding gene	8-H4	C44B9.4	athp-1	AT Hook x2	129.25	3.54811
1021_C12	yes	no	Y54E5A.4	npp-4	protein-coding gene	8-H4	C44B9.4	athp-1	AT Hook x2	232	15.4126
1011_G07	yes	no	K10B4.4	nmur-2	protein-coding gene	8-H4	C44B9.4	athp-1	AT Hook x2	171	10.1948
TFset2_D06	yes	no	C45E1.1	nhr-64	protein-coding gene	8-H4	C44B9.4	athp-1	AT Hook x2	249.5	22.2254
1076_C06	yes	no	F44C8.5	nhr-128	protein-coding gene	8-H4	C44B9.4	athp-1	AT Hook x2	218.25	8.89375
TFset2_C03	yes	no	E02H9.8	nhr-121	protein-coding gene	8-H4	C44B9.4	athp-1	AT Hook x2	245.75	5.30069
1075_C10	yes	no	ZK1290.4	nfi-1	protein-coding gene	8-H4	C44B9.4	athp-1	AT Hook x2	141.75	2.334
1027_A06	yes	no	Y54E10BL.5	nduf-5	protein-coding gene	8-H4	C44B9.4	athp-1	AT Hook x2	215.25	18.192
1010_H01	yes	no	ZC168.1	ncx-3	protein-coding gene	8-H4	C44B9.4	athp-1	AT Hook x2	135.75	3.18705
1075_F10	yes	no	VC5.4	mys-1	protein-coding gene	8-H4	C44B9.4	athp-1	AT Hook x2	113.25	3.38471
1031_A07	yes	no	T24A11.1	mtm-3	protein-coding gene	8-H4	C44B9.4	athp-1	AT Hook x2	197.5	10.6511
1017_E08	yes	no	H26D21.2	msh-2	protein-coding gene	8-H4	C44B9.4	athp-1	AT Hook x2	216.5	11.7102
1018_G09	yes	no	Y47G6A.24	mis-12	protein-coding gene	8-H4	C44B9.4	athp-1	AT Hook x2	142	3.61167
1064_B07	yes	no	C37C3.8	memo-1	protein-coding gene	8-H4	C44B9.4	athp-1	AT Hook x2	177.5	6.50852
1028_H10	yes	no	T01E8.4	mec-15	protein-coding gene	8-H4	C44B9.4	athp-1	AT Hook x2	201.25	9.44845
1030_F10	yes	no	T18H9.6	mdt-27	protein-coding gene	8-H4	C44B9.4	athp-1	AT Hook x2	177.25	6.44372
1062_A11	yes	no	Y71H2B.6	mdt-19	protein-coding gene	8-H4	C44B9.4	athp-1	AT Hook x2	119	3.64643
1012_E01	yes	no	F35G2.2	marb-1	protein-coding gene	8-H4	C44B9.4	athp-1	AT Hook x2	120.75	1.32688
1009_B03	yes	no	M162.5	M162.5	protein-coding gene	8-H4	C44B9.4	athp-1	AT Hook x2	137.75	4.70241
1075_B08	yes	no	T06A10.4	lsy-13	protein-coding gene	8-H4	C44B9.4	athp-1	AT Hook x2	203.25	17.9612
1027_B11	yes	no	T27C10.6	lrk-1	protein-coding gene	8-H4	C44B9.4	athp-1	AT Hook x2	211.25	14.3985
1054_G06	yes	no	B0454.1	lin-8	protein-coding gene	8-H4	C44B9.4	athp-1	AT Hook x2	218.25	11.8984
1050_F07	yes	no	F58H7.3	lgc-30	protein-coding gene	8-H4	C44B9.4	athp-1	AT Hook x2	195	10.664
1021_D12	yes	no	C06G3.2	klp-18	protein-coding gene	8-H4	C44B9.4	athp-1	AT Hook x2	127	2.20278
1011_G09	yes	no	K10C9.3	K10C9.3	protein-coding gene	8-H4	C44B9.4	athp-1	AT Hook x2	188	9.82209
1007_G07	yes	no	K09B11.5	K09B11.5	protein-coding gene	8-H4	C44B9.4	athp-1	AT Hook x2	156	2.11205
1032_G10	yes	no	Y77E11A.4	jtr-1	protein-coding gene	8-H4	C44B9.4	athp-1	AT Hook x2	225.75	12.4269
1027_G01	yes	no	F23D12.5	jmjd-3.2	protein-coding gene	8-H4	C44B9.4	athp-1	AT Hook x2	159.5	7.33435
INS_A36	yes	no	Y53H1A.4	ins-36	protein-coding gene	8-H4	C44B9.4	athp-1	AT Hook x2	230.25	14.0583
1058_H09	yes	no	K02E2.4	ins-35	protein-coding gene	8-H4	C44B9.4	athp-1	AT Hook x2	219.5	17.5806
INS_A34	yes	no	F52B11.6	ins-34	protein-coding gene	8-H4	C44B9.4	athp-1	AT Hook x2	140.75	4.82011
INS_A27	yes	no	ZC334.11	ins-27	protein-coding gene	8-H4	C44B9.4	athp-1	AT Hook x2	152.5	5.23012
INS_A10	yes	no	T08G5.12	ins-10	protein-coding gene	8-H4	C44B9.4	athp-1	AT Hook x2	166.5	5.05699
1016_F07	yes	no	Y52B11A.2	impt-1	protein-coding gene	8-H4	C44B9.4	athp-1	AT Hook x2	250.25	16.2477
1016_C09	yes	no	H26D21.1	hus-1	protein-coding gene	8-H4	C44B9.4	athp-1	AT Hook x2	197.25	11.0123
1050_B02	yes	no	T28F3.3	hke-4.1	protein-coding gene	8-H4	C44B9.4	athp-1	AT Hook x2	136	5.39137
TFset2_B06	yes	no	T07G12.12	him-8	protein-coding gene	8-H4	C44B9.4	athp-1	AT Hook x2	143.5	4.36329
1001_D03	yes	no	H02I12.5	H02I12.5	protein-coding gene	8-H4	C44B9.4	athp-1	AT Hook x2	137	4.86076
1036_F01	yes	no	C41G11.4	gnrr-4	protein-coding gene	8-H4	C44B9.4	athp-1	AT Hook x2	130.5	21.3528
1021_H02	yes	no	B0024.12	gna-1	protein-coding gene	8-H4	C44B9.4	athp-1	AT Hook x2	193.75	7.06632
1023_F11	yes	no	Y17G7B.6	glb-29	protein-coding gene	8-H4	C44B9.4	athp-1	AT Hook x2	253.25	19.89
1028_G10	yes	no	F29C12.4	gfm-1	protein-coding gene	8-H4	C44B9.4	athp-1	AT Hook x2	157.25	7.2219
1007_D04	yes	no	K02A11.1	gfi-2	protein-coding gene	8-H4	C44B9.4	athp-1	AT Hook x2	135.5	3.31162
1027_F08	yes	no	F56A3.1	fncm-1	protein-coding gene	8-H4	C44B9.4	athp-1	AT Hook x2	201.5	14.0565
1072_H06	yes	no	F26D12.1	fkh-7	protein-coding gene	8-H4	C44B9.4	athp-1	AT Hook x2	134.5	1.10106
1064_A04	yes	no	Y113G7B.3	fbxa-115	protein-coding gene	8-H4	C44B9.4	athp-1	AT Hook x2	162	4.90909
1017_D01	yes	no	K07A3.1	fbp-1	protein-coding gene	8-H4	C44B9.4	athp-1	AT Hook x2	134	5.02465
1033_H01	yes	no	W02A2.1	fat-2	protein-coding gene	8-H4	C44B9.4	athp-1	AT Hook x2	235.5	20.0797
1060_F10	yes	no	F57A10.4	F57A10.4	protein-coding gene	8-H4	C44B9.4	athp-1	AT Hook x2	160.75	6.49425
1060_A02	yes	no	F56A4.4	F56A4.4	protein-coding gene	8-H4	C44B9.4	athp-1	AT Hook x2	218.25	8.83989
1017_E01	yes	no	F55F8.8	F55F8.8	protein-coding gene	8-H4	C44B9.4	athp-1	AT Hook x2	106.75	2.21012
1049_C02	yes	no	F55B11.1	F55B11.1	protein-coding gene	8-H4	C44B9.4	athp-1	AT Hook x2	249.5	12.1317
1016_E02	yes	no	F55A3.3	F55A3.3	protein-coding gene	8-H4	C44B9.4	athp-1	AT Hook x2	149.75	2.40303
1007_C06	yes	no	F53H4.4	F53H4.4	protein-coding gene	8-H4	C44B9.4	athp-1	AT Hook x2	176.5	5.39956
1072_C12	yes	no	F53H1.4	F53H1.4	protein-coding gene	8-H4	C44B9.4	athp-1	AT Hook x2	117	2.82781
1019_E04	yes	no	F53C3.1	F53C3.1	protein-coding gene	8-H4	C44B9.4	athp-1	AT Hook x2	152.25	5.36647
1034_G05	yes	no	F44F4.3	F44F4.3	protein-coding gene	8-H4	C44B9.4	athp-1	AT Hook x2	155.5	10.4837
1054_F05	yes	no	F43C11.9	F43C11.9	protein-coding gene	8-H4	C44B9.4	athp-1	AT Hook x2	183.75	8.49359
1049_B10	yes	no	F42C5.9	F42C5.9	protein-coding gene	8-H4	C44B9.4	athp-1	AT Hook x2	167	4.74568
1033_H07	yes	no	F40F11.3	F40F11.3	protein-coding gene	8-H4	C44B9.4	athp-1	AT Hook x2	218.75	18.4294
1011_B04	yes	no	F38E1.9	F38E1.9	protein-coding gene	8-H4	C44B9.4	athp-1	AT Hook x2	140	4.79022
1023_H10	yes	no	F35H8.4	F35H8.4	protein-coding gene	8-H4	C44B9.4	athp-1	AT Hook x2	217.5	18.1434
1058_G08	yes	no	F31E9.6	F31E9.6	protein-coding gene	8-H4	C44B9.4	athp-1	AT Hook x2	172.25	10.6667
1001_G03	yes	no	F29A7.6	F29A7.6	protein-coding gene	8-H4	C44B9.4	athp-1	AT Hook x2	137.5	5.11684
1040_A05	yes	no	F27D4.1	F27D4.1	protein-coding gene	8-H4	C44B9.4	athp-1	AT Hook x2	117.25	14.1006
1016_H09	yes	no	F26B1.2	F26B1.2	protein-coding gene	8-H4	C44B9.4	athp-1	AT Hook x2	179.75	9.38133
1023_E09	yes	no	F22E5.6	F22E5.6	protein-coding gene	8-H4	C44B9.4	athp-1	AT Hook x2	135.75	8.16824
1061_B09	yes	no	F21H7.5	F21H7.5	protein-coding gene	8-H4	C44B9.4	athp-1	AT Hook x2	249.5	11.8688
1019_H04	yes	no	F20H11.1	F20H11.1	protein-coding gene	8-H4	C44B9.4	athp-1	AT Hook x2	142	3.03811
1057_H11	yes	no	F15E6.9	F15E6.9	protein-coding gene	8-H4	C44B9.4	athp-1	AT Hook x2	139	4.61691
1041_E04	yes	no	F14B6.4	F14B6.4	protein-coding gene	8-H4	C44B9.4	athp-1	AT Hook x2	223.5	31.9992
1020_G09	yes	no	F13D11.3	F13D11.3	protein-coding gene	8-H4	C44B9.4	athp-1	AT Hook x2	193.5	9.25879
1035_C09	yes	no	F09F9.3	F09F9.3	protein-coding gene	8-H4	C44B9.4	athp-1	AT Hook x2	166.5	4.87835
1046_E01	yes	no	F09F7.7	F09F7.7	protein-coding gene	8-H4	C44B9.4	athp-1	AT Hook x2	226	18.4846
1040_G09	yes	no	F09C3.2	F09C3.2	protein-coding gene	10-A10	C44B9.4	athp-1	AT Hook x2	146.25	3.43432
1051_B01	yes	no	F02H6.3	F02H6.3	protein-coding gene	10-A10	C44B9.4	athp-1	AT Hook x2	138	2.89815
1002_H07	yes	no	F42H10.7	ess-2	protein-coding gene	8-H4	C44B9.4	athp-1	AT Hook x2	129.75	2.36601
1067_D04	yes	no	F38A6.2	elp-1	protein-coding gene	8-H4	C44B9.4	athp-1	AT Hook x2	114	1.0872
1070_D06	yes	no	Y26E6A.1	ekl-5	protein-coding gene	8-H4	C44B9.4	athp-1	AT Hook x2	158	7.12714
1040_B11	yes	no	Y74C10AR.1	eif-3.I	protein-coding gene	8-H4	C44B9.4	athp-1	AT Hook x2	148.25	15.1169
1027_D08	yes	no	Y53H1C.2	ego-2	protein-coding gene	8-H4	C44B9.4	athp-1	AT Hook x2	232.25	14.5701
1007_D05	yes	no	C51E3.7	egl-3	protein-coding gene	10-A10	C44B9.4	athp-1	AT Hook x2	227	2.20629
1019_A09	yes	no	F44F4.2	egg-3	protein-coding gene	8-H4	C44B9.4	athp-1	AT Hook x2	132.25	2.47971
1056_F12	yes	no	K01H12.1	dph-3	protein-coding gene	8-H4	C44B9.4	athp-1	AT Hook x2	188.5	6.34402
1054_C03	yes	no	C09G5.2	dph-2	protein-coding gene	8-H4	C44B9.4	athp-1	AT Hook x2	222.25	15.0167
1006_D11	yes	no	C39E9.14	dli-1	protein-coding gene	8-H4	C44B9.4	athp-1	AT Hook x2	214.25	7.08542
1073_H11	yes	no	ZK757.4	dhhc-4	protein-coding gene	8-H4	C44B9.4	athp-1	AT Hook x2	188	6.28067
1004_D08	yes	no	Y55D5A.5	daf-2	protein-coding gene	8-H4	C44B9.4	athp-1	AT Hook x2	232.25	16.0456
1026_A12	yes	no	D1081.5	D1081.5	protein-coding gene	8-H4	C44B9.4	athp-1	AT Hook x2	192	9.04251
1012_B03	yes	no	F01D5.9	cyp-37A1	protein-coding gene	8-H4	C44B9.4	athp-1	AT Hook x2	238.25	19.0259
1010_H04	yes	no	Y17G9B.3	cyp-31A3	protein-coding gene	8-H4	C44B9.4	athp-1	AT Hook x2	131	2.54163
1008_A12	yes	no	F59A2.3	cri-3	protein-coding gene	8-H4	C44B9.4	athp-1	AT Hook x2	226.75	12.3088
1011_A09	yes	no	Y73F8A.19	cpna-4	protein-coding gene	8-H4	C44B9.4	athp-1	AT Hook x2	133.75	6.29775
1057_C04	yes	no	F47C12.4	clec-79	protein-coding gene	8-H4	C44B9.4	athp-1	AT Hook x2	170.25	4.89287
1052_G04	yes	no	Y46H3B.2	clec-204	protein-coding gene	8-H4	C44B9.4	athp-1	AT Hook x2	196	3.66088
1056_H06	yes	no	H14E04.5	cic-1	protein-coding gene	8-H4	C44B9.4	athp-1	AT Hook x2	196	9.46939
1077_G01	yes	no	Y66D12A.5	ceh-92	protein-coding gene	8-H4	C44B9.4	athp-1	AT Hook x2	154.5	2.87406
1007_G02	yes	no	B0285.1	cdk-12	protein-coding gene	8-H4	C44B9.4	athp-1	AT Hook x2	156	8.8498
1013_A01	yes	no	W08F4.8	cdc-37	protein-coding gene	8-H4	C44B9.4	athp-1	AT Hook x2	177.75	4.43394
1033_B05	yes	no	Y55F3AR.3	cct-8	protein-coding gene	8-H4	C44B9.4	athp-1	AT Hook x2	187.75	11.5946
1025_F12	yes	no	F29D11.2	capg-1	protein-coding gene	8-H4	C44B9.4	athp-1	AT Hook x2	133.75	3.0599
1033_A01	yes	no	C50A2.3	C50A2.3	protein-coding gene	8-H4	C44B9.4	athp-1	AT Hook x2	162.75	1.97033
1027_D05	yes	no	C45G3.3	C45G3.3	protein-coding gene	8-H4	C44B9.4	athp-1	AT Hook x2	122.5	2.18987
1058_A06	yes	no	C38C3.8	C38C3.8	protein-coding gene	8-H4	C44B9.4	athp-1	AT Hook x2	211.75	8.91213
1038_G01	yes	no	C35E7.3	C35E7.3	protein-coding gene	8-H4	C44B9.4	athp-1	AT Hook x2	139.75	2.85285
1014_G06	yes	no	C18A11.1	C18A11.1	protein-coding gene	8-H4	C44B9.4	athp-1	AT Hook x2	181.5	7.96454
1054_G03	yes	no	C16A11.4	C16A11.4	protein-coding gene	8-H4	C44B9.4	athp-1	AT Hook x2	156.25	9.37449
1026_E03	yes	no	C06A5.2	C06A5.2	protein-coding gene	8-H4	C44B9.4	athp-1	AT Hook x2	139.5	5.87377
1028_A06	yes	no	C05D12.2	C05D12.2	protein-coding gene	8-H4	C44B9.4	athp-1	AT Hook x2	144.5	5.08065
1018_C11	yes	no	C04F5.8	C04F5.8	protein-coding gene	8-H4	C44B9.4	athp-1	AT Hook x2	208.5	27.1027
1016_B01	yes	no	C04F12.7	C04F12.7	protein-coding gene	8-H4	C44B9.4	athp-1	AT Hook x2	149.75	3.28941
1017_D08	yes	no	C01G8.1	C01G8.1	protein-coding gene	8-H4	C44B9.4	athp-1	AT Hook x2	158.75	4.0609
1073_D11	yes	no	C01F1.1	C01F1.1	protein-coding gene	8-H4	C44B9.4	athp-1	AT Hook x2	156.75	2.98131
1015_H11	yes	no	C49A1.3	best-11	protein-coding gene	8-H4	C44B9.4	athp-1	AT Hook x2	148	6.38654
1024_H07	yes	no	Y105E8A.5	bbs-1	protein-coding gene	8-H4	C44B9.4	athp-1	AT Hook x2	230	15.6501
1028_E09	yes	no	B0491.5	B0491.5	protein-coding gene	8-H4	C44B9.4	athp-1	AT Hook x2	130.5	4.53416
1028_F06	yes	no	B0228.7	B0228.7	protein-coding gene	8-H4	C44B9.4	athp-1	AT Hook x2	138.25	3.88029
1017_A04	yes	no	K02B12.4	axl-1	protein-coding gene	8-H4	C44B9.4	athp-1	AT Hook x2	126	4.78618
1003_A03	yes	no	R06B9.3	arrd-13	protein-coding gene	8-H4	C44B9.4	athp-1	AT Hook x2	232.25	7.68849
1026_H07	yes	no	F57H12.1	arf-3	protein-coding gene	8-H4	C44B9.4	athp-1	AT Hook x2	202	14.6254
1015_G09	yes	no	Y105E8A.9	apg-1	protein-coding gene	8-H4	C44B9.4	athp-1	AT Hook x2	172.25	20.5244
1023_F03	yes	no	F46F3.4	ape-1	protein-coding gene	8-H4	C44B9.4	athp-1	AT Hook x2	131.75	2.83255
1006_E03	yes	yes	ZK652.6	ZK652.6	protein-coding gene	8-H4	C44B9.4	athp-1	AT Hook x2	170.5	7.82067
1078_C04	yes	yes	W07G1.3	zip-3	protein-coding gene	8-H4	C44B9.4	athp-1	AT Hook x2	139.5	4.89892
1077_C09	yes	yes	Y57A10A.31	Y57A10A.31	protein-coding gene	8-H4	C44B9.4	athp-1	AT Hook x2	186.5	13.4985
1075_H06	yes	yes	Y56A3A.28	Y56A3A.28	protein-coding gene	8-H4	C44B9.4	athp-1	AT Hook x2	165.75	2.87665
1011_B10	yes	yes	Y55F3AM.6	Y55F3AM.6	protein-coding gene	8-H4	C44B9.4	athp-1	AT Hook x2	113.75	1.11736
1054_B10	yes	yes	Y53F4B.3	Y53F4B.3	protein-coding gene	8-H4	C44B9.4	athp-1	AT Hook x2	178.75	10.8207
1072_E04	yes	yes	Y48C3A.12	Y48C3A.12	protein-coding gene	8-H4	C44B9.4	athp-1	AT Hook x2	235.5	6.31337
1076_B07	yes	yes	C05D2.5	xnd-1	protein-coding gene	8-H4	C44B9.4	athp-1	AT Hook x2	180.75	7.56905
1072_E07	yes	yes	C30A5.7	unc-86	protein-coding gene	8-H4	C44B9.4	athp-1	AT Hook x2	171.75	7.1731
VV_C12	yes	yes	C30A5.7	unc-86	protein-coding gene	8-H4	C44B9.4	athp-1	AT Hook x2	167	3.12663
1073_A12	yes	yes	Y59A8B.13	slr-2	protein-coding gene	8-H4	C44B9.4	athp-1	AT Hook x2	175.75	8.07851
1037_B11	yes	yes	Y74C9A.4	rcor-1	protein-coding gene	8-H4	C44B9.4	athp-1	AT Hook x2	200.5	13.0542
1006_H01	yes	yes	F52E1.1	pos-1	protein-coding gene	8-H4	C44B9.4	athp-1	AT Hook x2	159.5	4.15583
1004_C05	yes	yes	Y49E10.14	pie-1	protein-coding gene	8-H4	C44B9.4	athp-1	AT Hook x2	171	5.33803
1073_C12	yes	yes	C26C6.1	pbrm-1	protein-coding gene	8-H4	C44B9.4	athp-1	AT Hook x2	157.5	3.54968
EA_F03	yes	yes	Y40B10A.8	nhr-86	protein-coding gene	8-H4	C44B9.4	athp-1	AT Hook x2	115	3.9098
1075_E01	yes	yes	T06C12.7	nhr-84	protein-coding gene	8-H4	C44B9.4	athp-1	AT Hook x2	159	3.45919
1076_H11	yes	yes	T26H2.9	nhr-79	protein-coding gene	8-H4	C44B9.4	athp-1	AT Hook x2	230.5	4.22194
1074_C01	yes	yes	F36A4.14	nhr-78	protein-coding gene	8-H4	C44B9.4	athp-1	AT Hook x2	156.25	3.87163
1078_F03	yes	yes	Y80D3A.4	nhr-243	protein-coding gene	8-H4	C44B9.4	athp-1	AT Hook x2	125.25	1.75264
1078_G01	yes	yes	M02H5.3	nhr-201	protein-coding gene	8-H4	C44B9.4	athp-1	AT Hook x2	165.25	3.88354
1005_D03	yes	yes	F38H12.3	nhr-181	protein-coding gene	8-H4	C44B9.4	athp-1	AT Hook x2	147.25	2.67928
1073_B12	yes	yes	E03H4.6	nhr-174	protein-coding gene	8-H4	C44B9.4	athp-1	AT Hook x2	178.25	8.47627
1077_D06	yes	yes	C17E7.6	nhr-158	protein-coding gene	8-H4	C44B9.4	athp-1	AT Hook x2	181.75	13.1231
1077_H08	yes	yes	Y39B6A.47	nhr-145	protein-coding gene	8-H4	C44B9.4	athp-1	AT Hook x2	223.5	2.83804
1060_B09	yes	yes	Y5H2B.2	nhr-13	protein-coding gene	8-H4	C44B9.4	athp-1	AT Hook x2	169.25	5.73341
1076_F11	yes	yes	K12H6.1	nhr-119	protein-coding gene	8-H4	C44B9.4	athp-1	AT Hook x2	153.75	5.12852
1073_C02	yes	yes	W10D9.4	nfyb-1	protein-coding gene	8-H4	C44B9.4	athp-1	AT Hook x2	157.5	8.62084
MW2_H03	yes	yes	F40G9.11	mxl-2	protein-coding gene	8-H4	C44B9.4	athp-1	AT Hook x2	205.75	10.0565
1078_G03	yes	yes	AH6.5	mex-6	protein-coding gene	8-H4	C44B9.4	athp-1	AT Hook x2	174.75	5.70049
1038_C12	yes	yes	W02A2.7	mex-5	protein-coding gene	8-H4	C44B9.4	athp-1	AT Hook x2	170	8.6675
1072_F04	yes	yes	W03C9.7	mex-1	protein-coding gene	8-H4	C44B9.4	athp-1	AT Hook x2	242.5	8.20465
1073_F11	yes	yes	C38D4.3	mel-28	protein-coding gene	8-H4	C44B9.4	athp-1	AT Hook x2	138.25	4.51293
JRH_302	yes	yes	T01C1.2	mbr-1	protein-coding gene	8-H4	C44B9.4	athp-1	AT Hook x2	144.25	3.09141
1077_D05	yes	yes	Y48E1B.7	lin-38	protein-coding gene	8-H4	C44B9.4	athp-1	AT Hook x2	203.5	5.92275
1078_C03	yes	yes	Y54G2A.1	lin-22	protein-coding gene	8-H4	C44B9.4	athp-1	AT Hook x2	148.25	3.24837
1073_F04	yes	yes	ZK662.4	lin-15B	protein-coding gene	8-H4	C44B9.4	athp-1	AT Hook x2	127.75	2.8169
1004_D02	yes	yes	K08B4.1	lag-1	protein-coding gene	8-H4	C44B9.4	athp-1	AT Hook x2	134.75	2.24921
1077_E08	yes	yes	F56F11.3	klf-1	protein-coding gene	8-H4	C44B9.4	athp-1	AT Hook x2	166	2.83307
1005_G07	yes	yes	K12H6.12	K12H6.12	protein-coding gene	10-A10	C44B9.4	athp-1	AT Hook x2	200.5	15.491
1077_F09	yes	yes	Y53C10A.3	hsf-2	protein-coding gene	8-H4	C44B9.4	athp-1	AT Hook x2	177.5	7.85308
1038_D01	yes	yes	F47G4.6	hmg-6	protein-coding gene	8-H4	C44B9.4	athp-1	AT Hook x2	174	8.4342
1040_B02	yes	yes	Y39A3CR.6	hlh-33	protein-coding gene	8-H4	C44B9.4	athp-1	AT Hook x2	129.75	2.38661
1078_F08	yes	yes	C17C3.10	hlh-27	protein-coding gene	8-H4	C44B9.4	athp-1	AT Hook x2	150.25	5.05634
JRH_044	yes	yes	Y48G8AR.1	grh-1	protein-coding gene	8-H4	C44B9.4	athp-1	AT Hook x2	246	5.03564
EA_B05	yes	yes	F55B11.4	F55B11.4	protein-coding gene	8-H4	C44B9.4	athp-1	AT Hook x2	149	8.5252
1075_H04	yes	yes	F25E2.5	daf-3	protein-coding gene	8-H4	C44B9.4	athp-1	AT Hook x2	156	3.5339
VV_D02	yes	yes	B0412.1	dac-1	protein-coding gene	8-H4	C44B9.4	athp-1	AT Hook x2	166.25	7.5417
1074_B08	yes	yes	D1046.2	D1046.2	protein-coding gene	8-H4	C44B9.4	athp-1	AT Hook x2	150.25	9.31478
1074_E12	yes	yes	Y41C4A.4	crh-1	protein-coding gene	8-H4	C44B9.4	athp-1	AT Hook x2	220.5	12.0343
VV_A10	yes	yes	R03C1.3	cog-1	protein-coding gene	8-H4	C44B9.4	athp-1	AT Hook x2	244.5	16.4771
1077_H04	yes	yes	Y66A7A.5	ceh-91	protein-coding gene	8-H4	C44B9.4	athp-1	AT Hook x2	240.25	2.97716
JRH_103	yes	yes	Y54F10AM.4	ceh-44	protein-coding gene	8-H4	C44B9.4	athp-1	AT Hook x2	160.5	5.567
JRH_369	yes	yes	Y38E10A.6	ceh-100	protein-coding gene	8-H4	C44B9.4	athp-1	AT Hook x2	141.5	7.66255
1076_G05	yes	yes	C27A12.2	C27A12.2	protein-coding gene	8-H4	C44B9.4	athp-1	AT Hook x2	195.75	13.1137
1077_D07	yes	yes	B0019.2	B0019.2	protein-coding gene	8-H4	C44B9.4	athp-1	AT Hook x2	214	9.89023
1078_G05	yes	yes	T04G9.1	attf-5	protein-coding gene	8-H4	C44B9.4	athp-1	AT Hook x2	142.5	2.73374
1076_G02	yes	yes	C05D10.1	attf-4	protein-coding gene	8-H4	C44B9.4	athp-1	AT Hook x2	220.5	9.09877
1074_H08	yes	yes	F54C4.3	attf-3	protein-coding gene	8-H4	C44B9.4	athp-1	AT Hook x2	181	12.3596
1078_D03	yes	yes	C44B9.4	athp-1	protein-coding gene	8-H4	C44B9.4	athp-1	AT Hook x2	186.75	8.21154
1013_D02	yes	yes	Y87G2A.3	atg-4.1	protein-coding gene	8-H4	C44B9.4	athp-1	AT Hook x2	136	2.67886
1072_E05	yes	yes	ZC376.7	atfs-1	protein-coding gene	8-H4	C44B9.4	athp-1	AT Hook x2	158.75	5.8768
1006_H07	yes	yes	Y62E10A.17	aptf-2	protein-coding gene	8-H4	C44B9.4	athp-1	AT Hook x2	123.75	-0.8557
1076_E07	yes	yes	C41G7.5	ahr-1	protein-coding gene	8-H4	C44B9.4	athp-1	AT Hook x2	214.5	10.3516
INS_A35	yes	no	K02E2.4	ins-35	protein-coding gene	8-H4	C44B9.4	athp-1	AT Hook x2	185	10.0237
1060_H07	yes	no	Y80D3A.6	Y80D3A.6	dead gene	8-H4	C44B9.4	athp-1	AT Hook x2	216.75	9.77516
1042_A09	yes	no	Y43F11A.3	Y43F11A.3	dead gene	8-H4	C44B9.4	athp-1	AT Hook x2	118	2.52196
1019_H03	yes	no	VT23B5.2	VT23B5.2	dead gene	8-H4	C44B9.4	athp-1	AT Hook x2	198.5	9.69251
1058_F07	yes	no	C18C4.6	C18C4.6	dead gene	8-H4	C44B9.4	athp-1	AT Hook x2	198.25	11.4271
1027_E05	yes	no	Y53C10A.13	fbxa-122	pseudogene	8-H4	C44B9.4	athp-1	AT Hook x2	214	15.4993
1029_F08	yes	no	F10F2.5	clec-154	pseudogene	8-H4	C44B9.4	athp-1	AT Hook x2	119.5	1.74016
1027_D10	yes	no	K10E9.2	K10E9.2	transposon in origin	8-H4	C44B9.4	athp-1	AT Hook x2	207.25	14.8998
1033_E07	yes	no	K08F11.2	K08F11.2	transposon in origin	8-H4	C44B9.4	athp-1	AT Hook x2	143.25	5.82521
1017_C10	yes	no	F30F8.4	F30F8.4	transposon in origin	8-H4	C44B9.4	athp-1	AT Hook x2	155.75	6.40426
1009_G02	yes	no	F16D3.5	F16D3.5	transposon in origin	8-H4	C44B9.4	athp-1	AT Hook x2	169	4.07886
1026_D02	no	no	Y74C10AL.2	Y74C10AL.2	protein-coding gene	10-A10	C44B9.4	athp-1	AT Hook x2	242	11.1476
1054_A07	no	no	Y53F4B.12	Y53F4B.12	protein-coding gene	8-H4	C44B9.4	athp-1	AT Hook x2	121	3.74232
1043_F11	no	no	Y52E8A.2	Y52E8A.2	protein-coding gene	8-H4	C44B9.4	athp-1	AT Hook x2	232	4.63749
1019_D01	no	no	Y52B11A.10	Y52B11A.10	protein-coding gene	8-H4	C44B9.4	athp-1	AT Hook x2	229.75	10.4697
1016_C07	no	no	Y47H9C.7	Y47H9C.7	protein-coding gene	8-H4	C44B9.4	athp-1	AT Hook x2	190.5	7.63016
1027_B08	no	no	Y47G6A.9	Y47G6A.9	protein-coding gene	8-H4	C44B9.4	athp-1	AT Hook x2	213.25	2.71667
1023_C01	no	no	Y44E3A.4	Y44E3A.4	protein-coding gene	8-H4	C44B9.4	athp-1	AT Hook x2	235.5	1.87574
1017_E09	no	no	Y34D9A.7	Y34D9A.7	protein-coding gene	8-H4	C44B9.4	athp-1	AT Hook x2	231.75	2.66971
1006_F12	no	no	R06C1.3	wve-1	protein-coding gene	8-H4	C44B9.4	athp-1	AT Hook x2	233.25	5.71638
1017_A09	no	no	W02A11.4	uba-2	protein-coding gene	8-H4	C44B9.4	athp-1	AT Hook x2	216	2.05892
1009_B02	no	no	LLC1.1	tra-3	protein-coding gene	8-H4	C44B9.4	athp-1	AT Hook x2	226.25	12.1151
1058_A09	no	no	Y59A8A.3	tcc-1	protein-coding gene	8-H4	C44B9.4	athp-1	AT Hook x2	226	4.19803
SREE_CP89	no	no	Y111B2A.16	taf-7.2	protein-coding gene	8-H4	C44B9.4	athp-1	AT Hook x2	190.75	5.89438
1017_E12	no	no	T27F6.4	sygl-1	protein-coding gene	8-H4	C44B9.4	athp-1	AT Hook x2	231.5	1.67438
1043_G03	no	no	W10G11.9	srh-60	protein-coding gene	8-H4	C44B9.4	athp-1	AT Hook x2	208	6.36474
1026_H02	no	no	Y105E8A.23	rpom-1	protein-coding gene	8-H4	C44B9.4	athp-1	AT Hook x2	246.75	6.67085
1026_C08	no	no	R53.4	R53.4	protein-coding gene	8-H4	C44B9.4	athp-1	AT Hook x2	213.25	11.3866
1015_C11	no	no	F31C3.5	psf-2	protein-coding gene	8-H4	C44B9.4	athp-1	AT Hook x2	218.75	15.2343
SREE_CP84	no	no	Y59A8A.2	phf-14	protein-coding gene	8-H4	C44B9.4	athp-1	AT Hook x2	226.75	1.25686
1074_B11	no	no	F44C8.9	nhr-184	protein-coding gene	8-H4	C44B9.4	athp-1	AT Hook x2	218	4.90245
1076_F06	no	no	Y53H1A.5	nfya-2	protein-coding gene	8-H4	C44B9.4	athp-1	AT Hook x2	228.25	0.0495162
1045_D04	no	no	T25D3.2	mrpl-28	protein-coding gene	8-H4	C44B9.4	athp-1	AT Hook x2	153.25	7.23918
1035_E02	no	no	C05D9.2	lmp-2	protein-coding gene	8-H4	C44B9.4	athp-1	AT Hook x2	163.75	12.0121
1054_A04	no	no	Y48E1B.7	lin-38	protein-coding gene	8-H4	C44B9.4	athp-1	AT Hook x2	209.75	7.96435
1005_H04	no	no	Y48B6A.11	jmjd-2	protein-coding gene	8-H4	C44B9.4	athp-1	AT Hook x2	230.5	0.144461
1038_A01	no	no	F33D11.9	hpo-3	protein-coding gene	8-H4	C44B9.4	athp-1	AT Hook x2	141	4.78463
1060_A01	no	no	Y51A2D.5	hmit-1.2	protein-coding gene	8-H4	C44B9.4	athp-1	AT Hook x2	251.5	6.54281
1012_C02	no	no	H20J04.6	H20J04.6	protein-coding gene	8-H4	C44B9.4	athp-1	AT Hook x2	231.75	10.2924
1073_C11	no	no	H20J04.4	H20J04.4	protein-coding gene	8-H4	C44B9.4	athp-1	AT Hook x2	248	1.62607
1012_C09	no	no	Y47D3A.23	gly-9	protein-coding gene	8-H4	C44B9.4	athp-1	AT Hook x2	142.25	1.97565
1026_E02	no	no	Y34D9A.6	glrx-10	protein-coding gene	8-H4	C44B9.4	athp-1	AT Hook x2	145.5	4.72996
1052_H05	no	no	F15B9.2	far-4	protein-coding gene	8-H4	C44B9.4	athp-1	AT Hook x2	196.25	4.21636
1056_D05	no	no	F59A2.5	F59A2.5	protein-coding gene	8-H4	C44B9.4	athp-1	AT Hook x2	151.5	8.47852
1017_C05	no	no	F58D5.5	F58D5.5	protein-coding gene	8-H4	C44B9.4	athp-1	AT Hook x2	211.25	4.55206
1016_D09	no	no	F56G4.4	F56G4.4	protein-coding gene	8-H4	C44B9.4	athp-1	AT Hook x2	211.5	1.49266
1018_H10	no	no	F55H2.7	F55H2.7	protein-coding gene	8-H4	C44B9.4	athp-1	AT Hook x2	183.5	7.07609
1040_D11	no	no	F55H12.4	F55H12.4	protein-coding gene	8-H4	C44B9.4	athp-1	AT Hook x2	166.75	6.56167
1061_B06	no	no	F53E10.6	F53E10.6	protein-coding gene	8-H4	C44B9.4	athp-1	AT Hook x2	204.75	9.68334
1008_B03	no	no	F44E7.9	F44E7.9	protein-coding gene	8-H4	C44B9.4	athp-1	AT Hook x2	143.5	3.75219
1072_G03	no	no	F43C11.8	F43C11.8	protein-coding gene	8-H4	C44B9.4	athp-1	AT Hook x2	193	2.6049
1017_G11	no	no	F32B4.2	F32B4.2	protein-coding gene	8-H4	C44B9.4	athp-1	AT Hook x2	228	-0.045626
1017_B11	no	no	C41D11.1	eri-6	protein-coding gene	8-H4	C44B9.4	athp-1	AT Hook x2	217.75	0.884598
1034_F05	no	no	Y54G11B.1	dmsr-6	protein-coding gene	8-H4	C44B9.4	athp-1	AT Hook x2	169.75	10.7577
1017_C06	no	no	Y65B4BL.2	deps-1	protein-coding gene	8-H4	C44B9.4	athp-1	AT Hook x2	219.25	1.11514
SREE02_H01	no	no	F52B11.1	cfp-1	protein-coding gene	8-H4	C44B9.4	athp-1	AT Hook x2	234	0.836817
1030_C11	no	no	Y39G10AL.3	cdk-7	protein-coding gene	8-H4	C44B9.4	athp-1	AT Hook x2	227.5	1.19801
1009_E07	no	no	C56G2.7	C56G2.7	protein-coding gene	8-H4	C44B9.4	athp-1	AT Hook x2	124.5	2.76247
1017_C01	no	no	C48B6.3	C48B6.3	protein-coding gene	8-H4	C44B9.4	athp-1	AT Hook x2	129	5.12271
1007_G09	no	no	C47E8.4	C47E8.4	protein-coding gene	8-H4	C44B9.4	athp-1	AT Hook x2	230.5	0.203745
1073_D10	no	no	C37H5.5	C37H5.5	protein-coding gene	8-H4	C44B9.4	athp-1	AT Hook x2	218.5	2.73871
1047_D12	no	no	C27D8.2	C27D8.2	protein-coding gene	8-H4	C44B9.4	athp-1	AT Hook x2	209	7.39216
1056_G11	no	no	C24D10.6	C24D10.6	protein-coding gene	8-H4	C44B9.4	athp-1	AT Hook x2	206.25	9.03665
1046_H05	no	no	B0464.4	bre-3	protein-coding gene	8-H4	C44B9.4	athp-1	AT Hook x2	121.5	2.30499
1029_H09	no	no	C36A4.8	brc-1	protein-coding gene	8-H4	C44B9.4	athp-1	AT Hook x2	217.75	2.18065
1009_E08	no	no	ZK938.4	arrd-5	protein-coding gene	8-H4	C44B9.4	athp-1	AT Hook x2	227.5	5.03677
1009_C11	no	no	E01A2.6	akir-1	protein-coding gene	8-H4	C44B9.4	athp-1	AT Hook x2	163.75	9.48403
1008_D05	no	no	AH9.1	AH9.1	protein-coding gene	8-H4	C44B9.4	athp-1	AT Hook x2	134	3.68126
1016_D08	no	no	C43E11.1	acin-1	protein-coding gene	8-H4	C44B9.4	athp-1	AT Hook x2	146.25	5.36392
JRH_105	no	yes	ZC64.3	ceh-18	protein-coding gene	8-H4	C44B9.4	athp-1	AT Hook x2	194.25	2.65439
1074_A01	no	yes	Y44E3B.1	zip-4	protein-coding gene	8-H4	C44B9.4	athp-1	AT Hook x2	228.75	0.587988
1078_C02	no	yes	C25G4.4	spe-44	protein-coding gene	8-H4	C44B9.4	athp-1	AT Hook x2	219.25	3.29775
1040_F01	no	yes	B0280.4	odd-1	protein-coding gene	8-H4	C44B9.4	athp-1	AT Hook x2	153.5	3.56525
1005_F01	no	yes	Y17D7A.3	nhr-65	protein-coding gene	8-H4	C44B9.4	athp-1	AT Hook x2	225	3.00101
1077_D11	no	yes	H12C20.6	nhr-101	protein-coding gene	8-H4	C44B9.4	athp-1	AT Hook x2	186.5	5.48394
1073_C08	no	yes	F22D6.2	F22D6.2	protein-coding gene	8-H4	C44B9.4	athp-1	AT Hook x2	125.25	2.50903
1077_E04	no	yes	F19F10.5	ets-7	protein-coding gene	8-H4	C44B9.4	athp-1	AT Hook x2	188	4.64852
1077_C03	no	yes	Y105E8A.17	ekl-4	protein-coding gene	8-H4	C44B9.4	athp-1	AT Hook x2	202.75	6.47678
1078_H04	no	yes	Y48C3A.17	efl-2	protein-coding gene	8-H4	C44B9.4	athp-1	AT Hook x2	209.5	5.4461
1075_H10	no	yes	Y39B6A.12	bed-1	protein-coding gene	8-H4	C44B9.4	athp-1	AT Hook x2	250	6.7737
1054_F11	no	no	Y57A10A.32	Y57A10A.32	dead gene	10-A10	C44B9.4	athp-1	AT Hook x2	210	10.6253
1057_H03	no	no	B0513.6	B0513.6	pseudogene	8-H4	C44B9.4	athp-1	AT Hook x2	231.5	2.42232
1056_A09	yes	no	Y55B1AL.1	Y55B1AL.1	protein-coding gene	4-C6	Y116A8C.22	athp-3	AT Hook x5	161.5	8.5467
1054_E11	yes	no	T04B8.5	T04B8.5	protein-coding gene	4-C6	Y116A8C.22	athp-3	AT Hook x5	147.25	6.96384
1058_B05	yes	no	ZK697.11	srh-199	protein-coding gene	4-C6	Y116A8C.22	athp-3	AT Hook x5	144.25	11.3846
1058_H07	yes	no	C45H4.16	srbc-19	protein-coding gene	4-C6	Y116A8C.22	athp-3	AT Hook x5	103.75	4.45315
1054_F05	yes	no	F43C11.9	F43C11.9	protein-coding gene	4-C6	Y116A8C.22	athp-3	AT Hook x5	120.25	5.13922
1058_A06	yes	no	C38C3.8	C38C3.8	protein-coding gene	4-C6	Y116A8C.22	athp-3	AT Hook x5	173.75	11.5559
1032_F03	yes	no	Y76B12C.6	Y76B12C.6	protein-coding gene	4-E8	F09G2.9	attf-2	AT Hook x3	118	2.70597
1023_G02	yes	no	C34F6.10	C34F6.10	protein-coding gene	6-F7	B0238.11	B0238.11	NOVEL	108.75	3.37839
1031_G07	yes	no	C06E8.4	C06E8.4	transposon in origin	6-F7	B0238.11	B0238.11	NOVEL	106.5	2.47747
1054_E01	no	no	Y46G5A.20	Y46G5A.20	protein-coding gene	3-H5	B0336.7	B0336.7	ZF - THAP	228.25	1.90635
1003_D12	yes	no	F55G11.5	dod-22	protein-coding gene	10-B12	Y47D3B.9	bed-2	ZF - BEDx2	167	3.07187
1003_A03	yes	no	R06B9.3	arrd-13	protein-coding gene	10-C1	Y47D3B.9	bed-2	ZF - BEDx2	198.5	3.77877
1078_G06	yes	yes	C01B7.1	sup-37	protein-coding gene	10-B12	Y47D3B.9	bed-2	ZF - BEDx2	148.667	1.03833
1060_H07	yes	no	Y80D3A.6	Y80D3A.6	dead gene	10-B12	Y47D3B.9	bed-2	ZF - BEDx2	183	5.60346
1073_C11	no	no	H20J04.4	H20J04.4	protein-coding gene	10-C1	Y47D3B.9	bed-2	ZF - BEDx2	228	2.31964
SREE02_H01	no	no	F52B11.1	cfp-1	protein-coding gene	10-C1	Y47D3B.9	bed-2	ZF - BEDx2	205.25	0.42448
1007_H07	no	no	R10E4.8	R10E4.8	transposon in origin	10-A11	Y47D3B.9	bed-2	ZF - BEDx2	210.75	2.30936
1043_G04	yes	no	ZC204.14	ZC204.14	protein-coding gene	4-C3	F25H8.6	bed-3	ZF - BED	128.25	4.2028
1011_E12	yes	no	B0414.8	vps-51	protein-coding gene	4-C3	F25H8.6	bed-3	ZF - BED	228.25	16.5905
1016_C12	yes	no	F15C11.2	ubql-1	protein-coding gene	4-C3	F25H8.6	bed-3	ZF - BED	203.25	6.56405
1032_F01	yes	no	F28D1.5	thn-2	protein-coding gene	4-C3	F25H8.6	bed-3	ZF - BED	179	10.8098
1034_E10	yes	no	Y73F8A.34	tag-349	protein-coding gene	4-C3	F25H8.6	bed-3	ZF - BED	145.5	6.67587
1013_D08	yes	no	Y71D11A.2	smr-1	protein-coding gene	4-C3	F25H8.6	bed-3	ZF - BED	241.25	14.9203
1060_H06	yes	no	F35B12.4	piit-1	protein-coding gene	4-C3	F25H8.6	bed-3	ZF - BED	125.25	11.5625
1070_B01	yes	no	T24D8.5	nlp-2	protein-coding gene	4-C3	F25H8.6	bed-3	ZF - BED	252.5	10.4652
1025_B10	yes	no	Y47G6A.1	inx-21	protein-coding gene	4-C3	F25H8.6	bed-3	ZF - BED	107	2.04806
1008_B06	yes	no	F26D2.3	F26D2.3	protein-coding gene	4-C3	F25H8.6	bed-3	ZF - BED	127	2.99186
1019_H04	yes	no	F20H11.1	F20H11.1	protein-coding gene	4-C3	F25H8.6	bed-3	ZF - BED	180	8.20514
1018_D09	yes	no	F14D2.11	F14D2.11	protein-coding gene	4-C3	F25H8.6	bed-3	ZF - BED	135.25	2.49444
1003_D12	yes	no	F55G11.5	dod-22	protein-coding gene	4-C3	F25H8.6	bed-3	ZF - BED	161.75	3.75574
1070_C04	yes	no	C14F11.6	C14F11.6	protein-coding gene	4-C3	F25H8.6	bed-3	ZF - BED	245	19.2386
1075_H02	yes	yes	T03G6.2	nhr-40	protein-coding gene	4-C3	F25H8.6	bed-3	ZF - BED	115	2.48902
EA_D02	yes	yes	W02C12.3	hlh-30	protein-coding gene	4-C3	F25H8.6	bed-3	ZF - BED	163.75	5.12872
1067_G05	yes	no	C01G10.2	srx-79	pseudogene	4-C3	F25H8.6	bed-3	ZF - BED	142	4.01396
1033_G04	no	no	ZK550.3	ZK550.3	protein-coding gene	4-C3	F25H8.6	bed-3	ZF - BED	151.75	5.92076
1016_F10	no	no	F30A10.9	F30A10.9	protein-coding gene	4-C3	F25H8.6	bed-3	ZF - BED	232.75	6.64214
1009_C11	no	no	E01A2.6	akir-1	protein-coding gene	4-C3	F25H8.6	bed-3	ZF - BED	136	6.32287
1077_B08	no	yes	Y66D12A.12	ztf-29	protein-coding gene	4-C3	F25H8.6	bed-3	ZF - BED	218	4.47802
1007_B01	no	no	T01H10.4	T01H10.4	pseudogene	4-C3	F25H8.6	bed-3	ZF - BED	180.5	2.29882
1028_D02	no	no	F22E5.18	sri-59	pseudogene	4-C3	F25H8.6	bed-3	ZF - BED	211.5	1.94935
1054_A03	yes	no	F57G9.1	sre-31	protein-coding gene	8-C11	F25D7.3	blmp-1	ZF - C2H2 - 4 fingers	115.75	2.69589
1009_A09	yes	no	Y18D10A.7	ptr-17	protein-coding gene	8-C11	F25D7.3	blmp-1	ZF - C2H2 - 4 fingers	201.5	2.68914
1036_F01	yes	no	C41G11.4	gnrr-4	protein-coding gene	8-C11	F25D7.3	blmp-1	ZF - C2H2 - 4 fingers	146.25	27.3191
1066_G04	yes	no	F19D8.2	F19D8.2	protein-coding gene	8-C11	F25D7.3	blmp-1	ZF - C2H2 - 4 fingers	189	15.6774
1066_G05	yes	no	C37E2.2	C37E2.2	protein-coding gene	8-C11	F25D7.3	blmp-1	ZF - C2H2 - 4 fingers	202.25	22.1627
VV_C12	yes	yes	C30A5.7	unc-86	protein-coding gene	8-C11	F25D7.3	blmp-1	ZF - C2H2 - 4 fingers	150	2.89069
1073_A08	yes	yes	C32E12.5	sem-2	protein-coding gene	8-C11	F25D7.3	blmp-1	ZF - C2H2 - 4 fingers	157.25	9.04174
1077_F07	yes	yes	T14F9.5	lin-32	protein-coding gene	8-C11	F25D7.3	blmp-1	ZF - C2H2 - 4 fingers	242.5	6.34332
1077_H05	yes	yes	F17A9.3	atf-8	protein-coding gene	8-C11	F25D7.3	blmp-1	ZF - C2H2 - 4 fingers	249	7.71055
1035_A09	no	no	M03B6.3	M03B6.3	protein-coding gene	8-C11	F25D7.3	blmp-1	ZF - C2H2 - 4 fingers	243.25	8.05973
1061_G09	no	no	D1086.1	D1086.1	protein-coding gene	8-C11	F25D7.3	blmp-1	ZF - C2H2 - 4 fingers	221	16.9798
JRH_125	no	yes	C07H6.7	lin-39	protein-coding gene	8-C11	F25D7.3	blmp-1	ZF - C2H2 - 4 fingers	196	2.17954
1065_A06	yes	no	ZK813.2	ZK813.2	protein-coding gene	10-G11	C04F5.9	C04F5.9	ZF - C2H2 - 3 fingers	131.75	3.99849
1057_B07	yes	no	M18.6	M18.6	protein-coding gene	10-G11	C04F5.9	C04F5.9	ZF - C2H2 - 3 fingers	131.5	4.36172
1050_H03	no	no	R08C7.9	fbxb-74	protein-coding gene	10-G11	C04F5.9	C04F5.9	ZF - C2H2 - 3 fingers	249	13.0967
1061_G09	no	no	D1086.1	D1086.1	protein-coding gene	10-G11	C04F5.9	C04F5.9	ZF - C2H2 - 3 fingers	147	4.08357
1034_H03	yes	yes	F18A1.4	lir-2	protein-coding gene	10-D3	C27A2.7	C27A2.7	ZF - C2H2	115	3.65658
1050_D09	yes	no	ZK795.3	ZK795.3	protein-coding gene	3-A1	C32D5.1	C32D5.1	NOVEL	249.75	16.9939
1029_A06	yes	no	ZK643.5	ZK643.5	protein-coding gene	3-A1	C32D5.1	C32D5.1	NOVEL	183	8.46022
1031_C05	yes	no	ZK637.14	ZK637.14	protein-coding gene	3-A1	C32D5.1	C32D5.1	NOVEL	211.5	10.076
1049_H02	yes	no	ZK616.2	ZK616.2	protein-coding gene	3-A1	C32D5.1	C32D5.1	NOVEL	205.25	13.771
1027_A04	yes	no	ZK1225.4	ZK1225.4	protein-coding gene	3-A1	C32D5.1	C32D5.1	NOVEL	150.5	4.92669
1018_C12	yes	no	M88.5	zbp-1	protein-coding gene	3-A1	C32D5.1	C32D5.1	NOVEL	188.5	12.9436
1032_G09	yes	no	Y9C9A.1	Y9C9A.1	protein-coding gene	3-A1	C32D5.1	C32D5.1	NOVEL	224.5	9.53704
1052_F08	yes	no	Y73C8B.2	Y73C8B.2	protein-coding gene	3-A1	C32D5.1	C32D5.1	NOVEL	204	11.0482
1016_B05	yes	no	Y71A12B.11	Y71A12B.11	protein-coding gene	3-A1	C32D5.1	C32D5.1	NOVEL	181.25	5.99018
1030_B02	yes	no	Y6B3B.9	Y6B3B.9	protein-coding gene	3-A1	C32D5.1	C32D5.1	NOVEL	241	18.5958
1039_G09	yes	no	Y62E10A.14	Y62E10A.14	protein-coding gene	1-A1	C32D5.1	C32D5.1	NOVEL	254.25	24.1962
1034_G03	yes	no	Y57A10A.24	Y57A10A.24	protein-coding gene	3-A1	C32D5.1	C32D5.1	NOVEL	248.5	18.6416
1015_G08	yes	no	Y54E5A.7	Y54E5A.7	protein-coding gene	3-A1	C32D5.1	C32D5.1	NOVEL	249	22.6017
1016_F06	yes	no	Y54E10BR.5	Y54E10BR.5	protein-coding gene	3-A1	C32D5.1	C32D5.1	NOVEL	127.25	2.4367
1023_F08	yes	no	Y51H7C.3	Y51H7C.3	protein-coding gene	3-A1	C32D5.1	C32D5.1	NOVEL	172.25	13.5232
1007_F11	yes	no	Y51H4A.25	Y51H4A.25	protein-coding gene	3-A1	C32D5.1	C32D5.1	NOVEL	254.75	15.1722
1035_H10	yes	no	Y1B5A.1	Y1B5A.1	protein-coding gene	3-A1	C32D5.1	C32D5.1	NOVEL	228.5	10.0593
1057_E01	yes	no	Y116A8C.29	Y116A8C.29	protein-coding gene	3-A1	C32D5.1	C32D5.1	NOVEL	254.5	9.43685
1011_E10	yes	no	Y106G6H.14	Y106G6H.14	protein-coding gene	3-A1	C32D5.1	C32D5.1	NOVEL	147.25	3.33681
1017_B02	yes	no	K07G5.2	xpa-1	protein-coding gene	3-A1	C32D5.1	C32D5.1	NOVEL	233.75	16.3746
1055_B06	yes	no	C14B1.4	wdr-5.1	protein-coding gene	3-A1	C32D5.1	C32D5.1	NOVEL	203	16.6323
1027_E12	yes	no	W07G1.7	W07G1.7	protein-coding gene	3-A1	C32D5.1	C32D5.1	NOVEL	143.75	2.31074
1009_C08	yes	no	W01A11.1	W01A11.1	protein-coding gene	3-A1	C32D5.1	C32D5.1	NOVEL	149.25	4.83686
1025_F02	yes	no	CD4.4	vps-37	protein-coding gene	3-A1	C32D5.1	C32D5.1	NOVEL	244.5	17.3071
1020_H06	yes	no	ZK930.1	vps-15	protein-coding gene	3-A1	C32D5.1	C32D5.1	NOVEL	179.25	8.35821
1018_G08	yes	no	R03E1.2	vha-20	protein-coding gene	3-A1	C32D5.1	C32D5.1	NOVEL	136	1.91254
1017_A08	yes	no	C55B7.5	uri-1	protein-coding gene	3-A1	C32D5.1	C32D5.1	NOVEL	224.5	11.926
1040_G11	yes	no	F08B6.4	unc-87	protein-coding gene	1-A1	C32D5.1	C32D5.1	NOVEL	173.25	1.98047
1009_A08	yes	no	C08F11.8	ugt-22	protein-coding gene	3-A1	C32D5.1	C32D5.1	NOVEL	254.5	16.3623
1035_B07	yes	no	T10B10.2	ucr-2.2	protein-coding gene	3-A1	C32D5.1	C32D5.1	NOVEL	253.75	15.2367
1016_C12	yes	no	F15C11.2	ubql-1	protein-coding gene	3-A1	C32D5.1	C32D5.1	NOVEL	238	6.65862
1070_C09	yes	no	C06E2.7	ubc-22	protein-coding gene	3-A1	C32D5.1	C32D5.1	NOVEL	166.5	9.18305
1029_H07	yes	no	T07C4.5	ttr-15	protein-coding gene	3-A1	C32D5.1	C32D5.1	NOVEL	174	6.19461
1031_D11	yes	no	F36H12.8	ttbk-2	protein-coding gene	3-A1	C32D5.1	C32D5.1	NOVEL	128.25	2.70624
1035_H04	yes	no	C02F12.1	tsp-17	protein-coding gene	3-A1	C32D5.1	C32D5.1	NOVEL	163.75	4.35781
1013_C08	yes	no	F55C5.5	tsfm-1	protein-coding gene	3-A1	C32D5.1	C32D5.1	NOVEL	237.25	13.6496
1015_B10	yes	no	F57C9.7	tofu-4	protein-coding gene	3-A1	C32D5.1	C32D5.1	NOVEL	138.75	4.02146
1025_A08	yes	no	F53F4.3	tbcb-1	protein-coding gene	3-A1	C32D5.1	C32D5.1	NOVEL	186.5	9.53878
1003_E02	yes	no	F46G11.3	tag-257	protein-coding gene	3-A1	C32D5.1	C32D5.1	NOVEL	200.25	12.4946
SREE01_F01	yes	no	T12D8.7	taf-9	protein-coding gene	3-A1	C32D5.1	C32D5.1	NOVEL	202.5	13.3694
1033_F08	yes	no	T28C6.3	T28C6.3	protein-coding gene	3-A1	C32D5.1	C32D5.1	NOVEL	140.75	4.21098
1028_A07	yes	no	T24E12.11	T24E12.11	protein-coding gene	3-A1	C32D5.1	C32D5.1	NOVEL	188.5	9.80718
1001_E01	yes	no	T24C4.5	T24C4.5	protein-coding gene	3-A1	C32D5.1	C32D5.1	NOVEL	214	12.2803
1023_H05	yes	no	T21B10.4	T21B10.4	protein-coding gene	3-A1	C32D5.1	C32D5.1	NOVEL	224	10.952
1049_B04	yes	no	T20D3.6	T20D3.6	protein-coding gene	3-A1	C32D5.1	C32D5.1	NOVEL	209	7.53159
1026_E08	yes	no	T06D4.1	T06D4.1	protein-coding gene	3-A1	C32D5.1	C32D5.1	NOVEL	200	8.15651
1075_F11	yes	no	T03G11.3	T03G11.3	protein-coding gene	3-A1	C32D5.1	C32D5.1	NOVEL	244	20.116
1028_A11	yes	no	T02H6.1	T02H6.1	protein-coding gene	3-A1	C32D5.1	C32D5.1	NOVEL	241.5	16.6538
1078_E02	yes	no	Y61A9LA.8	sut-2	protein-coding gene	3-A1	C32D5.1	C32D5.1	NOVEL	185.25	8.87654
1032_E03	yes	no	Y9C9A.4	str-169	protein-coding gene	3-A1	C32D5.1	C32D5.1	NOVEL	163	4.09292
1069_E02	yes	no	K07C6.9	srx-66	protein-coding gene	3-A1	C32D5.1	C32D5.1	NOVEL	222.5	9.8792
1040_H09	yes	no	F36D1.3	sru-47	protein-coding gene	1-A1	C32D5.1	C32D5.1	NOVEL	147.25	3.92456
1028_B09	yes	no	R52.7	srh-195	protein-coding gene	3-A1	C32D5.1	C32D5.1	NOVEL	242.5	17.4678
1028_C11	yes	no	W05H5.7	sre-32	protein-coding gene	3-A1	C32D5.1	C32D5.1	NOVEL	224.5	9.41711
1051_D11	yes	no	F32D8.9	spp-16	protein-coding gene	3-A1	C32D5.1	C32D5.1	NOVEL	207.25	4.60881
1021_H01	yes	no	F32H2.3	spd-2	protein-coding gene	3-A1	C32D5.1	C32D5.1	NOVEL	186	9.74184
1038_F01	yes	no	C10G11.9	spch-2	protein-coding gene	1-A1	C32D5.1	C32D5.1	NOVEL	250.25	10.6429
1003_E10	yes	no	C08A9.1	sod-3	protein-coding gene	3-A1	C32D5.1	C32D5.1	NOVEL	244.5	20.9967
1009_C12	yes	no	F08F3.9	snpc-1.3	protein-coding gene	3-A1	C32D5.1	C32D5.1	NOVEL	163.75	9.64162
1047_D02	yes	no	R07E5.3	snfc-5	protein-coding gene	3-A1	C32D5.1	C32D5.1	NOVEL	223.25	23.6368
1013_D08	yes	no	Y71D11A.2	smr-1	protein-coding gene	3-A1	C32D5.1	C32D5.1	NOVEL	254.75	11.5851
1038_E09	yes	no	F14F11.1	shw-1	protein-coding gene	3-A1	C32D5.1	C32D5.1	NOVEL	229.5	12.2096
1037_C12	yes	no	K02F2.6	ser-3	protein-coding gene	3-A1	C32D5.1	C32D5.1	NOVEL	254.5	11.1203
1074_F10	yes	no	C28G1.3	sec-15	protein-coding gene	3-A1	C32D5.1	C32D5.1	NOVEL	246.75	25.1196
1027_F12	yes	no	F42A8.2	sdhb-1	protein-coding gene	3-A1	C32D5.1	C32D5.1	NOVEL	133.75	1.73332
1009_H06	yes	no	F18E2.3	scc-3	protein-coding gene	3-A1	C32D5.1	C32D5.1	NOVEL	252.25	13.5542
1028_F02	yes	no	D2089.1	rsp-7	protein-coding gene	3-A1	C32D5.1	C32D5.1	NOVEL	183	10.882
1028_D09	yes	no	T28D9.2	rsp-5	protein-coding gene	3-A1	C32D5.1	C32D5.1	NOVEL	235.75	17.4349
1026_A08	yes	no	F40F8.10	rps-9	protein-coding gene	3-A1	C32D5.1	C32D5.1	NOVEL	246	12.9323
1001_B12	yes	no	ZC434.2	rps-7	protein-coding gene	3-A1	C32D5.1	C32D5.1	NOVEL	255	11.8364
1046_B10	yes	no	C23G10.3	rps-3	protein-coding gene	3-A1	C32D5.1	C32D5.1	NOVEL	233.25	5.98723
1026_D11	yes	no	F39B2.6	rps-26	protein-coding gene	3-A1	C32D5.1	C32D5.1	NOVEL	197.5	13.0982
1002_F08	yes	no	C49H3.11	rps-2	protein-coding gene	3-A1	C32D5.1	C32D5.1	NOVEL	243.5	21.811
1016_A09	yes	no	T08B2.10	rps-17	protein-coding gene	3-A1	C32D5.1	C32D5.1	NOVEL	152	2.41068
1026_B09	yes	no	F36A2.6	rps-15	protein-coding gene	3-A1	C32D5.1	C32D5.1	NOVEL	222.25	13.9747
1016_B11	yes	no	F14B4.3	rpoa-2	protein-coding gene	3-A1	C32D5.1	C32D5.1	NOVEL	159	7.26099
1017_F07	yes	no	R12E2.3	rpn-8	protein-coding gene	3-A1	C32D5.1	C32D5.1	NOVEL	204.5	11.162
1076_F12	yes	no	C01B7.6	rpm-1	protein-coding gene	3-A1	C32D5.1	C32D5.1	NOVEL	246	13.8182
1026_E10	yes	no	Y106G6H.3	rpl-30	protein-coding gene	3-A1	C32D5.1	C32D5.1	NOVEL	163.5	6.10288
1026_H09	yes	no	F52B5.6	rpl-25.2	protein-coding gene	3-A1	C32D5.1	C32D5.1	NOVEL	209.5	8.11844
1041_A03	yes	no	C04F12.4	rpl-14	protein-coding gene	1-A1	C32D5.1	C32D5.1	NOVEL	230.25	8.39328
1002_B02	yes	no	M04F3.1	rpa-2	protein-coding gene	3-A1	C32D5.1	C32D5.1	NOVEL	255	25.4122
1028_B03	yes	no	F29C12.3	rict-1	protein-coding gene	3-A1	C32D5.1	C32D5.1	NOVEL	145.25	4.45549
1019_G10	yes	no	B0336.4	rgs-5	protein-coding gene	3-A1	C32D5.1	C32D5.1	NOVEL	253.75	0.170996
1002_H05	yes	no	C01F4.2	rga-6	protein-coding gene	3-A1	C32D5.1	C32D5.1	NOVEL	237.25	16.6008
1055_D10	yes	no	F11H8.1	rfl-1	protein-coding gene	3-A1	C32D5.1	C32D5.1	NOVEL	131.75	1.91685
1008_B08	yes	no	B0393.2	rbg-3	protein-coding gene	3-A1	C32D5.1	C32D5.1	NOVEL	172	4.42114
1029_E04	yes	no	R74.7	R74.7	protein-coding gene	3-A1	C32D5.1	C32D5.1	NOVEL	204.5	9.84651
1013_C02	yes	no	R53.5	R53.5	protein-coding gene	3-A1	C32D5.1	C32D5.1	NOVEL	235.75	14.8434
1037_D04	yes	no	R08E3.3	R08E3.3	protein-coding gene	1-A1	C32D5.1	C32D5.1	NOVEL	169.25	5.71063
1045_B12	yes	no	R08D7.2	R08D7.2	protein-coding gene	3-A1	C32D5.1	C32D5.1	NOVEL	156.25	3.25272
1035_E08	yes	no	R04A9.3	R04A9.3	protein-coding gene	3-A1	C32D5.1	C32D5.1	NOVEL	168.75	6.35152
1010_G08	yes	no	C32E8.8	ptr-2	protein-coding gene	3-A1	C32D5.1	C32D5.1	NOVEL	254.75	13.1024
1002_A02	yes	no	F08B12.2	prx-12	protein-coding gene	3-A1	C32D5.1	C32D5.1	NOVEL	226.5	14.8113
1018_B09	yes	no	W06D4.4	prmt-7	protein-coding gene	3-A1	C32D5.1	C32D5.1	NOVEL	161.75	3.3076
1003_D03	yes	no	T19B10.4	pqn-70	protein-coding gene	3-A1	C32D5.1	C32D5.1	NOVEL	233	16.285
1026_F03	yes	no	D2092.2	ppfr-2	protein-coding gene	3-A1	C32D5.1	C32D5.1	NOVEL	193.25	8.24772
1045_A08	yes	no	F57C2.3	pot-2	protein-coding gene	3-A1	C32D5.1	C32D5.1	NOVEL	234.75	13.9108
1028_D03	yes	no	Y57A10A.15	polg-1	protein-coding gene	3-A1	C32D5.1	C32D5.1	NOVEL	197.75	9.9872
1007_A11	yes	no	Y71F9B.7	plk-2	protein-coding gene	3-A1	C32D5.1	C32D5.1	NOVEL	210.25	3.86941
1024_F05	yes	no	W01A8.1	plin-1	protein-coding gene	3-A1	C32D5.1	C32D5.1	NOVEL	184.5	12.815
1017_C07	yes	no	Y18H1A.6	pif-1	protein-coding gene	3-A1	C32D5.1	C32D5.1	NOVEL	209	5.93104
1066_E06	yes	no	K09A11.5	phf-33	protein-coding gene	3-A1	C32D5.1	C32D5.1	NOVEL	149.5	8.43615
1009_H08	yes	no	H04M03.1	pck-3	protein-coding gene	3-A1	C32D5.1	C32D5.1	NOVEL	176.25	6.92827
1030_F07	yes	no	Y38A8.2	pbs-3	protein-coding gene	3-A1	C32D5.1	C32D5.1	NOVEL	122.5	0.19396
1015_G11	yes	no	C47B2.4	pbs-2	protein-coding gene	3-A1	C32D5.1	C32D5.1	NOVEL	218	10.3959
1004_B10	yes	no	T05D4.4	osm-7	protein-coding gene	3-A1	C32D5.1	C32D5.1	NOVEL	231	16.8504
1007_E11	yes	no	ZC168.3	orc-5	protein-coding gene	3-A1	C32D5.1	C32D5.1	NOVEL	230.5	11.4746
1069_F08	yes	no	F14D12.6	octr-1	protein-coding gene	3-A1	C32D5.1	C32D5.1	NOVEL	239	12.8849
1035_C12	yes	no	F44A6.1	nucb-1	protein-coding gene	3-A1	C32D5.1	C32D5.1	NOVEL	168.5	5.89785
1040_H07	yes	no	ZK484.8	nspd-1	protein-coding gene	1-A1	C32D5.1	C32D5.1	NOVEL	167.5	2.41291
1014_D04	yes	no	T23C6.5	npr-21	protein-coding gene	3-A1	C32D5.1	C32D5.1	NOVEL	232.5	15.4472
1006_E10	yes	no	F32E10.1	nol-10	protein-coding gene	3-A1	C32D5.1	C32D5.1	NOVEL	157	5.4757
1018_F10	yes	no	R03A10.4	nkat-3	protein-coding gene	3-A1	C32D5.1	C32D5.1	NOVEL	200.75	12.0887
1075_G01	yes	no	Y39B6A.17	nhr-95	protein-coding gene	3-A1	C32D5.1	C32D5.1	NOVEL	222.5	19.4076
1078_C07	yes	no	W05B5.3	nhr-85	protein-coding gene	3-A1	C32D5.1	C32D5.1	NOVEL	207	12.5657
1063_A08	yes	no	F54G8.4	nhl-1	protein-coding gene	3-A1	C32D5.1	C32D5.1	NOVEL	134.25	1.34827
1075_C10	yes	no	ZK1290.4	nfi-1	protein-coding gene	3-A1	C32D5.1	C32D5.1	NOVEL	242.5	18.327
1020_D09	yes	no	F56F3.2	ndg-4	protein-coding gene	3-A1	C32D5.1	C32D5.1	NOVEL	231	34.2533
1010_H01	yes	no	ZC168.1	ncx-3	protein-coding gene	3-A1	C32D5.1	C32D5.1	NOVEL	199.25	13.2478
1017_D07	yes	no	F55A12.8	nath-10	protein-coding gene	3-A1	C32D5.1	C32D5.1	NOVEL	254.25	13.4465
1077_D03	yes	no	C34B7.4	mys-4	protein-coding gene	3-A1	C32D5.1	C32D5.1	NOVEL	204.5	16.6124
1009_C07	yes	no	Y55F3AM.1	mrps-25	protein-coding gene	3-A1	C32D5.1	C32D5.1	NOVEL	187.5	9.81707
1012_E03	yes	no	F56D1.3	mrps-16	protein-coding gene	3-A1	C32D5.1	C32D5.1	NOVEL	229.25	13.8243
1010_E02	yes	no	D2007.4	mrpl-18	protein-coding gene	3-A1	C32D5.1	C32D5.1	NOVEL	241	17.9182
1029_F07	yes	no	ZC155.3	morc-1	protein-coding gene	3-A1	C32D5.1	C32D5.1	NOVEL	208.25	8.66064
1030_A07	yes	no	K02F3.10	moma-1	protein-coding gene	3-A1	C32D5.1	C32D5.1	NOVEL	190.75	10.3291
1035_B08	yes	no	T06H11.4	moc-1	protein-coding gene	3-A1	C32D5.1	C32D5.1	NOVEL	204.25	11.2638
1010_H03	yes	no	C52E4.2	mif-2	protein-coding gene	3-A1	C32D5.1	C32D5.1	NOVEL	232	9.68329
1012_C10	yes	no	D2030.5	mce-1	protein-coding gene	3-A1	C32D5.1	C32D5.1	NOVEL	163.5	7.15749
1023_H07	yes	no	R52.3	math-35	protein-coding gene	3-A1	C32D5.1	C32D5.1	NOVEL	136.5	5.05875
1028_A04	yes	no	C40D2.2	math-20	protein-coding gene	3-A1	C32D5.1	C32D5.1	NOVEL	164.25	5.3722
1040_B06	yes	no	Y110A7A.17	mat-1	protein-coding gene	3-A1	C32D5.1	C32D5.1	NOVEL	155.75	12.8422
1012_E01	yes	no	F35G2.2	marb-1	protein-coding gene	3-A1	C32D5.1	C32D5.1	NOVEL	162.5	5.73095
1002_H03	yes	no	E04F6.3	maoc-1	protein-coding gene	3-A1	C32D5.1	C32D5.1	NOVEL	215.5	13.46
1050_C07	yes	no	ZC410.3	mans-4	protein-coding gene	3-A1	C32D5.1	C32D5.1	NOVEL	221.5	7.74564
1073_B08	yes	no	C54G6.1	madf-6	protein-coding gene	3-A1	C32D5.1	C32D5.1	NOVEL	137	1.9137
1070_C10	yes	no	M153.1	M153.1	protein-coding gene	3-A1	C32D5.1	C32D5.1	NOVEL	189.75	9.6941
1033_A03	yes	no	M04B2.4	M04B2.4	protein-coding gene	3-A1	C32D5.1	C32D5.1	NOVEL	228	8.28682
1011_B12	yes	no	M01E11.2	M01E11.2	protein-coding gene	3-A1	C32D5.1	C32D5.1	NOVEL	223	15.5172
1026_F04	yes	no	F27D4.2	lsy-22	protein-coding gene	3-A1	C32D5.1	C32D5.1	NOVEL	171.25	4.6301
1042_B06	yes	no	F40F8.9	lsm-1	protein-coding gene	1-A1	C32D5.1	C32D5.1	NOVEL	155.25	3.46589
1072_A06	yes	no	C12C8.3	lin-41	protein-coding gene	3-A1	C32D5.1	C32D5.1	NOVEL	158.75	6.82491
1001_H07	yes	no	C29E4.8	let-754	protein-coding gene	3-A1	C32D5.1	C32D5.1	NOVEL	159.25	7.27219
1077_H07	yes	no	F26F12.7	let-418	protein-coding gene	3-A1	C32D5.1	C32D5.1	NOVEL	197	8.35512
1001_G01	yes	no	C34B2.2	kbp-5	protein-coding gene	3-A1	C32D5.1	C32D5.1	NOVEL	130	2.3905
1007_G07	yes	no	K09B11.5	K09B11.5	protein-coding gene	3-A1	C32D5.1	C32D5.1	NOVEL	211.5	9.93426
1020_C08	yes	no	K07F5.8	K07F5.8	protein-coding gene	3-A1	C32D5.1	C32D5.1	NOVEL	159	6.06946
1045_F10	yes	no	K01C8.1	K01C8.1	protein-coding gene	3-A1	C32D5.1	C32D5.1	NOVEL	180.5	10.5695
INS_A33	yes	no	W09C5.4	ins-33	protein-coding gene	3-A1	C32D5.1	C32D5.1	NOVEL	137.5	2.61448
INS_A25	yes	no	ZC334.8	ins-25	protein-coding gene	3-A1	C32D5.1	C32D5.1	NOVEL	204.75	4.16455
1049_D09	yes	no	C25G4.10	igdb-2	protein-coding gene	3-A1	C32D5.1	C32D5.1	NOVEL	171.75	4.04421
1046_C03	yes	no	T05G5.10	iff-1	protein-coding gene	3-A1	C32D5.1	C32D5.1	NOVEL	254.25	10.6189
1001_A09	yes	no	F14B4.2	hxk-1	protein-coding gene	3-A1	C32D5.1	C32D5.1	NOVEL	241	16.3038
1001_C05	yes	no	F58D5.1	hrp-2	protein-coding gene	3-A1	C32D5.1	C32D5.1	NOVEL	180.75	10.8267
1001_E09	yes	no	K01G5.2	hpl-2	protein-coding gene	3-A1	C32D5.1	C32D5.1	NOVEL	207.75	16.372
1010_H05	yes	no	C18E3.8	hop-1	protein-coding gene	3-A1	C32D5.1	C32D5.1	NOVEL	222	11.5263
1011_A02	yes	no	C46A5.9	hcf-1	protein-coding gene	3-A1	C32D5.1	C32D5.1	NOVEL	201.25	11.472
1056_D03	yes	no	ZK1128.5	ham-3	protein-coding gene	3-A1	C32D5.1	C32D5.1	NOVEL	200	26.3752
1001_D03	yes	no	H02I12.5	H02I12.5	protein-coding gene	3-A1	C32D5.1	C32D5.1	NOVEL	235.5	19.0783
1011_A07	yes	no	Y53F4B.32	gst-29	protein-coding gene	3-A1	C32D5.1	C32D5.1	NOVEL	148.25	4.65964
1021_D04	yes	no	F26E4.12	gpx-1	protein-coding gene	3-A1	C32D5.1	C32D5.1	NOVEL	155	5.62081
1030_G06	yes	no	C44E4.3	got-2.1	protein-coding gene	3-A1	C32D5.1	C32D5.1	NOVEL	185.25	10.7756
1004_E10	yes	no	T01H8.5	gon-2	protein-coding gene	3-A1	C32D5.1	C32D5.1	NOVEL	146.25	2.42529
1021_H02	yes	no	B0024.12	gna-1	protein-coding gene	3-A1	C32D5.1	C32D5.1	NOVEL	213	6.90928
1031_A05	yes	no	ZK637.13	glb-1	protein-coding gene	3-A1	C32D5.1	C32D5.1	NOVEL	191	10.7732
1036_F05	yes	no	D1025.2	gcsh-1	protein-coding gene	1-A1	C32D5.1	C32D5.1	NOVEL	255	8.84931
1011_F05	yes	no	K09A9.5	gas-1	protein-coding gene	3-A1	C32D5.1	C32D5.1	NOVEL	227.75	19.6077
1027_F08	yes	no	F56A3.1	fncm-1	protein-coding gene	3-A1	C32D5.1	C32D5.1	NOVEL	216.25	15.326
1072_H06	yes	no	F26D12.1	fkh-7	protein-coding gene	3-A1	C32D5.1	C32D5.1	NOVEL	226	12.2246
1018_C05	yes	no	C04F12.10	fce-1	protein-coding gene	3-A1	C32D5.1	C32D5.1	NOVEL	166	3.07489
1023_E07	yes	no	R07C3.8	fbxc-33	protein-coding gene	3-A1	C32D5.1	C32D5.1	NOVEL	197.25	12.5827
1046_C10	yes	no	C39B5.3	fbxa-62	protein-coding gene	3-A1	C32D5.1	C32D5.1	NOVEL	193.75	6.08235
1017_G07	yes	no	F48C1.2	fbxa-145	protein-coding gene	3-A1	C32D5.1	C32D5.1	NOVEL	185.5	10.1311
1052_A08	yes	no	C02H6.2	fbxa-105	protein-coding gene	3-A1	C32D5.1	C32D5.1	NOVEL	151.5	3.56713
1029_B01	yes	no	F21H12.5	fbf-2	protein-coding gene	3-A1	C32D5.1	C32D5.1	NOVEL	186	11.7317
1028_D08	yes	no	F59E12.9	F59E12.9	protein-coding gene	3-A1	C32D5.1	C32D5.1	NOVEL	167	2.10847
1019_C05	yes	no	F59E12.3	F59E12.3	protein-coding gene	3-A1	C32D5.1	C32D5.1	NOVEL	253	35.6997
1017_E01	yes	no	F55F8.8	F55F8.8	protein-coding gene	3-A1	C32D5.1	C32D5.1	NOVEL	253.25	22.3451
1019_E04	yes	no	F53C3.1	F53C3.1	protein-coding gene	3-A1	C32D5.1	C32D5.1	NOVEL	159.25	7.57415
1023_C02	yes	no	F53B7.4	F53B7.4	protein-coding gene	3-A1	C32D5.1	C32D5.1	NOVEL	198.75	2.77567
1014_D03	yes	no	F52H2.6	F52H2.6	protein-coding gene	3-A1	C32D5.1	C32D5.1	NOVEL	239.75	10.0425
1040_A09	yes	no	F49D11.2	F49D11.2	protein-coding gene	3-A1	C32D5.1	C32D5.1	NOVEL	125	2.38501
1050_A06	yes	no	F49C12.7	F49C12.7	protein-coding gene	3-A1	C32D5.1	C32D5.1	NOVEL	126	0.832837
1006_A09	yes	no	F47G9.4	F47G9.4	protein-coding gene	3-A1	C32D5.1	C32D5.1	NOVEL	131	2.4913
1073_E10	yes	no	F47G9.4	F47G9.4	protein-coding gene	3-A1	C32D5.1	C32D5.1	NOVEL	216.25	13.4317
1025_E05	yes	no	F44G3.7	F44G3.7	protein-coding gene	3-A1	C32D5.1	C32D5.1	NOVEL	125.5	1.4092
1034_G05	yes	no	F44F4.3	F44F4.3	protein-coding gene	3-A1	C32D5.1	C32D5.1	NOVEL	156.5	6.61199
1030_E06	yes	no	F43G9.4	F43G9.4	protein-coding gene	3-A1	C32D5.1	C32D5.1	NOVEL	169.5	6.35135
1062_G07	yes	no	F42H10.2	F42H10.2	protein-coding gene	3-A1	C32D5.1	C32D5.1	NOVEL	230.25	13.9175
1049_E11	yes	no	F42G8.10	F42G8.10	protein-coding gene	3-A1	C32D5.1	C32D5.1	NOVEL	244.5	12.6919
1049_B10	yes	no	F42C5.9	F42C5.9	protein-coding gene	3-A1	C32D5.1	C32D5.1	NOVEL	206.25	3.54295
1011_B04	yes	no	F38E1.9	F38E1.9	protein-coding gene	3-A1	C32D5.1	C32D5.1	NOVEL	220.25	12.2033
1015_C12	yes	no	F36F2.1	F36F2.1	protein-coding gene	3-A1	C32D5.1	C32D5.1	NOVEL	191.75	11.491
1041_C10	yes	no	F36A2.7	F36A2.7	protein-coding gene	1-A1	C32D5.1	C32D5.1	NOVEL	196.5	5.59289
1045_C07	yes	no	F33H1.3	F33H1.3	protein-coding gene	3-A1	C32D5.1	C32D5.1	NOVEL	226.5	13.8203
1017_A06	yes	no	F33D11.1	F33D11.1	protein-coding gene	3-A1	C32D5.1	C32D5.1	NOVEL	255	11.8386
1034_E09	yes	no	F31C3.2	F31C3.2	protein-coding gene	3-A1	C32D5.1	C32D5.1	NOVEL	183	7.56417
1046_C02	yes	no	F26A1.14	F26A1.14	protein-coding gene	3-A1	C32D5.1	C32D5.1	NOVEL	160.25	3.79808
1047_G03	yes	no	F25H8.2	F25H8.2	protein-coding gene	3-A1	C32D5.1	C32D5.1	NOVEL	139.75	3.59206
1051_B09	yes	no	F25B4.8	F25B4.8	protein-coding gene	3-A1	C32D5.1	C32D5.1	NOVEL	222.75	10.7729
1069_G03	yes	no	F15H10.7	F15H10.7	protein-coding gene	3-A1	C32D5.1	C32D5.1	NOVEL	238.75	14.3865
1034_G04	yes	no	F13H8.6	F13H8.6	protein-coding gene	3-A1	C32D5.1	C32D5.1	NOVEL	229.25	15.0441
1050_H11	yes	no	F13E9.4	F13E9.4	protein-coding gene	3-A1	C32D5.1	C32D5.1	NOVEL	180.75	4.82475
1050_B12	yes	no	F13E9.10	F13E9.10	protein-coding gene	3-A1	C32D5.1	C32D5.1	NOVEL	214.25	12.5657
1020_G09	yes	no	F13D11.3	F13D11.3	protein-coding gene	3-A1	C32D5.1	C32D5.1	NOVEL	235.25	10.6292
1002_E08	yes	no	F11A3.2	F11A3.2	protein-coding gene	3-A1	C32D5.1	C32D5.1	NOVEL	234	8.59992
1011_C05	yes	no	F11A10.5	F11A10.5	protein-coding gene	3-A1	C32D5.1	C32D5.1	NOVEL	217.5	10.6608
1035_C09	yes	no	F09F9.3	F09F9.3	protein-coding gene	3-A1	C32D5.1	C32D5.1	NOVEL	201.25	9.26394
1070_F05	yes	no	F07G6.2	F07G6.2	protein-coding gene	3-A1	C32D5.1	C32D5.1	NOVEL	222	10.8635
1027_B07	yes	no	F02E9.1	F02E9.1	protein-coding gene	3-A1	C32D5.1	C32D5.1	NOVEL	199.75	12.3551
1002_H07	yes	no	F42H10.7	ess-2	protein-coding gene	3-A1	C32D5.1	C32D5.1	NOVEL	242	16.2434
1035_G04	yes	no	F16H11.3	ent-5	protein-coding gene	3-A1	C32D5.1	C32D5.1	NOVEL	199.75	9.16086
1040_E07	yes	no	F22D6.6	ekl-1	protein-coding gene	3-A1	C32D5.1	C32D5.1	NOVEL	194.5	9.00633
1033_E06	yes	no	H06H21.3	eif-1.A	protein-coding gene	3-A1	C32D5.1	C32D5.1	NOVEL	161.75	8.02109
1019_A10	yes	no	R01H2.3	egg-2	protein-coding gene	3-A1	C32D5.1	C32D5.1	NOVEL	211.25	12.4737
1015_D10	yes	no	F25H5.4	eef-2	protein-coding gene	3-A1	C32D5.1	C32D5.1	NOVEL	213.75	6.97443
1030_C09	yes	no	K08E7.1	eak-7	protein-coding gene	3-A1	C32D5.1	C32D5.1	NOVEL	223.25	17.8883
1009_B11	yes	no	E01A2.1	E01A2.1	protein-coding gene	3-A1	C32D5.1	C32D5.1	NOVEL	254.75	6.0283
1010_F01	yes	no	F41G4.1	dyla-1	protein-coding gene	3-A1	C32D5.1	C32D5.1	NOVEL	207	14.7274
1020_D06	yes	no	F58B3.8	dsl-5	protein-coding gene	3-A1	C32D5.1	C32D5.1	NOVEL	159.25	17.7831
1021_G11	yes	no	C27A2.6	dsh-2	protein-coding gene	3-A1	C32D5.1	C32D5.1	NOVEL	146.25	3.34523
1034_B08	yes	no	F23B12.5	dlat-1	protein-coding gene	3-A1	C32D5.1	C32D5.1	NOVEL	156	4.89304
1018_H09	yes	no	F49E8.5	dif-1	protein-coding gene	3-A1	C32D5.1	C32D5.1	NOVEL	254.5	13.7503
1073_H11	yes	no	ZK757.4	dhhc-4	protein-coding gene	3-A1	C32D5.1	C32D5.1	NOVEL	246	8.99928
1046_A03	yes	no	H38K22.2	dcn-1	protein-coding gene	3-A1	C32D5.1	C32D5.1	NOVEL	220.75	4.86639
1015_H09	yes	no	D1007.4	D1007.4	protein-coding gene	3-A1	C32D5.1	C32D5.1	NOVEL	172	6.38559
1009_G03	yes	no	B0213.15	cyp-34A9	protein-coding gene	3-A1	C32D5.1	C32D5.1	NOVEL	190.25	10.851
1007_E12	yes	no	F41B5.7	cyp-33C6	protein-coding gene	3-A1	C32D5.1	C32D5.1	NOVEL	255	9.84867
1010_H04	yes	no	Y17G9B.3	cyp-31A3	protein-coding gene	3-A1	C32D5.1	C32D5.1	NOVEL	223	13.5477
1052_E01	yes	no	C52E4.6	cyl-1	protein-coding gene	3-A1	C32D5.1	C32D5.1	NOVEL	233.75	10.963
1002_D01	yes	no	T06E6.2	cyb-3	protein-coding gene	3-A1	C32D5.1	C32D5.1	NOVEL	243.25	6.82296
1027_A09	yes	no	B0511.5	cutl-14	protein-coding gene	3-A1	C32D5.1	C32D5.1	NOVEL	251.5	34.234
1030_A08	yes	no	T20G5.2	cts-1	protein-coding gene	3-A1	C32D5.1	C32D5.1	NOVEL	152	3.0276
1011_A09	yes	no	Y73F8A.19	cpna-4	protein-coding gene	3-A1	C32D5.1	C32D5.1	NOVEL	220.5	15.84
1051_B06	yes	no	M162.1	clec-259	protein-coding gene	3-A1	C32D5.1	C32D5.1	NOVEL	174	5.29707
1031_F04	yes	no	F44B9.3	cit-1.2	protein-coding gene	3-A1	C32D5.1	C32D5.1	NOVEL	157.5	8.22979
1034_A02	yes	no	R09D1.5	chil-18	protein-coding gene	3-A1	C32D5.1	C32D5.1	NOVEL	164.5	6.79746
1009_C04	yes	no	F26F4.1	cee-1	protein-coding gene	3-A1	C32D5.1	C32D5.1	NOVEL	176.25	7.66327
1048_H04	yes	no	F32E10.2	cec-4	protein-coding gene	3-A1	C32D5.1	C32D5.1	NOVEL	144.5	3.94459
1020_F06	yes	no	F39H11.3	cdk-8	protein-coding gene	3-A1	C32D5.1	C32D5.1	NOVEL	224.5	21.9068
1002_F01	yes	no	T05G5.3	cdk-1	protein-coding gene	3-A1	C32D5.1	C32D5.1	NOVEL	164.75	4.80143
1023_B09	yes	no	T21B10.7	cct-2	protein-coding gene	3-A1	C32D5.1	C32D5.1	NOVEL	215.25	10.3836
1003_C03	yes	no	F32G8.6	cat-4	protein-coding gene	3-A1	C32D5.1	C32D5.1	NOVEL	236	14.8303
1025_F12	yes	no	F29D11.2	capg-1	protein-coding gene	3-A1	C32D5.1	C32D5.1	NOVEL	209.5	10.4001
1030_F08	yes	no	C50F2.5	C50F2.5	protein-coding gene	3-A1	C32D5.1	C32D5.1	NOVEL	208.75	10.5462
1033_A01	yes	no	C50A2.3	C50A2.3	protein-coding gene	3-A1	C32D5.1	C32D5.1	NOVEL	222	7.01167
1031_A12	yes	no	C49A9.3	C49A9.3	protein-coding gene	3-A1	C32D5.1	C32D5.1	NOVEL	136.25	4.08244
1029_B12	yes	no	C45G9.12	C45G9.12	protein-coding gene	3-A1	C32D5.1	C32D5.1	NOVEL	136.5	3.58794
1027_D05	yes	no	C45G3.3	C45G3.3	protein-coding gene	3-A1	C32D5.1	C32D5.1	NOVEL	187.5	10.0585
1035_C01	yes	no	C44C10.4	C44C10.4	protein-coding gene	3-A1	C32D5.1	C32D5.1	NOVEL	182.25	7.58693
1007_E09	yes	no	C44B7.7	C44B7.7	protein-coding gene	3-A1	C32D5.1	C32D5.1	NOVEL	216.75	15.6454
1010_F04	yes	no	C42C1.4	C42C1.4	protein-coding gene	3-A1	C32D5.1	C32D5.1	NOVEL	146.75	5.58163
1046_E03	yes	no	C40H1.3	C40H1.3	protein-coding gene	3-A1	C32D5.1	C32D5.1	NOVEL	167.5	2.59324
1016_A03	yes	no	C35E7.9	C35E7.9	protein-coding gene	3-A1	C32D5.1	C32D5.1	NOVEL	141.25	3.28363
1033_B12	yes	no	C34F11.1	C34F11.1	protein-coding gene	3-A1	C32D5.1	C32D5.1	NOVEL	152.5	3.62258
1009_H05	yes	no	C34C6.4	C34C6.4	protein-coding gene	3-A1	C32D5.1	C32D5.1	NOVEL	251	19.0799
1027_A11	yes	no	C32F10.8	C32F10.8	protein-coding gene	3-A1	C32D5.1	C32D5.1	NOVEL	161.75	4.73743
1031_C01	yes	no	C27F2.4	C27F2.4	protein-coding gene	3-A1	C32D5.1	C32D5.1	NOVEL	219.25	15.5925
1001_H10	yes	no	C27F2.1	C27F2.1	protein-coding gene	3-A1	C32D5.1	C32D5.1	NOVEL	166.5	5.75963
1036_E05	yes	no	C24H10.4	C24H10.4	protein-coding gene	1-A1	C32D5.1	C32D5.1	NOVEL	255	17.3999
1016_C04	yes	no	C15C6.1	C15C6.1	protein-coding gene	3-A1	C32D5.1	C32D5.1	NOVEL	219.5	14.3435
1041_G05	yes	no	C15A11.2	C15A11.2	protein-coding gene	1-A1	C32D5.1	C32D5.1	NOVEL	252.75	11.6892
1074_D01	yes	no	C11H1.5	C11H1.5	protein-coding gene	3-A1	C32D5.1	C32D5.1	NOVEL	156	5.82228
1007_E02	yes	no	C11H1.3	C11H1.3	protein-coding gene	3-A1	C32D5.1	C32D5.1	NOVEL	208.5	9.12915
1007_C02	yes	no	C11E4.6	C11E4.6	protein-coding gene	3-A1	C32D5.1	C32D5.1	NOVEL	254.75	13.6016
1042_H07	yes	no	C07E3.10	C07E3.10	protein-coding gene	3-A1	C32D5.1	C32D5.1	NOVEL	144.5	3.10232
1003_E09	yes	no	C06G4.4	C06G4.4	protein-coding gene	3-A1	C32D5.1	C32D5.1	NOVEL	245.75	18.8895
1026_E03	yes	no	C06A5.2	C06A5.2	protein-coding gene	3-A1	C32D5.1	C32D5.1	NOVEL	252.5	17.8235
1018_F05	yes	no	C05C8.5	C05C8.5	protein-coding gene	3-A1	C32D5.1	C32D5.1	NOVEL	179	8.69015
1008_F01	yes	no	C05C10.3	C05C10.3	protein-coding gene	3-A1	C32D5.1	C32D5.1	NOVEL	161	7.89651
1002_D03	yes	no	C04F5.2	C04F5.2	protein-coding gene	3-A1	C32D5.1	C32D5.1	NOVEL	240	16.5664
1017_D10	yes	no	C01H6.4	C01H6.4	protein-coding gene	3-A1	C32D5.1	C32D5.1	NOVEL	254	16.8807
1017_D08	yes	no	C01G8.1	C01G8.1	protein-coding gene	3-A1	C32D5.1	C32D5.1	NOVEL	254.75	19.0949
1045_A12	yes	no	K04C2.4	brd-1	protein-coding gene	3-A1	C32D5.1	C32D5.1	NOVEL	251	13.293
1028_E09	yes	no	B0491.5	B0491.5	protein-coding gene	3-A1	C32D5.1	C32D5.1	NOVEL	231.5	19.7373
1038_G07	yes	no	B0432.11	B0432.11	protein-coding gene	1-A1	C32D5.1	C32D5.1	NOVEL	234.25	9.59439
1043_H01	yes	no	B0304.4	B0304.4	protein-coding gene	3-A1	C32D5.1	C32D5.1	NOVEL	159.75	4.2265
1031_G05	yes	no	B0303.14	B0303.14	protein-coding gene	3-A1	C32D5.1	C32D5.1	NOVEL	168.75	10.0415
1009_C10	yes	no	B0272.3	B0272.3	protein-coding gene	3-A1	C32D5.1	C32D5.1	NOVEL	189.5	6.65726
1042_H06	yes	no	B0228.8	B0228.8	protein-coding gene	3-A1	C32D5.1	C32D5.1	NOVEL	190.5	10.2625
1017_A04	yes	no	K02B12.4	axl-1	protein-coding gene	3-A1	C32D5.1	C32D5.1	NOVEL	218.25	24.0417
1014_F02	yes	no	F40F8.8	arrd-6	protein-coding gene	3-A1	C32D5.1	C32D5.1	NOVEL	239.5	11.1537
1023_F03	yes	no	F46F3.4	ape-1	protein-coding gene	3-A1	C32D5.1	C32D5.1	NOVEL	181.5	7.87704
1016_H07	yes	no	W02D3.6	ant-1.2	protein-coding gene	3-A1	C32D5.1	C32D5.1	NOVEL	188.5	11.0187
1045_B08	yes	no	F13D12.4	alh-8	protein-coding gene	3-A1	C32D5.1	C32D5.1	NOVEL	247.5	23.6224
1023_E08	yes	no	R06A4.8	agl-1	protein-coding gene	3-A1	C32D5.1	C32D5.1	NOVEL	231.5	16.7676
1034_G02	yes	no	R07C3.4	acs-15	protein-coding gene	3-A1	C32D5.1	C32D5.1	NOVEL	228.25	15.0568
1010_B05	yes	no	F28A12.1	acd-4	protein-coding gene	3-A1	C32D5.1	C32D5.1	NOVEL	246.25	12.7864
1054_E06	yes	no	R53.7	aakg-5	protein-coding gene	3-A1	C32D5.1	C32D5.1	NOVEL	188	4.31657
BD1_A05	yes	yes	H12C20.3	nhr-68	protein-coding gene	3-A1	C32D5.1	C32D5.1	NOVEL	222.75	11.3188
BD1_B11	yes	yes	T15H9.3	hlh-6	protein-coding gene	3-A1	C32D5.1	C32D5.1	NOVEL	229.25	9.75649
Y1H_060	yes	yes	R13H8.1	daf-16	protein-coding gene	3-A1	C32D5.1	C32D5.1	NOVEL	143	4.94186
1074_G10	yes	yes	ZK287.6	ztf-9	protein-coding gene	3-A1	C32D5.1	C32D5.1	NOVEL	244.25	22.0621
1045_E04	yes	yes	Y48C3A.4	ztf-22	protein-coding gene	3-A1	C32D5.1	C32D5.1	NOVEL	168	3.79612
1006_H04	yes	yes	T09A5.12	ztf-17	protein-coding gene	3-A1	C32D5.1	C32D5.1	NOVEL	137.75	4.42959
1076_F05	yes	yes	T07G12.11	zim-3	protein-coding gene	3-A1	C32D5.1	C32D5.1	NOVEL	165	7.95032
1074_F08	yes	yes	Y67H2A.10	Y67H2A.10	protein-coding gene	3-A1	C32D5.1	C32D5.1	NOVEL	167	8.70228
1077_G02	yes	yes	Y56A3A.18	Y56A3A.18	protein-coding gene	3-A1	C32D5.1	C32D5.1	NOVEL	174.5	5.58487
1011_B10	yes	yes	Y55F3AM.6	Y55F3AM.6	protein-coding gene	3-A1	C32D5.1	C32D5.1	NOVEL	148.25	4.80781
1072_G11	yes	yes	Y22D7AL.16	Y22D7AL.16	protein-coding gene	3-A1	C32D5.1	C32D5.1	NOVEL	217	7.29067
1076_B07	yes	yes	C05D2.5	xnd-1	protein-coding gene	3-A1	C32D5.1	C32D5.1	NOVEL	235.5	11.8204
VV_C11	yes	yes	T28F12.2	unc-62	protein-coding gene	3-A1	C32D5.1	C32D5.1	NOVEL	179.25	6.0065
VV_C08	yes	yes	B0564.10	unc-30	protein-coding gene	3-A1	C32D5.1	C32D5.1	NOVEL	231.5	1.4659
1076_G11	yes	yes	T07C4.6	tbx-9	protein-coding gene	3-A1	C32D5.1	C32D5.1	NOVEL	179.5	5.87971
1075_E09	yes	yes	Y47D3A.12	tbx-37	protein-coding gene	3-A1	C32D5.1	C32D5.1	NOVEL	240.75	12.8834
EA_B12	yes	yes	T23F11.4	T23F11.4	protein-coding gene	3-A1	C32D5.1	C32D5.1	NOVEL	177.5	11.7859
1075_C03	yes	yes	T20F7.1	T20F7.1	protein-coding gene	3-A1	C32D5.1	C32D5.1	NOVEL	241	6.17024
1038_C06	yes	yes	T10D4.6	T10D4.6	protein-coding gene	3-A1	C32D5.1	C32D5.1	NOVEL	241.75	14.0069
1031_F02	yes	yes	Y48A6C.3	sup-35	protein-coding gene	3-A1	C32D5.1	C32D5.1	NOVEL	236	15.3189
1073_D04	yes	yes	W02H5.7	sknr-1	protein-coding gene	3-A1	C32D5.1	C32D5.1	NOVEL	144.25	2.65571
1078_F05	yes	yes	F19B10.9	sea-1	protein-coding gene	3-A1	C32D5.1	C32D5.1	NOVEL	246.75	12.6459
1076_C09	yes	yes	T01E8.2	ref-1	protein-coding gene	3-A1	C32D5.1	C32D5.1	NOVEL	177.25	4.35294
1074_D03	yes	yes	ZK593.4	rbr-2	protein-coding gene	3-A1	C32D5.1	C32D5.1	NOVEL	146	5.77322
1050_A01	yes	yes	R02D3.7	R02D3.7	protein-coding gene	3-A1	C32D5.1	C32D5.1	NOVEL	167.5	5.24589
EA_F06	yes	yes	C09G9.7	npax-4	protein-coding gene	3-A1	C32D5.1	C32D5.1	NOVEL	218	14.5762
JRH_072	yes	yes	C09G9.7	npax-4	protein-coding gene	3-A1	C32D5.1	C32D5.1	NOVEL	221.5	11.2677
1074_G02	yes	yes	F21D12.5	npax-1	protein-coding gene	3-A1	C32D5.1	C32D5.1	NOVEL	241.5	21.4439
1074_B01	yes	yes	Y41D4B.8	nhr-92	protein-coding gene	3-A1	C32D5.1	C32D5.1	NOVEL	227.5	16.828
1006_C03	yes	yes	ZK488.2	nhr-90	protein-coding gene	3-A1	C32D5.1	C32D5.1	NOVEL	149	5.24648
1006_E04	yes	yes	F36D3.2	nhr-54	protein-coding gene	3-A1	C32D5.1	C32D5.1	NOVEL	241.25	15.3911
1075_H02	yes	yes	T03G6.2	nhr-40	protein-coding gene	3-A1	C32D5.1	C32D5.1	NOVEL	172.5	8.49121
1078_B03	yes	yes	Y32B12B.6	nhr-233	protein-coding gene	3-A1	C32D5.1	C32D5.1	NOVEL	189.25	6.74942
1006_A01	yes	yes	T27B7.6	nhr-228	protein-coding gene	3-A1	C32D5.1	C32D5.1	NOVEL	223.75	10.7594
1078_D04	yes	yes	F09F3.10	nhr-175	protein-coding gene	3-A1	C32D5.1	C32D5.1	NOVEL	136	1.69427
1076_B12	yes	yes	C50B6.8	nhr-168	protein-coding gene	3-A1	C32D5.1	C32D5.1	NOVEL	156.5	2.60181
1006_B08	yes	yes	C41G6.5	nhr-164	protein-coding gene	3-A1	C32D5.1	C32D5.1	NOVEL	236.25	13.7796
1078_G07	yes	yes	C14C6.4	nhr-155	protein-coding gene	3-A1	C32D5.1	C32D5.1	NOVEL	166.5	7.08364
1073_D02	yes	yes	F59E11.11	nhr-143	protein-coding gene	3-A1	C32D5.1	C32D5.1	NOVEL	138.5	3.55715
1077_B06	yes	yes	ZC410.1	nhr-11	protein-coding gene	3-A1	C32D5.1	C32D5.1	NOVEL	113.75	2.88889
1006_F03	yes	yes	F35E8.12	nhr-108	protein-coding gene	3-A1	C32D5.1	C32D5.1	NOVEL	172	6.10026
1074_G06	yes	yes	F21A10.2	myrf-2	protein-coding gene	3-A1	C32D5.1	C32D5.1	NOVEL	138.75	4.69871
1046_A06	yes	yes	T20B12.6	mml-1	protein-coding gene	3-A1	C32D5.1	C32D5.1	NOVEL	212.5	8.93962
1021_C11	yes	yes	T05C12.6	mig-5	protein-coding gene	3-A1	C32D5.1	C32D5.1	NOVEL	159.25	2.46467
1078_E04	yes	yes	F45H11.4	mgl-2	protein-coding gene	3-A1	C32D5.1	C32D5.1	NOVEL	156	6.42588
1038_C12	yes	yes	W02A2.7	mex-5	protein-coding gene	3-A1	C32D5.1	C32D5.1	NOVEL	233	15.546
1075_D05	yes	yes	C32C4.5	mab-23	protein-coding gene	3-A1	C32D5.1	C32D5.1	NOVEL	197.25	6.2559
1050_F09	yes	yes	JC8.6	lin-54	protein-coding gene	3-A1	C32D5.1	C32D5.1	NOVEL	206	12.8957
1016_B04	yes	yes	F02E9.2	lin-28	protein-coding gene	3-A1	C32D5.1	C32D5.1	NOVEL	193.25	7.94144
1078_C03	yes	yes	Y54G2A.1	lin-22	protein-coding gene	3-A1	C32D5.1	C32D5.1	NOVEL	244.5	13.2961
1073_F04	yes	yes	ZK662.4	lin-15B	protein-coding gene	3-A1	C32D5.1	C32D5.1	NOVEL	239.25	17.1472
1075_C11	yes	yes	F54A5.1	hmbx-1	protein-coding gene	3-A1	C32D5.1	C32D5.1	NOVEL	179	9.18585
1039_C10	yes	yes	T15H9.3	hlh-6	protein-coding gene	3-A1	C32D5.1	C32D5.1	NOVEL	154.75	4.21117
1078_E08	yes	yes	F38C2.8	hlh-31	protein-coding gene	3-A1	C32D5.1	C32D5.1	NOVEL	191.5	6.99403
1078_B09	yes	yes	T24B8.6	hlh-3	protein-coding gene	3-A1	C32D5.1	C32D5.1	NOVEL	144.5	5.04385
1078_H05	yes	yes	T24B8.6	hlh-3	protein-coding gene	3-A1	C32D5.1	C32D5.1	NOVEL	244.5	8.7433
1078_B08	yes	yes	B0304.1	hlh-1	protein-coding gene	3-A1	C32D5.1	C32D5.1	NOVEL	185.5	9.40449
EA_B05	yes	yes	F55B11.4	F55B11.4	protein-coding gene	3-A1	C32D5.1	C32D5.1	NOVEL	242	19.0491
1011_D10	yes	yes	F43G9.12	F43G9.12	protein-coding gene	3-A1	C32D5.1	C32D5.1	NOVEL	177	8.69003
1041_D07	yes	yes	F27D4.6	F27D4.6	protein-coding gene	3-A1	C32D5.1	C32D5.1	NOVEL	214.5	16.7122
1018_D12	yes	yes	F27D4.4	F27D4.4	protein-coding gene	3-A1	C32D5.1	C32D5.1	NOVEL	131.75	3.15394
1074_E03	yes	yes	F21D5.9	F21D5.9	protein-coding gene	3-A1	C32D5.1	C32D5.1	NOVEL	151.25	6.15902
1075_B09	yes	yes	F10E7.11	F10E7.11	protein-coding gene	3-A1	C32D5.1	C32D5.1	NOVEL	211	8.40482
Y1H_093	yes	yes	C39B10.6	elt-4	protein-coding gene	3-A1	C32D5.1	C32D5.1	NOVEL	154.25	6.61596
1005_A01	yes	yes	F55A8.1	egl-18	protein-coding gene	3-A1	C32D5.1	C32D5.1	NOVEL	190.5	6.78147
Y1H_311	yes	yes	T22H9.4	dmd-8	protein-coding gene	3-A1	C32D5.1	C32D5.1	NOVEL	174.5	3.10826
1009_B06	yes	yes	C17D12.1	dhhc-7	protein-coding gene	3-A1	C32D5.1	C32D5.1	NOVEL	223.75	16.1308
1016_H05	yes	yes	T22E7.2	dhhc-11	protein-coding gene	3-A1	C32D5.1	C32D5.1	NOVEL	194.5	5.99257
1075_B04	yes	yes	R05D11.1	daf-8	protein-coding gene	3-A1	C32D5.1	C32D5.1	NOVEL	236.25	18.5607
1075_H04	yes	yes	F25E2.5	daf-3	protein-coding gene	3-A1	C32D5.1	C32D5.1	NOVEL	246.5	17.8054
VV_A12	yes	yes	R13H8.1	daf-16	protein-coding gene	3-A1	C32D5.1	C32D5.1	NOVEL	158.75	3.68521
1006_D01	yes	yes	C49C3.5	ceh-88	protein-coding gene	3-A1	C32D5.1	C32D5.1	NOVEL	157	6.82762
VV_A08	yes	yes	C28A5.4	ceh-43	protein-coding gene	3-A1	C32D5.1	C32D5.1	NOVEL	148.5	2.67876
VV_A07	yes	yes	C37E2.5	ceh-37	protein-coding gene	3-A1	C32D5.1	C32D5.1	NOVEL	136.25	3.2781
1040_D02	yes	yes	ZK652.5	ceh-23	protein-coding gene	3-A1	C32D5.1	C32D5.1	NOVEL	228.75	12.2541
1073_G07	yes	yes	C13G5.1	ceh-16	protein-coding gene	3-A1	C32D5.1	C32D5.1	NOVEL	203.75	7.35147
1072_A01	yes	yes	C48E7.11	cebp-2	protein-coding gene	3-A1	C32D5.1	C32D5.1	NOVEL	207.5	11.414
1075_H05	yes	yes	Y57G11C.25	ccch-5	protein-coding gene	3-A1	C32D5.1	C32D5.1	NOVEL	239.75	17.9211
1006_A03	yes	yes	F38C2.5	ccch-2	protein-coding gene	3-A1	C32D5.1	C32D5.1	NOVEL	174.25	8.16439
1005_F06	yes	yes	C28G1.4	C28G1.4	protein-coding gene	3-A1	C32D5.1	C32D5.1	NOVEL	143	4.27337
1006_E08	yes	yes	C17E4.6	C17E4.6	protein-coding gene	3-A1	C32D5.1	C32D5.1	NOVEL	244.75	12.1661
1073_G04	yes	yes	C09F5.3	C09F5.3	protein-coding gene	3-A1	C32D5.1	C32D5.1	NOVEL	216.5	13.6976
1076_H05	yes	yes	C01F6.9	C01F6.9	protein-coding gene	3-A1	C32D5.1	C32D5.1	NOVEL	199.75	10.9037
1078_G05	yes	yes	T04G9.1	attf-5	protein-coding gene	3-A1	C32D5.1	C32D5.1	NOVEL	203.25	10.2108
1049_H03	yes	no	T13A10.8	T13A10.8	dead gene	3-A1	C32D5.1	C32D5.1	NOVEL	191	7.77607
1072_G09	yes	no	C11G6.3	C11G6.3	dead gene	3-A1	C32D5.1	C32D5.1	NOVEL	146.25	5.42529
1032_H01	yes	no	F12F6.2	F12F6.2	dead gene	3-A1	C32D5.1	C32D5.1	NOVEL	201.25	12.697
1016_A11	yes	no	T10B11.9	T10B11.9	ncRNA	3-A1	C32D5.1	C32D5.1	NOVEL	246.25	17.1663
1054_F03	yes	no	Y49F6C.1	bath-8	pseudogene	3-A1	C32D5.1	C32D5.1	NOVEL	245.75	6.30645
1039_A01	yes	no	F12F6.8	F12F6.8	pseudogene	3-A1	C32D5.1	C32D5.1	NOVEL	153.75	6.22401
1042_B08	yes	no	C33C12.6	srb-14	pseudogene	1-A1	C32D5.1	C32D5.1	NOVEL	137.75	6.01705
1043_H11	yes	no	C17C3.14	C17C3.14	pseudogene	3-A1	C32D5.1	C32D5.1	NOVEL	176.5	5.05355
1049_C06	yes	no	Y55H10B.2	Y55H10B.2	transposon in origin	3-A1	C32D5.1	C32D5.1	NOVEL	255	11.3927
1017_B10	no	no	Y87G2A.13	Y87G2A.13	protein-coding gene	3-A1	C32D5.1	C32D5.1	NOVEL	230.25	0.827969
1016_C07	no	no	Y47H9C.7	Y47H9C.7	protein-coding gene	3-A1	C32D5.1	C32D5.1	NOVEL	234.25	16.9476
1073_H01	no	no	Y37E11B.1	Y37E11B.1	protein-coding gene	3-A1	C32D5.1	C32D5.1	NOVEL	205.25	2.20468
1017_E09	no	no	Y34D9A.7	Y34D9A.7	protein-coding gene	3-A1	C32D5.1	C32D5.1	NOVEL	215.75	1.60205
1016_F08	no	no	Y106G6H.16	Y106G6H.16	protein-coding gene	3-A1	C32D5.1	C32D5.1	NOVEL	244.25	5.38685
1054_C04	no	no	F35H8.7	wee-1.1	protein-coding gene	3-A1	C32D5.1	C32D5.1	NOVEL	146.75	4.13879
1016_F04	no	no	W05H12.1	W05H12.1	protein-coding gene	3-A1	C32D5.1	C32D5.1	NOVEL	248.25	4.77945
1046_H11	no	no	F55H2.2	vha-14	protein-coding gene	3-A1	C32D5.1	C32D5.1	NOVEL	254.5	11.0394
1001_D02	no	no	R09B3.4	ubc-12	protein-coding gene	3-A1	C32D5.1	C32D5.1	NOVEL	187.75	7.29868
1013_E12	no	no	F27C8.6	trcs-1	protein-coding gene	3-A1	C32D5.1	C32D5.1	NOVEL	235.5	2.23464
1013_A10	no	no	C01A2.5	tads-1	protein-coding gene	3-A1	C32D5.1	C32D5.1	NOVEL	225.25	3.27032
1054_F04	no	no	T24H10.4	T24H10.4	protein-coding gene	3-A1	C32D5.1	C32D5.1	NOVEL	236.75	3.78461
1037_H01	no	no	T23F2.5	T23F2.5	protein-coding gene	1-A1	C32D5.1	C32D5.1	NOVEL	254.5	11.2284
1025_A11	no	no	T05F1.2	T05F1.2	protein-coding gene	3-A1	C32D5.1	C32D5.1	NOVEL	169.25	8.32301
1040_D08	no	no	T05F1.13	T05F1.13	protein-coding gene	1-A1	C32D5.1	C32D5.1	NOVEL	192.75	6.74191
1026_E01	no	no	T02E1.6	T02E1.6	protein-coding gene	3-A1	C32D5.1	C32D5.1	NOVEL	199.5	10.4591
1048_D10	no	no	T01B11.5	str-176	protein-coding gene	3-A1	C32D5.1	C32D5.1	NOVEL	145.25	2.02098
1036_B05	no	no	F48D6.2	srv-5	protein-coding gene	1-A1	C32D5.1	C32D5.1	NOVEL	207	12.7921
1048_F10	no	no	C33A12.14	sru-1	protein-coding gene	3-A1	C32D5.1	C32D5.1	NOVEL	254.75	19.5842
SREE_CL02	no	no	Y51H4A.12	set-26	protein-coding gene	3-A1	C32D5.1	C32D5.1	NOVEL	183	5.21995
1016_A08	no	no	F59A3.6	rpa-4	protein-coding gene	3-A1	C32D5.1	C32D5.1	NOVEL	160.25	2.60084
1029_D05	no	no	R74.6	R74.6	protein-coding gene	3-A1	C32D5.1	C32D5.1	NOVEL	211	11.6717
1026_C08	no	no	R53.4	R53.4	protein-coding gene	3-A1	C32D5.1	C32D5.1	NOVEL	231.5	18.5212
1065_H05	no	no	R07E3.1	R07E3.1	protein-coding gene	3-A1	C32D5.1	C32D5.1	NOVEL	193.25	8.33381
1043_F07	no	no	R03D7.8	R03D7.8	protein-coding gene	3-A1	C32D5.1	C32D5.1	NOVEL	196.5	7.45566
1002_B01	no	no	C09H10.6	nasp-1	protein-coding gene	3-A1	C32D5.1	C32D5.1	NOVEL	254.75	17.5558
1028_F03	no	no	T07H3.3	math-38	protein-coding gene	3-A1	C32D5.1	C32D5.1	NOVEL	228.25	3.46362
1037_E10	no	no	M05B5.3	M05B5.3	protein-coding gene	3-A1	C32D5.1	C32D5.1	NOVEL	254	19.5344
1076_E11	no	no	F42A9.2	lin-49	protein-coding gene	3-A1	C32D5.1	C32D5.1	NOVEL	238.5	17.8385
1054_F02	no	no	K05F1.8	K05F1.8	protein-coding gene	3-A1	C32D5.1	C32D5.1	NOVEL	182.5	6.08657
1027_A05	no	no	K05C4.10	K05C4.10	protein-coding gene	3-A1	C32D5.1	C32D5.1	NOVEL	239.25	1.13067
1015_F05	no	no	C32F10.5	hmg-3	protein-coding gene	3-A1	C32D5.1	C32D5.1	NOVEL	214	2.56124
1012_C09	no	no	Y47D3A.23	gly-9	protein-coding gene	3-A1	C32D5.1	C32D5.1	NOVEL	192.25	7.53843
1026_E02	no	no	Y34D9A.6	glrx-10	protein-coding gene	3-A1	C32D5.1	C32D5.1	NOVEL	202.75	5.34974
1025_E08	no	no	C56A3.3	frpr-5	protein-coding gene	3-A1	C32D5.1	C32D5.1	NOVEL	223.25	10.6931
1015_B02	no	no	T12B5.8	fbxa-59	protein-coding gene	3-A1	C32D5.1	C32D5.1	NOVEL	207.75	6.70879
1038_B01	no	no	F56C11.6	F56C11.6	protein-coding gene	1-A1	C32D5.1	C32D5.1	NOVEL	225	-0.084823
1026_D05	no	no	F55C7.2	F55C7.2	protein-coding gene	3-A1	C32D5.1	C32D5.1	NOVEL	229.5	4.363
1025_H03	no	no	F36D4.5	F36D4.5	protein-coding gene	3-A1	C32D5.1	C32D5.1	NOVEL	230.75	5.72749
1016_G07	no	no	Y63D3A.6	dnj-29	protein-coding gene	3-A1	C32D5.1	C32D5.1	NOVEL	241	0.977575
1045_A11	no	no	Y48C3A.11	dmsr-3	protein-coding gene	3-A1	C32D5.1	C32D5.1	NOVEL	254	14.9846
1026_E06	no	no	Y75B12B.5	cyn-3	protein-coding gene	3-A1	C32D5.1	C32D5.1	NOVEL	246	6.20063
1061_G08	no	no	Y40B10A.6	comt-4	protein-coding gene	3-A1	C32D5.1	C32D5.1	NOVEL	195.75	6.26712
1025_A02	no	no	T05B11.3	clic-1	protein-coding gene	3-A1	C32D5.1	C32D5.1	NOVEL	227.5	1.90696
1051_B05	no	no	Y102A5B.1	clec-27	protein-coding gene	3-A1	C32D5.1	C32D5.1	NOVEL	191	9.56115
1003_D02	no	no	C48B4.4	ced-7	protein-coding gene	3-A1	C32D5.1	C32D5.1	NOVEL	243.5	0.383694
1011_H05	no	no	C24B5.4	C24B5.4	protein-coding gene	3-A1	C32D5.1	C32D5.1	NOVEL	222.5	2.84321
1015_D01	no	no	C14B9.2	C14B9.2	protein-coding gene	3-A1	C32D5.1	C32D5.1	NOVEL	236.25	3.41678
1010_C01	no	no	T22B11.2	bus-4	protein-coding gene	3-A1	C32D5.1	C32D5.1	NOVEL	234.25	3.12438
1040_E09	no	no	F56C11.1	bli-3	protein-coding gene	1-A1	C32D5.1	C32D5.1	NOVEL	214.75	6.40001
1025_B01	no	no	F14H3.2	best-12	protein-coding gene	3-A1	C32D5.1	C32D5.1	NOVEL	227.25	13.1802
1009_E11	no	no	Y46G5A.24	bcmo-1	protein-coding gene	3-A1	C32D5.1	C32D5.1	NOVEL	203	7.20185
1023_E06	no	no	B0304.2	B0304.2	protein-coding gene	3-A1	C32D5.1	C32D5.1	NOVEL	224.75	8.27767
1077_B08	no	yes	Y66D12A.12	ztf-29	protein-coding gene	3-A1	C32D5.1	C32D5.1	NOVEL	225	3.83322
1039_E12	no	yes	ZK177.3	ZK177.3	protein-coding gene	3-A1	C32D5.1	C32D5.1	NOVEL	230.75	2.14593
1015_B04	no	yes	F35H8.3	zfp-2	protein-coding gene	3-A1	C32D5.1	C32D5.1	NOVEL	246	2.97586
1074_G09	no	yes	R10E4.11	R10E4.11	protein-coding gene	3-A1	C32D5.1	C32D5.1	NOVEL	244	22.5924
JRH_117	no	yes	K12H4.1	pros-1	protein-coding gene	3-A1	C32D5.1	C32D5.1	NOVEL	189.75	1.908
1072_E12	no	yes	C12D5.8	nhr-94	protein-coding gene	3-A1	C32D5.1	C32D5.1	NOVEL	173.25	4.36834
1006_C05	no	yes	C54E10.5	nhr-170	protein-coding gene	3-A1	C32D5.1	C32D5.1	NOVEL	240.75	0.424125
1005_G02	no	yes	F33E11.1	nhr-15	protein-coding gene	3-A1	C32D5.1	C32D5.1	NOVEL	216.75	15.3739
1077_A12	no	yes	F44C8.2	nhr-134	protein-coding gene	3-A1	C32D5.1	C32D5.1	NOVEL	229.25	1.60602
JRH_056	no	yes	K04C1.3	K04C1.3	protein-coding gene	3-A1	C32D5.1	C32D5.1	NOVEL	243.25	1.20347
1015_G10	yes	no	T15D6.10	T15D6.10	protein-coding gene	5-F7	C34F6.9	C34F6.9	AT Hook	146.25	3.74347
1041_H11	no	no	T09E11.7	oac-45	protein-coding gene	5-F7	C34F6.9	C34F6.9	AT Hook	85.5	1.93092
1012_C02	no	no	H20J04.6	H20J04.6	protein-coding gene	5-F7	C34F6.9	C34F6.9	AT Hook	145	3.05597
1009_F05	no	no	F57F5.2	gcy-33	protein-coding gene	5-F7	C34F6.9	C34F6.9	AT Hook	177.5	3.39707
1026_B03	yes	no	ZK909.3	ZK909.3	protein-coding gene	6-F5	C46E10.8	C46E10.8	ZF - C2H2 - 1 finger	159.25	25.5437
1067_A08	yes	no	Y59A8B.12	Y59A8B.12	protein-coding gene	6-F5	C46E10.8	C46E10.8	ZF - C2H2 - 1 finger	129	3.47543
1023_G03	yes	no	Y52B11A.8	Y52B11A.8	protein-coding gene	6-F5	C46E10.8	C46E10.8	ZF - C2H2 - 1 finger	219	20.1723
1054_E05	yes	no	Y48C3A.18	Y48C3A.18	protein-coding gene	6-F5	C46E10.8	C46E10.8	ZF - C2H2 - 1 finger	162	6.40357
1027_E12	yes	no	W07G1.7	W07G1.7	protein-coding gene	6-F5	C46E10.8	C46E10.8	ZF - C2H2 - 1 finger	123.25	2.08699
1023_A02	yes	no	T08G5.5	vps-39	protein-coding gene	6-F5	C46E10.8	C46E10.8	ZF - C2H2 - 1 finger	182.75	8.60987
1023_G07	yes	no	T25D3.3	T25D3.3	protein-coding gene	6-F5	C46E10.8	C46E10.8	ZF - C2H2 - 1 finger	135	7.13956
1035_A08	yes	no	T08D2.6	T08D2.6	protein-coding gene	6-F5	C46E10.8	C46E10.8	ZF - C2H2 - 1 finger	136	7.07253
1057_H09	yes	no	C33A12.11	sru-3	protein-coding gene	6-F5	C46E10.8	C46E10.8	ZF - C2H2 - 1 finger	124.75	5.94648
1074_E11	yes	no	T20B3.3	srh-215	protein-coding gene	6-F5	C46E10.8	C46E10.8	ZF - C2H2 - 1 finger	188.75	20.4226
1019_G07	yes	no	F56C11.2	ptr-11	protein-coding gene	6-F5	C46E10.8	C46E10.8	ZF - C2H2 - 1 finger	132	6.11467
TFset2_D06	yes	no	C45E1.1	nhr-64	protein-coding gene	6-F5	C46E10.8	C46E10.8	ZF - C2H2 - 1 finger	149.5	5.9944
1027_A06	yes	no	Y54E10BL.5	nduf-5	protein-coding gene	6-F5	C46E10.8	C46E10.8	ZF - C2H2 - 1 finger	212.5	22.583
1023_F06	yes	no	T08E11.2	math-39	protein-coding gene	6-F5	C46E10.8	C46E10.8	ZF - C2H2 - 1 finger	120.5	3.29984
1008_B12	yes	no	C35C5.5	lev-8	protein-coding gene	6-F5	C46E10.8	C46E10.8	ZF - C2H2 - 1 finger	125.75	4.9065
1021_C03	yes	no	ZK353.6	lap-1	protein-coding gene	6-F5	C46E10.8	C46E10.8	ZF - C2H2 - 1 finger	118	5.51876
INS_A36	yes	no	Y53H1A.4	ins-36	protein-coding gene	6-F5	C46E10.8	C46E10.8	ZF - C2H2 - 1 finger	218.75	13.9392
1052_F04	yes	no	C06H5.2	fbxa-157	protein-coding gene	6-F5	C46E10.8	C46E10.8	ZF - C2H2 - 1 finger	121.75	4.08214
1060_F10	yes	no	F57A10.4	F57A10.4	protein-coding gene	6-F5	C46E10.8	C46E10.8	ZF - C2H2 - 1 finger	152.25	9.97705
1060_A02	yes	no	F56A4.4	F56A4.4	protein-coding gene	6-F5	C46E10.8	C46E10.8	ZF - C2H2 - 1 finger	221.25	11.9706
1058_G08	yes	no	F31E9.6	F31E9.6	protein-coding gene	6-F5	C46E10.8	C46E10.8	ZF - C2H2 - 1 finger	138.5	9.33612
1019_H04	yes	no	F20H11.1	F20H11.1	protein-coding gene	6-F5	C46E10.8	C46E10.8	ZF - C2H2 - 1 finger	144	4.07786
1011_C05	yes	no	F11A10.5	F11A10.5	protein-coding gene	6-F5	C46E10.8	C46E10.8	ZF - C2H2 - 1 finger	124.5	2.95822
1010_F01	yes	no	F41G4.1	dyla-1	protein-coding gene	6-F5	C46E10.8	C46E10.8	ZF - C2H2 - 1 finger	163.75	8.80398
1031_E09	yes	no	M01E10.2	dpy-1	protein-coding gene	6-F5	C46E10.8	C46E10.8	ZF - C2H2 - 1 finger	163.25	11.6656
1004_D08	yes	no	Y55D5A.5	daf-2	protein-coding gene	6-F5	C46E10.8	C46E10.8	ZF - C2H2 - 1 finger	144.75	5.22734
1026_A12	yes	no	D1081.5	D1081.5	protein-coding gene	6-F5	C46E10.8	C46E10.8	ZF - C2H2 - 1 finger	138.75	4.2401
1055_E06	yes	no	C16C10.2	C16C10.2	protein-coding gene	6-F5	C46E10.8	C46E10.8	ZF - C2H2 - 1 finger	176	3.93312
1002_A01	yes	no	R03H4.6	bus-1	protein-coding gene	6-F5	C46E10.8	C46E10.8	ZF - C2H2 - 1 finger	249.75	25.744
1039_A12	yes	yes	Y51H4A.4	zip-7	protein-coding gene	6-F5	C46E10.8	C46E10.8	ZF - C2H2 - 1 finger	138.25	4.63582
1073_A12	yes	yes	Y59A8B.13	slr-2	protein-coding gene	6-F5	C46E10.8	C46E10.8	ZF - C2H2 - 1 finger	180	11.1718
1075_E01	yes	yes	T06C12.7	nhr-84	protein-coding gene	6-F5	C46E10.8	C46E10.8	ZF - C2H2 - 1 finger	179.5	7.09627
1006_G04	yes	yes	F44C8.6	nhr-56	protein-coding gene	6-F5	C46E10.8	C46E10.8	ZF - C2H2 - 1 finger	138.25	7.97293
1060_B09	yes	yes	Y5H2B.2	nhr-13	protein-coding gene	6-F5	C46E10.8	C46E10.8	ZF - C2H2 - 1 finger	126.75	2.22469
1005_A01	yes	yes	F55A8.1	egl-18	protein-coding gene	6-F5	C46E10.8	C46E10.8	ZF - C2H2 - 1 finger	166.25	6.72607
1075_H04	yes	yes	F25E2.5	daf-3	protein-coding gene	6-F5	C46E10.8	C46E10.8	ZF - C2H2 - 1 finger	233.75	14.8793
VV_A10	yes	yes	R03C1.3	cog-1	protein-coding gene	6-F5	C46E10.8	C46E10.8	ZF - C2H2 - 1 finger	177.75	9.79178
1076_F04	yes	yes	F34D6.2	ceh-87	protein-coding gene	6-F5	C46E10.8	C46E10.8	ZF - C2H2 - 1 finger	138.25	4.02227
1075_C04	yes	yes	Y47D3B.9	bed-2	protein-coding gene	6-F5	C46E10.8	C46E10.8	ZF - C2H2 - 1 finger	107.75	4.03028
1033_E07	yes	no	K08F11.2	K08F11.2	transposon in origin	6-F5	C46E10.8	C46E10.8	ZF - C2H2 - 1 finger	159.75	9.29452
1026_D02	no	no	Y74C10AL.2	Y74C10AL.2	protein-coding gene	6-F5	C46E10.8	C46E10.8	ZF - C2H2 - 1 finger	235	10.7167
1010_B08	no	no	ZK430.2	tag-231	protein-coding gene	6-F5	C46E10.8	C46E10.8	ZF - C2H2 - 1 finger	129.667	2.82768
1025_C08	no	no	C36C5.2	srab-8	protein-coding gene	6-F5	C46E10.8	C46E10.8	ZF - C2H2 - 1 finger	219.5	2.52563
1010_D01	no	no	F54E7.7	rcn-1	protein-coding gene	6-F5	C46E10.8	C46E10.8	ZF - C2H2 - 1 finger	206.5	4.12444
1026_C08	no	no	R53.4	R53.4	protein-coding gene	6-F5	C46E10.8	C46E10.8	ZF - C2H2 - 1 finger	214	13.7572
1029_D02	no	no	C32B5.4	fbxc-15	protein-coding gene	6-F5	C46E10.8	C46E10.8	ZF - C2H2 - 1 finger	220.5	12.0364
1047_D10	no	no	F36H12.9	F36H12.9	protein-coding gene	6-F5	C46E10.8	C46E10.8	ZF - C2H2 - 1 finger	152.75	17.5176
1009_G09	no	no	C36A4.6	cyp-25A4	protein-coding gene	6-F5	C46E10.8	C46E10.8	ZF - C2H2 - 1 finger	205.75	8.62555
1030_C11	no	no	Y39G10AL.3	cdk-7	protein-coding gene	6-F5	C46E10.8	C46E10.8	ZF - C2H2 - 1 finger	221.25	1.15378
1009_E08	no	no	ZK938.4	arrd-5	protein-coding gene	6-F5	C46E10.8	C46E10.8	ZF - C2H2 - 1 finger	183	3.11661
1006_B02	no	yes	F57G8.6	nhr-193	protein-coding gene	6-F5	C46E10.8	C46E10.8	ZF - C2H2 - 1 finger	244.25	4.48987
1076_C07	no	yes	Y41D4B.9	nhr-122	protein-coding gene	6-F5	C46E10.8	C46E10.8	ZF - C2H2 - 1 finger	207.75	9.28165
1076_E08	no	yes	C25B8.6	nhr-120	protein-coding gene	6-F5	C46E10.8	C46E10.8	ZF - C2H2 - 1 finger	155.5	2.43756
1075_H10	no	yes	Y39B6A.12	bed-1	protein-coding gene	6-F5	C46E10.8	C46E10.8	ZF - C2H2 - 1 finger	219.25	5.50843
INS_D28	no	no	Y116F11B.1	daf-28	protein-coding gene	6-F5	C46E10.8	C46E10.8	ZF - C2H2 - 1 finger	197	1.09929
1047_C10	no	no	C08F11.14	C08F11.14	pseudogene	6-F5	C46E10.8	C46E10.8	ZF - C2H2 - 1 finger	192.75	21.9786
1029_F03	yes	no	Y46D2A.3	Y46D2A.3	protein-coding gene	9-F7	C46H3.2	C46H3.2	NOVEL	159	12.2919
1039_G03	yes	no	E03H12.6	srz-24	protein-coding gene	9-F7	C46H3.2	C46H3.2	NOVEL	212	28.7704
1026_G06	yes	no	F53A3.3	rps-22	protein-coding gene	9-F7	C46H3.2	C46H3.2	NOVEL	208	15.7171
1021_C12	yes	no	Y54E5A.4	npp-4	protein-coding gene	9-F7	C46H3.2	C46H3.2	NOVEL	222	14.1586
1027_A06	yes	no	Y54E10BL.5	nduf-5	protein-coding gene	9-F7	C46H3.2	C46H3.2	NOVEL	207.5	18.7314
1028_H10	yes	no	T01E8.4	mec-15	protein-coding gene	9-F7	C46H3.2	C46H3.2	NOVEL	255	25.7773
SREE01_G07	yes	no	F59A7.8	F59A7.8	protein-coding gene	9-F7	C46H3.2	C46H3.2	NOVEL	103	3.7377
1027_B04	yes	no	F07A5.2	F07A5.2	protein-coding gene	9-F7	C46H3.2	C46H3.2	NOVEL	119.25	9.68414
1040_B04	yes	no	Y87G2A.6	cyn-15	protein-coding gene	9-F7	C46H3.2	C46H3.2	NOVEL	167.75	25.1501
1033_C02	yes	no	C39E9.7	C39E9.7	protein-coding gene	9-F7	C46H3.2	C46H3.2	NOVEL	138.5	9.5983
1019_H03	yes	no	VT23B5.2	VT23B5.2	dead gene	9-F7	C46H3.2	C46H3.2	NOVEL	192.5	15.1832
1002_B11	yes	no	F46A9.4	skr-2	protein-coding gene	3-E11	C52G5.2	C52G5.2	NOVEL	107.25	4.2764
INS_A36	yes	no	Y53H1A.4	ins-36	protein-coding gene	3-E11	C52G5.2	C52G5.2	NOVEL	214.75	12.7757
1026_G04	yes	no	C04F12.5	C04F12.5	protein-coding gene	3-E11	C52G5.2	C52G5.2	NOVEL	152	12.3953
1067_G08	yes	no	Y51A2B.4	Y51A2B.4	protein-coding gene	6-C11	T05C1.4	camt-1	IPT/TIG	93.75	2.76513
1019_H01	yes	no	Y57G11C.10	gdi-1	protein-coding gene	6-C11	T05C1.4	camt-1	IPT/TIG	194.25	3.78589
1073_D08	yes	no	F57A8.1	F57A8.1	protein-coding gene	6-C11	T05C1.4	camt-1	IPT/TIG	121	2.15181
1077_G01	yes	no	Y66D12A.5	ceh-92	protein-coding gene	6-C11	T05C1.4	camt-1	IPT/TIG	143.5	1.98491
1070_A12	yes	no	ZK899.3	ZK899.3	protein-coding gene	2-E6	Y57G11C.25	ccch-5	ZF - CCCH - 2 domains	127	5.21579
1031_C05	yes	no	ZK637.14	ZK637.14	protein-coding gene	2-E6	Y57G11C.25	ccch-5	ZF - CCCH - 2 domains	136.25	8.80255
1054_E05	yes	no	Y48C3A.18	Y48C3A.18	protein-coding gene	2-E6	Y57G11C.25	ccch-5	ZF - CCCH - 2 domains	135.5	3.49333
1035_B07	yes	no	T10B10.2	ucr-2.2	protein-coding gene	2-E6	Y57G11C.25	ccch-5	ZF - CCCH - 2 domains	244	27.944
1016_C12	yes	no	F15C11.2	ubql-1	protein-coding gene	2-E6	Y57G11C.25	ccch-5	ZF - CCCH - 2 domains	160.25	2.52319
1017_C09	yes	no	T22H2.4	T22H2.4	protein-coding gene	2-E6	Y57G11C.25	ccch-5	ZF - CCCH - 2 domains	237.75	44.6172
1059_H06	yes	no	C07G3.3	str-227	protein-coding gene	2-E6	Y57G11C.25	ccch-5	ZF - CCCH - 2 domains	130.5	2.18701
SREE02_B03	yes	no	F46G10.7	sir-2.2	protein-coding gene	2-E6	Y57G11C.25	ccch-5	ZF - CCCH - 2 domains	104.75	5.63742
1042_G10	yes	no	K01A2.1	sgcb-1	protein-coding gene	2-E6	Y57G11C.25	ccch-5	ZF - CCCH - 2 domains	133.5	8.71335
1023_B01	yes	no	F45D3.5	sel-1	protein-coding gene	2-E6	Y57G11C.25	ccch-5	ZF - CCCH - 2 domains	161.25	9.1011
1001_B12	yes	no	ZC434.2	rps-7	protein-coding gene	2-E6	Y57G11C.25	ccch-5	ZF - CCCH - 2 domains	183.5	12.8473
1046_B10	yes	no	C23G10.3	rps-3	protein-coding gene	2-E6	Y57G11C.25	ccch-5	ZF - CCCH - 2 domains	209	18.1791
1009_D06	yes	no	R05G6.4	R05G6.4	protein-coding gene	2-E6	Y57G11C.25	ccch-5	ZF - CCCH - 2 domains	253.5	21.5758
1027_A06	yes	no	Y54E10BL.5	nduf-5	protein-coding gene	2-E6	Y57G11C.25	ccch-5	ZF - CCCH - 2 domains	139.25	15.8397
1064_B07	yes	no	C37C3.8	memo-1	protein-coding gene	2-E6	Y57G11C.25	ccch-5	ZF - CCCH - 2 domains	254.5	21.1139
TFset2_B06	yes	no	T07G12.12	him-8	protein-coding gene	2-E6	Y57G11C.25	ccch-5	ZF - CCCH - 2 domains	193.5	13.4976
1041_E04	yes	no	F14B6.4	F14B6.4	protein-coding gene	2-E6	Y57G11C.25	ccch-5	ZF - CCCH - 2 domains	239.25	45.0732
1060_E07	yes	no	F43H9.1	ech-3	protein-coding gene	2-E6	Y57G11C.25	ccch-5	ZF - CCCH - 2 domains	172.5	15.3757
SREE02_C06	yes	no	W06D11.4	dot-1.3	protein-coding gene	2-E6	Y57G11C.25	ccch-5	ZF - CCCH - 2 domains	213	16.4076
1052_D01	yes	no	F55A11.5	bus-18	protein-coding gene	2-E6	Y57G11C.25	ccch-5	ZF - CCCH - 2 domains	196	16.4731
1044_C01	yes	no	T24H7.4	blos-4	protein-coding gene	2-E6	Y57G11C.25	ccch-5	ZF - CCCH - 2 domains	152.5	17.2729
1054_B10	yes	yes	Y53F4B.3	Y53F4B.3	protein-coding gene	2-E6	Y57G11C.25	ccch-5	ZF - CCCH - 2 domains	115.5	3.39371
JRH_365	yes	yes	Y113G7A.6	ttx-1	protein-coding gene	2-E6	Y57G11C.25	ccch-5	ZF - CCCH - 2 domains	156.25	10.0984
1076_G10	yes	yes	ZK678.2	nhr-255	protein-coding gene	2-E6	Y57G11C.25	ccch-5	ZF - CCCH - 2 domains	118.75	3.78317
1077_H10	yes	yes	F44C8.3	nhr-18	protein-coding gene	2-E6	Y57G11C.25	ccch-5	ZF - CCCH - 2 domains	147.5	6.89003
1018_D12	yes	yes	F27D4.4	F27D4.4	protein-coding gene	2-E6	Y57G11C.25	ccch-5	ZF - CCCH - 2 domains	117.75	3.60904
1006_H07	yes	yes	Y62E10A.17	aptf-2	protein-coding gene	2-E6	Y57G11C.25	ccch-5	ZF - CCCH - 2 domains	198.25	8.55334
1012_E12	no	no	Y116A8C.26	snx-13	protein-coding gene	2-E6	Y57G11C.25	ccch-5	ZF - CCCH - 2 domains	241.75	0.170796
1076_C07	no	yes	Y41D4B.9	nhr-122	protein-coding gene	2-E6	Y57G11C.25	ccch-5	ZF - CCCH - 2 domains	147.25	3.69065
1053_A07	yes	no	T04H1.9	tbb-6	protein-coding gene	8-C9	D1005.3	cebp-1	bZIP	232.75	17.504
1034_E10	yes	no	Y73F8A.34	tag-349	protein-coding gene	8-C9	D1005.3	cebp-1	bZIP	210	18.3543
1026_E08	yes	no	T06D4.1	T06D4.1	protein-coding gene	8-C9	D1005.3	cebp-1	bZIP	218	13.6285
1021_E12	yes	no	T21G5.4	smz-2	protein-coding gene	8-C9	D1005.3	cebp-1	bZIP	122.25	4.4523
1055_C09	yes	no	F23F12.6	rpt-3	protein-coding gene	8-C9	D1005.3	cebp-1	bZIP	133.75	4.10958
1019_A11	yes	no	K01G5.4	ran-1	protein-coding gene	8-C9	D1005.3	cebp-1	bZIP	226.25	23.4584
1047_C04	yes	no	R02D3.8	R02D3.8	protein-coding gene	8-C9	D1005.3	cebp-1	bZIP	185.5	18.9718
1065_E12	yes	no	T21E8.3	pgp-8	protein-coding gene	8-C9	D1005.3	cebp-1	bZIP	235.75	9.83574
1011_F09	yes	no	F54F2.1	pat-2	protein-coding gene	8-C9	D1005.3	cebp-1	bZIP	154.5	9.47412
1034_F08	yes	no	F59A2.1	npp-9	protein-coding gene	8-C9	D1005.3	cebp-1	bZIP	139.25	7.42656
1075_B08	yes	no	T06A10.4	lsy-13	protein-coding gene	8-C9	D1005.3	cebp-1	bZIP	157.5	15.5609
SREE02_F12	yes	no	R06C7.7	lin-61	protein-coding gene	8-C9	D1005.3	cebp-1	bZIP	165	15.7383
1059_A10	yes	no	C49G7.5	irg-2	protein-coding gene	8-C9	D1005.3	cebp-1	bZIP	126.75	4.02156
1028_H07	yes	no	F23F1.3	fbxc-54	protein-coding gene	8-C9	D1005.3	cebp-1	bZIP	250.75	30.6097
1053_C05	yes	no	T06C12.4	fbxa-197	protein-coding gene	8-C9	D1005.3	cebp-1	bZIP	143.5	14.3639
1064_A04	yes	no	Y113G7B.3	fbxa-115	protein-coding gene	8-C9	D1005.3	cebp-1	bZIP	204.25	14.4293
1030_B04	yes	no	F41B4.3	F41B4.3	protein-coding gene	8-C9	D1005.3	cebp-1	bZIP	129	4.77678
1017_A06	yes	no	F33D11.1	F33D11.1	protein-coding gene	8-C9	D1005.3	cebp-1	bZIP	251.5	21.6138
1023_E09	yes	no	F22E5.6	F22E5.6	protein-coding gene	8-C9	D1005.3	cebp-1	bZIP	231	29.2502
1062_B04	yes	no	F16B4.2	F16B4.2	protein-coding gene	8-C9	D1005.3	cebp-1	bZIP	215	19.0934
1046_E01	yes	no	F09F7.7	F09F7.7	protein-coding gene	8-C9	D1005.3	cebp-1	bZIP	210.25	32.6221
1051_B10	yes	no	F09C6.3	F09C6.3	protein-coding gene	8-C9	D1005.3	cebp-1	bZIP	121.75	5.58986
1043_A12	yes	no	F07A11.1	F07A11.1	protein-coding gene	8-C9	D1005.3	cebp-1	bZIP	120.5	5.15374
1002_H07	yes	no	F42H10.7	ess-2	protein-coding gene	8-C9	D1005.3	cebp-1	bZIP	189.75	13.7367
1033_E06	yes	no	H06H21.3	eif-1.A	protein-coding gene	8-C9	D1005.3	cebp-1	bZIP	246.5	28.8206
1027_D08	yes	no	Y53H1C.2	ego-2	protein-coding gene	8-C9	D1005.3	cebp-1	bZIP	156.25	7.93227
1055_H08	yes	no	C27D11.1	egl-45	protein-coding gene	8-C9	D1005.3	cebp-1	bZIP	187.5	14.3004
1008_A12	yes	no	F59A2.3	cri-3	protein-coding gene	8-C9	D1005.3	cebp-1	bZIP	130.75	2.47086
1049_G03	yes	no	Y77E11A.11	clp-7	protein-coding gene	8-C9	D1005.3	cebp-1	bZIP	159	4.50791
1011_B06	yes	no	C52A10.1	C52A10.1	protein-coding gene	8-C9	D1005.3	cebp-1	bZIP	114	1.80529
1063_H03	yes	no	C46F11.5	C46F11.5	protein-coding gene	8-C9	D1005.3	cebp-1	bZIP	153.75	13.4561
1017_H06	yes	no	C36F7.5	C36F7.5	protein-coding gene	8-C9	D1005.3	cebp-1	bZIP	220.75	16.8033
1014_G06	yes	no	C18A11.1	C18A11.1	protein-coding gene	8-C9	D1005.3	cebp-1	bZIP	253.25	20.4209
1054_G03	yes	no	C16A11.4	C16A11.4	protein-coding gene	8-C9	D1005.3	cebp-1	bZIP	191.75	16.0646
1023_G04	yes	no	C15F1.5	C15F1.5	protein-coding gene	8-C9	D1005.3	cebp-1	bZIP	236	21.7283
1067_H10	yes	no	C02G6.2	C02G6.2	protein-coding gene	8-C9	D1005.3	cebp-1	bZIP	157.25	26.4066
1066_D09	yes	no	F18E2.2	abcf-1	protein-coding gene	8-C9	D1005.3	cebp-1	bZIP	221	20.2432
1006_G04	yes	yes	F44C8.6	nhr-56	protein-coding gene	8-C9	D1005.3	cebp-1	bZIP	117.75	3.92781
1005_G08	yes	yes	F49H12.1	lsy-2	protein-coding gene	8-C9	D1005.3	cebp-1	bZIP	240.5	12.207
1074_E12	yes	yes	Y41C4A.4	crh-1	protein-coding gene	8-C9	D1005.3	cebp-1	bZIP	201.25	12.561
JRH_369	yes	yes	Y38E10A.6	ceh-100	protein-coding gene	8-C9	D1005.3	cebp-1	bZIP	172	15.0704
1076_H05	yes	yes	C01F6.9	C01F6.9	protein-coding gene	8-C9	D1005.3	cebp-1	bZIP	115	1.90489
1065_H08	yes	no	F13D2.4	F13D2.4	dead gene	8-C9	D1005.3	cebp-1	bZIP	108.5	1.81741
1028_A10	no	no	Y46G5A.12	vps-2	protein-coding gene	8-C9	D1005.3	cebp-1	bZIP	145.5	5.57366
1017_D02	no	no	C30F8.2	vha-16	protein-coding gene	8-C9	D1005.3	cebp-1	bZIP	210.5	1.53065
1038_G11	no	no	F29B9.6	ubc-9	protein-coding gene	8-C9	D1005.3	cebp-1	bZIP	163.25	4.19551
1027_F02	no	no	W01A8.5	tofu-5	protein-coding gene	8-C9	D1005.3	cebp-1	bZIP	118	4.17602
1013_A10	no	no	C01A2.5	tads-1	protein-coding gene	8-C9	D1005.3	cebp-1	bZIP	221.75	3.26621
1037_H01	no	no	T23F2.5	T23F2.5	protein-coding gene	8-C9	D1005.3	cebp-1	bZIP	168	6.61826
1026_E01	no	no	T02E1.6	T02E1.6	protein-coding gene	8-C9	D1005.3	cebp-1	bZIP	221.25	21.129
1029_D05	no	no	R74.6	R74.6	protein-coding gene	8-C9	D1005.3	cebp-1	bZIP	196.5	12.7942
1004_G09	no	no	C44B11.3	mec-12	protein-coding gene	8-C9	D1005.3	cebp-1	bZIP	226	1.02731
1068_C09	no	no	K10C8.3	istr-1	protein-coding gene	8-C9	D1005.3	cebp-1	bZIP	235	2.21208
1072_G03	no	no	F43C11.8	F43C11.8	protein-coding gene	8-C9	D1005.3	cebp-1	bZIP	222	4.79065
1017_G11	no	no	F32B4.2	F32B4.2	protein-coding gene	8-C9	D1005.3	cebp-1	bZIP	231.25	0.59717
1017_B01	no	no	B0041.5	B0041.5	protein-coding gene	8-C9	D1005.3	cebp-1	bZIP	216	1.46464
1039_H09	no	yes	R74.3	xbp-1	protein-coding gene	8-C9	D1005.3	cebp-1	bZIP	147.5	2.79178
1026_B03	yes	no	ZK909.3	ZK909.3	protein-coding gene	2-B5	Y37D8A.11	cec-7	NOVEL	230.75	58.8705
1032_E05	yes	no	ZK550.2	ZK550.2	protein-coding gene	2-B5	Y37D8A.11	cec-7	NOVEL	173.25	16.0973
1015_G08	yes	no	Y54E5A.7	Y54E5A.7	protein-coding gene	2-B5	Y37D8A.11	cec-7	NOVEL	144.5	13.2975
1007_F11	yes	no	Y51H4A.25	Y51H4A.25	protein-coding gene	2-B5	Y37D8A.11	cec-7	NOVEL	116.75	3.58648
1055_B06	yes	no	C14B1.4	wdr-5.1	protein-coding gene	2-B5	Y37D8A.11	cec-7	NOVEL	115	4.14533
1039_A04	yes	no	C17H12.14	vha-8	protein-coding gene	2-B5	Y37D8A.11	cec-7	NOVEL	164.5	19.4996
1009_A08	yes	no	C08F11.8	ugt-22	protein-coding gene	2-B5	Y37D8A.11	cec-7	NOVEL	184.25	15.1337
1035_B07	yes	no	T10B10.2	ucr-2.2	protein-coding gene	2-B5	Y37D8A.11	cec-7	NOVEL	177.25	12.9447
1054_E11	yes	no	T04B8.5	T04B8.5	protein-coding gene	2-B5	Y37D8A.11	cec-7	NOVEL	154.75	6.62049
1053_B10	yes	no	T01G5.5	str-171	protein-coding gene	2-B5	Y37D8A.11	cec-7	NOVEL	203.25	11.1883
1053_C01	yes	no	T11A5.2	srab-17	protein-coding gene	2-B5	Y37D8A.11	cec-7	NOVEL	189.25	8.10459
1037_C12	yes	no	K02F2.6	ser-3	protein-coding gene	2-B5	Y37D8A.11	cec-7	NOVEL	180	8.37894
1026_A08	yes	no	F40F8.10	rps-9	protein-coding gene	2-B5	Y37D8A.11	cec-7	NOVEL	179.75	10.32
1007_E11	yes	no	ZC168.3	orc-5	protein-coding gene	2-B5	Y37D8A.11	cec-7	NOVEL	112.5	2.31939
1017_D07	yes	no	F55A12.8	nath-10	protein-coding gene	2-B5	Y37D8A.11	cec-7	NOVEL	166.5	12.0025
1037_E12	yes	no	F53B6.2	madd-4	protein-coding gene	2-B5	Y37D8A.11	cec-7	NOVEL	195	9.96036
1027_H02	yes	no	Y54E5B.3	let-49	protein-coding gene	2-B5	Y37D8A.11	cec-7	NOVEL	130.5	9.47491
1032_G10	yes	no	Y77E11A.4	jtr-1	protein-coding gene	2-B5	Y37D8A.11	cec-7	NOVEL	175.75	9.71719
1036_F01	yes	no	C41G11.4	gnrr-4	protein-coding gene	2-B5	Y37D8A.11	cec-7	NOVEL	176.25	27.5815
1032_E11	yes	no	C01F6.4	fem-3	protein-coding gene	2-B5	Y37D8A.11	cec-7	NOVEL	228	22.0249
1033_H01	yes	no	W02A2.1	fat-2	protein-coding gene	2-B5	Y37D8A.11	cec-7	NOVEL	179.667	13.2734
1019_C05	yes	no	F59E12.3	F59E12.3	protein-coding gene	2-B5	Y37D8A.11	cec-7	NOVEL	230.5	42.5116
1017_A06	yes	no	F33D11.1	F33D11.1	protein-coding gene	2-B5	Y37D8A.11	cec-7	NOVEL	221	14.2246
1040_A05	yes	no	F27D4.1	F27D4.1	protein-coding gene	2-B5	Y37D8A.11	cec-7	NOVEL	172.75	30.5334
1011_C05	yes	no	F11A10.5	F11A10.5	protein-coding gene	2-B5	Y37D8A.11	cec-7	NOVEL	141.5	6.78433
1035_G04	yes	no	F16H11.3	ent-5	protein-coding gene	2-B5	Y37D8A.11	cec-7	NOVEL	112.75	2.30659
1026_E03	yes	no	C06A5.2	C06A5.2	protein-coding gene	2-B5	Y37D8A.11	cec-7	NOVEL	222.25	26.9009
SREE02_B09	yes	no	F56A3.5	bro-1	protein-coding gene	2-B5	Y37D8A.11	cec-7	NOVEL	132.75	6.3538
BD1_A05	yes	yes	H12C20.3	nhr-68	protein-coding gene	2-B5	Y37D8A.11	cec-7	NOVEL	247.25	18.7252
VV_C08	yes	yes	B0564.10	unc-30	protein-coding gene	2-B5	Y37D8A.11	cec-7	NOVEL	231.5	1.68453
1036_B05	no	no	F48D6.2	srv-5	protein-coding gene	2-B5	Y37D8A.11	cec-7	NOVEL	126.75	6.51973
1039_B03	no	no	ZK829.4	gdh-1	protein-coding gene	2-B5	Y37D8A.11	cec-7	NOVEL	160.75	20.5828
1040_E09	no	no	F56C11.1	bli-3	protein-coding gene	2-B5	Y37D8A.11	cec-7	NOVEL	174.25	7.0391
1017_H09	yes	no	ZK973.11	ZK973.11	protein-coding gene	9-E1	F16H11.4	ceh-1	HD	176	3.52765
1026_B03	yes	no	ZK909.3	ZK909.3	protein-coding gene	9-E1	F16H11.4	ceh-1	HD	254.75	12.4528
1050_D09	yes	no	ZK795.3	ZK795.3	protein-coding gene	9-E1	F16H11.4	ceh-1	HD	237.25	15.1305
1031_C05	yes	no	ZK637.14	ZK637.14	protein-coding gene	9-E1	F16H11.4	ceh-1	HD	201	11.1125
1029_B09	yes	no	ZK632.5	ZK632.5	protein-coding gene	9-E1	F16H11.4	ceh-1	HD	223.5	19.1258
1008_H11	yes	no	ZK550.6	ZK550.6	protein-coding gene	9-E1	F16H11.4	ceh-1	HD	205.75	11.5832
1025_A03	yes	no	ZK218.3	ZK218.3	protein-coding gene	9-E1	F16H11.4	ceh-1	HD	123.25	2.82983
1077_B12	yes	no	ZK1240.2	ZK1240.2	protein-coding gene	9-E1	F16H11.4	ceh-1	HD	115.25	4.87692
1031_B02	yes	no	ZK1098.2	ZK1098.2	protein-coding gene	9-E1	F16H11.4	ceh-1	HD	155.25	8.30076
1025_C03	yes	no	ZK1037.6	ZK1037.6	protein-coding gene	9-E1	F16H11.4	ceh-1	HD	171.75	8.15389
1043_G04	yes	no	ZC204.14	ZC204.14	protein-coding gene	9-E1	F16H11.4	ceh-1	HD	183	4.58486
1059_F03	yes	no	ZC196.3	ZC196.3	protein-coding gene	9-E1	F16H11.4	ceh-1	HD	178.75	7.43269
1025_E07	yes	no	F57A8.2	yif-1	protein-coding gene	9-E1	F16H11.4	ceh-1	HD	157.75	6.48618
1058_H04	yes	no	Y97E10AL.3	Y97E10AL.3	protein-coding gene	9-E1	F16H11.4	ceh-1	HD	251	17.4361
1065_H07	yes	no	Y72A10A.1	Y72A10A.1	protein-coding gene	9-E1	F16H11.4	ceh-1	HD	139	3.95575
1039_G09	yes	no	Y62E10A.14	Y62E10A.14	protein-coding gene	9-E1	F16H11.4	ceh-1	HD	185	15.9812
1058_H06	yes	no	Y61A9LA.4	Y61A9LA.4	protein-coding gene	9-E1	F16H11.4	ceh-1	HD	190.5	9.36143
1067_A08	yes	no	Y59A8B.12	Y59A8B.12	protein-coding gene	9-E1	F16H11.4	ceh-1	HD	209.75	5.32486
1001_D01	yes	no	Y57G7A.5	Y57G7A.5	protein-coding gene	9-E1	F16H11.4	ceh-1	HD	128	2.04883
1013_H07	yes	no	Y57A10A.28	Y57A10A.28	protein-coding gene	9-E1	F16H11.4	ceh-1	HD	200.25	8.55935
1056_A09	yes	no	Y55B1AL.1	Y55B1AL.1	protein-coding gene	9-E1	F16H11.4	ceh-1	HD	188.75	6.97551
1043_H02	yes	no	Y54G11A.11	Y54G11A.11	protein-coding gene	9-E1	F16H11.4	ceh-1	HD	154	3.64613
1023_G03	yes	no	Y52B11A.8	Y52B11A.8	protein-coding gene	9-E1	F16H11.4	ceh-1	HD	136.5	5.273
1033_F09	yes	no	Y51H4A.22	Y51H4A.22	protein-coding gene	9-E1	F16H11.4	ceh-1	HD	144.75	3.23118
1043_A07	yes	no	Y48B6A.5	Y48B6A.5	protein-coding gene	9-E1	F16H11.4	ceh-1	HD	199.75	7.64433
1027_D11	yes	no	Y47G6A.18	Y47G6A.18	protein-coding gene	9-E1	F16H11.4	ceh-1	HD	190.5	12.5081
1050_C04	yes	no	Y45F10D.4	Y45F10D.4	protein-coding gene	9-E1	F16H11.4	ceh-1	HD	153.75	9.28633
1047_G06	yes	no	Y41E3.7	Y41E3.7	protein-coding gene	9-E1	F16H11.4	ceh-1	HD	135.25	3.75746
1014_B04	yes	no	Y40H7A.10	Y40H7A.10	protein-coding gene	9-E1	F16H11.4	ceh-1	HD	228.75	14.7698
1038_H06	yes	no	Y39G8B.5	Y39G8B.5	protein-coding gene	9-E1	F16H11.4	ceh-1	HD	161	5.98314
1061_E06	yes	no	Y39B6A.29	Y39B6A.29	protein-coding gene	9-E1	F16H11.4	ceh-1	HD	218	8.89897
1048_D03	yes	no	Y37E11B.10	Y37E11B.10	protein-coding gene	9-E1	F16H11.4	ceh-1	HD	182.75	6.24417
1028_E07	yes	no	Y17G7B.17	Y17G7B.17	protein-coding gene	9-E1	F16H11.4	ceh-1	HD	163.25	3.38853
1077_D04	yes	no	Y14H12B.1	Y14H12B.1	protein-coding gene	9-E1	F16H11.4	ceh-1	HD	175.75	12.2917
1037_A08	yes	no	Y106G6D.7	Y106G6D.7	protein-coding gene	9-E1	F16H11.4	ceh-1	HD	148.75	7.3318
1042_B02	yes	no	Y106G6D.2	Y106G6D.2	protein-coding gene	9-E1	F16H11.4	ceh-1	HD	148	2.98603
1065_F03	yes	no	C18A11.5	xol-1	protein-coding gene	9-E1	F16H11.4	ceh-1	HD	134	3.42246
1025_C02	yes	no	W07B8.4	W07B8.4	protein-coding gene	9-E1	F16H11.4	ceh-1	HD	137.5	4.4746
1062_H03	yes	no	W04E12.7	W04E12.7	protein-coding gene	9-E1	F16H11.4	ceh-1	HD	161.25	4.21494
1027_B10	yes	no	W04A8.5	W04A8.5	protein-coding gene	9-E1	F16H11.4	ceh-1	HD	130.75	2.89092
1023_A02	yes	no	T08G5.5	vps-39	protein-coding gene	9-E1	F16H11.4	ceh-1	HD	253.5	10.4208
1025_F02	yes	no	CD4.4	vps-37	protein-coding gene	9-E1	F16H11.4	ceh-1	HD	145.25	4.00408
1020_H06	yes	no	ZK930.1	vps-15	protein-coding gene	9-E1	F16H11.4	ceh-1	HD	156.25	4.17293
1070_C11	yes	no	F08G12.4	vhl-1	protein-coding gene	9-E1	F16H11.4	ceh-1	HD	229	11.744
1039_A04	yes	no	C17H12.14	vha-8	protein-coding gene	9-E1	F16H11.4	ceh-1	HD	145.75	2.84808
1018_G08	yes	no	R03E1.2	vha-20	protein-coding gene	9-E1	F16H11.4	ceh-1	HD	109	0.294385
1006_F06	yes	no	T14F9.1	vha-15	protein-coding gene	9-E1	F16H11.4	ceh-1	HD	238.25	10.8902
1004_A04	yes	no	K03E6.5	unc-1	protein-coding gene	9-E1	F16H11.4	ceh-1	HD	199.75	5.98451
1009_H07	yes	no	C04F5.7	ugt-63	protein-coding gene	9-E1	F16H11.4	ceh-1	HD	126.25	2.94548
1016_D03	yes	no	F26H9.7	uev-3	protein-coding gene	9-E1	F16H11.4	ceh-1	HD	188	9.32631
1016_C12	yes	no	F15C11.2	ubql-1	protein-coding gene	9-E1	F16H11.4	ceh-1	HD	199.25	2.68361
1016_B03	yes	no	Y54E10A.3	txl-1	protein-coding gene	9-E1	F16H11.4	ceh-1	HD	219	12.5813
1013_C08	yes	no	F55C5.5	tsfm-1	protein-coding gene	9-E1	F16H11.4	ceh-1	HD	237.5	12.29
1012_G02	yes	no	F23H12.2	tomm-20	protein-coding gene	9-E1	F16H11.4	ceh-1	HD	202	8.49653
1015_B10	yes	no	F57C9.7	tofu-4	protein-coding gene	9-E1	F16H11.4	ceh-1	HD	171	7.12725
1054_B08	yes	no	C56E6.3	toe-2	protein-coding gene	9-E1	F16H11.4	ceh-1	HD	252.25	15.4983
1023_A07	yes	no	ZK1127.9	tcer-1	protein-coding gene	9-E1	F16H11.4	ceh-1	HD	147.75	3.54435
1002_B09	yes	no	C44H4.5	tap-1	protein-coding gene	9-E1	F16H11.4	ceh-1	HD	231.75	16.7249
1056_H03	yes	no	K02F3.1	tag-51	protein-coding gene	9-E1	F16H11.4	ceh-1	HD	166.5	4.37587
1034_E10	yes	no	Y73F8A.34	tag-349	protein-coding gene	9-E1	F16H11.4	ceh-1	HD	224.75	13.8837
1006_A12	yes	no	F30F8.8	taf-5	protein-coding gene	9-E1	F16H11.4	ceh-1	HD	186.25	11.9513
SREE01_H03	yes	no	K10D3.3	taf-11.2	protein-coding gene	9-E1	F16H11.4	ceh-1	HD	182.25	4.72682
1033_F08	yes	no	T28C6.3	T28C6.3	protein-coding gene	9-E1	F16H11.4	ceh-1	HD	216	13.406
1017_C09	yes	no	T22H2.4	T22H2.4	protein-coding gene	9-E1	F16H11.4	ceh-1	HD	175	17.4123
1011_C07	yes	no	T22F3.8	T22F3.8	protein-coding gene	9-E1	F16H11.4	ceh-1	HD	164.75	6.90753
1011_G02	yes	no	T22C1.4	T22C1.4	protein-coding gene	9-E1	F16H11.4	ceh-1	HD	138.25	4.05732
1051_A10	yes	no	T21C9.11	T21C9.11	protein-coding gene	9-E1	F16H11.4	ceh-1	HD	167.75	6.59841
1030_C08	yes	no	T21B10.3	T21B10.3	protein-coding gene	9-E1	F16H11.4	ceh-1	HD	172.75	6.92599
1056_D01	yes	no	T16G12.3	T16G12.3	protein-coding gene	9-E1	F16H11.4	ceh-1	HD	134.5	3.70336
1028_D12	yes	no	T15H9.6	T15H9.6	protein-coding gene	9-E1	F16H11.4	ceh-1	HD	224.75	17.1471
1023_H09	yes	no	T15H9.2	T15H9.2	protein-coding gene	9-E1	F16H11.4	ceh-1	HD	138	4.39815
1035_G09	yes	no	T14G8.3	T14G8.3	protein-coding gene	9-E1	F16H11.4	ceh-1	HD	204.25	7.21587
1057_A06	yes	no	T14A8.2	T14A8.2	protein-coding gene	9-E1	F16H11.4	ceh-1	HD	151.75	3.53567
1072_G10	yes	no	T13H5.4	T13H5.4	protein-coding gene	9-E1	F16H11.4	ceh-1	HD	184.75	10.3946
1011_E04	yes	no	T10B11.6	T10B11.6	protein-coding gene	9-E1	F16H11.4	ceh-1	HD	120.25	1.98248
1057_B05	yes	no	T08B6.1	T08B6.1	protein-coding gene	9-E1	F16H11.4	ceh-1	HD	249.5	21.2313
1016_H03	yes	no	T08B2.11	T08B2.11	protein-coding gene	9-E1	F16H11.4	ceh-1	HD	236.25	12.7558
1055_G10	yes	no	T07E3.2	T07E3.2	protein-coding gene	9-E1	F16H11.4	ceh-1	HD	168.5	16.9503
1029_F02	yes	no	T05H10.8	T05H10.8	protein-coding gene	9-E1	F16H11.4	ceh-1	HD	123	2.76891
1054_E11	yes	no	T04B8.5	T04B8.5	protein-coding gene	9-E1	F16H11.4	ceh-1	HD	214.75	6.85417
1028_A11	yes	no	T02H6.1	T02H6.1	protein-coding gene	9-E1	F16H11.4	ceh-1	HD	185.75	7.16699
1025_C07	yes	no	K06A4.4	swt-5	protein-coding gene	9-E1	F16H11.4	ceh-1	HD	233	10.645
1068_C01	yes	no	F57B1.2	sun-1	protein-coding gene	9-E1	F16H11.4	ceh-1	HD	145	2.2516
1053_B10	yes	no	T01G5.5	str-171	protein-coding gene	9-E1	F16H11.4	ceh-1	HD	220.5	8.19802
1032_E03	yes	no	Y9C9A.4	str-169	protein-coding gene	9-E1	F16H11.4	ceh-1	HD	132.75	2.3623
1032_G05	yes	no	T08B6.6	str-166	protein-coding gene	9-E1	F16H11.4	ceh-1	HD	254.25	17.2165
1049_G01	yes	no	ZC168.6	ssp-34	protein-coding gene	9-E1	F16H11.4	ceh-1	HD	166	10.4956
1067_E10	yes	no	H12C20.5	srx-90	protein-coding gene	9-E1	F16H11.4	ceh-1	HD	141.5	2.67671
1027_B02	yes	no	F59B1.7	srx-41	protein-coding gene	9-E1	F16H11.4	ceh-1	HD	154.25	9.98989
1057_H09	yes	no	C33A12.11	sru-3	protein-coding gene	9-E1	F16H11.4	ceh-1	HD	144.75	1.99204
1053_F09	yes	no	C38C3.2	sru-27	protein-coding gene	9-E1	F16H11.4	ceh-1	HD	167.5	7.58939
1039_G02	yes	no	Y45F10B.5	sru-12	protein-coding gene	9-E1	F16H11.4	ceh-1	HD	161	5.69089
1058_D08	yes	no	R05D8.3	srh-56	protein-coding gene	9-E1	F16H11.4	ceh-1	HD	251	4.11224
1060_A12	yes	no	T03D3.4	srh-36	protein-coding gene	9-E1	F16H11.4	ceh-1	HD	156.5	4.91766
1050_D04	yes	no	F47C12.10	srh-222	protein-coding gene	9-E1	F16H11.4	ceh-1	HD	148	4.68954
1025_F05	yes	no	F36D3.6	srh-136	protein-coding gene	9-E1	F16H11.4	ceh-1	HD	216.75	15.2469
1003_G09	yes	no	W02F12.7	srg-30	protein-coding gene	9-E1	F16H11.4	ceh-1	HD	146	4.22416
1058_H07	yes	no	C45H4.16	srbc-19	protein-coding gene	9-E1	F16H11.4	ceh-1	HD	168.75	4.92487
1058_B09	yes	no	ZK697.7	srab-25	protein-coding gene	9-E1	F16H11.4	ceh-1	HD	186	6.79989
1027_H07	yes	no	F28C12.5	sra-21	protein-coding gene	9-E1	F16H11.4	ceh-1	HD	237.5	15.3066
1021_H01	yes	no	F32H2.3	spd-2	protein-coding gene	9-E1	F16H11.4	ceh-1	HD	138.5	1.80141
1054_C06	yes	no	C50E10.4	sop-2	protein-coding gene	9-E1	F16H11.4	ceh-1	HD	216.75	12.6897
1009_C12	yes	no	F08F3.9	snpc-1.3	protein-coding gene	9-E1	F16H11.4	ceh-1	HD	210	18.144
1047_D02	yes	no	R07E5.3	snfc-5	protein-coding gene	9-E1	F16H11.4	ceh-1	HD	147.75	11.0164
1006_B12	yes	no	D1014.3	snap-1	protein-coding gene	9-E1	F16H11.4	ceh-1	HD	251	17.0209
1003_B01	yes	no	W02D3.8	smg-5	protein-coding gene	9-E1	F16H11.4	ceh-1	HD	135.5	1.66109
1073_H08	yes	no	F56A3.2	slx-1	protein-coding gene	9-E1	F16H11.4	ceh-1	HD	110	2.67668
SREE02_B03	yes	no	F46G10.7	sir-2.2	protein-coding gene	9-E1	F16H11.4	ceh-1	HD	214.75	15.4228
1022_F08	yes	no	F02E9.4	sin-3	protein-coding gene	9-E1	F16H11.4	ceh-1	HD	110.5	2.23121
1011_G05	yes	no	F07H5.2	sgn-1	protein-coding gene	9-E1	F16H11.4	ceh-1	HD	137	3.60879
SREE01_B02	yes	no	W01C8.4	set-20	protein-coding gene	9-E1	F16H11.4	ceh-1	HD	124.5	3.55494
1023_B01	yes	no	F45D3.5	sel-1	protein-coding gene	9-E1	F16H11.4	ceh-1	HD	183.25	11.593
1063_C02	yes	no	F23F12.4	sdz-15	protein-coding gene	9-E1	F16H11.4	ceh-1	HD	176.75	8.39737
1025_B12	yes	no	ZC328.4	san-1	protein-coding gene	9-E1	F16H11.4	ceh-1	HD	203.75	11.2051
1026_A04	yes	no	F56H1.4	rpt-5	protein-coding gene	9-E1	F16H11.4	ceh-1	HD	192.25	7.09768
1055_C09	yes	no	F23F12.6	rpt-3	protein-coding gene	9-E1	F16H11.4	ceh-1	HD	143.5	1.6054
1001_B12	yes	no	ZC434.2	rps-7	protein-coding gene	9-E1	F16H11.4	ceh-1	HD	241.75	16.2522
1029_A08	yes	no	B0412.4	rps-29	protein-coding gene	9-E1	F16H11.4	ceh-1	HD	170	8.63413
1052_C10	yes	no	F56E10.4	rps-27	protein-coding gene	9-E1	F16H11.4	ceh-1	HD	199.5	14.5879
1016_A09	yes	no	T08B2.10	rps-17	protein-coding gene	9-E1	F16H11.4	ceh-1	HD	133.25	2.40017
1026_B09	yes	no	F36A2.6	rps-15	protein-coding gene	9-E1	F16H11.4	ceh-1	HD	125	1.8216
1026_F08	yes	no	F37C12.9	rps-14	protein-coding gene	9-E1	F16H11.4	ceh-1	HD	142.5	4.11776
1026_G11	yes	no	F40F11.1	rps-11	protein-coding gene	9-E1	F16H11.4	ceh-1	HD	123.75	3.02953
1017_F07	yes	no	R12E2.3	rpn-8	protein-coding gene	9-E1	F16H11.4	ceh-1	HD	185	7.72954
1031_G04	yes	no	R151.3	rpl-6	protein-coding gene	9-E1	F16H11.4	ceh-1	HD	213	12.8485
1026_H09	yes	no	F52B5.6	rpl-25.2	protein-coding gene	9-E1	F16H11.4	ceh-1	HD	237	9.50063
1002_B02	yes	no	M04F3.1	rpa-2	protein-coding gene	9-E1	F16H11.4	ceh-1	HD	163.5	4.20341
1040_C08	yes	no	F37D6.2	row-1	protein-coding gene	9-E1	F16H11.4	ceh-1	HD	205.25	16.6117
1002_H05	yes	no	C01F4.2	rga-6	protein-coding gene	9-E1	F16H11.4	ceh-1	HD	233.5	17.6782
1055_D10	yes	no	F11H8.1	rfl-1	protein-coding gene	9-E1	F16H11.4	ceh-1	HD	188.75	10.6331
1016_H01	yes	no	F10G8.3	rae-1	protein-coding gene	9-E1	F16H11.4	ceh-1	HD	176.5	10.4327
1023_G08	yes	no	D2013.1	rab-39	protein-coding gene	9-E1	F16H11.4	ceh-1	HD	138.5	3.32079
1031_F05	yes	no	Y45F3A.2	rab-30	protein-coding gene	9-E1	F16H11.4	ceh-1	HD	163.75	8.51875
1050_D07	yes	no	R09E10.1	R09E10.1	protein-coding gene	9-E1	F16H11.4	ceh-1	HD	124.667	2.37885
1050_D10	yes	no	R08C7.4	R08C7.4	protein-coding gene	9-E1	F16H11.4	ceh-1	HD	238	15.5512
1067_F01	yes	no	R08A2.1	R08A2.1	protein-coding gene	9-E1	F16H11.4	ceh-1	HD	173.5	7.51794
1009_D06	yes	no	R05G6.4	R05G6.4	protein-coding gene	9-E1	F16H11.4	ceh-1	HD	156.25	2.5251
1039_G06	yes	no	R05A10.1	R05A10.1	protein-coding gene	9-E1	F16H11.4	ceh-1	HD	171.25	4.70595
1035_E08	yes	no	R04A9.3	R04A9.3	protein-coding gene	9-E1	F16H11.4	ceh-1	HD	254.5	17.6864
1018_B10	yes	no	R02D3.3	R02D3.3	protein-coding gene	9-E1	F16H11.4	ceh-1	HD	235.25	14.5852
1010_G08	yes	no	C32E8.8	ptr-2	protein-coding gene	9-E1	F16H11.4	ceh-1	HD	252.75	16.2769
1009_A09	yes	no	Y18D10A.7	ptr-17	protein-coding gene	9-E1	F16H11.4	ceh-1	HD	232.75	2.24565
1019_H11	yes	no	F07C3.1	ptd-2	protein-coding gene	9-E1	F16H11.4	ceh-1	HD	132.5	2.98552
1002_D04	yes	no	F39D8.2	psa-3	protein-coding gene	9-E1	F16H11.4	ceh-1	HD	159.5	4.50723
1011_F12	yes	no	W07E6.4	prp-21	protein-coding gene	9-E1	F16H11.4	ceh-1	HD	128.75	3.42994
SREE02_D03	yes	no	C23H5.1	prmt-6	protein-coding gene	9-E1	F16H11.4	ceh-1	HD	232	16.9181
1053_F12	yes	no	D2085.6	piga-1	protein-coding gene	9-E1	F16H11.4	ceh-1	HD	206.75	13.3056
1009_B08	yes	no	W03G1.6	pig-1	protein-coding gene	9-E1	F16H11.4	ceh-1	HD	173.25	3.03708
1017_C07	yes	no	Y18H1A.6	pif-1	protein-coding gene	9-E1	F16H11.4	ceh-1	HD	233	10.9434
1066_E06	yes	no	K09A11.5	phf-33	protein-coding gene	9-E1	F16H11.4	ceh-1	HD	196.75	18.2492
1075_B06	yes	no	F17A2.3	phf-32	protein-coding gene	9-E1	F16H11.4	ceh-1	HD	233.25	6.49494
1032_D05	yes	no	C07G1.3	pct-1	protein-coding gene	9-E1	F16H11.4	ceh-1	HD	208.5	8.71396
1015_B09	yes	no	C36B1.4	pas-4	protein-coding gene	9-E1	F16H11.4	ceh-1	HD	179.5	9.03592
1053_G05	yes	no	D1054.2	pas-2	protein-coding gene	9-E1	F16H11.4	ceh-1	HD	245.5	12.524
1063_F07	yes	no	Y32H12A.5	paqr-2	protein-coding gene	9-E1	F16H11.4	ceh-1	HD	169.25	10.5965
1004_B10	yes	no	T05D4.4	osm-7	protein-coding gene	9-E1	F16H11.4	ceh-1	HD	139	4.37056
1018_G10	yes	no	F38A5.1	odr-8	protein-coding gene	9-E1	F16H11.4	ceh-1	HD	142	2.75017
1040_C05	yes	no	C48E7.8	oac-9	protein-coding gene	9-E1	F16H11.4	ceh-1	HD	214.25	21.8071
1035_C12	yes	no	F44A6.1	nucb-1	protein-coding gene	9-E1	F16H11.4	ceh-1	HD	138	3.44303
1011_A10	yes	no	F14F4.1	ntr-2	protein-coding gene	9-E1	F16H11.4	ceh-1	HD	139	2.01876
1008_A02	yes	no	F44C8.7	nstp-8	protein-coding gene	9-E1	F16H11.4	ceh-1	HD	119.5	1.91193
1035_A06	yes	no	R04A9.2	nrde-3	protein-coding gene	9-E1	F16H11.4	ceh-1	HD	166.25	9.63301
1014_B03	yes	no	C53C7.1	npr-10	protein-coding gene	9-E1	F16H11.4	ceh-1	HD	215.5	12.1422
1021_C12	yes	no	Y54E5A.4	npp-4	protein-coding gene	9-E1	F16H11.4	ceh-1	HD	180	5.57286
1040_A08	yes	no	W01B11.3	nol-5	protein-coding gene	9-E1	F16H11.4	ceh-1	HD	212	16.3367
1018_F10	yes	no	R03A10.4	nkat-3	protein-coding gene	9-E1	F16H11.4	ceh-1	HD	136.25	1.38018
TFset2_D06	yes	no	C45E1.1	nhr-64	protein-coding gene	9-E1	F16H11.4	ceh-1	HD	240.75	10.8963
TFset2_D03	yes	no	C06C6.5	nhr-50	protein-coding gene	9-E1	F16H11.4	ceh-1	HD	248.25	8.30761
1076_C06	yes	no	F44C8.5	nhr-128	protein-coding gene	9-E1	F16H11.4	ceh-1	HD	192.5	7.50936
1078_F06	yes	no	ZK1025.9	nhr-113	protein-coding gene	9-E1	F16H11.4	ceh-1	HD	160.5	3.97315
1014_C04	yes	no	C28A5.3	nex-3	protein-coding gene	9-E1	F16H11.4	ceh-1	HD	210	14.9978
1016_D01	yes	no	F45H11.2	ned-8	protein-coding gene	9-E1	F16H11.4	ceh-1	HD	122.333	1.67931
1020_D09	yes	no	F56F3.2	ndg-4	protein-coding gene	9-E1	F16H11.4	ceh-1	HD	171.25	15.5361
1010_H01	yes	no	ZC168.1	ncx-3	protein-coding gene	9-E1	F16H11.4	ceh-1	HD	172.25	9.36279
1075_F10	yes	no	VC5.4	mys-1	protein-coding gene	9-E1	F16H11.4	ceh-1	HD	141.25	8.02723
1031_A07	yes	no	T24A11.1	mtm-3	protein-coding gene	9-E1	F16H11.4	ceh-1	HD	229.5	17.0544
1025_A12	yes	no	B0414.7	mtk-1	protein-coding gene	9-E1	F16H11.4	ceh-1	HD	208.25	12.0239
1017_E08	yes	no	H26D21.2	msh-2	protein-coding gene	9-E1	F16H11.4	ceh-1	HD	216.75	11.2576
1012_E09	yes	no	F54C4.1	mrpl-40	protein-coding gene	9-E1	F16H11.4	ceh-1	HD	149.5	3.07331
1029_F07	yes	no	ZC155.3	morc-1	protein-coding gene	9-E1	F16H11.4	ceh-1	HD	200	10.9375
1030_A07	yes	no	K02F3.10	moma-1	protein-coding gene	9-E1	F16H11.4	ceh-1	HD	234.25	17.6696
1018_G09	yes	no	Y47G6A.24	mis-12	protein-coding gene	9-E1	F16H11.4	ceh-1	HD	138.75	5.09025
1028_H10	yes	no	T01E8.4	mec-15	protein-coding gene	9-E1	F16H11.4	ceh-1	HD	193.25	10.8676
1030_F10	yes	no	T18H9.6	mdt-27	protein-coding gene	9-E1	F16H11.4	ceh-1	HD	230.5	8.71475
1062_A11	yes	no	Y71H2B.6	mdt-19	protein-coding gene	9-E1	F16H11.4	ceh-1	HD	180.5	17.0503
1036_B12	yes	no	T23C6.1	mdt-1.2	protein-coding gene	9-E1	F16H11.4	ceh-1	HD	122	5.96532
1075_B08	yes	no	T06A10.4	lsy-13	protein-coding gene	9-E1	F16H11.4	ceh-1	HD	234.25	17.6876
1054_G06	yes	no	B0454.1	lin-8	protein-coding gene	9-E1	F16H11.4	ceh-1	HD	196	8.91771
SREE02_F12	yes	no	R06C7.7	lin-61	protein-coding gene	9-E1	F16H11.4	ceh-1	HD	144.75	4.47852
SREE_CP86	yes	no	T12F5.4	lin-59	protein-coding gene	9-E1	F16H11.4	ceh-1	HD	142.75	3.73028
1058_C01	yes	no	H32C10.2	lin-33	protein-coding gene	9-E1	F16H11.4	ceh-1	HD	137.25	4.61096
1002_H04	yes	no	Y57G11C.2	lgc-7	protein-coding gene	9-E1	F16H11.4	ceh-1	HD	134.75	2.55867
1050_F07	yes	no	F58H7.3	lgc-30	protein-coding gene	9-E1	F16H11.4	ceh-1	HD	190.75	10.1182
1001_H07	yes	no	C29E4.8	let-754	protein-coding gene	9-E1	F16H11.4	ceh-1	HD	185.5	10.6975
1077_H07	yes	no	F26F12.7	let-418	protein-coding gene	9-E1	F16H11.4	ceh-1	HD	179.25	6.95701
1043_F06	yes	no	K12D12.5	K12D12.5	protein-coding gene	9-E1	F16H11.4	ceh-1	HD	142.75	4.22251
1011_G09	yes	no	K10C9.3	K10C9.3	protein-coding gene	9-E1	F16H11.4	ceh-1	HD	141	2.94631
1066_C01	yes	no	K09C4.1	K09C4.1	protein-coding gene	9-E1	F16H11.4	ceh-1	HD	122.75	2.85558
1007_G07	yes	no	K09B11.5	K09B11.5	protein-coding gene	9-E1	F16H11.4	ceh-1	HD	218.75	12.8485
1049_H06	yes	no	K08E4.6	K08E4.6	protein-coding gene	9-E1	F16H11.4	ceh-1	HD	172.75	7.5141
1020_C08	yes	no	K07F5.8	K07F5.8	protein-coding gene	9-E1	F16H11.4	ceh-1	HD	172.25	7.79808
1058_B10	yes	no	K04A8.10	K04A8.10	protein-coding gene	9-E1	F16H11.4	ceh-1	HD	174.75	9.00328
1072_B09	yes	no	K03H1.5	K03H1.5	protein-coding gene	9-E1	F16H11.4	ceh-1	HD	122.75	1.76986
1065_E07	yes	no	K02D3.1	K02D3.1	protein-coding gene	9-E1	F16H11.4	ceh-1	HD	128.5	3.03332
1032_G10	yes	no	Y77E11A.4	jtr-1	protein-coding gene	9-E1	F16H11.4	ceh-1	HD	250	11.2409
1027_G01	yes	no	F23D12.5	jmjd-3.2	protein-coding gene	9-E1	F16H11.4	ceh-1	HD	168.5	7.00431
1006_G11	yes	no	R12E2.5	inx-16	protein-coding gene	9-E1	F16H11.4	ceh-1	HD	187.5	11.1549
INS_A36	yes	no	Y53H1A.4	ins-36	protein-coding gene	9-E1	F16H11.4	ceh-1	HD	156	5.18004
INS_A34	yes	no	F52B11.6	ins-34	protein-coding gene	9-E1	F16H11.4	ceh-1	HD	224.5	14.786
INS_A28	yes	no	ZC334.9	ins-28	protein-coding gene	9-E1	F16H11.4	ceh-1	HD	221.75	14.1527
INS_A17	yes	no	F56F3.6	ins-17	protein-coding gene	9-E1	F16H11.4	ceh-1	HD	133.75	2.55633
1016_F07	yes	no	Y52B11A.2	impt-1	protein-coding gene	9-E1	F16H11.4	ceh-1	HD	240.75	13.8583
1016_C09	yes	no	H26D21.1	hus-1	protein-coding gene	9-E1	F16H11.4	ceh-1	HD	240.75	13.2298
TFset2_B06	yes	no	T07G12.12	him-8	protein-coding gene	9-E1	F16H11.4	ceh-1	HD	235.75	14.3616
1001_D03	yes	no	H02I12.5	H02I12.5	protein-coding gene	9-E1	F16H11.4	ceh-1	HD	174.75	11.2
1010_A06	yes	no	T28A11.11	gst-23	protein-coding gene	9-E1	F16H11.4	ceh-1	HD	123.25	2.0622
1052_A05	yes	no	ZK697.6	gst-21	protein-coding gene	9-E1	F16H11.4	ceh-1	HD	185.25	3.65064
1008_D02	yes	no	F37B1.7	gst-18	protein-coding gene	9-E1	F16H11.4	ceh-1	HD	168.5	10.0079
1021_D04	yes	no	F26E4.12	gpx-1	protein-coding gene	9-E1	F16H11.4	ceh-1	HD	172	8.77686
1038_D06	yes	no	T09F3.3	gpd-1	protein-coding gene	9-E1	F16H11.4	ceh-1	HD	129.75	3.98682
1036_F01	yes	no	C41G11.4	gnrr-4	protein-coding gene	9-E1	F16H11.4	ceh-1	HD	226.25	23.9214
1021_H02	yes	no	B0024.12	gna-1	protein-coding gene	9-E1	F16H11.4	ceh-1	HD	163.5	2.71356
1012_B06	yes	no	Y53C12A.2	glt-5	protein-coding gene	9-E1	F16H11.4	ceh-1	HD	143.75	2.45625
1001_B03	yes	no	T23G11.3	gld-1	protein-coding gene	9-E1	F16H11.4	ceh-1	HD	126.5	3.62697
1023_F11	yes	no	Y17G7B.6	glb-29	protein-coding gene	9-E1	F16H11.4	ceh-1	HD	209.75	7.69454
1028_G10	yes	no	F29C12.4	gfm-1	protein-coding gene	9-E1	F16H11.4	ceh-1	HD	181	6.1469
1011_F05	yes	no	K09A9.5	gas-1	protein-coding gene	9-E1	F16H11.4	ceh-1	HD	139	4.0068
1056_F09	yes	no	F47D12.1	gar-2	protein-coding gene	9-E1	F16H11.4	ceh-1	HD	251.25	11.4466
1002_E09	yes	no	T05H4.14	gad-1	protein-coding gene	9-E1	F16H11.4	ceh-1	HD	134	2.46448
1023_E07	yes	no	R07C3.8	fbxc-33	protein-coding gene	9-E1	F16H11.4	ceh-1	HD	115	0.995136
1051_D06	yes	no	F09C6.2	fbxa-44	protein-coding gene	9-E1	F16H11.4	ceh-1	HD	240	12.7039
1059_F12	yes	no	T05H4.2	fbxa-196	protein-coding gene	9-E1	F16H11.4	ceh-1	HD	125.75	3.23436
1017_G07	yes	no	F48C1.2	fbxa-145	protein-coding gene	9-E1	F16H11.4	ceh-1	HD	116.75	0.346159
1017_D01	yes	no	K07A3.1	fbp-1	protein-coding gene	9-E1	F16H11.4	ceh-1	HD	252.75	20.8486
1029_B01	yes	no	F21H12.5	fbf-2	protein-coding gene	9-E1	F16H11.4	ceh-1	HD	120.5	1.61821
1047_G02	yes	no	ZK688.3	fahd-1	protein-coding gene	9-E1	F16H11.4	ceh-1	HD	240	18.7682
1031_F11	yes	no	F58H7.5	F58H7.5	protein-coding gene	9-E1	F16H11.4	ceh-1	HD	124	3.51713
1049_E07	yes	no	F58F9.1	F58F9.1	protein-coding gene	9-E1	F16H11.4	ceh-1	HD	218	7.56349
1056_H08	yes	no	F56F3.4	F56F3.4	protein-coding gene	9-E1	F16H11.4	ceh-1	HD	151.75	1.14311
1060_A02	yes	no	F56A4.4	F56A4.4	protein-coding gene	9-E1	F16H11.4	ceh-1	HD	254.25	11.9739
1017_E01	yes	no	F55F8.8	F55F8.8	protein-coding gene	9-E1	F16H11.4	ceh-1	HD	189.25	11.6432
1049_C02	yes	no	F55B11.1	F55B11.1	protein-coding gene	9-E1	F16H11.4	ceh-1	HD	215	8.40893
1007_C06	yes	no	F53H4.4	F53H4.4	protein-coding gene	9-E1	F16H11.4	ceh-1	HD	220	2.87002
1019_E04	yes	no	F53C3.1	F53C3.1	protein-coding gene	9-E1	F16H11.4	ceh-1	HD	181.5	9.38718
1034_G05	yes	no	F44F4.3	F44F4.3	protein-coding gene	9-E1	F16H11.4	ceh-1	HD	148	6.89936
1030_E06	yes	no	F43G9.4	F43G9.4	protein-coding gene	9-E1	F16H11.4	ceh-1	HD	117.5	1.96687
1045_G05	yes	no	F42A8.3	F42A8.3	protein-coding gene	9-E1	F16H11.4	ceh-1	HD	149.75	3.03069
1039_H02	yes	no	F41H10.3	F41H10.3	protein-coding gene	9-E1	F16H11.4	ceh-1	HD	203.75	19.5405
1033_H07	yes	no	F40F11.3	F40F11.3	protein-coding gene	9-E1	F16H11.4	ceh-1	HD	239.25	19.5113
1011_B04	yes	no	F38E1.9	F38E1.9	protein-coding gene	9-E1	F16H11.4	ceh-1	HD	164.25	8.6702
1027_E04	yes	no	F36D1.6	F36D1.6	protein-coding gene	9-E1	F16H11.4	ceh-1	HD	192.75	11.7599
1047_D01	yes	no	F34D10.3	F34D10.3	protein-coding gene	9-E1	F16H11.4	ceh-1	HD	140.75	4.55057
1017_A06	yes	no	F33D11.1	F33D11.1	protein-coding gene	9-E1	F16H11.4	ceh-1	HD	189.75	7.36867
1011_B08	yes	no	F32A7.4	F32A7.4	protein-coding gene	9-E1	F16H11.4	ceh-1	HD	135.25	2.38367
1032_H09	yes	no	F29C4.2	F29C4.2	protein-coding gene	9-E1	F16H11.4	ceh-1	HD	162.25	6.66575
1001_G03	yes	no	F29A7.6	F29A7.6	protein-coding gene	9-E1	F16H11.4	ceh-1	HD	190.5	11.9969
1040_A05	yes	no	F27D4.1	F27D4.1	protein-coding gene	9-E1	F16H11.4	ceh-1	HD	105.75	5.19481
1052_G05	yes	no	F26F2.4	F26F2.4	protein-coding gene	9-E1	F16H11.4	ceh-1	HD	135	2.5071
1016_H09	yes	no	F26B1.2	F26B1.2	protein-coding gene	9-E1	F16H11.4	ceh-1	HD	246.75	12.695
1051_B09	yes	no	F25B4.8	F25B4.8	protein-coding gene	9-E1	F16H11.4	ceh-1	HD	249.5	14.4422
1061_B09	yes	no	F21H7.5	F21H7.5	protein-coding gene	9-E1	F16H11.4	ceh-1	HD	243	7.98406
1058_E05	yes	no	F21D9.4	F21D9.4	protein-coding gene	9-E1	F16H11.4	ceh-1	HD	214.75	14.9313
1019_H04	yes	no	F20H11.1	F20H11.1	protein-coding gene	9-E1	F16H11.4	ceh-1	HD	153	4.5595
1012_E10	yes	no	F20D1.1	F20D1.1	protein-coding gene	9-E1	F16H11.4	ceh-1	HD	249.5	7.51619
1057_H11	yes	no	F15E6.9	F15E6.9	protein-coding gene	9-E1	F16H11.4	ceh-1	HD	244	14.1875
1011_C05	yes	no	F11A10.5	F11A10.5	protein-coding gene	9-E1	F16H11.4	ceh-1	HD	192.25	7.43474
1015_B11	yes	no	F10D11.5	F10D11.5	protein-coding gene	9-E1	F16H11.4	ceh-1	HD	139.5	3.15758
1002_F12	yes	no	F10D11.2	F10D11.2	protein-coding gene	9-E1	F16H11.4	ceh-1	HD	140.25	4.02303
1035_C09	yes	no	F09F9.3	F09F9.3	protein-coding gene	9-E1	F16H11.4	ceh-1	HD	186.25	4.71669
1046_E01	yes	no	F09F7.7	F09F7.7	protein-coding gene	9-E1	F16H11.4	ceh-1	HD	245.75	20.8748
1046_E04	yes	no	F09F7.6	F09F7.6	protein-coding gene	9-E1	F16H11.4	ceh-1	HD	198.25	7.71363
1070_F06	yes	no	F09C8.1	F09C8.1	protein-coding gene	9-E1	F16H11.4	ceh-1	HD	156.75	4.99624
1059_F02	yes	no	F08H9.2	F08H9.2	protein-coding gene	9-E1	F16H11.4	ceh-1	HD	207.25	16.3065
1043_A12	yes	no	F07A11.1	F07A11.1	protein-coding gene	9-E1	F16H11.4	ceh-1	HD	232	14.5969
1051_B01	yes	no	F02H6.3	F02H6.3	protein-coding gene	9-E1	F16H11.4	ceh-1	HD	145.75	2.14845
1035_A12	yes	no	F01E11.17	F01E11.17	protein-coding gene	9-E1	F16H11.4	ceh-1	HD	171	5.64615
1057_C05	yes	no	B0001.6	eri-12	protein-coding gene	9-E1	F16H11.4	ceh-1	HD	251.75	17.841
1059_B02	yes	no	T05H4.6	erfa-1	protein-coding gene	9-E1	F16H11.4	ceh-1	HD	170.5	7.04588
1067_D04	yes	no	F38A6.2	elp-1	protein-coding gene	9-E1	F16H11.4	ceh-1	HD	170.5	10.6137
1040_B11	yes	no	Y74C10AR.1	eif-3.I	protein-coding gene	9-E1	F16H11.4	ceh-1	HD	206.25	20.2724
1027_D08	yes	no	Y53H1C.2	ego-2	protein-coding gene	9-E1	F16H11.4	ceh-1	HD	227.5	12.6227
1019_A09	yes	no	F44F4.2	egg-3	protein-coding gene	9-E1	F16H11.4	ceh-1	HD	178.75	6.8246
1060_E07	yes	no	F43H9.1	ech-3	protein-coding gene	9-E1	F16H11.4	ceh-1	HD	144.75	3.14972
1033_G07	yes	no	R09E10.7	ebax-1	protein-coding gene	9-E1	F16H11.4	ceh-1	HD	253	15.0827
1040_H03	yes	no	E01A2.2	E01A2.2	protein-coding gene	9-E1	F16H11.4	ceh-1	HD	152.25	4.92307
1010_F01	yes	no	F41G4.1	dyla-1	protein-coding gene	9-E1	F16H11.4	ceh-1	HD	147.75	5.56985
1061_B04	yes	no	T19B10.6	dvc-1	protein-coding gene	9-E1	F16H11.4	ceh-1	HD	252.5	15.4403
1056_F12	yes	no	K01H12.1	dph-3	protein-coding gene	9-E1	F16H11.4	ceh-1	HD	253.25	10.7202
1054_C03	yes	no	C09G5.2	dph-2	protein-coding gene	9-E1	F16H11.4	ceh-1	HD	253	11.2369
1006_D11	yes	no	C39E9.14	dli-1	protein-coding gene	9-E1	F16H11.4	ceh-1	HD	223	6.85121
1073_H11	yes	no	ZK757.4	dhhc-4	protein-coding gene	9-E1	F16H11.4	ceh-1	HD	169.25	3.31862
1020_A10	yes	no	F44G4.8	dep-1	protein-coding gene	9-E1	F16H11.4	ceh-1	HD	128.5	1.72474
1012_H09	yes	no	F59E12.10	ddl-1	protein-coding gene	9-E1	F16H11.4	ceh-1	HD	170	4.74723
1046_A03	yes	no	H38K22.2	dcn-1	protein-coding gene	9-E1	F16H11.4	ceh-1	HD	226	12.3018
1053_B09	yes	no	C12D8.5	daf-36	protein-coding gene	9-E1	F16H11.4	ceh-1	HD	156.5	3.92108
1004_D08	yes	no	Y55D5A.5	daf-2	protein-coding gene	9-E1	F16H11.4	ceh-1	HD	134.75	2.38602
1047_G04	yes	no	D2024.5	D2024.5	protein-coding gene	9-E1	F16H11.4	ceh-1	HD	151.25	5.42175
1026_A12	yes	no	D1081.5	D1081.5	protein-coding gene	9-E1	F16H11.4	ceh-1	HD	162.25	7.84526
1011_H02	yes	no	D1054.1	D1054.1	protein-coding gene	9-E1	F16H11.4	ceh-1	HD	130.25	2.56494
1012_B03	yes	no	F01D5.9	cyp-37A1	protein-coding gene	9-E1	F16H11.4	ceh-1	HD	191.5	7.72995
1053_D09	yes	no	K07C6.5	cyp-35A5	protein-coding gene	9-E1	F16H11.4	ceh-1	HD	233	15.3092
1010_H04	yes	no	Y17G9B.3	cyp-31A3	protein-coding gene	9-E1	F16H11.4	ceh-1	HD	130	2.21419
1007_B12	yes	no	T10B9.10	cyp-13A7	protein-coding gene	9-E1	F16H11.4	ceh-1	HD	207	10.6998
1026_G10	yes	no	Y75B12B.2	cyn-7	protein-coding gene	9-E1	F16H11.4	ceh-1	HD	210	11.9844
1007_F02	yes	no	ZK856.1	cul-5	protein-coding gene	9-E1	F16H11.4	ceh-1	HD	219.25	11.0089
1008_A12	yes	no	F59A2.3	cri-3	protein-coding gene	9-E1	F16H11.4	ceh-1	HD	237.25	13.3463
1011_A09	yes	no	Y73F8A.19	cpna-4	protein-coding gene	9-E1	F16H11.4	ceh-1	HD	157.25	8.14612
1009_E02	yes	no	T03E6.7	cpl-1	protein-coding gene	9-E1	F16H11.4	ceh-1	HD	151.5	5.5258
1056_E01	yes	no	F54C8.2	cpar-1	protein-coding gene	9-E1	F16H11.4	ceh-1	HD	169.5	5.13857
1018_E11	yes	no	C24A11.9	coq-1	protein-coding gene	9-E1	F16H11.4	ceh-1	HD	136.5	5.18625
1017_H10	yes	no	C01H6.1	col-61	protein-coding gene	9-E1	F16H11.4	ceh-1	HD	145.25	1.97886
1044_G11	yes	no	F35C5.5	clec-62	protein-coding gene	9-E1	F16H11.4	ceh-1	HD	118	0.485603
1070_A03	yes	no	M02F4.7	clec-265	protein-coding gene	9-E1	F16H11.4	ceh-1	HD	198.75	7.69835
1063_H11	yes	no	F26D11.5	clec-216	protein-coding gene	9-E1	F16H11.4	ceh-1	HD	152.5	5.98379
1052_G04	yes	no	Y46H3B.2	clec-204	protein-coding gene	9-E1	F16H11.4	ceh-1	HD	173.5	3.02532
1028_H03	yes	no	T05A7.2	clec-140	protein-coding gene	9-E1	F16H11.4	ceh-1	HD	138.5	3.09044
1007_B04	yes	no	C05H8.1	ckk-1	protein-coding gene	9-E1	F16H11.4	ceh-1	HD	149	4.28876
1013_A01	yes	no	W08F4.8	cdc-37	protein-coding gene	9-E1	F16H11.4	ceh-1	HD	236.5	7.15258
1033_B05	yes	no	Y55F3AR.3	cct-8	protein-coding gene	9-E1	F16H11.4	ceh-1	HD	182.25	8.29974
1013_H11	yes	no	K07C5.8	cash-1	protein-coding gene	9-E1	F16H11.4	ceh-1	HD	121.75	3.587
1025_F12	yes	no	F29D11.2	capg-1	protein-coding gene	9-E1	F16H11.4	ceh-1	HD	232.5	15.8588
1038_C09	yes	no	T05C1.4	camt-1	protein-coding gene	9-E1	F16H11.4	ceh-1	HD	112	3.21467
1025_B11	yes	no	C54G4.3	C54G4.3	protein-coding gene	9-E1	F16H11.4	ceh-1	HD	138.75	2.4916
1056_B01	yes	no	C54C6.4	C54C6.4	protein-coding gene	9-E1	F16H11.4	ceh-1	HD	221	17.2976
1050_F02	yes	no	C49A9.5	C49A9.5	protein-coding gene	9-E1	F16H11.4	ceh-1	HD	162	7.19545
1029_B12	yes	no	C45G9.12	C45G9.12	protein-coding gene	9-E1	F16H11.4	ceh-1	HD	212.25	12.167
1031_H03	yes	no	C45G9.10	C45G9.10	protein-coding gene	9-E1	F16H11.4	ceh-1	HD	126.25	2.81433
1027_D05	yes	no	C45G3.3	C45G3.3	protein-coding gene	9-E1	F16H11.4	ceh-1	HD	142.5	3.68712
1010_F04	yes	no	C42C1.4	C42C1.4	protein-coding gene	9-E1	F16H11.4	ceh-1	HD	114.5	1.85939
1058_A06	yes	no	C38C3.8	C38C3.8	protein-coding gene	9-E1	F16H11.4	ceh-1	HD	227	9.99635
1027_F06	yes	no	C37A2.8	C37A2.8	protein-coding gene	9-E1	F16H11.4	ceh-1	HD	170.5	5.24435
1038_G01	yes	no	C35E7.3	C35E7.3	protein-coding gene	9-E1	F16H11.4	ceh-1	HD	208.75	10.8154
1027_C11	yes	no	C35E7.2	C35E7.2	protein-coding gene	9-E1	F16H11.4	ceh-1	HD	135.5	3.20185
1008_F03	yes	no	C33G3.4	C33G3.4	protein-coding gene	9-E1	F16H11.4	ceh-1	HD	147.75	4.62612
1027_A11	yes	no	C32F10.8	C32F10.8	protein-coding gene	9-E1	F16H11.4	ceh-1	HD	121.5	2.21305
1017_F06	yes	no	C31H5.1	C31H5.1	protein-coding gene	9-E1	F16H11.4	ceh-1	HD	158	6.78892
1020_D04	yes	no	C30A5.4	C30A5.4	protein-coding gene	9-E1	F16H11.4	ceh-1	HD	229.5	2.76231
1026_A05	yes	no	C25A1.4	C25A1.4	protein-coding gene	9-E1	F16H11.4	ceh-1	HD	171.5	5.27051
1028_H08	yes	no	C16D2.1	C16D2.1	protein-coding gene	9-E1	F16H11.4	ceh-1	HD	121.25	2.58322
1054_G03	yes	no	C16A11.4	C16A11.4	protein-coding gene	9-E1	F16H11.4	ceh-1	HD	179.25	9.50033
1066_C10	yes	no	C08B6.8	C08B6.8	protein-coding gene	9-E1	F16H11.4	ceh-1	HD	124.5	2.17928
1003_E09	yes	no	C06G4.4	C06G4.4	protein-coding gene	9-E1	F16H11.4	ceh-1	HD	138	2.48459
1009_A02	yes	no	C05G5.1	C05G5.1	protein-coding gene	9-E1	F16H11.4	ceh-1	HD	143.75	8.40743
1028_A06	yes	no	C05D12.2	C05D12.2	protein-coding gene	9-E1	F16H11.4	ceh-1	HD	196.75	11.506
1058_H02	yes	no	C05C8.2	C05C8.2	protein-coding gene	9-E1	F16H11.4	ceh-1	HD	251.75	18.9268
1008_F01	yes	no	C05C10.3	C05C10.3	protein-coding gene	9-E1	F16H11.4	ceh-1	HD	119.5	2.05843
1018_C11	yes	no	C04F5.8	C04F5.8	protein-coding gene	9-E1	F16H11.4	ceh-1	HD	220.25	23.6385
1016_B01	yes	no	C04F12.7	C04F12.7	protein-coding gene	9-E1	F16H11.4	ceh-1	HD	157.75	2.73582
1026_G04	yes	no	C04F12.5	C04F12.5	protein-coding gene	9-E1	F16H11.4	ceh-1	HD	135	5.04457
1032_H10	yes	no	C02B10.6	C02B10.6	protein-coding gene	9-E1	F16H11.4	ceh-1	HD	128.25	2.35491
1017_D08	yes	no	C01G8.1	C01G8.1	protein-coding gene	9-E1	F16H11.4	ceh-1	HD	197.75	6.12797
1055_G08	yes	no	T07E3.5	brc-2	protein-coding gene	9-E1	F16H11.4	ceh-1	HD	173	8.09507
1019_H10	yes	no	F23H11.1	bra-2	protein-coding gene	9-E1	F16H11.4	ceh-1	HD	141	5.67753
1044_C01	yes	no	T24H7.4	blos-4	protein-coding gene	9-E1	F16H11.4	ceh-1	HD	131.5	2.50401
1003_F02	yes	no	T27F2.3	bir-1	protein-coding gene	9-E1	F16H11.4	ceh-1	HD	235.25	11.7557
1024_H07	yes	no	Y105E8A.5	bbs-1	protein-coding gene	9-E1	F16H11.4	ceh-1	HD	145.5	3.13255
1028_E09	yes	no	B0491.5	B0491.5	protein-coding gene	9-E1	F16H11.4	ceh-1	HD	186	12.4971
1008_C04	yes	no	B0334.6	B0334.6	protein-coding gene	9-E1	F16H11.4	ceh-1	HD	153	5.12629
1031_G05	yes	no	B0303.14	B0303.14	protein-coding gene	9-E1	F16H11.4	ceh-1	HD	221.75	18.6929
1009_C10	yes	no	B0272.3	B0272.3	protein-coding gene	9-E1	F16H11.4	ceh-1	HD	145	2.66527
1017_A04	yes	no	K02B12.4	axl-1	protein-coding gene	9-E1	F16H11.4	ceh-1	HD	140	7.32897
1048_D12	yes	no	Y116A8C.22	athp-3	protein-coding gene	9-E1	F16H11.4	ceh-1	HD	222.5	19.33
1078_E01	yes	no	Y17G7B.2	ash-2	protein-coding gene	9-E1	F16H11.4	ceh-1	HD	134.75	3.27492
1015_C10	yes	no	K07A12.3	asg-1	protein-coding gene	9-E1	F16H11.4	ceh-1	HD	137.75	2.59779
1003_A03	yes	no	R06B9.3	arrd-13	protein-coding gene	9-E1	F16H11.4	ceh-1	HD	236.75	5.7541
1033_D08	yes	no	C49H3.8	arp-11	protein-coding gene	9-E1	F16H11.4	ceh-1	HD	246.5	14.4726
1026_H07	yes	no	F57H12.1	arf-3	protein-coding gene	9-E1	F16H11.4	ceh-1	HD	145	3.99909
1010_F06	yes	no	F08C6.6	apy-1	protein-coding gene	9-E1	F16H11.4	ceh-1	HD	119	1.47381
1023_F03	yes	no	F46F3.4	ape-1	protein-coding gene	9-E1	F16H11.4	ceh-1	HD	180	7.03514
JRH_135	yes	yes	T26C11.7	ceh-39	protein-coding gene	9-E1	F16H11.4	ceh-1	HD	143.5	2.56146
1006_E03	yes	yes	ZK652.6	ZK652.6	protein-coding gene	9-E1	F16H11.4	ceh-1	HD	203.25	9.56552
1072_C03	yes	yes	ZK546.5	ZK546.5	protein-coding gene	9-E1	F16H11.4	ceh-1	HD	119.75	1.22825
1039_A12	yes	yes	Y51H4A.4	zip-7	protein-coding gene	9-E1	F16H11.4	ceh-1	HD	207.75	9.11922
1077_C09	yes	yes	Y57A10A.31	Y57A10A.31	protein-coding gene	9-E1	F16H11.4	ceh-1	HD	234.75	20.7824
1075_H06	yes	yes	Y56A3A.28	Y56A3A.28	protein-coding gene	9-E1	F16H11.4	ceh-1	HD	195.5	5.00737
1072_E04	yes	yes	Y48C3A.12	Y48C3A.12	protein-coding gene	9-E1	F16H11.4	ceh-1	HD	234.25	4.60741
1039_F10	yes	yes	Y116A8C.20	Y116A8C.20	protein-coding gene	9-E1	F16H11.4	ceh-1	HD	175.5	9.67396
1074_G08	yes	yes	F23C8.4	ubxn-1	protein-coding gene	9-E1	F16H11.4	ceh-1	HD	175	7.85878
1072_H04	yes	yes	ZK829.5	tbx-36	protein-coding gene	9-E1	F16H11.4	ceh-1	HD	125	2.60148
1078_B04	yes	yes	F45H11.1	sptf-1	protein-coding gene	9-E1	F16H11.4	ceh-1	HD	206	9.71843
1060_D08	yes	yes	D1014.8	spr-1	protein-coding gene	9-E1	F16H11.4	ceh-1	HD	225	12.6381
1073_A12	yes	yes	Y59A8B.13	slr-2	protein-coding gene	9-E1	F16H11.4	ceh-1	HD	183.5	11.4659
1078_F05	yes	yes	F19B10.9	sea-1	protein-coding gene	9-E1	F16H11.4	ceh-1	HD	139.25	2.38899
1037_B11	yes	yes	Y74C9A.4	rcor-1	protein-coding gene	9-E1	F16H11.4	ceh-1	HD	155.5	7.4579
1004_C05	yes	yes	Y49E10.14	pie-1	protein-coding gene	9-E1	F16H11.4	ceh-1	HD	162.5	5.87998
1073_C12	yes	yes	C26C6.1	pbrm-1	protein-coding gene	9-E1	F16H11.4	ceh-1	HD	202.25	8.88088
JRH_152	yes	yes	C38D4.6	pal-1	protein-coding gene	9-E1	F16H11.4	ceh-1	HD	139.25	1.65591
1006_H02	yes	yes	ZC513.6	oma-2	protein-coding gene	9-E1	F16H11.4	ceh-1	HD	148	4.22342
1074_E06	yes	yes	Y40B10A.8	nhr-86	protein-coding gene	9-E1	F16H11.4	ceh-1	HD	113.5	2.84624
EA_F03	yes	yes	Y40B10A.8	nhr-86	protein-coding gene	9-E1	F16H11.4	ceh-1	HD	189.25	12.8788
1076_H11	yes	yes	T26H2.9	nhr-79	protein-coding gene	9-E1	F16H11.4	ceh-1	HD	210.75	2.95506
1074_C01	yes	yes	F36A4.14	nhr-78	protein-coding gene	9-E1	F16H11.4	ceh-1	HD	221.5	10.5433
1006_B01	yes	yes	H12C20.3	nhr-68	protein-coding gene	9-E1	F16H11.4	ceh-1	HD	116.5	3.24861
1006_E04	yes	yes	F36D3.2	nhr-54	protein-coding gene	9-E1	F16H11.4	ceh-1	HD	173.75	14.3447
1078_B03	yes	yes	Y32B12B.6	nhr-233	protein-coding gene	9-E1	F16H11.4	ceh-1	HD	142	2.71597
1006_A01	yes	yes	T27B7.6	nhr-228	protein-coding gene	9-E1	F16H11.4	ceh-1	HD	144.75	2.87551
EA_D05	yes	yes	F16B4.9	nhr-178	protein-coding gene	9-E1	F16H11.4	ceh-1	HD	146	2.39104
1073_B12	yes	yes	E03H4.6	nhr-174	protein-coding gene	9-E1	F16H11.4	ceh-1	HD	128.75	2.82483
1077_D06	yes	yes	C17E7.6	nhr-158	protein-coding gene	9-E1	F16H11.4	ceh-1	HD	198.75	12.6166
1060_B09	yes	yes	Y5H2B.2	nhr-13	protein-coding gene	9-E1	F16H11.4	ceh-1	HD	139.5	1.83154
MW2_H03	yes	yes	F40G9.11	mxl-2	protein-coding gene	9-E1	F16H11.4	ceh-1	HD	144.25	2.2525
1073_F11	yes	yes	C38D4.3	mel-28	protein-coding gene	9-E1	F16H11.4	ceh-1	HD	222.25	10.4049
JRH_302	yes	yes	T01C1.2	mbr-1	protein-coding gene	9-E1	F16H11.4	ceh-1	HD	173.5	5.70706
1072_G07	yes	yes	T07C12.11	madf-4	protein-coding gene	9-E1	F16H11.4	ceh-1	HD	180	10.7249
1005_G06	yes	yes	T27A1.6	mab-9	protein-coding gene	9-E1	F16H11.4	ceh-1	HD	118.75	1.78464
1004_D02	yes	yes	K08B4.1	lag-1	protein-coding gene	9-E1	F16H11.4	ceh-1	HD	235	12.901
1076_A12	yes	yes	ZK337.2	klu-1	protein-coding gene	9-E1	F16H11.4	ceh-1	HD	220.75	9.78632
1005_G07	yes	yes	K12H6.12	K12H6.12	protein-coding gene	9-E1	F16H11.4	ceh-1	HD	178.5	12.6815
1038_D01	yes	yes	F47G4.6	hmg-6	protein-coding gene	9-E1	F16H11.4	ceh-1	HD	197.25	11.9819
1078_F08	yes	yes	C17C3.10	hlh-27	protein-coding gene	9-E1	F16H11.4	ceh-1	HD	238.25	12.4885
1075_G09	yes	yes	C17C3.7	hlh-25	protein-coding gene	9-E1	F16H11.4	ceh-1	HD	124.25	2.70754
JRH_044	yes	yes	Y48G8AR.1	grh-1	protein-coding gene	9-E1	F16H11.4	ceh-1	HD	244.25	3.61545
1074_D10	yes	yes	F58G1.2	F58G1.2	protein-coding gene	9-E1	F16H11.4	ceh-1	HD	107.5	2.42697
EA_B05	yes	yes	F55B11.4	F55B11.4	protein-coding gene	9-E1	F16H11.4	ceh-1	HD	200	17.8255
BD1_D04	yes	yes	W09C2.1	elt-1	protein-coding gene	9-E1	F16H11.4	ceh-1	HD	167	5.95471
VV_D02	yes	yes	B0412.1	dac-1	protein-coding gene	9-E1	F16H11.4	ceh-1	HD	233.75	21.5409
1074_B08	yes	yes	D1046.2	D1046.2	protein-coding gene	9-E1	F16H11.4	ceh-1	HD	127.5	5.67904
VV_A10	yes	yes	R03C1.3	cog-1	protein-coding gene	9-E1	F16H11.4	ceh-1	HD	236.25	16.6703
JRH_364	yes	yes	R04A9.5	ceh-93	protein-coding gene	9-E1	F16H11.4	ceh-1	HD	118.75	2.23861
1077_H04	yes	yes	Y66A7A.5	ceh-91	protein-coding gene	9-E1	F16H11.4	ceh-1	HD	225	0.821656
1023_H11	yes	yes	C07E3.6	ceh-58	protein-coding gene	9-E1	F16H11.4	ceh-1	HD	128.25	0.460377
JRH_005	yes	yes	T13C5.4	ceh-54	protein-coding gene	9-E1	F16H11.4	ceh-1	HD	231.75	15.8753
1074_H03	yes	yes	T26C11.7	ceh-39	protein-coding gene	9-E1	F16H11.4	ceh-1	HD	184.25	10.8441
1040_D02	yes	yes	ZK652.5	ceh-23	protein-coding gene	9-E1	F16H11.4	ceh-1	HD	174.75	8.61883
JRH_369	yes	yes	Y38E10A.6	ceh-100	protein-coding gene	9-E1	F16H11.4	ceh-1	HD	141.5	4.42415
1073_A10	yes	yes	C46E10.8	C46E10.8	protein-coding gene	9-E1	F16H11.4	ceh-1	HD	115.25	1.53522
1006_E08	yes	yes	C17E4.6	C17E4.6	protein-coding gene	9-E1	F16H11.4	ceh-1	HD	142.25	5.83327
1077_D07	yes	yes	B0019.2	B0019.2	protein-coding gene	9-E1	F16H11.4	ceh-1	HD	170	4.10409
1076_G02	yes	yes	C05D10.1	attf-4	protein-coding gene	9-E1	F16H11.4	ceh-1	HD	140.25	1.91617
1074_H08	yes	yes	F54C4.3	attf-3	protein-coding gene	9-E1	F16H11.4	ceh-1	HD	168.5	10.6428
1006_H07	yes	yes	Y62E10A.17	aptf-2	protein-coding gene	9-E1	F16H11.4	ceh-1	HD	164	4.00148
1076_E07	yes	yes	C41G7.5	ahr-1	protein-coding gene	9-E1	F16H11.4	ceh-1	HD	223	10.081
1005_F08	yes	no	Y77E11A.5	Y77E11A.5	dead gene	9-E1	F16H11.4	ceh-1	HD	223.5	16.0009
1047_B05	yes	no	Y17G9B.6	Y17G9B.6	dead gene	9-E1	F16H11.4	ceh-1	HD	145.5	4.22404
1058_F07	yes	no	C18C4.6	C18C4.6	dead gene	9-E1	F16H11.4	ceh-1	HD	253	15.2527
1027_E05	yes	no	Y53C10A.13	fbxa-122	pseudogene	9-E1	F16H11.4	ceh-1	HD	152.75	5.25053
1052_A11	yes	no	Y102A5C.3	fbxa-207	pseudogene	9-E1	F16H11.4	ceh-1	HD	173	7.04815
1048_E04	yes	no	H12I19.3	srz-30	pseudogene	9-E1	F16H11.4	ceh-1	HD	173.25	10.5919
1039_A01	yes	no	F12F6.8	F12F6.8	pseudogene	9-E1	F16H11.4	ceh-1	HD	252.25	18.0058
1027_D10	yes	no	K10E9.2	K10E9.2	transposon in origin	9-E1	F16H11.4	ceh-1	HD	231.75	19.1614
1074_B05	yes	no	H28G03.4	H28G03.4	transposon in origin	9-E1	F16H11.4	ceh-1	HD	165	11.4702
1017_C10	yes	no	F30F8.4	F30F8.4	transposon in origin	9-E1	F16H11.4	ceh-1	HD	202.5	15.2207
1033_G04	no	no	ZK550.3	ZK550.3	protein-coding gene	9-E1	F16H11.4	ceh-1	HD	128.667	1.77642
1054_A07	no	no	Y53F4B.12	Y53F4B.12	protein-coding gene	9-E1	F16H11.4	ceh-1	HD	248.5	14.3604
1043_F11	no	no	Y52E8A.2	Y52E8A.2	protein-coding gene	9-E1	F16H11.4	ceh-1	HD	252	5.14768
1056_E05	no	no	Y48A6B.3	Y48A6B.3	protein-coding gene	9-E1	F16H11.4	ceh-1	HD	222.5	22.8894
1017_F12	no	no	Y47H10A.3	Y47H10A.3	protein-coding gene	9-E1	F16H11.4	ceh-1	HD	212.75	5.32973
1027_B08	no	no	Y47G6A.9	Y47G6A.9	protein-coding gene	9-E1	F16H11.4	ceh-1	HD	236.75	3.53385
1017_E09	no	no	Y34D9A.7	Y34D9A.7	protein-coding gene	9-E1	F16H11.4	ceh-1	HD	223.5	3.44362
1016_F08	no	no	Y106G6H.16	Y106G6H.16	protein-coding gene	9-E1	F16H11.4	ceh-1	HD	232	2.97984
1006_F12	no	no	R06C1.3	wve-1	protein-coding gene	9-E1	F16H11.4	ceh-1	HD	230.25	6.48518
1028_A10	no	no	Y46G5A.12	vps-2	protein-coding gene	9-E1	F16H11.4	ceh-1	HD	139.5	2.64874
1062_E04	no	no	W06D12.2	twk-42	protein-coding gene	9-E1	F16H11.4	ceh-1	HD	213	7.59976
1013_E12	no	no	F27C8.6	trcs-1	protein-coding gene	9-E1	F16H11.4	ceh-1	HD	232.25	0.657397
1009_B02	no	no	LLC1.1	tra-3	protein-coding gene	9-E1	F16H11.4	ceh-1	HD	239	11.9004
1027_F02	no	no	W01A8.5	tofu-5	protein-coding gene	9-E1	F16H11.4	ceh-1	HD	236.25	13.2421
1010_B08	no	no	ZK430.2	tag-231	protein-coding gene	9-E1	F16H11.4	ceh-1	HD	229.75	9.00829
1039_F02	no	no	T07G12.3	T07G12.3	protein-coding gene	9-E1	F16H11.4	ceh-1	HD	174	8.41666
1058_C06	no	no	C24G6.1	syp-2	protein-coding gene	9-E1	F16H11.4	ceh-1	HD	238	3.30527
1017_E12	no	no	T27F6.4	sygl-1	protein-coding gene	9-E1	F16H11.4	ceh-1	HD	218	0.978229
1043_G03	no	no	W10G11.9	srh-60	protein-coding gene	9-E1	F16H11.4	ceh-1	HD	250.75	6.06891
1077_E01	no	no	F52E10.1	sdc-1	protein-coding gene	9-E1	F16H11.4	ceh-1	HD	221.75	2.32619
1003_G02	no	no	T22D1.10	ruvb-2	protein-coding gene	9-E1	F16H11.4	ceh-1	HD	172.25	3.02367
1026_H02	no	no	Y105E8A.23	rpom-1	protein-coding gene	9-E1	F16H11.4	ceh-1	HD	243.25	1.4516
1026_C08	no	no	R53.4	R53.4	protein-coding gene	9-E1	F16H11.4	ceh-1	HD	173.5	6.66219
1065_H05	no	no	R07E3.1	R07E3.1	protein-coding gene	9-E1	F16H11.4	ceh-1	HD	153.75	3.63912
1043_F07	no	no	R03D7.8	R03D7.8	protein-coding gene	9-E1	F16H11.4	ceh-1	HD	160	3.80562
1015_C11	no	no	F31C3.5	psf-2	protein-coding gene	9-E1	F16H11.4	ceh-1	HD	203.25	9.58125
SREE_CP84	no	no	Y59A8A.2	phf-14	protein-coding gene	9-E1	F16H11.4	ceh-1	HD	228.5	0.4279
1037_A09	no	no	C17E4.5	pabp-2	protein-coding gene	9-E1	F16H11.4	ceh-1	HD	147	3.41633
1033_C05	no	no	F37C4.3	oac-23	protein-coding gene	9-E1	F16H11.4	ceh-1	HD	227	13.436
1074_B11	no	no	F44C8.9	nhr-184	protein-coding gene	9-E1	F16H11.4	ceh-1	HD	222.5	3.38464
1035_E02	no	no	C05D9.2	lmp-2	protein-coding gene	9-E1	F16H11.4	ceh-1	HD	252.75	18.8605
1076_E11	no	no	F42A9.2	lin-49	protein-coding gene	9-E1	F16H11.4	ceh-1	HD	195.5	15.5214
1046_H04	no	no	K12H4.5	K12H4.5	protein-coding gene	9-E1	F16H11.4	ceh-1	HD	138.25	1.53255
1012_C02	no	no	H20J04.6	H20J04.6	protein-coding gene	9-E1	F16H11.4	ceh-1	HD	205.5	7.43901
1035_C06	no	no	H03E18.2	H03E18.2	protein-coding gene	9-E1	F16H11.4	ceh-1	HD	232.25	3.05992
1045_C02	no	no	Y57G7A.9	glb-31	protein-coding gene	9-E1	F16H11.4	ceh-1	HD	183	5.95868
1035_A07	no	no	F14F3.2	git-1	protein-coding gene	9-E1	F16H11.4	ceh-1	HD	251.75	17.2199
1039_B03	no	no	ZK829.4	gdh-1	protein-coding gene	9-E1	F16H11.4	ceh-1	HD	141	5.32562
1029_D02	no	no	C32B5.4	fbxc-15	protein-coding gene	9-E1	F16H11.4	ceh-1	HD	198	4.71784
1061_A03	no	no	C43D7.2	fbxb-65	protein-coding gene	9-E1	F16H11.4	ceh-1	HD	147.25	2.30981
1017_C05	no	no	F58D5.5	F58D5.5	protein-coding gene	9-E1	F16H11.4	ceh-1	HD	177.75	1.64108
1016_D09	no	no	F56G4.4	F56G4.4	protein-coding gene	9-E1	F16H11.4	ceh-1	HD	237	1.83998
1014_C08	no	no	F52B11.5	F52B11.5	protein-coding gene	9-E1	F16H11.4	ceh-1	HD	157.25	6.25946
1008_B03	no	no	F44E7.9	F44E7.9	protein-coding gene	9-E1	F16H11.4	ceh-1	HD	172.5	4.99068
1046_A04	no	no	F35G12.5	F35G12.5	protein-coding gene	9-E1	F16H11.4	ceh-1	HD	128.75	2.19457
1018_A04	no	no	F29D10.1	F29D10.1	protein-coding gene	9-E1	F16H11.4	ceh-1	HD	160.5	2.33793
1041_A07	no	no	F25H2.4	F25H2.4	protein-coding gene	9-E1	F16H11.4	ceh-1	HD	126.5	3.25626
1017_B11	no	no	C41D11.1	eri-6	protein-coding gene	9-E1	F16H11.4	ceh-1	HD	231.5	1.16896
1016_G07	no	no	Y63D3A.6	dnj-29	protein-coding gene	9-E1	F16H11.4	ceh-1	HD	235.5	0.159396
1055_F04	no	no	B0252.4	cyn-10	protein-coding gene	9-E1	F16H11.4	ceh-1	HD	161.25	4.71258
1026_D06	no	no	F59E10.3	copz-1	protein-coding gene	9-E1	F16H11.4	ceh-1	HD	240.5	16.5022
1049_B09	no	no	F38E11.5	copb-2	protein-coding gene	9-E1	F16H11.4	ceh-1	HD	166.75	5.18084
1002_A12	no	no	C07H6.5	cgh-1	protein-coding gene	9-E1	F16H11.4	ceh-1	HD	173.75	10.1616
1017_C01	no	no	C48B6.3	C48B6.3	protein-coding gene	9-E1	F16H11.4	ceh-1	HD	231.5	19.1085
1039_E02	no	no	C42C1.12	C42C1.12	protein-coding gene	9-E1	F16H11.4	ceh-1	HD	229.25	17.1826
1073_D10	no	no	C37H5.5	C37H5.5	protein-coding gene	9-E1	F16H11.4	ceh-1	HD	215.25	0.755725
1036_B04	no	no	C25A11.2	C25A11.2	protein-coding gene	9-E1	F16H11.4	ceh-1	HD	157.25	2.09282
1056_G11	no	no	C24D10.6	C24D10.6	protein-coding gene	9-E1	F16H11.4	ceh-1	HD	153	1.3861
1011_H05	no	no	C24B5.4	C24B5.4	protein-coding gene	9-E1	F16H11.4	ceh-1	HD	215.25	2.58276
1035_D08	no	no	C24A3.4	C24A3.4	protein-coding gene	9-E1	F16H11.4	ceh-1	HD	196.25	7.55484
1035_A02	no	no	C02B8.6	C02B8.6	protein-coding gene	9-E1	F16H11.4	ceh-1	HD	173.5	4.90929
1010_G10	no	no	C01G6.4	C01G6.4	protein-coding gene	9-E1	F16H11.4	ceh-1	HD	224.25	3.43404
1046_H05	no	no	B0464.4	bre-3	protein-coding gene	9-E1	F16H11.4	ceh-1	HD	243.25	13.8852
1029_H09	no	no	C36A4.8	brc-1	protein-coding gene	9-E1	F16H11.4	ceh-1	HD	216	1.3743
1023_E06	no	no	B0304.2	B0304.2	protein-coding gene	9-E1	F16H11.4	ceh-1	HD	230	10.649
1057_F12	no	no	B0273.1	B0273.1	protein-coding gene	9-E1	F16H11.4	ceh-1	HD	251.667	1.14011
1009_E08	no	no	ZK938.4	arrd-5	protein-coding gene	9-E1	F16H11.4	ceh-1	HD	198	2.15275
1009_C11	no	no	E01A2.6	akir-1	protein-coding gene	9-E1	F16H11.4	ceh-1	HD	131.5	3.8765
1021_G02	no	no	B0207.4	air-2	protein-coding gene	9-E1	F16H11.4	ceh-1	HD	187.25	11.5454
1046_F09	no	yes	F54F2.5	ztf-1	protein-coding gene	9-E1	F16H11.4	ceh-1	HD	228.75	0.893248
1074_A01	no	yes	Y44E3B.1	zip-4	protein-coding gene	9-E1	F16H11.4	ceh-1	HD	233.25	0.281168
1072_H02	no	yes	Y17G7B.22	Y17G7B.22	protein-coding gene	9-E1	F16H11.4	ceh-1	HD	167.25	2.67641
1074_G11	no	yes	R07E5.5	R07E5.5	protein-coding gene	9-E1	F16H11.4	ceh-1	HD	196.5	13.3453
1072_E12	no	yes	C12D5.8	nhr-94	protein-coding gene	9-E1	F16H11.4	ceh-1	HD	225.75	8.32866
1076_D01	no	yes	Y73F8A.21	nhr-5	protein-coding gene	9-E1	F16H11.4	ceh-1	HD	214	14.7861
1072_D04	no	yes	M02H5.4	nhr-202	protein-coding gene	9-E1	F16H11.4	ceh-1	HD	225.5	0.371324
1074_E05	no	yes	C13C4.2	nhr-154	protein-coding gene	9-E1	F16H11.4	ceh-1	HD	187.5	2.68556
1076_E03	no	yes	T01G6.8	nhr-130	protein-coding gene	9-E1	F16H11.4	ceh-1	HD	228.25	1.4711
1076_C07	no	yes	Y41D4B.9	nhr-122	protein-coding gene	9-E1	F16H11.4	ceh-1	HD	195.25	1.75975
1077_D11	no	yes	H12C20.6	nhr-101	protein-coding gene	9-E1	F16H11.4	ceh-1	HD	224.75	8.2047
1077_E04	no	yes	F19F10.5	ets-7	protein-coding gene	9-E1	F16H11.4	ceh-1	HD	182.5	3.10141
1075_H10	no	yes	Y39B6A.12	bed-1	protein-coding gene	9-E1	F16H11.4	ceh-1	HD	209	3.32423
1026_B03	yes	no	ZK909.3	ZK909.3	protein-coding gene	5-C11	W03A3.1	ceh-10	HD - PRD	114	14.6413
1031_B02	yes	no	ZK1098.2	ZK1098.2	protein-coding gene	5-C11	W03A3.1	ceh-10	HD - PRD	228.5	18.903
1058_H04	yes	no	Y97E10AL.3	Y97E10AL.3	protein-coding gene	5-C11	W03A3.1	ceh-10	HD - PRD	125	4.64759
1058_H06	yes	no	Y61A9LA.4	Y61A9LA.4	protein-coding gene	5-C11	W03A3.1	ceh-10	HD - PRD	157	10.2817
1062_H03	yes	no	W04E12.7	W04E12.7	protein-coding gene	5-C11	W03A3.1	ceh-10	HD - PRD	150.25	4.76679
1028_C12	yes	no	F49E12.4	ubc-24	protein-coding gene	5-C11	W03A3.1	ceh-10	HD - PRD	131.5	6.8262
1013_C08	yes	no	F55C5.5	tsfm-1	protein-coding gene	5-C11	W03A3.1	ceh-10	HD - PRD	169.75	7.47057
1057_B05	yes	no	T08B6.1	T08B6.1	protein-coding gene	5-C11	W03A3.1	ceh-10	HD - PRD	131	9.01169
1016_H03	yes	no	T08B2.11	T08B2.11	protein-coding gene	5-C11	W03A3.1	ceh-10	HD - PRD	236.5	17.7284
1002_A09	yes	no	T01B7.5	T01B7.5	protein-coding gene	5-C11	W03A3.1	ceh-10	HD - PRD	172	11.2733
1060_H04	yes	no	T06C12.3	str-56	protein-coding gene	5-C11	W03A3.1	ceh-10	HD - PRD	140	6.92225
1032_G05	yes	no	T08B6.6	str-166	protein-coding gene	5-C11	W03A3.1	ceh-10	HD - PRD	254.75	26.9594
1058_F03	yes	no	DC2.6	srh-77	protein-coding gene	5-C11	W03A3.1	ceh-10	HD - PRD	127.75	4.38393
1054_A03	yes	no	F57G9.1	sre-31	protein-coding gene	5-C11	W03A3.1	ceh-10	HD - PRD	123.25	3.57292
1027_H07	yes	no	F28C12.5	sra-21	protein-coding gene	5-C11	W03A3.1	ceh-10	HD - PRD	131.667	1.60627
1001_B12	yes	no	ZC434.2	rps-7	protein-coding gene	5-C11	W03A3.1	ceh-10	HD - PRD	124.5	3.61675
1031_G04	yes	no	R151.3	rpl-6	protein-coding gene	5-C11	W03A3.1	ceh-10	HD - PRD	129.5	5.99401
1035_E08	yes	no	R04A9.3	R04A9.3	protein-coding gene	5-C11	W03A3.1	ceh-10	HD - PRD	123.5	4.99835
1009_A09	yes	no	Y18D10A.7	ptr-17	protein-coding gene	5-C11	W03A3.1	ceh-10	HD - PRD	229.75	4.72949
SREE02_D03	yes	no	C23H5.1	prmt-6	protein-coding gene	5-C11	W03A3.1	ceh-10	HD - PRD	139.5	4.7709
1060_G05	yes	no	Y113G7B.17	prmt-1	protein-coding gene	5-C11	W03A3.1	ceh-10	HD - PRD	163.5	7.57047
1053_F12	yes	no	D2085.6	piga-1	protein-coding gene	5-C11	W03A3.1	ceh-10	HD - PRD	163	9.27521
1075_B06	yes	no	F17A2.3	phf-32	protein-coding gene	5-C11	W03A3.1	ceh-10	HD - PRD	212	9.40772
1038_E06	yes	no	T09A5.11	ostb-1	protein-coding gene	5-C11	W03A3.1	ceh-10	HD - PRD	133.5	5.98348
1035_A06	yes	no	R04A9.2	nrde-3	protein-coding gene	5-C11	W03A3.1	ceh-10	HD - PRD	254	30.1089
1030_A07	yes	no	K02F3.10	moma-1	protein-coding gene	5-C11	W03A3.1	ceh-10	HD - PRD	220.5	16.5885
1060_F06	yes	no	T05B4.1	lgc-1	protein-coding gene	5-C11	W03A3.1	ceh-10	HD - PRD	148.5	4.71755
1032_G10	yes	no	Y77E11A.4	jtr-1	protein-coding gene	5-C11	W03A3.1	ceh-10	HD - PRD	118.25	1.65919
INS_A39	yes	no	F21E9.4	ins-39	protein-coding gene	5-C11	W03A3.1	ceh-10	HD - PRD	176.25	4.65872
TFset2_E01	yes	no	T01D3.2	hlh-34	protein-coding gene	5-C11	W03A3.1	ceh-10	HD - PRD	169.75	16.9225
TFset2_B05	yes	no	C07A12.1	ham-2	protein-coding gene	5-C11	W03A3.1	ceh-10	HD - PRD	174.25	17.5258
SREE_CL01	yes	no	F59E12.1	F59E12.1	protein-coding gene	5-C11	W03A3.1	ceh-10	HD - PRD	163.25	4.89538
1042_C01	yes	no	F58D5.3	F58D5.3	protein-coding gene	5-C11	W03A3.1	ceh-10	HD - PRD	139.25	3.43984
1039_H02	yes	no	F41H10.3	F41H10.3	protein-coding gene	5-C11	W03A3.1	ceh-10	HD - PRD	130.25	6.97047
1019_G03	yes	no	F32B6.4	F32B6.4	protein-coding gene	5-C11	W03A3.1	ceh-10	HD - PRD	241.5	27.1428
1001_G03	yes	no	F29A7.6	F29A7.6	protein-coding gene	5-C11	W03A3.1	ceh-10	HD - PRD	129.5	3.99242
1054_A12	yes	no	F15A4.6	F15A4.6	protein-coding gene	5-C11	W03A3.1	ceh-10	HD - PRD	117.5	4.7977
1059_B02	yes	no	T05H4.6	erfa-1	protein-coding gene	5-C11	W03A3.1	ceh-10	HD - PRD	146.5	6.9262
1077_C05	yes	no	T20G5.5	epac-1	protein-coding gene	5-C11	W03A3.1	ceh-10	HD - PRD	222.25	3.82686
1031_H01	yes	no	F56D2.6	ddx-15	protein-coding gene	5-C11	W03A3.1	ceh-10	HD - PRD	117.75	3.13303
1012_H09	yes	no	F59E12.10	ddl-1	protein-coding gene	5-C11	W03A3.1	ceh-10	HD - PRD	206.5	14.4025
1008_A12	yes	no	F59A2.3	cri-3	protein-coding gene	5-C11	W03A3.1	ceh-10	HD - PRD	211.75	10.587
1029_E08	yes	no	F10F2.8	clec-153	protein-coding gene	5-C11	W03A3.1	ceh-10	HD - PRD	137.75	5.03998
1056_H06	yes	no	H14E04.5	cic-1	protein-coding gene	5-C11	W03A3.1	ceh-10	HD - PRD	253	24.253
1018_E08	yes	no	C46A5.5	C46A5.5	protein-coding gene	5-C11	W03A3.1	ceh-10	HD - PRD	142.25	7.55123
1058_H02	yes	no	C05C8.2	C05C8.2	protein-coding gene	5-C11	W03A3.1	ceh-10	HD - PRD	123.5	7.06584
1032_H10	yes	no	C02B10.6	C02B10.6	protein-coding gene	5-C11	W03A3.1	ceh-10	HD - PRD	122	3.06679
1008_C04	yes	no	B0334.6	B0334.6	protein-coding gene	5-C11	W03A3.1	ceh-10	HD - PRD	166	5.9856
1009_C10	yes	no	B0272.3	B0272.3	protein-coding gene	5-C11	W03A3.1	ceh-10	HD - PRD	200.5	9.48298
1078_E01	yes	no	Y17G7B.2	ash-2	protein-coding gene	5-C11	W03A3.1	ceh-10	HD - PRD	129.25	7.5739
1015_C10	yes	no	K07A12.3	asg-1	protein-coding gene	5-C11	W03A3.1	ceh-10	HD - PRD	133	3.30667
1072_C03	yes	yes	ZK546.5	ZK546.5	protein-coding gene	5-C11	W03A3.1	ceh-10	HD - PRD	132.5	4.69866
1072_C04	yes	yes	ZK1067.2	ZK1067.2	protein-coding gene	5-C11	W03A3.1	ceh-10	HD - PRD	158	5.45173
1078_B04	yes	yes	F45H11.1	sptf-1	protein-coding gene	5-C11	W03A3.1	ceh-10	HD - PRD	177.5	7.20777
1073_E08	yes	yes	T07C5.4	nhr-215	protein-coding gene	5-C11	W03A3.1	ceh-10	HD - PRD	204.5	9.24739
MW2_H03	yes	yes	F40G9.11	mxl-2	protein-coding gene	5-C11	W03A3.1	ceh-10	HD - PRD	186	8.32953
1073_F11	yes	yes	C38D4.3	mel-28	protein-coding gene	5-C11	W03A3.1	ceh-10	HD - PRD	232.75	20.8248
JRH_044	yes	yes	Y48G8AR.1	grh-1	protein-coding gene	5-C11	W03A3.1	ceh-10	HD - PRD	235	3.4788
1006_H07	yes	yes	Y62E10A.17	aptf-2	protein-coding gene	5-C11	W03A3.1	ceh-10	HD - PRD	160.25	3.44638
1039_A01	yes	no	F12F6.8	F12F6.8	pseudogene	5-C11	W03A3.1	ceh-10	HD - PRD	242	25.3638
1027_D10	yes	no	K10E9.2	K10E9.2	transposon in origin	5-C11	W03A3.1	ceh-10	HD - PRD	138.75	6.60189
1009_B02	no	no	LLC1.1	tra-3	protein-coding gene	5-C11	W03A3.1	ceh-10	HD - PRD	232	11.9951
1028_A08	no	no	R12C12.2	ran-5	protein-coding gene	5-C11	W03A3.1	ceh-10	HD - PRD	161	4.45223
1010_E04	no	no	R09B3.5	mag-1	protein-coding gene	5-C11	W03A3.1	ceh-10	HD - PRD	222.5	3.52865
1045_C02	no	no	Y57G7A.9	glb-31	protein-coding gene	5-C11	W03A3.1	ceh-10	HD - PRD	232.5	19.9581
1035_A07	no	no	F14F3.2	git-1	protein-coding gene	5-C11	W03A3.1	ceh-10	HD - PRD	186.25	15.585
1061_A03	no	no	C43D7.2	fbxb-65	protein-coding gene	5-C11	W03A3.1	ceh-10	HD - PRD	159.75	6.70619
1016_F10	no	no	F30A10.9	F30A10.9	protein-coding gene	5-C11	W03A3.1	ceh-10	HD - PRD	247.75	7.08875
1017_B11	no	no	C41D11.1	eri-6	protein-coding gene	5-C11	W03A3.1	ceh-10	HD - PRD	217.5	0.971439
1035_E01	no	no	E02H4.5	E02H4.5	protein-coding gene	5-C11	W03A3.1	ceh-10	HD - PRD	139.75	7.36555
1034_F05	no	no	Y54G11B.1	dmsr-6	protein-coding gene	5-C11	W03A3.1	ceh-10	HD - PRD	210.75	17.5559
1054_B04	no	no	T10B9.3	cyp-13A6	protein-coding gene	5-C11	W03A3.1	ceh-10	HD - PRD	127.25	0.396
1025_A02	no	no	T05B11.3	clic-1	protein-coding gene	5-C11	W03A3.1	ceh-10	HD - PRD	209	2.58491
1011_H05	no	no	C24B5.4	C24B5.4	protein-coding gene	5-C11	W03A3.1	ceh-10	HD - PRD	223	4.16194
1035_A02	no	no	C02B8.6	C02B8.6	protein-coding gene	5-C11	W03A3.1	ceh-10	HD - PRD	216.5	9.88831
1057_F12	no	no	B0273.1	B0273.1	protein-coding gene	5-C11	W03A3.1	ceh-10	HD - PRD	223.25	7.05061
1021_G02	no	no	B0207.4	air-2	protein-coding gene	5-C11	W03A3.1	ceh-10	HD - PRD	139.25	2.70733
1073_D05	no	yes	C50A2.4	ets-8	protein-coding gene	5-C11	W03A3.1	ceh-10	HD - PRD	179	7.35496
1076_B06	no	yes	B0261.1	B0261.1	protein-coding gene	5-C11	W03A3.1	ceh-10	HD - PRD	181.75	1.65807
1002_A09	yes	no	T01B7.5	T01B7.5	protein-coding gene	9-D11	Y38E10A.6	ceh-100	5xHD	111.75	2.61026
1032_G05	yes	no	T08B6.6	str-166	protein-coding gene	6-H11	R13A5.5	ceh-13	HD - HOX	104.5	1.73804
1009_A09	yes	no	Y18D10A.7	ptr-17	protein-coding gene	6-H11	R13A5.5	ceh-13	HD - HOX	220.25	3.32299
1063_F07	yes	no	Y32H12A.5	paqr-2	protein-coding gene	6-H11	R13A5.5	ceh-13	HD - HOX	120	4.57472
1023_F11	yes	no	Y17G7B.6	glb-29	protein-coding gene	6-H11	R13A5.5	ceh-13	HD - HOX	116.25	2.13216
1017_H09	yes	no	ZK973.11	ZK973.11	protein-coding gene	5-D5	F46C8.5	ceh-14	HD - LIM	191.25	9.36337
1026_B03	yes	no	ZK909.3	ZK909.3	protein-coding gene	5-D5	F46C8.5	ceh-14	HD - LIM	224.75	43.6316
1070_A12	yes	no	ZK899.3	ZK899.3	protein-coding gene	5-D5	F46C8.5	ceh-14	HD - LIM	126.25	4.30748
1050_D09	yes	no	ZK795.3	ZK795.3	protein-coding gene	5-D5	F46C8.5	ceh-14	HD - LIM	252.75	32.5389
1029_B09	yes	no	ZK632.5	ZK632.5	protein-coding gene	5-D5	F46C8.5	ceh-14	HD - LIM	124.75	9.72566
1052_E10	yes	no	ZC376.8	ZC376.8	protein-coding gene	5-D5	F46C8.5	ceh-14	HD - LIM	148.25	5.80635
1025_E07	yes	no	F57A8.2	yif-1	protein-coding gene	5-D5	F46C8.5	ceh-14	HD - LIM	130	4.9911
1058_H04	yes	no	Y97E10AL.3	Y97E10AL.3	protein-coding gene	5-D5	F46C8.5	ceh-14	HD - LIM	175.25	12.8633
1052_F08	yes	no	Y73C8B.2	Y73C8B.2	protein-coding gene	5-D5	F46C8.5	ceh-14	HD - LIM	135	7.91156
1070_B03	yes	no	Y62H9A.14	Y62H9A.14	protein-coding gene	5-D5	F46C8.5	ceh-14	HD - LIM	210.75	15.3439
1039_G09	yes	no	Y62E10A.14	Y62E10A.14	protein-coding gene	5-D5	F46C8.5	ceh-14	HD - LIM	186.5	27.5183
1058_H06	yes	no	Y61A9LA.4	Y61A9LA.4	protein-coding gene	5-D5	F46C8.5	ceh-14	HD - LIM	117	3.96795
1013_H07	yes	no	Y57A10A.28	Y57A10A.28	protein-coding gene	5-D5	F46C8.5	ceh-14	HD - LIM	221	14.7913
1023_G03	yes	no	Y52B11A.8	Y52B11A.8	protein-coding gene	5-D5	F46C8.5	ceh-14	HD - LIM	146.5	7.10486
1033_F09	yes	no	Y51H4A.22	Y51H4A.22	protein-coding gene	5-D5	F46C8.5	ceh-14	HD - LIM	251.5	29.0822
1054_E05	yes	no	Y48C3A.18	Y48C3A.18	protein-coding gene	5-D5	F46C8.5	ceh-14	HD - LIM	146.25	4.7234
1050_C04	yes	no	Y45F10D.4	Y45F10D.4	protein-coding gene	5-D5	F46C8.5	ceh-14	HD - LIM	118.25	11.846
1028_E07	yes	no	Y17G7B.17	Y17G7B.17	protein-coding gene	5-D5	F46C8.5	ceh-14	HD - LIM	155.5	9.77897
1077_D04	yes	no	Y14H12B.1	Y14H12B.1	protein-coding gene	5-D5	F46C8.5	ceh-14	HD - LIM	226.5	24.8492
1063_G04	yes	no	F35G12.4	wdr-48	protein-coding gene	5-D5	F46C8.5	ceh-14	HD - LIM	122	5.58374
1062_H03	yes	no	W04E12.7	W04E12.7	protein-coding gene	5-D5	F46C8.5	ceh-14	HD - LIM	218.25	14.5032
1023_A02	yes	no	T08G5.5	vps-39	protein-coding gene	5-D5	F46C8.5	ceh-14	HD - LIM	252.5	14.7758
1025_F02	yes	no	CD4.4	vps-37	protein-coding gene	5-D5	F46C8.5	ceh-14	HD - LIM	158	6.65387
1070_C11	yes	no	F08G12.4	vhl-1	protein-coding gene	5-D5	F46C8.5	ceh-14	HD - LIM	215.25	15.5309
1018_G08	yes	no	R03E1.2	vha-20	protein-coding gene	5-D5	F46C8.5	ceh-14	HD - LIM	110	2.76123
1006_F06	yes	no	T14F9.1	vha-15	protein-coding gene	5-D5	F46C8.5	ceh-14	HD - LIM	251.75	14.2305
1004_A04	yes	no	K03E6.5	unc-1	protein-coding gene	5-D5	F46C8.5	ceh-14	HD - LIM	230.25	19.0709
1016_D03	yes	no	F26H9.7	uev-3	protein-coding gene	5-D5	F46C8.5	ceh-14	HD - LIM	148	4.90911
1028_C12	yes	no	F49E12.4	ubc-24	protein-coding gene	5-D5	F46C8.5	ceh-14	HD - LIM	137	9.9725
1016_B03	yes	no	Y54E10A.3	txl-1	protein-coding gene	5-D5	F46C8.5	ceh-14	HD - LIM	244.75	20.3595
1013_C08	yes	no	F55C5.5	tsfm-1	protein-coding gene	5-D5	F46C8.5	ceh-14	HD - LIM	238	18.148
1015_B10	yes	no	F57C9.7	tofu-4	protein-coding gene	5-D5	F46C8.5	ceh-14	HD - LIM	104.25	2.63034
1002_F10	yes	no	T09B4.9	tin-44	protein-coding gene	5-D5	F46C8.5	ceh-14	HD - LIM	229.75	15.5314
1002_B09	yes	no	C44H4.5	tap-1	protein-coding gene	5-D5	F46C8.5	ceh-14	HD - LIM	135.5	4.57452
1001_E01	yes	no	T24C4.5	T24C4.5	protein-coding gene	5-D5	F46C8.5	ceh-14	HD - LIM	195.75	13.2072
1017_C09	yes	no	T22H2.4	T22H2.4	protein-coding gene	5-D5	F46C8.5	ceh-14	HD - LIM	130.75	11.0111
1028_D12	yes	no	T15H9.6	T15H9.6	protein-coding gene	5-D5	F46C8.5	ceh-14	HD - LIM	132	4.8144
1015_G10	yes	no	T15D6.10	T15D6.10	protein-coding gene	5-D5	F46C8.5	ceh-14	HD - LIM	147.25	4.10893
1057_B05	yes	no	T08B6.1	T08B6.1	protein-coding gene	5-D5	F46C8.5	ceh-14	HD - LIM	143	11.1534
1016_H03	yes	no	T08B2.11	T08B2.11	protein-coding gene	5-D5	F46C8.5	ceh-14	HD - LIM	228.75	17.9252
1041_D01	yes	no	T04D3.5	T04D3.5	protein-coding gene	5-D5	F46C8.5	ceh-14	HD - LIM	134.5	4.59612
1054_E11	yes	no	T04B8.5	T04B8.5	protein-coding gene	5-D5	F46C8.5	ceh-14	HD - LIM	164.5	9.1375
1025_C07	yes	no	K06A4.4	swt-5	protein-coding gene	5-D5	F46C8.5	ceh-14	HD - LIM	209.5	12.0602
1032_G05	yes	no	T08B6.6	str-166	protein-coding gene	5-D5	F46C8.5	ceh-14	HD - LIM	254	30.0071
1049_G01	yes	no	ZC168.6	ssp-34	protein-coding gene	5-D5	F46C8.5	ceh-14	HD - LIM	124	10.533
1039_G03	yes	no	E03H12.6	srz-24	protein-coding gene	5-D5	F46C8.5	ceh-14	HD - LIM	118.5	8.19682
1001_G06	yes	no	C29F3.6	srx-58	protein-coding gene	5-D5	F46C8.5	ceh-14	HD - LIM	108.5	5.25843
1027_B02	yes	no	F59B1.7	srx-41	protein-coding gene	5-D5	F46C8.5	ceh-14	HD - LIM	87.5	3.85376
1018_H06	yes	no	C03G6.16	srsx-24	protein-coding gene	5-D5	F46C8.5	ceh-14	HD - LIM	237.75	23.7245
1011_C09	yes	no	F20D6.4	srp-7	protein-coding gene	5-D5	F46C8.5	ceh-14	HD - LIM	148	6.99329
1009_E06	yes	no	C05E4.3	srp-1	protein-coding gene	5-D5	F46C8.5	ceh-14	HD - LIM	197.5	10.9388
1058_F03	yes	no	DC2.6	srh-77	protein-coding gene	5-D5	F46C8.5	ceh-14	HD - LIM	162	11.0356
1060_A12	yes	no	T03D3.4	srh-36	protein-coding gene	5-D5	F46C8.5	ceh-14	HD - LIM	121	5.91953
1027_H07	yes	no	F28C12.5	sra-21	protein-coding gene	5-D5	F46C8.5	ceh-14	HD - LIM	171	8.24501
1054_C06	yes	no	C50E10.4	sop-2	protein-coding gene	5-D5	F46C8.5	ceh-14	HD - LIM	123.25	6.87839
1009_C12	yes	no	F08F3.9	snpc-1.3	protein-coding gene	5-D5	F46C8.5	ceh-14	HD - LIM	170.25	13.5509
1006_B12	yes	no	D1014.3	snap-1	protein-coding gene	5-D5	F46C8.5	ceh-14	HD - LIM	241.75	22.9471
SREE02_H07	yes	no	C06A5.11	sir-2.4	protein-coding gene	5-D5	F46C8.5	ceh-14	HD - LIM	143.5	5.06094
SREE02_F03	yes	no	R11E3.4	set-15	protein-coding gene	5-D5	F46C8.5	ceh-14	HD - LIM	253	26.4031
1023_B01	yes	no	F45D3.5	sel-1	protein-coding gene	5-D5	F46C8.5	ceh-14	HD - LIM	225.75	20.5197
1026_A08	yes	no	F40F8.10	rps-9	protein-coding gene	5-D5	F46C8.5	ceh-14	HD - LIM	253	16.0697
1001_B12	yes	no	ZC434.2	rps-7	protein-coding gene	5-D5	F46C8.5	ceh-14	HD - LIM	245.75	23.1161
1026_B09	yes	no	F36A2.6	rps-15	protein-coding gene	5-D5	F46C8.5	ceh-14	HD - LIM	160.5	9.58294
1026_F08	yes	no	F37C12.9	rps-14	protein-coding gene	5-D5	F46C8.5	ceh-14	HD - LIM	124.25	5.31501
1026_G11	yes	no	F40F11.1	rps-11	protein-coding gene	5-D5	F46C8.5	ceh-14	HD - LIM	217.75	20.6839
1017_F07	yes	no	R12E2.3	rpn-8	protein-coding gene	5-D5	F46C8.5	ceh-14	HD - LIM	147.5	5.66025
1031_G04	yes	no	R151.3	rpl-6	protein-coding gene	5-D5	F46C8.5	ceh-14	HD - LIM	252	26.6704
1002_G08	yes	no	B0041.4	rpl-4	protein-coding gene	5-D5	F46C8.5	ceh-14	HD - LIM	126	4.65085
1026_H09	yes	no	F52B5.6	rpl-25.2	protein-coding gene	5-D5	F46C8.5	ceh-14	HD - LIM	232.25	13.1048
1040_C08	yes	no	F37D6.2	row-1	protein-coding gene	5-D5	F46C8.5	ceh-14	HD - LIM	208	25.3476
1002_H05	yes	no	C01F4.2	rga-6	protein-coding gene	5-D5	F46C8.5	ceh-14	HD - LIM	172	12.8615
1055_D10	yes	no	F11H8.1	rfl-1	protein-coding gene	5-D5	F46C8.5	ceh-14	HD - LIM	146.5	8.48619
1043_D02	yes	no	F46C5.8	rer-1	protein-coding gene	5-D5	F46C8.5	ceh-14	HD - LIM	117.75	4.56032
1008_B08	yes	no	B0393.2	rbg-3	protein-coding gene	5-D5	F46C8.5	ceh-14	HD - LIM	230.75	16.817
1016_H01	yes	no	F10G8.3	rae-1	protein-coding gene	5-D5	F46C8.5	ceh-14	HD - LIM	168.5	17.5782
1050_D10	yes	no	R08C7.4	R08C7.4	protein-coding gene	5-D5	F46C8.5	ceh-14	HD - LIM	191	14.3267
1061_C10	yes	no	R08A2.5	R08A2.5	protein-coding gene	5-D5	F46C8.5	ceh-14	HD - LIM	194.25	18.2301
1035_E08	yes	no	R04A9.3	R04A9.3	protein-coding gene	5-D5	F46C8.5	ceh-14	HD - LIM	175	13.8006
1018_B10	yes	no	R02D3.3	R02D3.3	protein-coding gene	5-D5	F46C8.5	ceh-14	HD - LIM	161.75	8.62443
1010_G08	yes	no	C32E8.8	ptr-2	protein-coding gene	5-D5	F46C8.5	ceh-14	HD - LIM	253	25.6228
1009_A09	yes	no	Y18D10A.7	ptr-17	protein-coding gene	5-D5	F46C8.5	ceh-14	HD - LIM	209.75	4.92563
1011_F12	yes	no	W07E6.4	prp-21	protein-coding gene	5-D5	F46C8.5	ceh-14	HD - LIM	110	2.47494
SREE02_D03	yes	no	C23H5.1	prmt-6	protein-coding gene	5-D5	F46C8.5	ceh-14	HD - LIM	196.75	14.5964
1060_G05	yes	no	Y113G7B.17	prmt-1	protein-coding gene	5-D5	F46C8.5	ceh-14	HD - LIM	255	20.4226
1026_F03	yes	no	D2092.2	ppfr-2	protein-coding gene	5-D5	F46C8.5	ceh-14	HD - LIM	149	6.47536
1007_A11	yes	no	Y71F9B.7	plk-2	protein-coding gene	5-D5	F46C8.5	ceh-14	HD - LIM	218	7.01586
1060_E01	yes	no	B0222.2	pitr-2	protein-coding gene	5-D5	F46C8.5	ceh-14	HD - LIM	117	5.29272
1053_F12	yes	no	D2085.6	piga-1	protein-coding gene	5-D5	F46C8.5	ceh-14	HD - LIM	204.5	19.0059
1017_C07	yes	no	Y18H1A.6	pif-1	protein-coding gene	5-D5	F46C8.5	ceh-14	HD - LIM	152.5	5.63676
1030_F07	yes	no	Y38A8.2	pbs-3	protein-coding gene	5-D5	F46C8.5	ceh-14	HD - LIM	111.5	2.04213
1015_G11	yes	no	C47B2.4	pbs-2	protein-coding gene	5-D5	F46C8.5	ceh-14	HD - LIM	182.75	6.60417
1015_B09	yes	no	C36B1.4	pas-4	protein-coding gene	5-D5	F46C8.5	ceh-14	HD - LIM	166.75	8.70141
1053_G05	yes	no	D1054.2	pas-2	protein-coding gene	5-D5	F46C8.5	ceh-14	HD - LIM	202.75	20.532
1040_C05	yes	no	C48E7.8	oac-9	protein-coding gene	5-D5	F46C8.5	ceh-14	HD - LIM	152.5	25.3627
1040_A08	yes	no	W01B11.3	nol-5	protein-coding gene	5-D5	F46C8.5	ceh-14	HD - LIM	155	14.4761
TFset2_D06	yes	no	C45E1.1	nhr-64	protein-coding gene	5-D5	F46C8.5	ceh-14	HD - LIM	141.75	4.92819
TFset2_D03	yes	no	C06C6.5	nhr-50	protein-coding gene	5-D5	F46C8.5	ceh-14	HD - LIM	181.5	11.3138
1076_C06	yes	no	F44C8.5	nhr-128	protein-coding gene	5-D5	F46C8.5	ceh-14	HD - LIM	141.5	2.02308
TFset2_C03	yes	no	E02H9.8	nhr-121	protein-coding gene	5-D5	F46C8.5	ceh-14	HD - LIM	213.5	4.49436
1010_H01	yes	no	ZC168.1	ncx-3	protein-coding gene	5-D5	F46C8.5	ceh-14	HD - LIM	125	3.56594
1017_D07	yes	no	F55A12.8	nath-10	protein-coding gene	5-D5	F46C8.5	ceh-14	HD - LIM	194.75	14.1875
1017_E08	yes	no	H26D21.2	msh-2	protein-coding gene	5-D5	F46C8.5	ceh-14	HD - LIM	205.25	10.8689
1030_A07	yes	no	K02F3.10	moma-1	protein-coding gene	5-D5	F46C8.5	ceh-14	HD - LIM	150.5	7.71244
1064_B07	yes	no	C37C3.8	memo-1	protein-coding gene	5-D5	F46C8.5	ceh-14	HD - LIM	193.25	10.411
1028_H10	yes	no	T01E8.4	mec-15	protein-coding gene	5-D5	F46C8.5	ceh-14	HD - LIM	174	11.3156
1030_F10	yes	no	T18H9.6	mdt-27	protein-coding gene	5-D5	F46C8.5	ceh-14	HD - LIM	224.75	14.1108
1062_A11	yes	no	Y71H2B.6	mdt-19	protein-coding gene	5-D5	F46C8.5	ceh-14	HD - LIM	96.5	1.15617
1075_B08	yes	no	T06A10.4	lsy-13	protein-coding gene	5-D5	F46C8.5	ceh-14	HD - LIM	217.5	28.3522
1042_B06	yes	no	F40F8.9	lsm-1	protein-coding gene	5-D5	F46C8.5	ceh-14	HD - LIM	134.25	6.55127
1054_G06	yes	no	B0454.1	lin-8	protein-coding gene	5-D5	F46C8.5	ceh-14	HD - LIM	135.25	3.53552
SREE02_F12	yes	no	R06C7.7	lin-61	protein-coding gene	5-D5	F46C8.5	ceh-14	HD - LIM	104.25	2.83977
SREE_CP86	yes	no	T12F5.4	lin-59	protein-coding gene	5-D5	F46C8.5	ceh-14	HD - LIM	130	2.06735
1050_F07	yes	no	F58H7.3	lgc-30	protein-coding gene	5-D5	F46C8.5	ceh-14	HD - LIM	217.25	18.7255
1001_H07	yes	no	C29E4.8	let-754	protein-coding gene	5-D5	F46C8.5	ceh-14	HD - LIM	114.75	3.03589
1077_H07	yes	no	F26F12.7	let-418	protein-coding gene	5-D5	F46C8.5	ceh-14	HD - LIM	165	8.16211
1021_C03	yes	no	ZK353.6	lap-1	protein-coding gene	5-D5	F46C8.5	ceh-14	HD - LIM	252	26.3344
1043_F06	yes	no	K12D12.5	K12D12.5	protein-coding gene	5-D5	F46C8.5	ceh-14	HD - LIM	148.25	9.72906
1011_G09	yes	no	K10C9.3	K10C9.3	protein-coding gene	5-D5	F46C8.5	ceh-14	HD - LIM	150	6.81399
1053_A09	yes	no	K09C6.7	K09C6.7	protein-coding gene	5-D5	F46C8.5	ceh-14	HD - LIM	124	4.40775
1049_H06	yes	no	K08E4.6	K08E4.6	protein-coding gene	5-D5	F46C8.5	ceh-14	HD - LIM	135.75	9.88891
1020_C08	yes	no	K07F5.8	K07F5.8	protein-coding gene	5-D5	F46C8.5	ceh-14	HD - LIM	138	6.59731
1039_A08	yes	no	K07F5.12	K07F5.12	protein-coding gene	5-D5	F46C8.5	ceh-14	HD - LIM	110.75	3.63283
1032_G10	yes	no	Y77E11A.4	jtr-1	protein-coding gene	5-D5	F46C8.5	ceh-14	HD - LIM	236.5	17.0482
1027_G01	yes	no	F23D12.5	jmjd-3.2	protein-coding gene	5-D5	F46C8.5	ceh-14	HD - LIM	222	17.5948
1006_G11	yes	no	R12E2.5	inx-16	protein-coding gene	5-D5	F46C8.5	ceh-14	HD - LIM	108.75	3.0268
INS_A36	yes	no	Y53H1A.4	ins-36	protein-coding gene	5-D5	F46C8.5	ceh-14	HD - LIM	173.5	8.32146
INS_A34	yes	no	F52B11.6	ins-34	protein-coding gene	5-D5	F46C8.5	ceh-14	HD - LIM	207.75	13.7955
1016_F07	yes	no	Y52B11A.2	impt-1	protein-coding gene	5-D5	F46C8.5	ceh-14	HD - LIM	252.25	20.7083
1016_C09	yes	no	H26D21.1	hus-1	protein-coding gene	5-D5	F46C8.5	ceh-14	HD - LIM	211	16.0726
TFset2_B06	yes	no	T07G12.12	him-8	protein-coding gene	5-D5	F46C8.5	ceh-14	HD - LIM	181.25	13.1674
1001_A11	yes	no	ZK381.1	him-3	protein-coding gene	5-D5	F46C8.5	ceh-14	HD - LIM	123	5.4019
1001_D03	yes	no	H02I12.5	H02I12.5	protein-coding gene	5-D5	F46C8.5	ceh-14	HD - LIM	184	14.4788
1052_A05	yes	no	ZK697.6	gst-21	protein-coding gene	5-D5	F46C8.5	ceh-14	HD - LIM	131.5	2.29437
1023_F11	yes	no	Y17G7B.6	glb-29	protein-coding gene	5-D5	F46C8.5	ceh-14	HD - LIM	164.75	9.8485
1028_G10	yes	no	F29C12.4	gfm-1	protein-coding gene	5-D5	F46C8.5	ceh-14	HD - LIM	142.75	6.69562
1007_C09	yes	no	R01H2.5	ger-1	protein-coding gene	5-D5	F46C8.5	ceh-14	HD - LIM	157	11.6899
1072_H06	yes	no	F26D12.1	fkh-7	protein-coding gene	5-D5	F46C8.5	ceh-14	HD - LIM	130	1.54112
1070_A05	yes	no	C18B12.5	fbxa-97	protein-coding gene	5-D5	F46C8.5	ceh-14	HD - LIM	119	3.78997
1060_A02	yes	no	F56A4.4	F56A4.4	protein-coding gene	5-D5	F46C8.5	ceh-14	HD - LIM	183.75	8.51974
1017_E01	yes	no	F55F8.8	F55F8.8	protein-coding gene	5-D5	F46C8.5	ceh-14	HD - LIM	117.75	8.31101
1015_C09	yes	no	F55F8.2	F55F8.2	protein-coding gene	5-D5	F46C8.5	ceh-14	HD - LIM	195.75	16.1345
SREE01_G01	yes	no	F54E12.2	F54E12.2	protein-coding gene	5-D5	F46C8.5	ceh-14	HD - LIM	132.25	6.88359
1007_C06	yes	no	F53H4.4	F53H4.4	protein-coding gene	5-D5	F46C8.5	ceh-14	HD - LIM	140.25	3.45931
1019_E04	yes	no	F53C3.1	F53C3.1	protein-coding gene	5-D5	F46C8.5	ceh-14	HD - LIM	173.75	14.6592
1039_H02	yes	no	F41H10.3	F41H10.3	protein-coding gene	5-D5	F46C8.5	ceh-14	HD - LIM	164.75	14.7554
1033_H07	yes	no	F40F11.3	F40F11.3	protein-coding gene	5-D5	F46C8.5	ceh-14	HD - LIM	252.25	28.9538
1011_B04	yes	no	F38E1.9	F38E1.9	protein-coding gene	5-D5	F46C8.5	ceh-14	HD - LIM	222	20.7834
1023_H10	yes	no	F35H8.4	F35H8.4	protein-coding gene	5-D5	F46C8.5	ceh-14	HD - LIM	154.25	10.4979
1017_A06	yes	no	F33D11.1	F33D11.1	protein-coding gene	5-D5	F46C8.5	ceh-14	HD - LIM	249	20.0676
1011_B08	yes	no	F32A7.4	F32A7.4	protein-coding gene	5-D5	F46C8.5	ceh-14	HD - LIM	125	6.08044
1032_H09	yes	no	F29C4.2	F29C4.2	protein-coding gene	5-D5	F46C8.5	ceh-14	HD - LIM	210.5	19.9497
1001_G03	yes	no	F29A7.6	F29A7.6	protein-coding gene	5-D5	F46C8.5	ceh-14	HD - LIM	164.5	12.0315
1040_A05	yes	no	F27D4.1	F27D4.1	protein-coding gene	5-D5	F46C8.5	ceh-14	HD - LIM	163	30.3509
1016_H09	yes	no	F26B1.2	F26B1.2	protein-coding gene	5-D5	F46C8.5	ceh-14	HD - LIM	244	23.3484
1023_E09	yes	no	F22E5.6	F22E5.6	protein-coding gene	5-D5	F46C8.5	ceh-14	HD - LIM	169.25	17.2361
1061_B09	yes	no	F21H7.5	F21H7.5	protein-coding gene	5-D5	F46C8.5	ceh-14	HD - LIM	251.25	13.5638
1019_H04	yes	no	F20H11.1	F20H11.1	protein-coding gene	5-D5	F46C8.5	ceh-14	HD - LIM	157.5	5.78248
1012_E10	yes	no	F20D1.1	F20D1.1	protein-coding gene	5-D5	F46C8.5	ceh-14	HD - LIM	251.25	14.0549
1041_E04	yes	no	F14B6.4	F14B6.4	protein-coding gene	5-D5	F46C8.5	ceh-14	HD - LIM	153.75	15.8568
1011_C05	yes	no	F11A10.5	F11A10.5	protein-coding gene	5-D5	F46C8.5	ceh-14	HD - LIM	221.5	15.7661
1015_B11	yes	no	F10D11.5	F10D11.5	protein-coding gene	5-D5	F46C8.5	ceh-14	HD - LIM	208.25	20.5726
1043_A12	yes	no	F07A11.1	F07A11.1	protein-coding gene	5-D5	F46C8.5	ceh-14	HD - LIM	170.25	9.95288
1040_B11	yes	no	Y74C10AR.1	eif-3.I	protein-coding gene	5-D5	F46C8.5	ceh-14	HD - LIM	232.75	48.4963
1027_D08	yes	no	Y53H1C.2	ego-2	protein-coding gene	5-D5	F46C8.5	ceh-14	HD - LIM	227.5	14.7816
1033_G07	yes	no	R09E10.7	ebax-1	protein-coding gene	5-D5	F46C8.5	ceh-14	HD - LIM	252.75	21.682
1061_B04	yes	no	T19B10.6	dvc-1	protein-coding gene	5-D5	F46C8.5	ceh-14	HD - LIM	192.25	15.2809
1056_F12	yes	no	K01H12.1	dph-3	protein-coding gene	5-D5	F46C8.5	ceh-14	HD - LIM	173.5	7.31234
1054_C03	yes	no	C09G5.2	dph-2	protein-coding gene	5-D5	F46C8.5	ceh-14	HD - LIM	214.25	19.8242
1006_D11	yes	no	C39E9.14	dli-1	protein-coding gene	5-D5	F46C8.5	ceh-14	HD - LIM	221.25	9.25984
1032_C09	yes	no	F08B4.1	dic-1	protein-coding gene	5-D5	F46C8.5	ceh-14	HD - LIM	204	21.4257
1012_H09	yes	no	F59E12.10	ddl-1	protein-coding gene	5-D5	F46C8.5	ceh-14	HD - LIM	253.25	23.0902
1004_D08	yes	no	Y55D5A.5	daf-2	protein-coding gene	5-D5	F46C8.5	ceh-14	HD - LIM	135.5	3.90134
1012_B03	yes	no	F01D5.9	cyp-37A1	protein-coding gene	5-D5	F46C8.5	ceh-14	HD - LIM	197.75	16.6688
1013_H01	yes	no	B0213.12	cyp-34A7	protein-coding gene	5-D5	F46C8.5	ceh-14	HD - LIM	130.5	4.77053
1007_B12	yes	no	T10B9.10	cyp-13A7	protein-coding gene	5-D5	F46C8.5	ceh-14	HD - LIM	168.25	10.0036
1026_G10	yes	no	Y75B12B.2	cyn-7	protein-coding gene	5-D5	F46C8.5	ceh-14	HD - LIM	132.5	5.94999
1032_H07	yes	no	C34D4.12	cyn-12	protein-coding gene	5-D5	F46C8.5	ceh-14	HD - LIM	129.5	4.01938
1008_A12	yes	no	F59A2.3	cri-3	protein-coding gene	5-D5	F46C8.5	ceh-14	HD - LIM	188.5	10.0681
1011_A09	yes	no	Y73F8A.19	cpna-4	protein-coding gene	5-D5	F46C8.5	ceh-14	HD - LIM	164.5	12.9104
1044_G11	yes	no	F35C5.5	clec-62	protein-coding gene	5-D5	F46C8.5	ceh-14	HD - LIM	252	31.4089
SREE01_H06	yes	no	T04D1.4	chd-7	protein-coding gene	5-D5	F46C8.5	ceh-14	HD - LIM	151.5	6.78363
1038_C09	yes	no	T05C1.4	camt-1	protein-coding gene	5-D5	F46C8.5	ceh-14	HD - LIM	177.75	21.7147
1025_B11	yes	no	C54G4.3	C54G4.3	protein-coding gene	5-D5	F46C8.5	ceh-14	HD - LIM	102	3.81712
1026_B02	yes	no	C46H11.7	C46H11.7	protein-coding gene	5-D5	F46C8.5	ceh-14	HD - LIM	127.5	6.1433
1029_B12	yes	no	C45G9.12	C45G9.12	protein-coding gene	5-D5	F46C8.5	ceh-14	HD - LIM	135	6.50931
1010_F04	yes	no	C42C1.4	C42C1.4	protein-coding gene	5-D5	F46C8.5	ceh-14	HD - LIM	167.25	9.3876
1058_A06	yes	no	C38C3.8	C38C3.8	protein-coding gene	5-D5	F46C8.5	ceh-14	HD - LIM	202	10.9948
1063_G03	yes	no	C38C10.3	C38C10.3	protein-coding gene	5-D5	F46C8.5	ceh-14	HD - LIM	114.5	6.02669
1038_G01	yes	no	C35E7.3	C35E7.3	protein-coding gene	5-D5	F46C8.5	ceh-14	HD - LIM	122.25	2.31959
1026_E04	yes	no	C32E12.1	C32E12.1	protein-coding gene	5-D5	F46C8.5	ceh-14	HD - LIM	121.25	7.94755
1054_G03	yes	no	C16A11.4	C16A11.4	protein-coding gene	5-D5	F46C8.5	ceh-14	HD - LIM	112.75	2.76051
1013_B09	yes	no	C11H1.2	C11H1.2	protein-coding gene	5-D5	F46C8.5	ceh-14	HD - LIM	108.5	2.7035
1028_G02	yes	no	C09G5.7	C09G5.7	protein-coding gene	5-D5	F46C8.5	ceh-14	HD - LIM	198.75	24.8077
1008_A09	yes	no	C07E3.9	C07E3.9	protein-coding gene	5-D5	F46C8.5	ceh-14	HD - LIM	122.5	1.87476
1003_E09	yes	no	C06G4.4	C06G4.4	protein-coding gene	5-D5	F46C8.5	ceh-14	HD - LIM	124.75	3.66881
1026_E03	yes	no	C06A5.2	C06A5.2	protein-coding gene	5-D5	F46C8.5	ceh-14	HD - LIM	231.5	32.1837
1028_A06	yes	no	C05D12.2	C05D12.2	protein-coding gene	5-D5	F46C8.5	ceh-14	HD - LIM	124	3.66825
1058_H02	yes	no	C05C8.2	C05C8.2	protein-coding gene	5-D5	F46C8.5	ceh-14	HD - LIM	173.25	17.2538
1018_C11	yes	no	C04F5.8	C04F5.8	protein-coding gene	5-D5	F46C8.5	ceh-14	HD - LIM	228.25	45.3419
1016_B01	yes	no	C04F12.7	C04F12.7	protein-coding gene	5-D5	F46C8.5	ceh-14	HD - LIM	196	13.7007
1026_G04	yes	no	C04F12.5	C04F12.5	protein-coding gene	5-D5	F46C8.5	ceh-14	HD - LIM	125	6.10023
1017_D08	yes	no	C01G8.1	C01G8.1	protein-coding gene	5-D5	F46C8.5	ceh-14	HD - LIM	194.25	18.5867
1024_H07	yes	no	Y105E8A.5	bbs-1	protein-coding gene	5-D5	F46C8.5	ceh-14	HD - LIM	218.5	17.3762
1028_B12	yes	no	T07H3.1	bath-47	protein-coding gene	5-D5	F46C8.5	ceh-14	HD - LIM	114.75	2.50027
1031_G05	yes	no	B0303.14	B0303.14	protein-coding gene	5-D5	F46C8.5	ceh-14	HD - LIM	110.5	3.44008
1078_E01	yes	no	Y17G7B.2	ash-2	protein-coding gene	5-D5	F46C8.5	ceh-14	HD - LIM	249.5	31.8389
1015_C10	yes	no	K07A12.3	asg-1	protein-coding gene	5-D5	F46C8.5	ceh-14	HD - LIM	174.5	9.84928
1014_F02	yes	no	F40F8.8	arrd-6	protein-coding gene	5-D5	F46C8.5	ceh-14	HD - LIM	243.5	16.6171
1003_A03	yes	no	R06B9.3	arrd-13	protein-coding gene	5-D5	F46C8.5	ceh-14	HD - LIM	231.5	9.24336
1033_D08	yes	no	C49H3.8	arp-11	protein-coding gene	5-D5	F46C8.5	ceh-14	HD - LIM	249.75	29.4782
1054_E06	yes	no	R53.7	aakg-5	protein-coding gene	5-D5	F46C8.5	ceh-14	HD - LIM	146.25	10.5797
1034_C08	yes	no	Y47G6A.12	sep-1	protein-coding gene	5-D5	F46C8.5	ceh-14	HD - LIM	116.25	8.42
VV_A03	yes	yes	ZK652.5	ceh-23	protein-coding gene	5-D5	F46C8.5	ceh-14	HD - LIM	180	9.04555
1006_E03	yes	yes	ZK652.6	ZK652.6	protein-coding gene	5-D5	F46C8.5	ceh-14	HD - LIM	136	3.88637
1072_C03	yes	yes	ZK546.5	ZK546.5	protein-coding gene	5-D5	F46C8.5	ceh-14	HD - LIM	150.75	9.26597
1072_E04	yes	yes	Y48C3A.12	Y48C3A.12	protein-coding gene	5-D5	F46C8.5	ceh-14	HD - LIM	224.25	6.4414
VV_C12	yes	yes	C30A5.7	unc-86	protein-coding gene	5-D5	F46C8.5	ceh-14	HD - LIM	146.5	2.57674
1078_B04	yes	yes	F45H11.1	sptf-1	protein-coding gene	5-D5	F46C8.5	ceh-14	HD - LIM	210.75	12.8085
1060_D08	yes	yes	D1014.8	spr-1	protein-coding gene	5-D5	F46C8.5	ceh-14	HD - LIM	125.75	2.10746
1073_A12	yes	yes	Y59A8B.13	slr-2	protein-coding gene	5-D5	F46C8.5	ceh-14	HD - LIM	126.75	3.07999
1074_B10	yes	yes	C37A2.5	pqn-21	protein-coding gene	5-D5	F46C8.5	ceh-14	HD - LIM	213.5	19.0885
1076_H11	yes	yes	T26H2.9	nhr-79	protein-coding gene	5-D5	F46C8.5	ceh-14	HD - LIM	199.5	4.08803
1074_C01	yes	yes	F36A4.14	nhr-78	protein-coding gene	5-D5	F46C8.5	ceh-14	HD - LIM	179.25	8.51876
1006_E04	yes	yes	F36D3.2	nhr-54	protein-coding gene	5-D5	F46C8.5	ceh-14	HD - LIM	154.25	13.408
BD1_B06	yes	yes	C11G6.4	nhr-28	protein-coding gene	5-D5	F46C8.5	ceh-14	HD - LIM	119.5	2.03505
1076_G10	yes	yes	ZK678.2	nhr-255	protein-coding gene	5-D5	F46C8.5	ceh-14	HD - LIM	160.75	4.85389
1006_A01	yes	yes	T27B7.6	nhr-228	protein-coding gene	5-D5	F46C8.5	ceh-14	HD - LIM	110.75	2.65306
EA_D05	yes	yes	F16B4.9	nhr-178	protein-coding gene	5-D5	F46C8.5	ceh-14	HD - LIM	137.5	5.86958
1073_B12	yes	yes	E03H4.6	nhr-174	protein-coding gene	5-D5	F46C8.5	ceh-14	HD - LIM	123.75	2.90445
1078_G07	yes	yes	C14C6.4	nhr-155	protein-coding gene	5-D5	F46C8.5	ceh-14	HD - LIM	152.5	9.46803
1006_G08	yes	yes	F23F1.1	nfyc-1	protein-coding gene	5-D5	F46C8.5	ceh-14	HD - LIM	110.5	2.74835
MW2_H03	yes	yes	F40G9.11	mxl-2	protein-coding gene	5-D5	F46C8.5	ceh-14	HD - LIM	187.5	9.53351
1038_C12	yes	yes	W02A2.7	mex-5	protein-coding gene	5-D5	F46C8.5	ceh-14	HD - LIM	228.75	23.0614
1072_F04	yes	yes	W03C9.7	mex-1	protein-coding gene	5-D5	F46C8.5	ceh-14	HD - LIM	240.75	9.00215
1073_F11	yes	yes	C38D4.3	mel-28	protein-coding gene	5-D5	F46C8.5	ceh-14	HD - LIM	121.25	3.8458
JRH_302	yes	yes	T01C1.2	mbr-1	protein-coding gene	5-D5	F46C8.5	ceh-14	HD - LIM	156	6.05076
1050_F09	yes	yes	JC8.6	lin-54	protein-coding gene	5-D5	F46C8.5	ceh-14	HD - LIM	132.75	7.25747
1078_C03	yes	yes	Y54G2A.1	lin-22	protein-coding gene	5-D5	F46C8.5	ceh-14	HD - LIM	180.75	9.32256
1004_D02	yes	yes	K08B4.1	lag-1	protein-coding gene	5-D5	F46C8.5	ceh-14	HD - LIM	142.5	4.94719
1076_A12	yes	yes	ZK337.2	klu-1	protein-coding gene	5-D5	F46C8.5	ceh-14	HD - LIM	174.25	7.55491
1005_G07	yes	yes	K12H6.12	K12H6.12	protein-coding gene	5-D5	F46C8.5	ceh-14	HD - LIM	186.5	12.9108
1077_F09	yes	yes	Y53C10A.3	hsf-2	protein-coding gene	5-D5	F46C8.5	ceh-14	HD - LIM	167	8.81158
1038_D01	yes	yes	F47G4.6	hmg-6	protein-coding gene	5-D5	F46C8.5	ceh-14	HD - LIM	123.5	3.13751
1078_F08	yes	yes	C17C3.10	hlh-27	protein-coding gene	5-D5	F46C8.5	ceh-14	HD - LIM	199.5	14.9581
JRH_044	yes	yes	Y48G8AR.1	grh-1	protein-coding gene	5-D5	F46C8.5	ceh-14	HD - LIM	244.5	5.20373
1074_D10	yes	yes	F58G1.2	F58G1.2	protein-coding gene	5-D5	F46C8.5	ceh-14	HD - LIM	113	3.99882
EA_B05	yes	yes	F55B11.4	F55B11.4	protein-coding gene	5-D5	F46C8.5	ceh-14	HD - LIM	217	25.588
BD1_D04	yes	yes	W09C2.1	elt-1	protein-coding gene	5-D5	F46C8.5	ceh-14	HD - LIM	167	5.81778
VV_D02	yes	yes	B0412.1	dac-1	protein-coding gene	5-D5	F46C8.5	ceh-14	HD - LIM	193.75	14.0141
VV_A10	yes	yes	R03C1.3	cog-1	protein-coding gene	5-D5	F46C8.5	ceh-14	HD - LIM	240.5	20.7401
1077_H04	yes	yes	Y66A7A.5	ceh-91	protein-coding gene	5-D5	F46C8.5	ceh-14	HD - LIM	223.25	2.56885
1023_H11	yes	yes	C07E3.6	ceh-58	protein-coding gene	5-D5	F46C8.5	ceh-14	HD - LIM	193	9.76261
1040_D02	yes	yes	ZK652.5	ceh-23	protein-coding gene	5-D5	F46C8.5	ceh-14	HD - LIM	157.75	5.11349
[truncated: 24,498 more rows]

## Sheet: Legend
Dataset EV1 - List of PDIs identified by eY1H assays
Orange – information related to DNA-baits; blue – information related to TF-preys; green – intensity and score for positive interactions.
