# Supplementary material for: A gene‐centered C. elegans protein–DNA interaction network provides a framework for functional predictions
Source: Mol Syst Biol. 2016 Oct 26;12(10):884. doi: 10.15252/msb.20167131 (PMC5081483; doi:10.15252/msb.20167131)
Supplement: Supplementary file 3 — Dataset EV2 [file MSB-12-884-s003.xlsx]

## Sheet: tbx-9
Parameters:	motifsGeneratedBy=patternScan(1.0)	input=jfuxman-tbx-9p_txt.fa	Control=jfuxman-tbx-9n_txt.fa	ScanRepeats=0	Strand=0	ScoreRatio=1	ScoreInfo=0	ScoreRepeat=0	AdjustCG=0	Presence=0	MinRatio=2.0000	FDR=0.0500
Name	Pattern	PatternRev	Freq	Ratio	Info	Score	p	FDR
>M001	WTWGHGAAAADW	WHTTTTCDCWAW	74	2.322	9.241	6.842	2.8e-06	0.092
0	48	16	2	32
1	13	17	0	69
2	29	21	2	47
3	16	0	57	26
4	24	31	0	43
5	15	15	52	17
6	83	0	7	9
7	86	0	13	0
8	100	0	0	0
9	77	0	0	22
10	31	15	18	34
11	37	6	11	44
>M002	CCGATTTGCCGR	YCGGCAAATCGG	42	2.465	16.81	6.449	0.00014	1
0	7	63	3	25
1	7	70	11	11
2	22	7	70	0
3	93	0	0	6
4	0	0	0	100
5	0	0	0	100
6	0	0	0	100
7	0	0	100	0
8	0	100	0	0
9	14	83	0	2
10	7	7	82	3
11	41	13	44	0
>M003	HHATTTYYCTCAHW	WDTGAGRRAAATDD	93	2.039	13.386	5.153	8.3e-06	0.27
0	38	27	0	34
1	42	23	8	25
2	81	0	0	18
3	1	0	0	98
4	0	0	0	100
5	0	0	0	100
6	11	26	20	42
7	17	28	13	40
8	16	61	21	0
9	5	0	21	73
10	0	100	0	0
11	68	1	17	12
12	39	21	0	39
13	50	2	13	34
>M004	WWCGCGKRAAAYW	WRTTTYMCGCGWW	38	2.259	12.961	4.919	0.001	1
0	36	0	13	50
1	54	4	4	36
2	13	66	19	0
3	13	10	67	8
4	20	54	0	25
5	0	0	100	0
6	13	18	44	22
7	51	0	48	0
8	100	0	0	0
9	100	0	0	0
10	100	0	0	0
11	17	25	17	39
12	45	8	0	45
>M005	WWGWGWRARAHD	HDTYTYWCWCWW	81	2.034	8.547	4.813	3.9e-05	0.65
0	28	11	19	40
1	33	0	22	44
2	24	16	52	7
3	32	12	0	55
4	2	0	91	6
5	57	0	6	36
6	35	13	44	7
7	100	0	0	0
8	59	0	34	6
9	79	10	10	0
10	34	29	0	36
11	27	9	25	38
>M006	AWYKHSTAAAAAW	WTTTTTASDMRWT	61	2.101	9.57	4.737	1.8e-05	0.59
0	53	0	23	23
1	42	15	12	30
2	20	33	0	46
3	16	0	35	47
4	23	38	0	38
5	21	28	50	0
6	9	15	3	72
7	93	2	2	2
8	78	4	17	0
9	81	0	0	18
10	71	0	0	28
11	53	20	14	11
12	58	11	0	30
>M007	TGTGAKAARA	TYTTMTCACA	52	2.116	10.256	4.549	0.0004	1
0	3	27	0	69
1	11	2	68	18
2	21	0	0	78
3	0	0	90	9
4	75	0	15	10
5	14	7	32	46
6	93	0	6	0
7	88	11	0	0
8	50	11	34	4
9	74	2	4	19
>M008	HWHRTKVRAAAAHK	MDTTTTYBMAYDWD	67	2.043	10.082	4.511	7.2e-05	1
0	32	32	2	32
1	42	0	9	48
2	25	30	10	33
3	36	4	41	17
4	11	19	0	68
5	0	0	60	39
6	19	35	28	16
7	34	18	37	9
8	84	3	0	12
9	100	0	0	0
10	84	0	15	0
11	83	15	0	1
12	33	27	5	33
13	17	0	33	48
>M009	WWTTTTRCRWWRAAWT	AWTTYWWYGYAAAAWW	54	2.091	12.566	4.453	0.00018	1
0	43	16	0	40
1	57	6	0	36
2	32	0	0	67
3	0	8	0	91
4	13	10	16	60
5	20	0	10	69
6	30	0	58	11
7	14	65	0	20
8	31	19	49	0
9	62	4	2	32
10	46	0	9	43
11	48	0	41	10
12	100	0	0	0
13	64	0	6	29
14	35	16	9	38
15	16	22	6	55
>M010	BSMRATTTGCYG	CRGCAAATYKSV	38	2.16	13.866	4.318	0.0004	1
0	4	22	41	31
1	9	47	38	4
2	36	61	0	2
3	48	0	51	0
4	79	0	0	20
5	0	0	0	100
6	0	0	0	100
7	0	0	0	100
8	3	11	85	0
9	8	92	0	0
10	0	56	8	36
11	26	13	52	8
>M011	WAAWWYGTGAWWHKWY	RWMDWWTCACRWWTTW	60	2.029	15.634	4.221	0.0002	1
0	61	0	5	32
1	100	0	0	0
2	100	0	0	0
3	44	6	17	31
4	27	13	13	44
5	3	33	6	55
6	0	0	94	5
7	2	0	0	97
8	0	0	100	0
9	100	0	0	0
10	43	3	17	36
11	39	3	17	39
12	28	32	6	32
13	19	3	27	48
14	52	14	0	33
15	17	44	0	37
>M012	WTCMWYDATGAWVHAAH	DTTDBWTCATHRWKGAW	36	2.157	17.044	4.219	0.0026	1
0	41	0	16	41
1	27	0	17	55
2	0	87	0	12
3	46	53	0	0
4	27	5	17	50
5	6	51	6	34
6	23	12	29	34
7	100	0	0	0
8	0	0	0	100
9	0	0	74	25
10	100	0	0	0
11	34	1	18	45
12	34	34	23	6
13	39	27	0	33
14	100	0	0	0
15	100	0	0	0
16	35	39	0	25
>M013	HNMACAMRYACACACAM	KTGTGTGTRYKTGTKND	36	2.157	17.09	4.219	1.8e-05	0.58
0	30	26	0	43
1	28	28	23	19
2	46	53	0	0
3	100	0	0	0
4	8	91	0	0
5	100	0	0	0
6	31	60	4	4
7	45	9	31	13
8	9	54	0	36
9	47	17	17	17
10	21	57	0	21
11	88	0	0	12
12	0	100	0	0
13	100	0	0	0
14	15	84	0	0
15	58	26	15	0
16	41	29	8	20
>M014	MTAGAAKCWTGTCAWK	MWTGACAWGMTTCTAK	40	2.125	14.6	4.184	0.0002	1
0	43	39	4	13
1	0	28	0	71
2	77	0	0	22
3	28	0	64	7
4	100	0	0	0
5	92	0	0	7
6	18	18	27	36
7	0	57	21	21
8	45	13	9	31
9	18	4	4	73
10	0	0	77	22
11	23	0	5	71
12	21	63	0	15
13	100	0	0	0
14	52	18	0	29
15	8	16	45	29
>M015	WWACAAAACCWW	WWGGTTTTGTWW	41	2.109	14.29	4.123	0.002	1
0	50	0	13	36
1	36	9	13	40
2	72	0	27	0
3	24	72	3	0
4	100	0	0	0
5	100	0	0	0
6	100	0	0	0
7	100	0	0	0
8	0	100	0	0
9	25	51	0	23
10	42	0	15	42
11	44	8	16	32
>M016	DTTGDWAAVTDWHAWT	AWTDWHABTTWHCAAH	42	2.093	14.461	4.067	0.002	1
0	26	4	26	43
1	17	4	21	57
2	0	0	0	100
3	0	16	83	0
4	37	0	25	37
5	43	13	13	30
6	100	0	0	0
7	100	0	0	0
8	24	43	32	0
9	3	0	0	96
10	35	8	21	35
11	39	0	17	43
12	23	37	8	30
13	96	0	0	3
14	45	0	20	33
15	24	12	8	56
>M017	WAKAAMWWTGWSRD	HYSWCAWWKTTMTW	36	2.129	11.936	4.058	0.0032	1
0	30	20	10	40
1	84	0	15	0
2	13	19	25	42
3	100	0	0	0
4	100	0	0	0
5	40	25	20	15
6	47	4	0	47
7	40	5	15	40
8	0	0	0	100
9	29	0	70	0
10	62	0	0	37
11	22	27	45	4
12	23	19	42	14
13	36	0	22	40
>M018	GTACTGTAGAAK	MTTCTACAGTAC	36	2.129	15.692	4.058	0.0032	1
0	20	20	45	15
1	10	5	15	70
2	100	0	0	0
3	0	100	0	0
4	0	0	0	100
5	0	0	100	0
6	0	8	0	91
7	100	0	0	0
8	0	0	100	0
9	76	10	10	3
10	47	9	19	23
11	9	19	33	38
>M019	WWTCAAKYBACGAAY	RTTCGTVRMTTGAWW	37	2.111	15.715	3.992	0.0003	1
0	50	0	4	45
1	42	14	4	38
2	15	0	0	84
3	29	60	0	10
4	100	0	0	0
5	100	0	0	0
6	14	14	38	33
7	0	47	0	52
8	14	23	33	28
9	100	0	0	0
10	4	95	0	0
11	6	0	71	22
12	100	0	0	0
13	52	9	19	19
14	22	45	4	27
>M020	TTAAARTAACTT	AAGTTAYTTTAA	37	2.111	12.695	3.992	0.0014	1
0	0	25	16	58
1	18	13	22	45
2	100	0	0	0
3	65	23	0	11
4	100	0	0	0
5	51	0	48	0
6	0	21	0	78
7	60	18	21	0
8	100	0	0	0
9	24	75	0	0
10	27	18	0	54
11	8	8	21	61
>M021	WTTCACAWMAAAAW	WTTTTKWTGTGAAW	51	2.032	13.078	3.981	0.0006	1
0	40	3	11	44
1	3	18	11	67
2	0	3	12	84
3	17	82	0	0
4	59	17	23	0
5	0	66	20	13
6	54	3	19	23
7	34	7	15	42
8	51	45	0	3
9	100	0	0	0
10	100	0	0	0
11	82	0	0	17
12	59	15	0	25
13	34	0	20	44
>M022	WNRGYKTTTGHWGAVY	RBTCWDCAAAMRCYNW	35	2.105	13.789	3.886	0.0041	1
0	37	16	4	41
1	30	21	21	26
2	34	2	56	7
3	13	8	59	19
4	13	43	0	43
5	17	13	43	26
6	0	0	0	100
7	0	0	0	100
8	0	0	0	100
9	0	0	80	19
10	33	37	0	29
11	47	0	21	30
12	0	8	91	0
13	91	0	0	8
14	33	29	29	8
15	16	29	12	41
>M023	TCGMTAAAAAHHTMGA	TCKADDTTTTTAKCGA	46	2.04	14.201	3.878	0.0017	1
0	12	12	20	56
1	17	51	7	23
2	0	0	100	0
3	50	45	4	0
4	16	0	28	56
5	54	0	19	26
6	96	0	3	0
7	100	0	0	0
8	92	7	0	0
9	92	0	0	7
10	33	37	0	29
11	32	28	8	32
12	12	8	25	54
13	31	38	14	15
14	6	15	78	0
15	60	12	8	20
>M024	RCGKHATTYWWAAWA	TWTTWWRAATDMCGY	39	2.079	14.789	3.876	0.0016	1
0	50	4	27	18
1	17	65	17	0
2	0	0	92	8
3	13	13	27	45
4	33	19	14	33
5	79	0	0	20
6	0	0	0	100
7	0	0	0	100
8	0	51	15	33
9	33	0	12	54
10	36	0	13	50
11	100	0	0	0
12	76	0	0	23
13	62	4	0	33
14	63	20	0	16
>M025	YTSARATTTTCATA	TATGAAAATYTSAR	39	2.079	12.622	3.876	0.0032	1
0	0	36	9	54
1	18	4	13	64
2	0	37	62	0
3	55	9	14	21
4	46	6	46	0
5	82	0	0	17
6	27	9	4	59
7	18	9	9	63
8	4	0	0	95
9	0	0	0	100
10	0	82	17	0
11	82	0	17	0
12	20	20	8	51
13	46	20	12	20
>M026	TYCRMVAAAWYWYGMA	TKCRWRWTTTBKYGRA	36	2.062	13.34	3.677	0.0025	1
0	20	10	15	55
1	0	47	19	33
2	0	84	0	16
3	30	0	58	11
4	40	35	5	20
5	40	25	25	10
6	100	0	0	0
7	100	0	0	0
8	100	0	0	0
9	45	2	0	52
10	22	27	0	50
11	42	5	15	36
12	2	57	0	40
13	25	7	54	12
14	42	33	9	14
15	64	4	31	0
>M027	HTTTYWKCGAGWHRAAVW	WBTTYDWCTCGMWRAAAD	37	2.047	14.998	3.626	0.0007	1
0	40	25	10	25
1	31	4	0	64
2	27	0	0	72
3	0	0	0	100
4	13	31	0	55
5	42	10	10	36
6	19	19	23	38
7	5	54	15	25
8	12	0	87	0
9	91	8	0	0
10	0	0	84	16
11	28	14	4	53
12	33	33	9	23
13	52	16	32	0
14	100	0	0	0
15	77	0	11	11
16	27	40	31	0
17	50	22	0	27
>M028	AAACTDATTWKTGWT	AWCAMWAATHAGTTT	34	2.054	16.808	3.564	0.0025	1
0	100	0	0	0
1	95	4	0	0
2	100	0	0	0
3	16	83	0	0
4	25	0	25	50
5	35	15	25	25
6	50	15	25	10
7	23	0	4	72
8	19	9	4	67
9	32	0	8	59
10	10	0	54	35
11	0	0	0	100
12	0	0	100	0
13	42	9	0	47
14	13	0	4	82
>M029	HCRAGDTKCVWTAATM	KATTAWBGMAHCTYGD	34	2.054	15.727	3.564	0.0011	1
0	35	40	0	25
1	15	58	10	15
2	42	0	52	5
3	100	0	0	0
4	11	16	50	22
5	45	0	30	25
6	9	0	0	90
7	23	0	47	28
8	8	87	0	4
9	26	26	47	0
10	42	0	0	57
11	10	10	0	79
12	100	0	0	0
13	100	0	0	0
14	23	0	0	76
15	40	35	5	20
>M030	CMCAYTTMMAATGAM	KTCATTKKAARTGKG	34	2.054	16.701	3.563	0.0008	1
0	17	53	11	17
1	53	29	11	5
2	4	95	0	0
3	100	0	0	0
4	0	66	0	33
5	4	0	0	95
6	0	0	23	76
7	31	50	0	18
8	35	35	11	17
9	100	0	0	0
10	100	0	0	0
11	0	0	0	100
12	17	11	55	15
13	62	6	12	18
14	33	60	0	6
>M031	WWAATTKACGSCDT	AHGSCGTMAATTWW	34	2.054	14.671	3.563	0.0065	1
0	50	0	10	40
1	45	10	10	35
2	100	0	0	0
3	83	0	0	16
4	0	0	0	100
5	0	0	0	100
6	0	5	55	40
7	50	25	10	15
8	21	60	0	18
9	16	0	83	0
10	0	37	62	0
11	0	86	0	13
12	33	4	23	38
13	0	23	19	57
>M032	YHGMSAAAAWDC	GHWTTTTSKCDR	39	2.019	9.828	3.534	0.0018	1
0	15	35	5	45
1	30	30	0	39
2	7	0	85	7
3	52	40	0	7
4	9	28	47	14
5	70	0	29	0
6	81	0	18	0
7	100	0	0	0
8	65	8	0	26
9	47	19	4	28
10	35	15	22	26
11	3	82	0	14
>M033	WTTBTKYGAWAAAW	WTTTWTCRMAVAAW	34	2.028	15.354	3.419	0.0005	1
0	59	0	0	40
1	16	5	11	67
2	0	0	0	100
3	16	32	22	29
4	14	0	23	62
5	19	0	47	33
6	0	54	0	45
7	0	11	74	14
8	95	0	4	0
9	45	0	20	35
10	100	0	0	0
11	100	0	0	0
12	95	0	4	0
13	42	0	15	42
>M034	HWAWAATTCACWK	MWGTGAATTWTWD	34	2.028	13.592	3.419	0.0077	1
0	36	26	0	36
1	41	17	5	35
2	95	0	0	4
3	51	0	0	48
4	91	0	4	4
5	74	0	0	25
6	22	11	11	55
7	23	0	0	76
8	0	66	0	33
9	95	0	0	4
10	0	100	0	0
11	50	5	5	40
12	0	20	35	45
>M035	DATGWCAAVTTBCAMR	YKTGVAABTTGWCATH	33	2.003	14.673	3.253	0.0085	1
0	33	5	33	27
1	44	16	22	16
2	0	0	0	100
3	0	0	95	5
4	50	0	22	27
5	27	56	11	5
6	86	0	0	13
7	86	0	0	13
8	24	43	32	0
9	0	0	0	100
10	5	22	16	56
11	0	27	27	44
12	6	57	12	24
13	100	0	0	0
14	42	42	15	0
15	45	0	35	20
>M036	HACAAAWCTTC	GAAGWTTTGTD	33	2.003	15.162	3.253	0.0099	1
0	27	33	11	27
1	100	0	0	0
2	0	100	0	0
3	100	0	0	0
4	100	0	0	0
5	59	11	23	5
6	42	15	15	26
7	26	73	0	0
8	0	0	0	100
9	0	9	0	90
10	0	95	0	5

## Sheet: tbx-8
Parameters:	motifsGeneratedBy=patternScan(1.0)	input=jfuxman-tbx-8p_txt.fa	Control=jfuxman-tbx-8n_txt.fa	ScanRepeats=0	Strand=0	ScoreRatio=1	ScoreInfo=0	ScoreRepeat=0	AdjustCG=0	Presence=0	MinRatio=2.0000	FDR=0.0500
Name	Pattern	PatternRev	Freq	Ratio	Info	Score	p	FDR
>M001	TGCATGCCTATA	TATAGGCATGCA	40	2.452	20.409	6.425	1.6e-07	0.0026
0	0	11	14	74
1	0	3	96	0
2	0	100	0	0
3	100	0	0	0
4	0	0	0	100
5	0	0	100	0
6	0	93	0	6
7	0	100	0	0
8	0	0	0	100
9	100	0	0	0
10	6	13	0	80
11	77	6	10	6
>M002	YCGATTTGCCGR	YCGGCAAATCGR	40	2.401	16.145	6.075	0.00019	1
0	4	56	4	36
1	3	66	11	19
2	0	11	74	14
3	100	0	0	0
4	0	0	0	100
5	0	0	0	100
6	0	0	0	100
7	0	0	100	0
8	10	89	0	0
9	3	84	0	12
10	7	7	74	11
11	30	7	51	11
>M003	GTACATGCCTAG	CTAGGCATGTAC	39	2.399	19.626	6.009	4.4e-07	0.0048
0	12	0	87	0
1	3	17	6	73
2	100	0	0	0
3	3	96	0	0
4	100	0	0	0
5	0	0	0	100
6	0	0	96	3
7	0	100	0	0
8	0	100	0	0
9	0	0	0	100
10	70	10	6	13
11	3	0	73	23
>M004	TAGGCATGTAGGCATG	CATGCCTACATGCCTA	45	2.307	24.664	5.68	0	0
0	0	0	5	94
1	72	5	2	20
2	0	0	100	0
3	0	0	100	0
4	0	100	0	0
5	100	0	0	0
6	0	8	27	64
7	22	0	77	0
8	0	0	16	83
9	66	8	0	25
10	0	0	100	0
11	0	0	100	0
12	0	100	0	0
13	100	0	0	0
14	8	16	13	62
15	0	5	89	5
>M005	WNWGTKWGAAAW	WTTTCWMACWNW	43	2.217	10.581	4.987	0.0003	1
0	27	6	11	54
1	19	23	19	37
2	62	1	3	32
3	25	4	52	17
4	30	0	0	69
5	0	1	57	41
6	31	0	15	52
7	0	24	75	0
8	100	0	0	0
9	89	0	0	10
10	68	22	0	9
11	52	4	0	43
>M006	HYGTTAAAYHGAWW	WWTCDRTTTAACRD	38	2.228	14.485	4.849	0.0009	1
0	28	38	9	23
1	0	45	0	54
2	0	0	88	11
3	0	0	33	66
4	22	9	22	45
5	100	0	0	0
6	100	0	0	0
7	100	0	0	0
8	24	48	0	28
9	28	38	4	28
10	11	0	88	0
11	80	0	0	20
12	34	0	17	47
13	34	17	0	47
>M007	MWYACTTYTTCAAWW	WWTTGAARAAGTRWK	39	2.213	15.274	4.795	0.0009	1
0	31	46	10	10
1	36	15	4	42
2	0	60	0	39
3	100	0	0	0
4	0	62	19	17
5	0	0	0	100
6	26	15	0	57
7	20	31	0	47
8	16	6	10	66
9	3	0	0	96
10	0	80	19	0
11	100	0	0	0
12	89	10	0	0
13	50	14	4	30
14	50	4	14	30
>M008	ATATGCCTACGT	ACGTAGGCATAT	41	2.184	21.16	4.698	9.8e-07	0.008
0	88	0	11	0
1	4	13	0	82
2	78	21	0	0
3	0	0	0	100
4	0	0	100	0
5	0	96	0	3
6	0	100	0	0
7	0	0	0	100
8	100	0	0	0
9	0	100	0	0
10	0	3	96	0
11	0	8	0	92
>M009	GCATGTAGGCAT	ATGCCTACATGC	35	2.186	20.822	4.46	1.7e-09	5.5e-05
0	4	4	87	4
1	3	96	0	0
2	100	0	0	0
3	4	0	8	88
4	0	0	81	18
5	0	0	0	100
6	100	0	0	0
7	0	0	100	0
8	0	0	100	0
9	0	100	0	0
10	92	0	0	7
11	7	0	3	89
>M010	TWARTGTGAAATT	AATTTCACAYTWA	66	2.018	11.253	4.417	0.00015	1
0	12	1	20	65
1	30	23	0	46
2	67	7	1	24
3	34	14	48	2
4	9	3	0	86
5	0	10	78	10
6	17	10	0	71
7	20	0	69	10
8	87	0	12	0
9	76	0	19	4
10	89	0	8	1
11	15	15	18	50
12	21	3	7	67
>M011	KBGTGAKMAMACAWAD	HTWTGTKTKMTCACVM	45	2.085	12.864	4.217	0.00016	1
0	20	12	24	44
1	12	33	33	20
2	13	0	86	0
3	13	0	0	86
4	0	15	59	25
5	78	0	0	21
6	4	12	45	37
7	44	28	8	20
8	57	23	0	19
9	37	37	12	12
10	74	0	8	17
11	27	72	0	0
12	100	0	0	0
13	60	0	0	39
14	70	11	0	18
15	32	0	42	25
>M012	AAAWWDYHWGTGAWW	WWTCACWDRHWWTTT	45	2.085	13.268	4.217	0.0011	1
0	56	16	8	20
1	100	0	0	0
2	89	0	0	10
3	38	14	0	47
4	50	0	15	34
5	33	8	20	37
6	12	33	8	45
7	45	25	4	25
8	40	20	4	36
9	10	0	89	0
10	0	0	16	83
11	3	0	96	0
12	96	0	3	0
13	44	0	22	33
14	46	7	19	26
>M013	AAAACGGTTT	AAACCGTTTT	35	2.14	13.705	4.187	0.0024	1
0	52	9	19	19
1	100	0	0	0
2	100	0	0	0
3	87	0	0	12
4	0	100	0	0
5	12	21	66	0
6	24	18	57	0
7	0	0	0	100
8	0	0	0	100
9	4	9	22	64
>M014	TKCCSAKTTGCCGRAAHW	WDTTYCGGCAAMTSGGMA	36	2.127	19.274	4.148	0.0023	1
0	0	5	15	80
1	15	10	45	30
2	0	85	3	11
3	12	57	25	5
4	20	30	40	10
5	60	20	10	10
6	0	9	42	47
7	0	0	0	100
8	0	0	0	100
9	0	0	100	0
10	0	100	0	0
11	30	60	0	10
12	18	0	59	22
13	40	15	40	5
14	100	0	0	0
15	100	0	0	0
16	47	26	0	26
17	59	0	4	36
>M015	WWATDAYACATWTAWGTT	AACWTAWATGTRTHATWW	34	2.133	15.054	4.103	0.0029	1
0	40	5	5	50
1	28	19	4	47
2	80	0	0	19
3	0	0	0	100
4	40	4	27	27
5	50	20	10	20
6	9	53	9	28
7	100	0	0	0
8	16	67	16	0
9	80	0	0	19
10	30	0	0	70
11	42	4	19	33
12	19	23	0	57
13	54	27	0	18
14	60	0	0	40
15	0	0	80	19
16	18	18	9	54
17	30	0	8	61
>M016	WAAAWTCASACAWW	WWTGTSTGAWTTTW	34	2.133	15.117	4.103	0.0022	1
0	55	15	0	30
1	75	10	0	15
2	91	8	0	0
3	95	0	0	4
4	55	0	0	45
5	0	0	22	77
6	0	87	12	0
7	70	10	3	16
8	0	37	60	2
9	69	15	5	10
10	0	91	0	8
11	100	0	0	0
12	36	4	18	40
13	33	4	19	42
>M017	WDCGDNATTCTWAAAA	TTTTWAGAATNHCGHW	38	2.103	16.594	4.078	0.0004	1
0	28	19	0	52
1	34	0	39	26
2	0	68	17	14
3	0	0	100	0
4	23	14	28	33
5	22	27	27	22
6	100	0	0	0
7	0	8	0	92
8	0	0	0	100
9	0	65	20	14
10	25	0	20	54
11	35	0	0	65
12	100	0	0	0
13	100	0	0	0
14	55	13	9	22
15	59	16	4	20
>M018	CATGCCTACATG	CATGTAGGCATG	34	2.088	21.745	3.845	3.1e-06	0.021
0	0	100	0	0
1	100	0	0	0
2	0	0	0	100
3	0	0	100	0
4	0	100	0	0
5	0	100	0	0
6	16	0	0	83
7	100	0	0	0
8	0	100	0	0
9	83	12	0	4
10	0	0	13	86
11	0	0	95	5
>M019	WWSGCGKRAAATA	TATTTYMCGCSWW	33	2.079	13.303	3.758	0.0046	1
0	42	5	10	42
1	50	5	15	30
2	10	53	34	2
3	0	12	60	27
4	0	69	6	24
5	0	0	100	0
6	15	10	42	31
7	41	0	58	0
8	100	0	0	0
9	100	0	0	0
10	100	0	0	0
11	20	20	15	45
12	66	0	0	33
>M020	TVMACACRYAYACACA	TGTGTRTRYGTGTKBA	33	2.036	17.633	3.515	4.7e-05	1
0	22	16	0	61
1	22	38	22	16
2	42	57	0	0
3	100	0	0	0
4	13	86	0	0
5	100	0	0	0
6	29	65	0	5
7	50	0	38	11
8	10	36	0	53
9	50	22	11	16
10	10	55	0	35
11	70	0	0	29
12	0	95	5	0
13	100	0	0	0
14	0	100	0	0
15	54	27	18	0
>M021	WMAGDNYRAAAAVAGMNK	MNKCTBTTTTYRNHCTKW	33	2.036	15.836	3.515	0.0021	1
0	29	0	12	57
1	28	48	14	8
2	100	0	0	0
3	1	25	53	19
4	39	13	20	26
5	28	21	21	28
6	8	45	8	37
7	35	0	64	0
8	100	0	0	0
9	100	0	0	0
10	100	0	0	0
11	65	0	8	26
12	26	26	39	7
13	62	1	28	8
14	0	0	98	1
15	39	55	4	0
16	26	20	26	26
17	0	18	29	52
>M022	WAATTAWAVATTCGAW	WTCGAATBTWTAATTW	35	2.016	14.28	3.473	0.0009	1
0	38	5	11	44
1	60	0	10	30
2	83	0	16	0
3	22	3	0	74
4	0	16	0	83
5	60	21	18	0
6	37	15	15	31
7	55	10	15	20
8	31	26	31	10
9	56	16	22	5
10	0	0	0	100
11	0	0	0	100
12	0	100	0	0
13	0	13	86	0
14	47	14	19	19
15	33	9	14	42
>M023	HDAAACTWAWTTGTGWT	AWCACAAWTWAGTTTHD	32	2.026	16.386	3.426	0.0036	1
0	35	23	5	35
1	38	0	27	33
2	86	13	0	0
3	95	5	0	0
4	100	0	0	0
5	0	100	0	0
6	21	10	5	63
7	38	11	11	38
8	59	17	11	11
9	41	5	5	47
10	23	17	5	53
11	19	0	7	73
12	25	0	52	22
13	5	0	0	95
14	5	0	95	0
15	36	0	9	54
16	0	13	13	73
>M024	WYGAWBRKGAMHAATM	KATTDKTCMYVWTCRW	32	2.026	14.663	3.426	0.0074	1
0	40	10	10	40
1	20	25	10	45
2	0	0	100	0
3	100	0	0	0
4	30	20	5	45
5	15	31	21	31
6	53	0	46	0
7	21	0	46	31
8	0	0	100	0
9	100	0	0	0
10	42	26	10	21
11	26	26	0	47
12	86	0	13	0
13	95	0	5	0
14	14	14	19	52
15	35	45	5	15
>M025	TTSKYNRMSAA	TTSKYNRMSAA	27	2.036	11.204	3.305	0.0117	1
0	0	0	5	94
1	0	0	0	100
2	0	34	55	10
3	0	0	38	61
4	16	33	10	40
5	26	23	23	26
6	40	10	33	16
7	61	38	0	0
8	10	55	34	0
9	100	0	0	0
10	94	5	0	0

## Sheet: mls-2
Parameters:	motifsGeneratedBy=patternScan(1.0)	input=jfuxman-mls-2p_txt.fa	Control=jfuxman-mls-2n_txt.fa	ScanRepeats=0	Strand=0	ScoreRatio=1	ScoreInfo=0	ScoreRepeat=0	AdjustCG=0	Presence=0	MinRatio=2.0000	FDR=0.0500
Name	Pattern	PatternRev	Freq	Ratio	Info	Score	p	FDR
>M001	WAAWWHDWWTTW	WAAWWHDWWTTW	164	2.671	10.091	14.886	0	0
0	45	3	1	50
1	68	8	4	18
2	83	0	4	11
3	48	0	0	51
4	50	0	0	50
5	36	24	0	38
6	38	0	24	36
7	50	0	0	50
8	51	0	0	48
9	11	4	0	83
10	17	4	9	67
11	50	1	3	45
>M002	WWWTWWAWTTWAATT	AATTWAAWTWWAWWW	149	2.516	12.759	12.287	0	0
0	46	9	10	33
1	53	5	0	41
2	43	0	3	53
3	22	0	0	77
4	39	2	0	58
5	44	0	11	44
6	67	1	5	25
7	53	1	0	45
8	19	3	6	70
9	30	0	6	63
10	35	0	5	58
11	62	12	7	16
12	97	0	0	2
13	32	0	0	67
14	27	7	2	62
>M003	WTWAAAAWWWWTWAAWW	WWTTWAWWWWTTTTWAW	223	2.329	14.972	12.081	0	0
0	43	7	2	46
1	25	0	0	74
2	55	0	8	35
3	75	10	10	3
4	93	0	0	6
5	74	0	0	25
6	71	10	0	17
7	37	17	2	41
8	41	11	17	28
9	46	5	1	46
10	41	0	7	51
11	15	0	0	84
12	41	2	0	55
13	86	6	3	4
14	78	0	0	21
15	61	5	0	32
16	50	7	0	42
>M004	TWAAAAWHAATTW	WAATTDWTTTTWA	309	2.184	13.205	11.754	0	0
0	30	0	3	66
1	58	4	1	35
2	79	6	4	9
3	96	0	3	0
4	95	0	0	4
5	89	0	3	7
6	48	0	0	51
7	35	34	0	30
8	67	3	25	3
9	82	0	0	17
10	13	0	1	85
11	27	9	7	55
12	32	7	8	51
>M005	WWAAAAWTAAWW	WWTTAWTTTTWW	487	2.006	10.892	11.285	0	0
0	50	6	4	39
1	42	0	13	43
2	73	3	6	16
3	89	5	0	5
4	100	0	0	0
5	71	0	0	28
6	34	0	0	65
7	23	22	0	53
8	54	1	24	19
9	78	0	4	16
10	40	15	1	42
11	38	4	0	56
>M006	WAAAAWWAAWWTW	WAWWTTWWTTTTW	434	2.026	10.09	11.014	0	0
0	39	6	6	47
1	56	15	0	28
2	61	12	9	16
3	96	0	0	3
4	73	6	0	20
5	46	6	2	44
6	33	11	7	47
7	65	0	22	12
8	84	1	0	14
9	36	0	2	61
10	32	2	0	64
11	26	8	10	53
12	41	6	0	52
>M007	WAAAAWHAATTW	WAATTDWTTTTW	227	2.242	11.565	10.941	0	0
0	48	6	1	43
1	66	8	0	25
2	76	6	7	9
3	96	0	0	3
4	89	0	0	10
5	40	1	0	58
6	27	34	0	37
7	63	2	31	2
8	88	11	0	0
9	11	0	7	80
10	31	0	3	64
11	28	10	10	50
>M008	TWAAWAATYWATWW	WWATWRATTWTTWA	240	2.215	11.564	10.852	0	0
0	22	6	18	52
1	46	5	5	41
2	67	8	12	11
3	82	1	3	12
4	45	21	0	32
5	86	0	0	13
6	80	0	2	17
7	18	2	0	78
8	17	44	0	38
9	37	0	6	55
10	95	0	0	4
11	16	0	5	77
12	44	12	2	40
13	43	12	5	38
>M009	TWMAATWAWAW	WTWTWATTKWA	110	2.451	9.203	10.025	1.4e-10	5.3e-07
0	22	12	4	60
1	30	0	14	55
2	43	31	8	15
3	68	0	31	0
4	78	0	11	10
5	24	0	0	75
6	47	0	0	52
7	71	4	15	8
8	63	0	0	36
9	67	4	4	23
10	58	0	0	41
>M010	WWAWWTWWTTTWWATT	AATWWAAAWWAWWTWW	271	2.099	13.32	9.801	0	0
0	35	3	9	52
1	40	0	0	60
2	83	3	0	13
3	58	0	0	41
4	45	2	0	52
5	26	4	0	69
6	57	0	0	42
7	45	8	0	45
8	20	11	11	55
9	29	7	0	62
10	20	2	5	70
11	36	7	15	40
12	52	6	0	41
13	78	0	0	21
14	31	1	3	63
15	27	0	0	72
>M011	WWTTWWWWWWWAATW	WATTWWWWWWWAAWW	156	2.256	12.107	9.362	0	0
0	39	10	2	46
1	57	0	0	42
2	28	0	0	71
3	18	8	5	68
4	31	7	0	61
5	57	0	6	36
6	31	2	4	61
7	30	1	8	60
8	40	2	2	54
9	40	8	0	51
10	53	5	10	30
11	81	0	0	18
12	76	1	0	22
13	26	7	0	65
14	41	2	0	55
>M012	TAAAATTWAWTDTH	DAHAWTWAATTTTA	110	2.374	10.499	9.214	5.3e-10	5.8e-06
0	24	8	11	55
1	62	4	8	24
2	71	0	13	15
3	69	0	0	30
4	78	0	2	19
5	27	0	0	72
6	8	14	13	63
7	48	4	4	42
8	67	0	0	32
9	39	0	0	60
10	11	13	5	69
11	37	1	27	34
12	16	21	0	61
13	38	22	0	38
>M013	WWWWWWWWWWWWWW	WWWWWWWWWWWWWW	114	2.358	9.546	9.184	0	0
0	47	4	13	35
1	43	0	0	56
2	37	0	0	62
3	43	8	17	31
4	41	6	0	51
5	48	9	8	33
6	60	0	0	39
7	39	0	0	60
8	33	8	9	48
9	51	0	6	41
10	31	17	8	43
11	62	0	0	37
12	55	0	0	44
13	35	12	4	48
>M014	TTAAWTTTAWHNT	ANDWTAAAWTTAA	44	2.738	12.18	9.173	5.7e-07	0.0031
0	25	10	5	58
1	18	14	0	66
2	86	0	0	13
3	86	0	0	13
4	33	14	0	51
5	11	0	0	88
6	0	2	0	97
7	8	0	0	91
8	82	0	17	0
9	28	9	14	47
10	35	32	10	21
11	27	28	16	28
12	7	20	0	71
>M015	WWAATMAATWWW	WWWATTKATTWW	166	2.207	12.56	9.042	0	0
0	60	4	0	35
1	50	0	8	41
2	97	2	0	0
3	96	0	0	3
4	13	0	5	80
5	28	56	0	14
6	76	1	22	0
7	92	7	0	0
8	23	0	7	68
9	52	2	2	43
10	36	6	2	54
11	33	1	4	60
>M016	WAAAATYAWTTTT	AAAAWTRATTTTW	160	2.217	10.577	9.009	0	0
0	53	6	11	28
1	75	2	2	19
2	65	5	12	16
3	77	0	0	22
4	66	2	0	31
5	0	8	2	88
6	20	23	12	43
7	65	0	22	12
8	55	0	7	37
9	13	0	0	86
10	25	0	8	65
11	10	20	0	69
12	20	23	2	53
>M017	WWAATMAATWAAWW	WWTTWATTKATTWW	193	2.146	10.517	8.932	0	0
0	42	11	4	42
1	45	17	0	36
2	66	16	2	14
3	83	0	4	12
4	26	0	7	65
5	50	25	0	23
6	73	7	17	1
7	70	8	2	18
8	0	2	7	90
9	43	12	1	42
10	68	8	2	20
11	67	0	4	28
12	32	13	0	54
13	40	11	0	47
>M018	TWTYRATWWAAW	WTTWWATYRAWA	51	2.611	9.845	8.61	1.6e-06	0.003
0	18	18	12	51
1	45	3	9	42
2	0	2	0	97
3	17	44	0	37
4	64	2	33	0
5	71	0	0	28
6	20	0	0	79
7	31	14	10	43
8	55	0	9	35
9	77	0	0	22
10	67	5	5	22
11	48	14	0	37
>M019	WNAAWWWWHWTTTA	TAAAWDWWWWTTNW	78	2.429	11.005	8.457	7e-08	0.00076
0	41	6	12	39
1	27	19	19	34
2	100	0	0	0
3	61	26	0	12
4	54	0	15	30
5	35	7	0	57
6	27	6	17	48
7	38	4	19	38
8	27	23	10	38
9	36	2	12	48
10	0	0	0	100
11	16	0	0	83
12	21	0	9	69
13	75	0	0	24
>M020	AAAWWHAATWTT	AAWATTDWWTTT	135	2.215	9.465	8.317	1.1e-10	5.2e-07
0	63	18	0	18
1	64	7	0	28
2	69	10	0	19
3	62	2	0	35
4	44	8	0	47
5	35	25	1	37
6	65	2	20	10
7	93	6	0	0
8	32	0	0	67
9	53	1	1	43
10	12	8	19	59
11	14	16	4	64
>M021	WWWWTWWTWWATT	AATWWAWWAWWWW	138	2.192	10.704	8.148	0	0
0	43	8	0	48
1	64	0	1	34
2	56	0	0	43
3	41	3	4	50
4	23	6	8	61
5	36	0	3	59
6	40	6	0	53
7	6	1	0	91
8	34	8	8	48
9	48	3	8	39
10	80	0	1	18
11	31	1	0	67
12	21	7	3	67
>M022	WMAATTYWWWTYRAWW	WWTYRAWWWRAATTKW	91	2.325	10.71	8.017	7.6e-09	0.00013
0	34	10	0	54
1	38	28	14	18
2	80	0	3	16
3	68	0	0	31
4	12	9	0	77
5	14	3	0	82
6	22	26	6	44
7	38	2	14	44
8	36	8	13	41
9	34	16	8	40
10	2	0	24	73
11	15	43	17	23
12	38	11	36	12
13	95	2	2	0
14	57	0	9	32
15	51	14	0	33
>M023	WAAATTWWATTWAWWTT	AAWWTWAATWWAATTTW	190	2.069	13.571	7.923	0	0
0	37	7	12	42
1	64	17	2	15
2	80	0	8	10
3	69	0	0	30
4	29	0	0	70
5	23	0	4	72
6	55	4	2	37
7	46	18	0	34
8	59	15	0	25
9	22	7	7	62
10	27	2	4	65
11	52	15	2	28
12	64	0	2	32
13	57	0	0	42
14	59	0	0	40
15	20	0	4	75
16	16	0	12	71
>M024	TRTGYGCCTTTRAANW	WNTTYAAAGGCRCAYA	58	2.47	18.214	7.846	1.2e-09	1.3e-05
0	5	30	0	64
1	36	16	30	16
2	0	0	0	100
3	7	3	74	15
4	0	50	0	50
5	25	0	64	10
6	0	100	0	0
7	0	84	15	0
8	0	0	0	100
9	0	0	0	100
10	0	24	9	66
11	51	0	35	13
12	100	0	0	0
13	90	0	0	9
14	24	24	32	18
15	51	15	7	26
>M025	WWCAATWWTTTTCGAA	TTCGAAAAWWATTGWW	40	2.592	15.114	7.753	1.4e-06	0.012
0	32	16	12	40
1	48	0	14	37
2	23	61	2	13
3	100	0	0	0
4	90	0	0	9
5	9	6	0	84
6	34	7	0	58
7	35	10	0	54
8	32	4	0	64
9	26	0	15	58
10	11	8	0	80
11	0	0	0	100
12	4	62	2	31
13	15	8	63	13
14	78	0	0	21
15	65	10	14	10
>M026	WWWTWAAWWTWT	AWAWWTTWAWWW	123	2.184	8.933	7.655	0	0
0	47	0	0	52
1	28	15	4	51
2	45	0	2	52
3	26	5	0	67
4	32	18	8	40
5	55	0	17	27
6	71	0	0	28
7	33	1	0	65
8	30	11	0	58
9	24	10	12	53
10	44	0	0	55
11	24	1	2	72
>M027	TTWAAAWTWAAWWW	WWWTTWAWTTTWAA	216	2.008	12.068	7.653	0	0
0	20	8	0	71
1	11	0	0	88
2	38	5	8	48
3	74	13	0	12
4	65	14	1	18
5	66	0	7	25
6	44	1	6	47
7	26	0	3	69
8	61	0	6	32
9	58	12	6	22
10	90	0	3	5
11	53	2	0	43
12	55	0	0	44
13	43	0	6	50
>M028	TGCGCCTTTAAASA	TSTTTAAAGGCGCA	43	2.542	17.254	7.564	1.2e-05	0.065
0	22	7	0	70
1	3	17	58	21
2	7	75	0	17
3	6	0	93	0
4	0	100	0	0
5	9	90	0	0
6	25	10	0	64
7	22	0	3	74
8	8	5	5	81
9	100	0	0	0
10	100	0	0	0
11	100	0	0	0
12	16	33	40	10
13	60	16	0	23
>M029	HWAAAWWRAWWW	WWWTYWWTTTWD	130	2.154	8.357	7.529	2.8e-10	9.1e-07
0	37	21	0	41
1	33	0	16	49
2	62	17	1	19
3	67	3	26	2
4	64	6	1	28
5	37	0	0	62
6	49	10	0	39
7	47	6	24	21
8	82	0	0	17
9	59	6	2	32
10	55	11	0	32
11	50	9	0	40
>M030	DWAAWWHAWTWWAAWT	AWTTWWAWTDWWTTWH	178	2.052	11.937	7.498	0	0
0	33	5	23	37
1	51	0	0	48
2	68	8	9	13
3	84	2	2	10
4	44	6	0	48
5	37	0	7	55
6	39	25	9	25
7	70	10	19	0
8	56	1	8	33
9	19	0	0	80
10	45	2	4	47
11	50	0	4	44
12	72	0	4	22
13	69	0	4	25
14	32	5	0	61
15	23	9	9	58
>M031	GCGCCTTTAAAS	STTTAAAGGCGC	60	2.405	15.766	7.409	2.1e-07	0.00043
0	19	5	73	2
1	0	61	8	30
2	9	0	90	0
3	8	81	0	10
4	25	62	0	12
5	0	0	0	100
6	0	0	0	100
7	0	5	0	95
8	100	0	0	0
9	100	0	0	0
10	74	5	7	13
11	7	39	34	18
>M032	TWAAAWATTTWWWW	WWWWAAATWTTTWA	162	2.061	11.087	7.278	0	0
0	26	5	6	61
1	35	12	12	40
2	76	0	13	10
3	92	0	3	4
4	82	6	0	11
5	48	23	1	26
6	50	13	21	15
7	32	0	1	66
8	15	0	1	83
9	12	0	0	87
10	33	12	2	52
11	42	8	0	48
12	41	2	0	56
13	40	11	14	33
>M033	WWWWTTWWTTTTW	WAAAAWWAAWWWW	132	2.117	10.248	7.199	2.1e-09	1.1e-05
0	50	16	6	27
1	53	0	10	36
2	35	0	0	64
3	46	2	0	50
4	11	0	0	88
5	16	8	0	75
6	31	0	21	47
7	58	1	6	33
8	18	4	2	74
9	0	14	1	84
10	20	0	24	55
11	22	5	4	67
12	29	10	10	48
>M034	KKMAATDWWYGAAAA	TTTTCRWWHATTKMM	41	2.504	14.723	7.161	2.6e-05	0.14
0	4	4	45	45
1	5	5	37	51
2	50	36	0	13
3	100	0	0	0
4	100	0	0	0
5	20	0	0	79
6	32	1	23	42
7	40	4	9	45
8	23	14	19	42
9	0	58	12	29
10	0	0	100	0
11	100	0	0	0
12	71	0	0	28
13	56	25	0	17
14	62	8	8	20
>M035	WWAWAAWWWTTWTWW	WWAWAAWWWTTWTWW	123	2.129	12.824	7.095	7.8e-09	8.6e-05
0	42	1	0	55
1	39	6	0	53
2	63	1	12	22
3	33	8	9	48
4	80	0	0	19
5	75	0	0	24
6	60	5	0	33
7	50	0	0	50
8	33	0	5	60
9	24	0	0	75
10	19	0	0	80
11	48	9	8	33
12	22	12	1	63
13	54	0	4	40
14	54	0	1	43
>M036	WWTTAATTDAAAA	TTTTHAATTAAWW	121	2.132	9.956	7.07	9.8e-09	4.6e-05
0	34	5	8	51
1	32	6	6	55
2	20	0	0	79
3	20	13	0	65
4	66	1	8	23
5	74	0	0	25
6	24	16	5	54
7	10	16	0	73
8	34	0	39	26
9	71	16	0	11
10	71	10	9	9
11	79	0	7	13
12	64	10	0	25
>M037	TGCATGCCTATA	TATAGGCATGCA	38	2.511	22.171	7.029	7.6e-09	2.1e-05
0	0	0	11	88
1	7	0	92	0
2	0	100	0	0
3	100	0	0	0
4	0	0	0	100
5	0	0	100	0
6	0	96	0	3
7	0	100	0	0
8	0	0	0	100
9	100	0	0	0
10	3	7	0	89
11	96	3	0	0
>M038	WWAWHAWWAAAWH	DWTTTWWTDWTWW	115	2.141	9.3	7.003	1.9e-08	7.9e-05
0	38	10	8	42
1	48	10	10	30
2	67	4	0	28
3	35	0	18	45
4	33	34	0	31
5	63	0	30	6
6	47	5	8	38
7	40	0	0	59
8	78	6	0	15
9	89	7	0	3
10	72	0	0	27
11	31	5	6	56
12	29	26	0	43
>M039	AWAAAAWTWWAWW	WWTWWAWTTTTWT	106	2.157	10.865	6.907	5.2e-08	0.00017
0	58	15	1	24
1	50	12	1	35
2	75	9	0	14
3	84	0	1	13
4	63	17	0	19
5	64	0	12	22
6	39	6	3	50
7	4	0	0	95
8	41	0	6	52
9	44	7	1	46
10	67	0	0	32
11	51	0	0	48
12	46	7	6	39
>M040	AWAATYWAWAATT	AATTWTWRATTWT	163	2.023	11.565	6.874	1.5e-10	9.6e-07
0	61	0	9	29
1	55	8	4	31
2	94	0	4	1
3	84	3	0	12
4	26	0	6	66
5	22	50	0	26
6	36	13	9	40
7	81	4	0	13
8	37	0	7	55
9	71	0	5	22
10	69	5	2	22
11	32	0	0	67
12	23	0	0	76
>M041	WTYAWTTAAAW	WTTTAAWTRAW	49	2.407	10.51	6.873	1.6e-05	0.026
0	35	14	2	47
1	2	10	2	84
2	17	46	2	34
3	67	3	26	2
4	60	0	0	39
5	17	0	0	82
6	19	24	0	56
7	71	0	9	19
8	98	0	0	1
9	74	0	0	25
10	61	5	0	32
>M042	WWAAWWWWTTTWAWH	DWTWAAAWWWWTTWW	125	2.092	11.458	6.769	1.3e-08	0.00011
0	32	3	11	53
1	44	0	11	44
2	81	0	9	8
3	91	8	0	0
4	62	3	1	32
5	51	15	0	32
6	58	3	2	35
7	43	6	6	43
8	28	0	2	68
9	11	11	0	76
10	26	13	4	54
11	53	9	1	35
12	70	0	4	25
13	41	3	0	55
14	30	30	0	39
>M043	AATWWTAWWTAWWATT	AATWWTAWWTAWWATT	57	2.34	13.049	6.736	2.5e-06	0.017
0	62	16	1	20
1	76	0	13	10
2	29	4	1	64
3	42	2	0	54
4	44	0	12	44
5	32	0	0	67
6	68	10	0	21
7	45	1	2	50
8	50	2	1	45
9	21	0	10	68
10	67	0	0	32
11	44	12	0	44
12	54	0	2	42
13	64	1	4	29
14	9	12	0	77
15	21	0	17	60
>M044	AWWTAAAWTTWWW	WWWAAWTTTAWWT	155	2.013	11.264	6.615	1.7e-09	1.4e-05
0	75	0	0	25
1	50	0	7	42
2	58	1	5	34
3	30	0	7	62
4	58	13	0	28
5	72	0	18	8
6	77	4	0	18
7	42	0	0	57
8	11	0	0	88
9	20	0	4	75
10	42	7	8	41
11	33	13	0	53
12	34	2	2	59
>M045	RWDWAAWTWWWAWTWWT	AWWAWTWWWAWTTWHWY	138	2.034	11.371	6.487	0	0
0	50	4	33	11
1	37	0	15	47
2	36	0	22	40
3	47	4	10	36
4	94	5	0	0
5	90	0	4	4
6	30	20	0	49
7	25	13	3	57
8	30	16	13	39
9	40	19	11	28
10	54	0	12	32
11	73	3	3	19
12	42	0	0	57
13	30	0	2	67
14	33	0	16	49
15	51	1	14	32
16	22	15	0	61
>M046	ATGCGCMTTTAAAB	VTTTAAAKGCGCAT	51	2.338	18.967	6.446	1.8e-05	0.087
0	52	20	3	24
1	0	10	6	83
2	0	0	100	0
3	0	88	0	11
4	3	0	96	0
5	0	100	0	0
6	37	48	0	13
7	6	13	26	54
8	0	0	0	100
9	3	0	0	96
10	100	0	0	0
11	100	0	0	0
12	78	3	0	18
13	6	32	32	29
>M047	AWAAWBDAWATTTH	DAAATWTHVWTTWT	77	2.205	10.904	6.429	1e-06	0.0047
0	48	23	7	20
1	61	0	6	31
2	67	10	3	18
3	83	3	12	0
4	53	7	0	38
5	4	40	23	32
6	37	0	37	25
7	97	0	2	0
8	47	5	0	46
9	61	7	0	30
10	26	0	1	72
11	0	8	0	91
12	26	8	8	55
13	35	25	9	29
>M048	AAAWHWWWAAATT	AATTTWWWDWTTT	142	2.018	10.029	6.403	7.5e-09	8.2e-05
0	56	7	8	26
1	82	11	0	6
2	75	14	0	9
3	45	0	3	51
4	34	30	0	34
5	40	0	13	45
6	46	17	0	35
7	45	9	1	44
8	67	2	13	16
9	94	5	0	0
10	69	1	0	28
11	25	11	5	57
12	16	11	1	70
>M049	WWAWHAAWWAWT	AWTWWTTDWTWW	122	2.061	8.963	6.388	3.3e-08	7.2e-05
0	52	8	5	34
1	58	2	3	36
2	69	0	2	28
3	29	1	11	57
4	31	43	0	25
5	67	0	29	3
6	76	10	0	12
7	32	0	3	64
8	58	7	3	30
9	65	10	8	14
10	43	0	0	56
11	29	8	0	62
>M050	TYGMAATHAAWD	HWTTDATTKCRA	37	2.423	12.43	6.339	6.9e-05	0.11
0	18	9	13	59
1	13	45	13	27
2	25	8	52	14
3	32	62	5	0
4	100	0	0	0
5	89	0	0	10
6	0	0	0	100
7	24	37	0	37
8	100	0	0	0
9	100	0	0	0
10	44	0	12	44
11	37	12	29	20
>M051	WAWAWWATWWTWTW	WAWAWWATWWTWTW	96	2.11	10.276	6.185	9.6e-08	0.00063
0	55	0	6	38
1	66	4	0	29
2	29	5	12	52
3	65	8	1	24
4	31	4	9	55
5	49	0	18	32
6	83	0	0	16
7	16	0	0	83
8	32	18	0	49
9	55	9	4	31
10	24	1	8	65
11	52	12	5	29
12	29	0	4	66
13	38	6	0	54
>M052	TYAWTTYWWTTHRAAWW	WWTTYDAAWWRAAWTRA	94	2.113	12.302	6.159	5.9e-07	0.0049
0	26	6	8	58
1	23	28	0	48
2	81	0	0	18
3	55	0	0	44
4	7	11	0	80
5	1	7	0	91
6	16	43	6	33
7	38	2	2	56
8	48	5	7	38
9	12	7	20	58
10	13	11	16	58
11	20	30	13	35
12	54	5	40	0
13	73	10	0	15
14	73	2	0	24
15	51	7	0	41
16	47	12	0	40
>M053	WAWWTWWTTTTT	AAAAAWWAWWTW	127	2.025	7.768	6.152	2.8e-08	0.0001
0	43	15	5	34
1	84	0	7	7
2	45	6	0	48
3	46	0	0	53
4	10	14	0	75
5	49	0	20	30
6	52	0	5	41
7	24	16	6	52
8	5	12	9	72
9	17	11	14	56
10	10	15	16	57
11	22	21	0	55
>M054	WTYGATHAAWWMA	TKWWTTDATCRAW	36	2.397	11.018	6.104	0.00016	0.29
0	39	17	13	30
1	30	8	0	61
2	0	60	0	40
3	21	0	63	15
4	96	0	0	4
5	29	0	5	65
6	22	22	13	41
7	82	0	17	0
8	88	0	0	11
9	58	4	0	37
10	64	0	0	35
11	52	28	4	16
12	56	20	0	24
>M055	TDTAMAGGCTCAMA	TKTGAGCCTKTAHA	50	2.297	19.513	6.09	8.8e-06	0.032
0	0	12	15	72
1	38	3	20	38
2	0	0	0	100
3	100	0	0	0
4	34	52	0	13
5	100	0	0	0
6	0	0	100	0
7	0	0	100	0
8	0	93	0	6
9	9	0	25	65
10	0	100	0	0
11	100	0	0	0
12	61	32	0	6
13	63	15	12	9
>M056	GCGCCTTTAAAGM	KCTTTAAAGGCGC	50	2.297	15.568	6.09	7.4e-06	0.019
0	17	0	72	10
1	0	71	7	21
2	4	0	69	26
3	0	83	16	0
4	17	77	0	5
5	11	0	0	88
6	13	6	3	77
7	8	5	0	86
8	100	0	0	0
9	100	0	0	0
10	93	0	0	6
11	19	16	55	9
12	56	33	0	10
>M057	TWAAAWWHRMAWW	WWTKYDWWTTTWA	58	2.249	10.318	6.069	8.3e-06	0.054
0	17	14	17	50
1	44	0	8	47
2	75	24	0	0
3	100	0	0	0
4	70	0	0	29
5	52	4	4	38
6	45	0	0	54
7	31	39	2	26
8	31	8	43	16
9	56	41	2	0
10	75	0	0	24
11	46	0	6	46
12	25	20	10	44
>M058	AWWAHWWWDTWWT	AWWAHWWWDTWWT	86	2.127	10.427	6.05	1.4e-06	0.0043
0	67	0	0	32
1	37	0	0	62
2	34	1	8	55
3	72	1	5	20
4	25	40	0	34
5	50	8	0	40
6	50	0	0	50
7	40	0	8	50
8	34	0	40	25
9	20	5	1	72
10	55	8	1	34
11	62	0	0	37
12	32	0	0	67
>M059	HWAWWTTWWTTTTW	WAAAAWWAAWWTWD	120	2.012	10.646	5.876	1.3e-07	0.0011
0	28	25	5	41
1	60	2	0	36
2	63	0	7	28
3	56	0	0	43
4	48	0	0	51
5	21	0	0	78
6	22	2	5	69
7	56	2	2	38
8	46	0	3	50
9	22	14	0	62
10	0	8	7	83
11	25	1	17	55
12	14	13	14	56
13	35	4	9	51
>M060	ATTTWTYGMW	WKCRAWAAAT	58	2.209	9.763	5.764	2.5e-05	0.054
0	87	0	7	5
1	13	4	0	82
2	0	0	0	100
3	0	0	0	100
4	31	8	0	60
5	10	12	23	54
6	19	43	8	28
7	0	23	76	0
8	38	42	0	19
9	41	11	11	35
>M061	TWAWTTTAHTWAATW	WATTWADTAAAWTWA	78	2.09	14.989	5.502	3.1e-06	0.02
0	21	0	0	78
1	38	0	0	61
2	84	11	0	4
3	58	0	0	41
4	13	1	4	80
5	8	11	14	66
6	19	12	0	67
7	61	8	0	30
8	31	34	11	22
9	0	0	0	100
10	43	0	0	56
11	88	2	0	8
12	94	0	0	5
13	11	25	3	59
14	47	14	0	38
>M062	WWHMWWWWKDWW	WWHMWWWWKDWW	77	2.092	6.742	5.485	2e-09	5.8e-06
0	48	1	0	50
1	59	0	0	40
2	37	20	3	37
3	40	30	11	17
4	33	0	20	45
5	44	0	16	39
6	39	16	0	44
7	45	20	0	33
8	17	11	30	40
9	37	3	20	37
10	39	0	0	60
11	49	1	1	48
>M063	GGGTCTYSVMACGAB	VTCGTKBSRAGACCC	53	2.191	18.092	5.434	3.6e-05	0.15
0	6	13	56	24
1	0	0	100	0
2	0	0	96	3
3	0	0	0	100
4	0	100	0	0
5	6	10	13	70
6	3	41	20	34
7	13	38	38	10
8	24	24	44	6
9	57	42	0	0
10	76	0	23	0
11	0	100	0	0
12	0	0	100	0
13	100	0	0	0
14	6	37	28	28
>M064	TTWAAWTYWWWTHAAWT	AWTTDAWWWRAWTTWAA	83	2.058	14.279	5.38	5.6e-06	0.031
0	16	0	9	73
1	6	9	6	77
2	40	0	0	59
3	71	0	25	3
4	77	0	0	22
5	36	2	0	60
6	6	25	6	61
7	4	32	0	63
8	35	9	0	54
9	33	21	0	45
10	37	13	4	44
11	2	6	10	79
12	28	28	5	37
13	67	17	15	0
14	100	0	0	0
15	38	0	6	55
16	20	14	0	65
>M065	TTAAAWAWTWWTTWATW	WATWAAWWAWTWTTTAA	79	2.063	13.632	5.308	1.7e-06	0.011
0	26	0	17	55
1	21	9	0	68
2	57	14	7	20
3	90	0	10	0
4	51	10	17	20
5	37	6	3	52
6	73	4	0	21
7	64	0	0	35
8	14	11	5	69
9	32	7	0	60
10	46	0	0	53
11	26	10	0	62
12	28	0	14	57
13	42	14	3	39
14	92	0	7	0
15	25	10	1	62
16	34	0	0	65
>M066	CATGCCTACATG	CATGTAGGCATG	34	2.283	22.382	5.233	0	0
0	0	100	0	0
1	100	0	0	0
2	0	0	0	100
3	0	0	91	8
4	0	100	0	0
5	0	81	18	0
6	0	0	0	100
7	100	0	0	0
8	12	88	0	0
9	100	0	0	0
10	0	0	0	100
11	0	0	100	0
>M067	GTACATGCCTAG	CTAGGCATGTAC	34	2.283	22.306	5.233	1.5e-10	5.3e-07
0	0	8	91	0
1	0	0	0	100
2	100	0	0	0
3	8	91	0	0
4	100	0	0	0
5	0	0	0	100
6	0	0	100	0
7	0	100	0	0
8	0	95	0	4
9	0	0	0	100
10	100	0	0	0
11	0	4	88	8
>M068	TGCGCYTTTAAAVA	TBTTTAAARGCGCA	52	2.154	16.677	5.126	8.3e-06	0.032
0	17	0	14	68
1	0	13	76	10
2	0	65	12	22
3	0	0	93	6
4	0	70	10	20
5	14	35	15	35
6	0	0	0	100
7	0	0	0	100
8	0	3	3	93
9	70	0	26	3
10	100	0	0	0
11	100	0	0	0
12	29	35	25	9
13	69	15	0	15
>M069	TDAAWDHATYRWWWWTTW	WAAWWWWYRATDHWTTHA	48	2.17	12.903	5.085	0.00018	1
0	20	20	0	60
1	25	17	22	34
2	81	10	8	0
3	100	0	0	0
4	36	13	4	45
5	43	9	22	25
6	25	30	4	39
7	96	3	0	0
8	25	0	13	60
9	0	43	2	54
10	41	8	50	0
11	45	0	4	50
12	39	9	9	42
13	51	9	4	34
14	52	3	0	44
15	31	0	0	68
16	19	24	3	52
17	47	0	22	30
>M070	WTAATYTMACWHCAWW	WWTGDWGTKARATTAW	34	2.254	15.088	5.044	0.0002	1
0	40	15	0	45
1	19	9	0	71
2	88	12	0	0
3	100	0	0	0
4	25	25	0	50
5	19	28	0	52
6	0	0	0	100
7	29	51	15	4
8	81	18	0	0
9	0	78	21	0
10	47	4	0	47
11	36	26	15	21
12	6	71	0	22
13	100	0	0	0
14	38	14	19	28
15	40	9	9	40
>M071	WAAAWHCYATTTTT	AAAAATRGDWTTTW	37	2.23	16.459	5.032	0.0005	1
0	35	10	0	55
1	57	19	4	19
2	100	0	0	0
3	100	0	0	0
4	38	9	0	52
5	22	39	1	36
6	0	71	0	28
7	7	33	0	59
8	100	0	0	0
9	27	4	0	68
10	4	0	0	95
11	0	0	0	100
12	13	13	0	73
13	0	25	8	66
>M072	WAAGTWTTMMH	DKKAAWACTTW	37	2.23	13.108	5.032	0.0005	0.7584
0	51	4	4	40
1	79	0	0	20
2	100	0	0	0
3	0	0	82	17
4	0	0	0	100
5	33	9	0	57
6	0	0	0	100
7	4	0	0	95
8	33	51	0	15
9	36	48	10	4
10	39	34	0	26
>M073	ATATGCCTACGT	ACGTAGGCATAT	39	2.217	23.128	5.032	1e-08	2.6e-05
0	100	0	0	0
1	0	0	0	100
2	100	0	0	0
3	0	0	0	100
4	0	0	100	0
5	0	100	0	0
6	0	100	0	0
7	0	0	0	100
8	100	0	0	0
9	0	100	0	0
10	11	0	88	0
11	0	7	0	92
>M074	KNCGAGACCCMM	KKGGGTCTCGNM	39	2.217	17.071	5.032	0.0004	0.5573
0	21	4	30	43
1	18	22	27	31
2	0	100	0	0
3	0	0	100	0
4	100	0	0	0
5	0	0	100	0
6	100	0	0	0
7	0	100	0	0
8	0	100	0	0
9	0	96	4	0
10	41	45	8	4
11	50	29	0	20
>M075	WAAWTWWWTWWAWW	WWTWWAWWWAWTTW	72	2.045	12.897	4.966	3e-05	0.14
0	60	0	2	37
1	92	6	0	1
2	79	0	0	20
3	64	2	0	33
4	11	14	16	57
5	44	0	18	37
6	26	23	2	47
7	50	16	2	29
8	0	1	0	98
9	32	6	9	51
10	63	0	0	36
11	100	0	0	0
12	50	0	2	46
13	28	8	8	53
>M076	YVHRWAAATYGAHW	WDTCRATTTWYDBR	70	2.047	11.223	4.926	3.7e-05	0.12
0	13	27	16	43
1	27	33	38	0
2	24	35	12	27
3	29	0	57	13
4	51	2	16	30
5	100	0	0	0
6	100	0	0	0
7	71	0	0	28
8	7	0	0	92
9	10	31	0	58
10	29	9	60	1
11	70	7	22	0
12	23	39	13	23
13	46	5	12	35
>M077	WWATYAWTWAWTT	AAWTWAWTRATWW	54	2.108	10.432	4.873	0.00014	0.28
0	47	14	9	28
1	49	0	23	27
2	57	15	0	27
3	1	0	11	87
4	12	50	0	37
5	69	0	29	1
6	52	0	19	28
7	26	5	13	54
8	54	0	17	28
9	100	0	0	0
10	62	0	0	37
11	13	13	13	60
12	0	9	9	81
>M078	YDYYTTWWAAAWM	KWTTTWWAARRHR	53	2.111	10.316	4.857	0.00016	0.48
0	16	43	8	32
1	31	0	37	31
2	18	54	0	27
3	16	29	12	41
4	25	0	0	74
5	0	0	5	94
6	41	0	0	58
7	50	18	0	31
8	87	0	8	4
9	96	3	0	0
10	74	0	18	6
11	46	15	11	26
12	42	34	8	14
>M079	TATAAAWTTTWDW	WHWAAAWTTTATA	33	2.226	13.678	4.819	0.0009	1
0	21	10	5	63
1	100	0	0	0
2	0	0	0	100
3	47	21	10	21
4	91	4	4	0
5	74	25	0	0
6	61	0	0	38
7	0	0	0	100
8	20	15	10	55
9	3	0	18	78
10	52	0	0	47
11	33	9	28	28
12	53	4	4	38
>M080	TWWTTKVBRAAWA	TWTTYVBMAAWWA	33	2.226	11.858	4.819	0.00019	0.32
0	26	10	10	53
1	45	0	0	54
2	65	0	0	34
3	0	0	0	100
4	0	0	0	100
5	21	6	45	26
6	26	26	42	5
7	0	34	27	37
8	33	0	58	8
9	80	0	19	0
10	72	0	0	27
11	52	14	0	33
12	63	9	0	27
>M081	GCATGTAGGCAT	ATGCCTACATGC	33	2.226	21.072	4.819	1.2e-08	2.8e-05
0	12	0	87	0
1	0	91	0	8
2	100	0	0	0
3	0	0	0	100
4	0	0	84	16
5	0	0	0	100
6	100	0	0	0
7	0	0	100	0
8	0	0	100	0
9	0	100	0	0
10	80	0	20	0
11	0	16	0	84
>M082	AAWATTAATWTT	AAWATTAATWTT	47	2.129	11.618	4.768	0.0003	0.4275
0	77	1	2	17
1	77	4	6	12
2	45	1	0	53
3	80	0	0	19
4	21	13	0	65
5	7	19	0	73
6	73	0	19	7
7	65	0	13	21
8	19	0	0	80
9	53	0	1	45
10	13	6	3	76
11	17	2	1	77
>M083	ADARTGWTCAAYT	ARTTGAWCAYTHT	45	2.137	14.961	4.742	0.00013	0.28
0	61	0	15	23
1	39	0	21	39
2	96	0	0	3
3	37	0	50	12
4	0	0	0	100
5	0	0	90	10
6	36	0	12	52
7	0	0	3	96
8	23	69	5	2
9	100	0	0	0
10	100	0	0	0
11	18	22	18	40
12	15	7	11	66
>M084	YWCCWMAATTTTTCWR	YWGAAAAATTKWGGWR	43	2.145	13.797	4.717	0.0003	1
0	14	37	0	48
1	37	16	16	29
2	0	65	2	32
3	2	59	18	20
4	50	0	7	42
5	50	29	16	4
6	86	0	0	13
7	78	0	0	21
8	7	0	0	92
9	0	0	0	100
10	20	12	8	59
11	12	16	12	59
12	0	16	0	83
13	0	70	2	27
14	34	0	19	46
15	50	0	34	15
>M085	WWATTGHWKDRAAWW	WWTTYHMWDCAATWW	43	2.145	13.856	4.717	0.0004	1
0	50	9	4	35
1	42	4	0	52
2	81	0	0	18
3	0	0	3	96
4	0	0	0	100
5	16	1	56	25
6	34	25	0	39
7	31	10	4	52
8	15	15	26	42
9	25	2	43	28
10	34	7	48	9
11	100	0	0	0
12	100	0	0	0
13	56	12	0	30
14	36	8	0	55
>M086	YWHCGCWWAAAAM	KTTTTWWGCGDWR	40	2.158	12.103	4.685	0.0006	1
0	18	36	4	40
1	50	0	18	31
2	31	41	0	27
3	0	65	5	29
4	0	0	68	31
5	0	75	21	3
6	27	13	18	40
7	38	19	4	38
8	100	0	0	0
9	100	0	0	0
10	100	0	0	0
11	77	0	0	22
12	37	33	12	16
>M087	AHDCGTTAAATT	AATTTAACGHDT	38	2.168	11.785	4.667	0.0007	1
0	78	5	11	5
1	37	31	0	31
2	28	0	30	41
3	0	76	1	22
4	5	20	65	8
5	5	5	16	73
6	23	5	23	48
7	100	0	0	0
8	100	0	0	0
9	89	0	0	10
10	13	1	0	85
11	20	10	15	53
>M088	SYCRATTTWCRC	GYGWAAATYGRS	34	2.191	12.879	4.642	0.0011	1
0	5	36	47	10
1	5	52	0	42
2	0	100	0	0
3	41	0	58	0
4	75	0	0	25
5	0	0	0	100
6	0	0	0	100
7	0	0	0	100
8	24	8	19	47
9	25	54	0	20
10	43	4	43	9
11	14	52	14	19
>M089	AAWTTTWAAAWTT	AAWTTTWAAAWTT	32	2.204	10.018	4.638	7.3e-06	0.019
0	74	10	5	10
1	85	0	0	14
2	62	0	0	37
3	0	8	12	80
4	24	21	0	54
5	17	15	19	47
6	36	13	13	36
7	47	19	15	17
8	54	0	21	24
9	80	12	8	0
10	37	0	0	62
11	14	2	0	83
12	11	7	11	70
>M090	GTAAAKMGAMAHD	HDTKTCKMTTTAC	55	2.069	13.734	4.63	0.00019	0.78
0	9	24	60	5
1	29	0	0	70
2	100	0	0	0
3	100	0	0	0
4	100	0	0	0
5	9	0	52	38
6	44	48	5	1
7	13	0	60	25
8	60	0	27	12
9	42	57	0	0
10	100	0	0	0
11	30	30	8	30
12	39	4	21	35
>M091	WTCGRCMAATYTGYAAAT	ATTTRCARATTKGYCGAW	53	2.073	16.899	4.592	0.0002	1
0	48	6	10	33
1	22	14	8	54
2	0	64	14	21
3	14	8	76	0
4	38	11	34	15
5	11	50	15	23
6	52	44	0	3
7	100	0	0	0
8	91	0	0	8
9	0	0	0	100
10	4	45	4	44
11	3	0	28	67
12	8	14	57	19
13	14	54	0	31
14	100	0	0	0
15	96	0	0	3
16	75	3	3	17
17	25	6	6	60
>M092	TTRATTTWAAWWAADW	WHTTWWTTWAAATYAA	64	2.024	13.632	4.584	0.0001	0.56
0	27	0	14	58
1	24	16	1	58
2	54	2	29	12
3	68	0	0	31
4	16	0	0	83
5	0	0	0	100
6	25	5	8	60
7	30	7	11	50
8	64	5	5	25
9	58	0	17	23
10	59	0	8	31
11	56	2	2	37
12	89	10	0	0
13	84	0	9	5
14	29	0	29	41
15	33	7	0	58
>M093	TTAAWTTWRYTW	WARYWAAWTTAA	52	2.075	10.005	4.572	0.0003	0.3942
0	9	25	4	60
1	0	25	22	52
2	84	4	0	11
3	100	0	0	0
4	60	0	0	39
5	0	0	0	100
6	9	11	5	73
7	47	5	16	30
8	51	0	29	19
9	10	37	15	37
10	19	24	3	52
11	39	0	16	44
>M094	ATHWAATWWAWW	WWTWWATTWDAT	44	2.095	10.605	4.425	0.0006	0.745
0	56	16	1	26
1	19	10	5	63
2	37	20	4	37
3	57	0	11	30
4	100	0	0	0
5	92	0	0	7
6	16	0	0	83
7	28	21	0	50
8	60	0	5	33
9	95	0	4	0
10	28	14	14	42
11	28	5	10	55
>M095	TWAAMRTTTWTT	AAWAAAYKTTWA	44	2.095	12.177	4.425	0.0006	0.745
0	26	4	8	61
1	33	8	8	50
2	89	0	0	10
3	100	0	0	0
4	46	34	0	19
5	43	0	41	14
6	18	0	0	81
7	0	0	10	89
8	0	0	7	92
9	44	0	0	55
10	19	7	7	66
11	19	15	3	62
>M096	WVAATTWYRWWWCKKH	DMMGWWWYRWAATTBW	32	2.169	12.883	4.419	0.0016	1
0	44	0	0	55
1	33	22	27	16
2	95	0	4	0
3	86	0	0	13
4	4	0	0	95
5	0	0	0	100
6	38	16	11	33
7	22	27	5	44
8	44	0	33	22
9	51	5	16	27
10	58	5	1	35
11	30	16	12	40
12	31	68	0	0
13	0	0	60	39
14	15	15	25	45
15	42	23	0	33
>M097	HDMAATTAAHTTWD	HWAADTTAATTKHD	32	2.169	12.367	4.419	0.0005	1
0	22	38	5	33
1	22	16	22	38
2	48	46	2	2
3	100	0	0	0
4	81	0	0	18
5	0	0	0	100
6	17	13	0	69
7	76	0	0	23
8	90	0	0	9
9	39	27	5	27
10	29	0	6	64
11	18	17	4	60
12	57	0	8	34
13	38	9	23	28
>M098	AAATTTHYRTW	WAYRDAAATTT	32	2.169	11.044	4.418	0.0016	1
0	53	5	26	15
1	100	0	0	0
2	100	0	0	0
3	0	0	0	100
4	0	0	0	100
5	10	0	29	60
6	21	34	7	36
7	0	35	12	52
8	31	11	39	17
9	28	4	9	58
10	28	0	23	47
>M099	GGCATGTAGGCA	TGCCTACATGCC	32	2.169	22.174	4.418	7.6e-07	0.0015
0	0	0	81	18
1	0	0	100	0
2	0	100	0	0
3	100	0	0	0
4	0	0	0	100
5	0	0	100	0
6	0	0	0	100
7	100	0	0	0
8	0	0	100	0
9	0	0	100	0
10	0	96	0	3
11	78	14	0	7
>M100	TDMAATWWAAAAWTWW	WWAWTTTTWWATTKHA	43	2.098	11.693	4.408	0.0006	1
0	30	4	0	65
1	34	9	25	30
2	44	40	14	0
3	73	3	9	13
4	63	8	0	27
5	0	0	0	100
6	26	4	15	52
7	57	10	0	31
8	67	0	18	13
9	74	3	0	21
10	90	0	0	9
11	63	21	8	6
12	48	10	1	39
13	20	20	7	51
14	46	8	8	36
15	36	0	19	44
>M101	TAGGCATGTAGG	CCTACATGCCTA	31	2.112	20.737	4.032	1.2e-05	0.02
0	0	14	0	85
1	81	11	0	7
2	0	0	100	0
3	0	0	100	0
4	0	100	0	0
5	100	0	0	0
6	0	0	0	100
7	0	0	90	9
8	0	0	0	100
9	100	0	0	0
10	0	0	85	14
11	23	0	76	0
>M102	CKYCTTKAAARMG	CKYTTTMAAGRMG	32	2.025	16.44	3.563	1.4e-05	0.033
0	15	79	0	5
1	0	0	52	47
2	0	59	0	40
3	31	65	3	0
4	0	0	0	100
5	0	0	0	100
6	17	11	29	41
7	100	0	0	0
8	100	0	0	0
9	100	0	0	0
10	39	14	46	0
11	50	35	0	15
12	15	0	79	5

## Sheet: ZC204.12
Parameters:	motifsGeneratedBy=patternScan(1.0)	input=jfuxman-ZC204-12p_txt.fa	Control=jfuxman-ZC204-12n_txt.fa	ScanRepeats=0	Strand=0	ScoreRatio=1	ScoreInfo=0	ScoreRepeat=0	AdjustCG=0	Presence=0	MinRatio=2.0000	FDR=0.0500
Name	Pattern	PatternRev	Freq	Ratio	Info	Score	p	FDR
>M001	AAAAAWWTTH	DAAWWTTTTT	751	2.253	10.17	20.506	0	0
0	58	15	11	14
1	86	0	9	4
2	98	0	1	0
3	90	0	0	9
4	97	0	0	2
5	58	0	0	41
6	50	0	0	50
7	14	15	10	60
8	15	7	15	61
9	31	22	2	42
>M002	WTWTTHTWNWADAAWAW	WTWTTHTWNWADAAWAW	645	2.222	12.17	18.324	0	0
0	52	0	5	41
1	28	0	0	71
2	57	0	0	42
3	17	0	0	82
4	4	12	0	83
5	23	30	11	34
6	12	15	11	60
7	28	18	14	37
8	32	17	17	32
9	37	14	18	28
10	60	11	15	12
11	34	11	30	23
12	83	0	12	4
13	82	0	0	17
14	42	0	0	57
15	71	0	0	28
16	41	5	0	52
>M003	AAAAAWWWWWAWTTTY	RAAAWTWWWWWTTTTT	848	2.111	16.325	18.046	0	0
0	88	0	2	8
1	85	2	11	0
2	100	0	0	0
3	97	0	0	2
4	85	5	0	9
5	30	11	2	55
6	32	15	5	45
7	28	18	11	40
8	40	11	14	33
9	58	0	9	31
10	58	0	13	27
11	45	0	0	54
12	0	0	0	100
13	7	0	0	92
14	1	21	0	77
15	12	32	7	47
>M004	WWWWTTTWWWAAAAATT	AATTTTTWWWAAAWWWW	878	2.079	17.246	17.525	0	0
0	60	4	0	34
1	54	0	1	43
2	57	0	0	42
3	51	0	0	48
4	5	0	0	94
5	9	1	0	88
6	8	16	6	69
7	30	15	9	44
8	38	8	11	41
9	43	8	16	32
10	67	12	12	6
11	77	3	8	11
12	100	0	0	0
13	100	0	0	0
14	91	0	0	8
15	28	3	0	68
16	22	3	1	72
>M005	AAAAAAAWWT	AWWTTTTTTT	794	2.111	10.986	17.395	0	0
0	61	10	11	17
1	60	15	10	14
2	90	0	10	0
3	94	0	2	2
4	100	0	0	0
5	91	0	0	8
6	87	3	0	9
7	50	0	0	50
8	42	10	4	42
9	4	18	10	67
>M006	WTWTTNTWWANAAWAW	WTWTTNTWWANAAWAW	540	2.22	12.282	16.731	0	0
0	50	0	1	47
1	29	0	0	70
2	58	0	0	41
3	13	0	0	86
4	3	16	0	80
5	22	29	17	30
6	7	20	14	57
7	27	17	16	38
8	38	16	17	27
9	57	14	20	7
10	30	17	29	22
11	80	0	16	3
12	86	0	0	13
13	41	0	0	58
14	70	0	0	29
15	47	1	0	50
>M007	AWAWWTTTWWAAAAAWT	AWTTTTTWWAAAWWTWT	931	2.011	17.546	16.239	0	0
0	61	0	10	28
1	54	0	0	45
2	91	0	0	8
3	51	0	0	48
4	54	0	0	45
5	6	3	1	87
6	5	17	3	74
7	18	18	10	51
8	36	15	15	32
9	50	7	15	26
10	75	5	7	12
11	86	1	11	0
12	100	0	0	0
13	100	0	0	0
14	86	0	0	13
15	34	0	0	65
16	25	10	0	63
>M008	WAAAATWWWWWATTTTW	WAAAATWWWWWATTTTW	456	2.194	12.502	14.886	0	0
0	52	7	11	28
1	78	0	10	10
2	50	7	21	21
3	91	0	0	8
4	72	9	0	17
5	27	13	0	59
6	57	7	0	35
7	34	12	0	53
8	37	12	12	37
9	53	0	12	34
10	35	0	7	57
11	59	0	13	27
12	17	0	9	72
13	8	0	0	91
14	21	21	7	50
15	10	10	0	78
16	28	11	7	52
>M009	WTTTTHWHWHWAAAAAW	WTTTTTWDWDWDAAAAW	622	2.046	15.227	14.033	0	0
0	37	0	8	53
1	28	0	3	67
2	13	0	0	86
3	0	0	0	100
4	4	14	0	81
5	23	30	12	34
6	29	17	8	44
7	37	22	16	22
8	41	20	15	23
9	32	20	9	36
10	48	8	10	32
11	81	2	2	13
12	100	0	0	0
13	100	0	0	0
14	76	0	0	23
15	69	0	0	30
16	36	9	0	54
>M010	AAAAAAWTWT	AWAWTTTTTT	608	2.033	9.856	13.561	0	0
0	66	4	9	19
1	54	14	19	11
2	95	0	1	3
3	85	0	0	14
4	97	0	0	2
5	69	3	0	27
6	59	0	0	40
7	11	0	1	87
8	26	14	15	42
9	14	9	9	66
>M011	WNAAAATWTYDWW	WWHRAWATTTTNW	166	2.523	11.29	13.483	0	0
0	47	4	0	48
1	28	21	31	18
2	79	11	8	0
3	98	1	0	0
4	100	0	0	0
5	71	0	0	28
6	33	0	0	66
7	32	5	0	61
8	0	7	10	82
9	10	36	12	40
10	28	16	34	19
11	42	4	0	53
12	30	6	18	45
>M012	TAAAAWTTBGA	TCVAAWTTTTA	65	2.926	11.136	12.891	4.1e-10	3.4e-06
0	20	23	7	48
1	93	2	0	3
2	100	0	0	0
3	100	0	0	0
4	77	0	0	22
5	50	0	13	36
6	29	0	0	70
7	5	9	9	76
8	1	38	25	34
9	2	14	64	19
10	53	22	0	24
>M013	TGCGCCTTTAAAVA	TBTTTAAAGGCGCA	57	2.861	17.75	11.632	3.5e-10	3.9e-06
0	5	8	5	80
1	0	12	70	17
2	0	100	0	0
3	20	0	79	0
4	3	70	14	12
5	12	63	2	22
6	0	0	0	100
7	0	0	0	100
8	0	0	0	100
9	63	0	30	5
10	100	0	0	0
11	97	0	0	2
12	26	37	24	11
13	60	8	3	27
>M014	WWWTTNTNANAAWWW	WWWTTNTNANAAWWW	482	2.006	11.395	11.594	0	0
0	52	0	0	47
1	35	0	0	64
2	59	0	0	40
3	14	0	4	81
4	6	18	6	68
5	20	31	20	26
6	0	19	14	66
7	30	19	19	30
8	66	14	19	0
9	26	20	31	20
10	68	6	18	6
11	81	4	0	14
12	40	0	0	59
13	64	0	0	35
14	47	0	0	52
>M015	WAAAAWTTAAWTTTTW	WAAAAWTTAAWTTTTW	78	2.711	12.553	11.59	0	0
0	47	6	19	25
1	78	5	15	0
2	80	0	8	10
3	69	0	5	24
4	65	3	1	30
5	44	0	0	55
6	20	0	15	63
7	2	25	17	55
8	55	17	25	2
9	63	15	0	20
10	55	0	0	44
11	30	1	3	65
12	24	5	0	69
13	10	8	0	80
14	1	15	6	76
15	25	19	8	47
>M016	WTTTTMTDAAAAWW	WWTTTTHAKAAAAW	173	2.335	11.668	11.18	0	0
0	42	15	4	38
1	31	0	4	63
2	22	0	8	68
3	5	10	9	74
4	5	12	24	57
5	41	32	8	17
6	20	23	0	55
7	20	13	36	28
8	80	0	11	8
9	100	0	0	0
10	100	0	0	0
11	86	0	0	13
12	52	6	0	41
13	39	12	6	41
>M017	WAAAAWWWWWWTTTTW	WAAAAWWWWWWTTTTW	381	2.042	11.056	10.948	0	0
0	53	6	7	33
1	81	1	9	7
2	48	7	22	21
3	73	10	0	15
4	70	6	0	22
5	28	19	0	52
6	55	7	0	37
7	47	7	0	44
8	44	0	7	47
9	37	0	7	55
10	52	0	19	28
11	22	0	6	70
12	15	0	10	73
13	21	22	7	48
14	8	8	1	80
15	33	7	6	53
>M018	YDAAAAHDCKCRWW	WWYGMGHDTTTTHR	56	2.759	12.027	10.609	3.6e-08	0.0002
0	0	40	11	47
1	19	12	36	31
2	85	0	14	0
3	100	0	0	0
4	100	0	0	0
5	100	0	0	0
6	42	27	0	30
7	30	7	22	39
8	19	53	0	26
9	7	0	57	34
10	12	60	21	6
11	35	0	62	1
12	29	22	2	44
13	43	5	17	32
>M019	WWAAAAAWTTHDTW	WAHDAAWTTTTTWW	86	2.562	11.696	10.488	3.4e-10	3.9e-06
0	32	1	13	52
1	41	6	10	41
2	76	5	17	0
3	79	0	0	20
4	88	1	10	0
5	93	4	0	1
6	87	5	0	6
7	36	0	0	63
8	0	8	13	78
9	0	6	15	77
10	22	32	10	33
11	29	10	31	28
12	20	22	5	51
13	44	1	14	39
>M020	AATTWWWTTCRAA	TTYGAAWWWAATT	74	2.582	11.929	10.054	5e-09	5.5e-05
0	96	0	0	3
1	93	0	3	3
2	27	0	0	72
3	12	0	0	87
4	37	12	0	50
5	40	2	0	56
6	36	4	9	48
7	8	0	12	79
8	0	5	9	84
9	1	64	14	19
10	43	13	40	2
11	46	19	17	17
12	59	4	9	26
>M021	AAAWWTTYRWT	AWYRAAWWTTT	155	2.258	10.13	9.681	0	0
0	60	7	18	14
1	84	10	5	0
2	98	0	1	0
3	57	0	0	42
4	45	0	0	54
5	1	0	0	98
6	0	9	10	79
7	4	32	8	54
8	33	10	40	15
9	42	11	11	34
10	27	0	14	58
>M022	AAAAWWTW	WAWWTTTT	306	2.018	8.482	9.474	0	0
0	64	4	18	12
1	98	0	1	0
2	96	0	0	3
3	95	0	0	4
4	50	0	0	49
5	47	4	0	48
6	6	14	10	67
7	26	16	17	40
>M023	WADAATATTHTW	WADAATATTHTW	312	2.004	8.274	9.357	0	0
0	41	11	0	47
1	62	12	22	4
2	32	16	30	22
3	56	18	0	26
4	84	0	7	7
5	25	0	0	74
6	74	0	0	25
7	7	7	0	84
8	26	0	18	56
9	22	30	16	32
10	6	20	12	62
11	47	0	11	41
>M024	WWAAAAWHTYAAAWW	WWTTTRADWTTTTWW	205	2.111	13.693	9.03	0	0
0	41	5	0	53
1	42	7	11	38
2	93	6	0	0
3	100	0	0	0
4	97	0	0	2
5	74	0	0	25
6	43	15	5	34
7	30	21	14	34
8	30	0	1	68
9	21	27	7	43
10	60	8	27	4
11	80	9	9	0
12	74	0	0	25
13	44	1	5	48
14	51	0	1	47
>M025	WTAAWWTTTYDWWWAAW	WTTWWWHRAAAWWTTAW	130	2.246	15.056	8.811	0	0
0	30	1	12	54
1	20	12	4	61
2	88	6	4	0
3	94	0	0	5
4	40	6	0	53
5	50	0	0	50
6	6	12	1	79
7	4	5	0	90
8	0	2	15	81
9	14	32	9	43
10	44	6	25	23
11	55	0	10	33
12	43	0	7	49
13	42	14	0	43
14	90	3	6	0
15	86	0	2	11
16	37	12	3	46
>M026	TTCDAWTTTTHYKYMA	TKRMRDAAAAWTHGAA	52	2.581	13.999	8.755	5.8e-07	0.0027
0	5	23	1	68
1	13	22	4	59
2	21	72	0	6
3	37	0	31	31
4	47	20	13	17
5	52	0	12	36
6	0	0	0	100
7	0	0	0	100
8	0	0	0	100
9	0	2	0	97
10	34	30	0	34
11	0	54	9	36
12	10	0	54	34
13	15	46	12	26
14	45	25	16	12
15	60	3	7	28
>M027	AAAWWTYV	BRAWWTTT	134	2.198	6.239	8.386	0	0
0	63	10	26	0
1	93	4	0	2
2	77	0	0	22
3	45	0	0	54
4	52	7	0	40
5	6	4	15	73
6	17	26	15	40
7	37	19	26	17
>M028	TWTAMAGGCTCAAA	TTTGAGCCTKTAWA	50	2.543	19.024	8.306	1.3e-06	0.0044
0	9	25	12	53
1	32	12	16	38
2	0	0	0	100
3	100	0	0	0
4	39	60	0	0
5	100	0	0	0
6	0	0	100	0
7	0	0	100	0
8	0	100	0	0
9	15	3	27	54
10	0	100	0	0
11	100	0	0	0
12	62	26	2	8
13	57	6	21	15
>M029	WAAAAATYRATW	WATYRATTTTTW	208	2.04	12.716	8.17	0	0
0	32	8	0	59
1	65	4	0	30
2	95	2	1	0
3	100	0	0	0
4	97	0	0	2
5	68	0	0	31
6	24	0	0	76
7	0	50	1	48
8	39	13	39	8
9	78	13	1	6
10	16	10	1	72
11	32	19	5	42
>M030	DWCTDHAAACBDCAAM	KTTGHVGTTTDHAGWH	64	2.435	13.962	8.151	5e-08	0.00033
0	36	7	20	36
1	34	7	18	39
2	0	93	6	0
3	16	0	13	70
4	30	0	30	38
5	38	23	12	25
6	95	4	0	0
7	97	2	0	0
8	100	0	0	0
9	14	83	2	0
10	5	28	25	41
11	35	2	23	38
12	26	72	1	0
13	82	18	0	0
14	58	14	11	16
15	33	45	7	14
>M031	WDAAAAWWTYRAWW	WWTYRAWWTTTTHW	176	2.082	11.952	8.058	0	0
0	43	5	0	51
1	33	4	24	37
2	70	0	22	6
3	94	5	0	0
4	92	1	0	6
5	86	0	0	13
6	43	0	6	50
7	40	0	0	60
8	14	1	16	67
9	0	42	7	50
10	42	13	32	12
11	53	22	0	23
12	40	4	2	52
13	43	0	2	54
>M032	KTAAAAWWTSGCMY	RKGCSAWWTTTTAM	37	2.611	13.146	8.008	1.1e-05	0.054
0	14	10	32	42
1	14	19	10	55
2	95	0	4	0
3	100	0	0	0
4	100	0	0	0
5	100	0	0	0
6	46	14	5	32
7	28	14	5	51
8	14	5	23	55
9	0	32	47	20
10	0	0	89	10
11	30	70	0	0
12	34	37	11	16
13	17	34	0	47
>M033	MTGCGCCTTTAAAB	VTTTAAAGGCGCAK	50	2.492	20.164	7.883	1.3e-06	0.0053
0	36	36	16	10
1	3	6	3	87
2	0	0	100	0
3	0	97	0	2
4	0	0	100	0
5	0	100	0	0
6	29	64	0	6
7	0	3	30	66
8	0	0	0	100
9	0	0	0	100
10	94	0	0	5
11	100	0	0	0
12	84	6	0	9
13	9	25	31	34
>M034	TGCGCCTTTAAASA	TSTTTAAAGGCGCA	41	2.549	18.978	7.793	3.5e-08	0.0002
0	0	3	0	96
1	3	7	70	19
2	0	84	0	15
3	11	5	83	0
4	0	100	0	0
5	0	100	0	0
6	21	7	0	71
7	18	0	0	81
8	11	4	16	68
9	100	0	0	0
10	100	0	0	0
11	100	0	0	0
12	10	37	41	10
13	60	13	0	26
>M035	YNWWWTTTTDYD	HRHAAAAWWWNR	103	2.209	8.838	7.568	6.2e-09	5.1e-05
0	13	34	0	52
1	30	27	24	17
2	47	10	0	42
3	46	0	7	45
4	33	5	5	54
5	13	0	0	86
6	4	0	5	90
7	0	0	0	100
8	16	4	0	79
9	33	16	22	27
10	13	26	16	43
11	42	5	26	25
>M036	WWWTTTTYD	HRAAAAWWW	191	2.016	8.224	7.553	0	0
0	41	4	19	34
1	49	0	10	40
2	39	1	0	59
3	1	0	3	95
4	5	0	0	94
5	6	0	0	93
6	0	20	7	71
7	15	28	7	48
8	31	7	32	28
>M037	WTTTTHDWHAWAAAAW	WTTTTWTDWHDAAAAW	159	2.067	14.764	7.527	0	0
0	43	0	8	47
1	12	4	1	82
2	10	0	0	89
3	7	0	0	92
4	4	14	0	81
5	32	27	12	28
6	39	15	23	21
7	32	10	12	44
8	35	18	13	32
9	60	13	4	21
10	62	2	0	34
11	86	0	13	0
12	100	0	0	0
13	98	0	0	1
14	71	8	0	20
15	44	15	0	39
>M038	DTAAAGGCGCAA	TTGCGCCTTTAH	52	2.436	17.566	7.525	1.2e-06	0.0031
0	28	9	28	34
1	0	6	6	87
2	100	0	0	0
3	100	0	0	0
4	100	0	0	0
5	19	10	50	20
6	0	0	100	0
7	0	94	0	5
8	0	0	100	0
9	0	100	0	0
10	85	0	14	0
11	60	30	0	9
>M039	HTHAAAAAWHT	ADWTTTTTDAD	89	2.252	10.53	7.518	1.4e-08	4.1e-05
0	42	25	0	31
1	10	11	23	53
2	31	27	0	41
3	53	4	26	14
4	75	6	18	0
5	100	0	0	0
6	100	0	0	0
7	100	0	0	0
8	66	0	0	33
9	43	27	1	27
10	1	27	16	54
>M040	ATTKYAAAAAWT	AWTTTTTRMAAT	49	2.448	12.51	7.461	4.3e-06	0.0089
0	62	11	0	25
1	16	0	25	58
2	12	9	1	75
3	4	6	40	47
4	12	51	4	30
5	68	0	15	15
6	70	0	30	0
7	100	0	0	0
8	100	0	0	0
9	100	0	0	0
10	31	7	0	60
11	14	19	0	66
>M041	YAAAGGCGCATA	TATGCGCCTTTR	48	2.452	18.737	7.44	2.8e-06	0.0065
0	10	34	0	55
1	57	13	23	6
2	100	0	0	0
3	100	0	0	0
4	13	0	86	0
5	0	0	100	0
6	0	100	0	0
7	0	0	100	0
8	0	100	0	0
9	100	0	0	0
10	0	20	0	80
11	72	6	21	0
>M042	WAAAAWYRAWAWTTT	AAAWTWTYRWTTTTW	110	2.155	12.105	7.242	0	0
0	45	11	18	24
1	80	0	5	13
2	80	0	6	12
3	64	5	0	30
4	66	3	0	30
5	51	0	0	48
6	8	27	10	54
7	40	10	37	11
8	65	10	20	3
9	54	1	5	38
10	67	8	0	23
11	43	3	0	53
12	23	0	7	68
13	3	3	0	93
14	1	10	10	77
>M043	WTTYTRHWAAAAAW	WTTTTTWDYARAAW	142	2.076	12.552	7.236	0	0
0	39	0	10	50
1	8	6	13	71
2	25	0	0	74
3	9	30	10	48
4	20	17	9	52
5	49	12	25	13
6	39	20	10	28
7	37	8	12	41
8	95	3	0	1
9	96	0	3	0
10	100	0	0	0
11	87	5	0	6
12	74	0	5	19
13	42	0	0	57
>M044	WAAAAWWWTCGWTTTTTW	WAAAAAWCGAWWWTTTTW	80	2.254	15.936	7.21	2.2e-08	0.00024
0	50	13	7	27
1	76	5	16	1
2	81	0	15	2
3	77	0	0	22
4	77	0	1	21
5	56	9	0	34
6	34	9	0	55
7	41	7	8	42
8	6	4	15	73
9	9	64	7	18
10	0	11	79	8
11	49	1	0	49
12	26	1	12	59
13	19	0	3	77
14	0	0	0	100
15	10	0	0	89
16	3	11	20	64
17	27	20	11	40
>M045	KWAAAWWKBDATA	TATHVMWWTTTWM	60	2.333	10.464	7.066	2.9e-08	0.00031
0	0	10	35	54
1	48	24	0	27
2	80	0	16	3
3	100	0	0	0
4	100	0	0	0
5	64	0	0	35
6	57	0	8	33
7	3	16	29	51
8	8	27	24	39
9	27	8	40	23
10	60	18	8	12
11	27	2	9	60
12	60	15	0	24
>M046	TBAAATTYVATB	VATBRAATTTVA	48	2.403	10.05	7.049	8.2e-06	0.016
0	5	13	5	76
1	5	36	36	22
2	100	0	0	0
3	83	0	0	16
4	83	0	0	16
5	26	0	0	73
6	11	0	8	80
7	0	40	8	51
8	36	19	36	6
9	52	17	25	4
10	13	21	13	52
11	0	29	25	45
>M047	TWAATWTTTWWADW	WHTWWAAAWATTWA	127	2.089	9.572	7.013	2.3e-10	3.9e-06
0	21	22	4	52
1	39	9	0	50
2	48	18	24	8
3	64	2	11	21
4	18	16	21	43
5	35	0	0	65
6	10	0	0	89
7	0	0	0	100
8	7	18	15	59
9	47	21	0	31
10	27	0	23	49
11	50	18	7	24
12	35	0	32	32
13	56	0	1	41
>M048	WTRAAAWWWWTYRAAAW	WTTTYRAWWWWTTTYAW	108	2.136	18.251	6.991	1.7e-08	7e-05
0	32	0	14	53
1	0	12	0	87
2	52	4	43	0
3	100	0	0	0
4	100	0	0	0
5	100	0	0	0
6	53	8	3	35
7	40	8	11	40
8	50	6	8	35
9	30	3	9	57
10	15	0	3	81
11	0	40	6	53
12	45	0	51	3
13	94	5	0	0
14	100	0	0	0
15	61	0	12	25
16	56	9	3	30
>M049	HRADTTTTHBN	NVDAAAAHTYD	66	2.291	8.416	6.975	6.8e-07	0.0028
0	23	31	4	40
1	42	20	24	12
2	62	0	17	20
3	41	0	25	33
4	27	0	0	72
5	0	0	0	100
6	0	0	0	100
7	0	22	0	77
8	35	35	0	29
9	12	21	30	35
10	29	27	23	19
>M050	WNAAAWWYDAAAWWTHYW	WRDAWWTTTHRWWTTTNW	57	2.338	15.212	6.97	3.2e-06	0.027
0	46	7	7	38
1	25	29	25	19
2	100	0	0	0
3	85	0	0	14
4	80	0	3	15
5	32	11	0	56
6	34	3	3	57
7	0	48	0	51
8	24	7	41	26
9	100	0	0	0
10	82	0	0	17
11	80	11	7	0
12	53	3	0	42
13	47	7	3	41
14	19	2	0	78
15	28	28	0	42
16	16	28	14	41
17	30	6	14	48
>M051	MWAAAWHYDHRYD	HRYDHRDWTTTWK	41	2.431	10.291	6.877	2.3e-05	0.059
0	36	45	0	18
1	45	9	9	35
2	100	0	0	0
3	100	0	0	0
4	100	0	0	0
5	62	0	0	37
6	28	38	9	23
7	15	44	0	40
8	24	0	39	36
9	28	40	8	23
10	36	2	51	9
11	8	26	18	46
12	34	0	30	34
>M052	HAAAAAWTTMKAW	WTMKAAWTTTTTD	83	2.204	12.017	6.852	1.8e-07	0.00086
0	35	23	6	35
1	64	25	3	6
2	95	4	0	0
3	100	0	0	0
4	100	0	0	0
5	83	0	0	16
6	56	0	14	29
7	23	1	11	64
8	6	10	0	83
9	26	44	12	15
10	0	8	51	39
11	53	22	0	24
12	32	14	8	44
>M053	YRATTTTDWCCTGWA	TWCAGGWHAAAATYR	38	2.446	12.485	6.815	1.2e-05	0.054
0	17	34	4	43
1	22	18	40	18
2	72	0	8	19
3	3	0	0	96
4	0	0	0	100
5	0	0	0	100
6	26	4	0	69
7	30	0	30	39
8	43	4	13	39
9	2	60	22	15
10	20	59	0	20
11	0	5	17	77
12	13	0	73	13
13	37	16	12	33
14	55	8	20	16
>M054	TACADGTDAAAAHA	TDTTTTHACHTGTA	58	2.298	12.838	6.69	3e-06	0.011
0	22	0	13	63
1	50	13	18	18
2	18	62	0	18
3	62	28	7	1
4	29	0	37	32
5	13	16	46	22
6	22	18	0	59
7	23	1	41	32
8	90	0	0	9
9	100	0	0	0
10	100	0	0	0
11	100	0	0	0
12	35	35	0	28
13	77	0	7	15
>M055	TBAAAAAWWTKMDA	THKMAWWTTTTTVA	89	2.16	12.445	6.655	1.6e-07	0.00074
0	21	24	2	51
1	13	21	25	39
2	69	12	15	2
3	100	0	0	0
4	82	10	7	0
5	100	0	0	0
6	100	0	0	0
7	62	0	0	37
8	35	2	0	61
9	0	16	5	78
10	10	14	40	34
11	48	32	0	18
12	36	15	23	23
13	52	10	23	13
>M056	AAWTTWTHGMAD	HTKCDAWAAWTT	56	2.301	9.793	6.618	6e-06	0.025
0	53	2	20	24
1	67	0	4	27
2	33	0	0	66
3	0	0	0	100
4	0	0	0	100
5	42	11	0	45
6	0	24	12	63
7	21	42	7	28
8	4	1	68	25
9	48	31	0	20
10	46	12	21	19
11	41	1	31	25
>M057	AAWAWWWTAWWWTWTT	AAWAWWWTAWWWTWTT	70	2.228	11.215	6.593	1.2e-09	2e-05
0	61	9	20	9
1	63	8	27	0
2	57	2	0	39
3	80	0	0	19
4	62	0	0	37
5	46	0	5	48
6	27	10	17	45
7	10	23	16	49
8	49	16	23	10
9	45	17	10	27
10	48	5	0	46
11	37	0	0	62
12	19	0	0	80
13	39	0	2	57
14	0	27	8	63
15	10	19	10	59
>M058	DWDYRRAAAAWT	AWTTTTYYRHWH	62	2.26	10.16	6.547	3.5e-06	0.0077
0	35	5	24	35
1	50	6	2	40
2	34	10	26	28
3	0	45	7	47
4	50	6	26	16
5	43	0	54	2
6	89	0	10	0
7	100	0	0	0
8	96	3	0	0
9	68	0	0	31
10	29	8	18	43
11	25	0	8	65
>M059	AAWTTYVAT	ATBRAAWTT	122	2.053	7.325	6.528	1.3e-08	4.1e-05
0	81	0	13	4
1	72	0	0	27
2	43	4	0	52
3	10	0	0	89
4	0	11	17	71
5	3	35	0	60
6	36	22	32	9
7	56	25	3	13
8	26	10	8	54
>M060	WTWKVMDWAAAAAW	WTTTTTWHKBMWAW	43	2.37	11.069	6.523	2.4e-05	0.064
0	37	0	11	51
1	30	0	3	66
2	43	16	4	35
3	21	7	28	42
4	21	35	40	2
5	39	60	0	0
6	22	14	22	40
7	29	14	14	41
8	100	0	0	0
9	84	0	15	0
10	100	0	0	0
11	73	0	0	26
12	58	0	24	17
13	37	10	17	34
>M061	TGCGCCTTTWAA	TTWAAAGGCGCA	51	2.307	18.207	6.437	1.3e-06	0.0071
0	0	0	3	96
1	0	0	100	0
2	0	96	0	3
3	0	0	100	0
4	8	91	0	0
5	0	66	21	12
6	0	0	0	100
7	0	0	0	100
8	0	0	0	100
9	45	1	21	31
10	87	0	9	3
11	57	18	3	21
>M062	WWYMGVTRAAAAW	WTTTTYABCKRWW	40	2.379	11.825	6.433	4.4e-05	0.091
0	45	11	4	38
1	47	0	4	47
2	3	50	0	46
3	27	47	11	13
4	11	0	60	28
5	34	39	26	0
6	4	17	4	72
7	42	17	35	4
8	82	0	17	0
9	100	0	0	0
10	100	0	0	0
11	85	0	0	14
12	45	9	0	45
>M063	WNAWWTTTTYD	HRAAAAWWTNW	97	2.106	7.581	6.392	1.3e-07	0.0011
0	47	10	8	32
1	18	18	25	36
2	55	12	23	8
3	53	0	9	36
4	47	0	0	52
5	0	0	14	85
6	29	2	0	68
7	10	0	0	89
8	0	26	11	62
9	14	24	19	41
10	37	0	38	23
>M064	HMARNAAATTYGR	YCRAATTTNYTKD	57	2.262	11.6	6.355	6.1e-06	0.022
0	30	30	3	36
1	41	48	9	0
2	71	0	8	20
3	48	6	33	12
4	30	30	18	21
5	100	0	0	0
6	100	0	0	0
7	79	0	0	20
8	5	2	0	92
9	8	14	0	77
10	0	30	11	58
11	8	19	50	22
12	29	15	55	0
>M065	AWMRATTTTTBHCA	TGDVAAAAATYKWT	37	2.39	12.164	6.348	6e-05	0.14
0	59	22	6	11
1	31	5	16	46
2	36	43	19	0
3	56	3	40	0
4	59	1	22	17
5	10	0	0	89
6	0	0	4	95
7	0	0	0	100
8	0	0	0	100
9	5	20	0	74
10	11	19	38	30
11	24	45	0	30
12	18	49	18	13
13	64	10	10	14
>M066	WHAAWTTBVAAWAAA	TTTWTTBVAAWTTDW	117	2.047	12.093	6.344	2.8e-08	0.00023
0	54	9	0	35
1	30	21	7	39
2	92	0	0	7
3	77	0	0	22
4	47	0	3	48
5	17	11	3	67
6	25	1	10	62
7	2	33	23	41
8	32	25	33	8
9	84	0	6	8
10	71	0	11	16
11	51	0	8	40
12	85	9	4	0
13	80	13	0	6
14	62	6	1	29
>M067	WDAAAAWWTYDAW	WTHRAWWTTTTHW	119	2.034	10.93	6.269	2e-08	0.00031
0	46	8	4	40
1	24	4	26	43
2	70	0	18	11
3	89	3	0	7
4	100	0	0	0
5	100	0	0	0
6	43	0	0	56
7	32	9	0	57
8	15	0	8	75
9	14	36	8	40
10	29	17	34	19
11	58	23	0	17
12	45	12	3	39
>M068	AWAAAWWTYRTTAAW	WTTAAYRAWWTTTWT	100	2.073	14.603	6.163	1.9e-07	0.001
0	51	6	19	22
1	39	3	9	48
2	91	0	8	0
3	100	0	0	0
4	75	0	0	24
5	52	5	0	41
6	42	0	0	57
7	22	4	10	62
8	7	36	0	56
9	37	7	40	13
10	27	13	0	58
11	30	0	0	69
12	96	0	3	0
13	92	0	0	7
14	49	5	2	41
>M069	ARWATTTTHWDHW	WDHWDAAAATWYT	116	2.03	10.808	6.155	1.8e-08	0.00012
0	52	8	15	22
1	52	20	27	0
2	48	0	3	47
3	78	0	8	12
4	6	0	0	93
5	0	0	0	100
6	0	3	0	96
7	1	14	7	77
8	45	23	0	30
9	28	18	8	44
10	40	0	31	28
11	31	21	8	38
12	48	7	5	38
>M070	WTGCGCCTTTAAARW	WYTTTAAAGGCGCAW	38	2.33	19.274	5.965	5.4e-06	0.044
0	40	18	13	27
1	17	17	0	65
2	0	0	86	13
3	0	100	0	0
4	0	0	100	0
5	0	100	0	0
6	29	70	0	0
7	32	0	0	68
8	0	8	20	71
9	6	10	0	83
10	100	0	0	0
11	100	0	0	0
12	100	0	0	0
13	29	16	45	8
14	30	13	4	52
>M071	AAYTHHTAAAATW	WATTTTADDARTT	54	2.226	10.988	5.941	9.5e-06	0.031
0	52	25	4	17
1	65	8	4	21
2	18	28	12	40
3	0	6	24	68
4	33	23	0	42
5	37	20	16	25
6	12	24	0	62
7	85	0	14	0
8	100	0	0	0
9	100	0	0	0
10	82	0	0	17
11	19	23	0	57
12	36	12	4	48
>M072	HHTCMRTHAAAAWW	WWTTTTDAYKGADD	53	2.226	12.706	5.898	5.2e-06	0.017
0	27	32	8	32
1	37	22	0	40
2	20	0	25	53
3	1	81	17	0
4	50	42	7	0
5	45	10	36	8
6	11	17	0	70
7	27	36	8	27
8	97	0	2	0
9	100	0	0	0
10	100	0	0	0
11	95	0	2	2
12	39	17	3	39
13	44	3	10	41
>M073	TAACTAKAAACYW	WRGTTTMTAGTTA	59	2.193	12.28	5.881	1.1e-05	0.034
0	23	7	17	52
1	70	13	7	7
2	76	7	16	0
3	7	78	0	14
4	26	0	18	55
5	94	1	4	0
6	16	7	37	37
7	100	0	0	0
8	100	0	0	0
9	93	0	0	6
10	26	55	0	18
11	10	30	7	51
12	36	15	10	36
>M074	WWTTTTTVRMRTA	TAYKYBAAAAAWW	45	2.27	10.362	5.872	4.9e-05	0.095
0	45	13	9	31
1	65	0	0	34
2	33	0	0	66
3	0	0	0	100
4	0	0	0	100
5	27	4	9	58
6	17	17	0	64
7	33	30	20	15
8	32	0	50	17
9	47	37	5	9
10	47	0	39	12
11	24	19	0	55
12	60	8	3	27
>M075	YNTGCRCCTTYRAABA	TVTTYRAAGGYGCANR	52	2.226	18.373	5.856	1.3e-08	0.00014
0	0	31	11	57
1	30	26	23	20
2	0	0	0	100
3	3	14	58	24
4	0	70	0	29
5	39	0	60	0
6	5	89	5	0
7	0	100	0	0
8	0	0	0	100
9	6	0	0	93
10	0	36	3	60
11	58	0	38	3
12	100	0	0	0
13	93	0	0	6
14	9	39	25	25
15	55	9	9	25
>M076	YDWAAACCCGCAAA	TTTGCGGGTTTWHR	50	2.226	15.183	5.768	3e-05	0.071
0	10	34	13	41
1	31	13	27	27
2	37	9	7	45
3	100	0	0	0
4	100	0	0	0
5	100	0	0	0
6	10	70	20	0
7	3	65	31	0
8	7	75	5	12
9	3	3	93	0
10	0	93	6	0
11	96	0	3	0
12	58	16	6	19
13	58	6	16	19
>M077	WWAAWWTYRAAAAWWHTW	WADWWTTTTYRAWWTTWW	61	2.163	16.29	5.716	7.4e-06	0.049
0	26	9	12	51
1	54	12	2	30
2	95	4	0	0
3	100	0	0	0
4	51	9	12	26
5	44	2	12	40
6	30	0	0	69
7	0	54	15	30
8	39	0	60	0
9	100	0	0	0
10	97	0	0	2
11	64	2	12	20
12	69	2	2	25
13	56	2	0	40
14	34	3	1	60
15	29	29	0	41
16	18	25	5	50
17	31	0	20	48
>M078	WYBCVRWDAAAADT	AHTTTTHWYBGVRW	41	2.273	12.418	5.707	9.9e-05	0.18
0	29	0	20	50
1	11	30	0	58
2	18	24	37	20
3	0	92	0	7
4	22	41	30	6
5	42	12	34	10
6	36	12	16	36
7	41	8	25	25
8	100	0	0	0
9	100	0	0	0
10	100	0	0	0
11	100	0	0	0
12	44	0	29	25
13	15	11	19	54
>M079	SWAAAAATTTWAWH	DWTWAAATTTTTWS	108	2.001	12.668	5.694	1.4e-07	0.00074
0	15	47	28	7
1	48	2	0	48
2	83	0	16	0
3	98	1	0	0
4	51	10	18	20
5	100	0	0	0
6	97	2	0	0
7	21	0	0	78
8	4	0	23	71
9	22	11	0	65
10	31	10	12	45
11	63	16	9	9
12	31	14	14	40
13	34	34	1	30
>M080	AWAAWYHGCAHWWWAAWM	KWTTWWWDTGCDRWTTWT	50	2.187	14.842	5.476	1.7e-05	0.096
0	59	20	0	20
1	53	0	16	30
2	100	0	0	0
3	100	0	0	0
4	38	15	3	42
5	3	26	23	46
6	26	35	7	30
7	14	17	48	19
8	3	93	0	3
9	71	2	26	0
10	36	32	11	19
11	44	7	11	37
12	48	0	14	37
13	53	7	0	39
14	93	3	3	0
15	88	0	0	11
16	37	0	6	56
17	28	46	3	21
>M081	TTAAAADWTKCKBM	KVMGMAWHTTTTAA	42	2.225	12.934	5.409	0.00013	0.23
0	0	11	23	64
1	18	12	12	56
2	79	20	0	0
3	100	0	0	0
4	100	0	0	0
5	100	0	0	0
6	41	5	23	29
7	31	6	12	50
8	15	17	0	67
9	7	0	57	34
10	0	87	12	0
11	0	6	50	43
12	15	26	26	32
13	43	31	4	20
>M082	AAAAATWTYGWTTTTT	AAAAAWCRAWATTTTT	82	2.043	14.283	5.405	7.8e-07	0.0032
0	52	11	16	20
1	84	0	6	9
2	83	13	3	0
3	73	0	6	20
4	66	6	0	27
5	22	6	9	62
6	36	8	4	51
7	24	0	0	75
8	14	44	4	37
9	26	12	61	0
10	55	0	4	40
11	6	11	4	78
12	16	1	0	82
13	0	0	0	100
14	0	17	2	80
15	10	23	17	48
>M083	WTTKYHHAAAAWW	WWTTTTDDRMAAW	69	2.089	11.544	5.396	9.1e-06	0.031
0	36	11	5	45
1	17	0	11	71
2	13	0	16	70
3	10	10	36	43
4	13	44	16	25
5	36	20	17	25
6	27	27	5	38
7	85	0	7	7
8	100	0	0	0
9	100	0	0	0
10	100	0	0	0
11	54	0	2	43
12	42	0	7	50
>M084	AAAWTTYWNWTW	WAWNWRAAWTTT	54	2.155	10.473	5.391	2.1e-05	0.058
0	96	3	0	0
1	100	0	0	0
2	52	22	0	25
3	50	0	3	46
4	11	0	0	88
5	0	0	15	84
6	4	47	16	31
7	31	0	9	59
8	27	32	19	22
9	35	12	3	49
10	18	24	0	57
11	25	19	6	48
>M085	TTNNAAAAATTYH	DRAATTTTTNNAA	68	2.087	10.132	5.35	1e-05	0.03
0	8	17	17	57
1	8	12	21	57
2	24	25	17	32
3	18	22	26	32
4	61	0	19	19
5	60	0	29	10
6	100	0	0	0
7	100	0	0	0
8	75	0	0	24
9	15	8	8	67
10	0	0	22	77
11	0	27	20	52
12	34	34	0	30
>M086	WAAWTTTWHCRAWHT	ADWTYGDWAAAWTTW	63	2.105	10.752	5.333	2.1e-05	0.087
0	54	0	5	40
1	69	15	9	6
2	82	0	6	11
3	55	0	0	44
4	16	0	0	83
5	0	0	0	100
6	21	24	6	48
7	36	15	6	42
8	21	30	15	33
9	0	59	19	21
10	47	0	50	2
11	64	12	0	23
12	45	0	10	43
13	22	25	11	40
14	22	13	19	44
>M087	AAAAWTTRAWW	WWTYAAWTTTT	46	2.184	10.846	5.285	0.00011	0.19
0	60	11	11	16
1	84	0	15	0
2	100	0	0	0
3	100	0	0	0
4	55	0	0	44
5	0	20	20	58
6	0	25	3	70
7	34	11	51	2
8	81	12	0	5
9	40	20	4	35
10	45	4	4	45
>M088	TTAADTTTSDBYCW	WGRVHSAAAHTTAA	45	2.183	11.946	5.237	2.8e-05	0.072
0	0	21	10	68
1	18	23	1	56
2	100	0	0	0
3	82	0	0	17
4	22	16	22	38
5	20	0	0	79
6	0	0	0	100
7	0	0	0	100
8	17	25	40	17
9	35	0	32	32
10	7	36	35	21
11	2	42	13	42
12	10	53	26	10
13	28	0	23	48
>M089	TGCGCCTTTAAA	TTTAAAGGCGCA	45	2.183	20.793	5.237	1.1e-07	0.00029
0	0	0	7	92
1	0	0	74	25
2	0	100	0	0
3	12	0	87	0
4	0	100	0	0
5	0	100	0	0
6	0	0	0	100
7	0	0	0	100
8	0	0	0	100
9	93	0	0	6
10	73	26	0	0
11	93	0	0	6
>M090	VAARYDMAAAWY	RWTTTKHRYTTB	59	2.098	10.339	5.14	4.1e-05	0.09
0	31	25	43	0
1	73	0	0	26
2	69	10	20	0
3	55	3	28	13
4	0	64	0	35
5	21	9	31	37
6	40	28	12	18
7	100	0	0	0
8	100	0	0	0
9	82	0	0	17
10	31	10	6	52
11	17	48	5	28
>M091	DWWDGMWAAAADH	DHTTTTWKCHWWH	43	2.181	11.39	5.139	0.00013	0.29
0	36	0	36	27
1	44	10	1	44
2	56	7	0	35
3	30	3	24	41
4	12	17	57	12
5	48	40	4	5
6	42	5	14	37
7	86	0	10	3
8	100	0	0	0
9	100	0	0	0
10	100	0	0	0
11	48	0	25	25
12	41	29	0	29
>M092	TTGSSYNAAAWTTHRAMM	KKTYDAAWTTTNRSSCAA	54	2.121	15.637	5.135	5.1e-05	0.24
0	10	0	6	83
1	6	1	0	92
2	11	22	46	20
3	23	49	26	0
4	0	46	32	20
5	17	38	1	42
6	33	22	22	22
7	100	0	0	0
8	100	0	0	0
9	100	0	0	0
10	48	0	0	51
11	0	12	0	88
12	17	24	6	51
13	33	27	0	38
14	46	1	42	9
15	69	4	23	1
16	50	25	9	14
17	50	35	9	4
>M093	MTGCGCCTTTAAA	TTTAAAGGCGCAK	53	2.119	21.119	5.085	1.2e-06	0.0042
0	48	31	20	0
1	3	0	3	93
2	0	6	93	0
3	0	100	0	0
4	24	6	69	0
5	0	100	0	0
6	0	96	0	3
7	0	0	0	100
8	0	0	0	100
9	0	33	0	66
10	100	0	0	0
11	100	0	0	0
12	90	0	0	9
>M094	GCGCCTTTAAAS	STTTAAAGGCGC	53	2.119	17.925	5.084	9.7e-06	0.018
0	10	3	86	0
1	3	76	0	20
2	16	0	83	0
3	8	91	0	0
4	6	93	0	0
5	0	0	0	100
6	0	0	0	100
7	6	0	0	93
8	100	0	0	0
9	100	0	0	0
10	72	0	18	9
11	9	43	37	9
>M095	WWAAWTHYYGCHNAAAAW	WTTTTNDGCRRDAWTTWW	35	2.224	13.548	5.079	0.0004	1
0	43	8	13	34
1	54	3	8	34
2	100	0	0	0
3	96	0	0	3
4	34	19	3	43
5	13	0	23	63
6	23	28	13	34
7	0	37	18	44
8	0	48	19	31
9	26	0	54	18
10	22	47	13	16
11	19	35	9	35
12	19	28	28	23
13	79	0	3	17
14	100	0	0	0
15	100	0	0	0
16	53	12	16	16
17	43	16	0	39
>M096	MHRATTAWTGCAWM	KWTGCAWTAATYDK	35	2.224	14.56	5.079	2.5e-05	0.064
0	52	38	0	9
1	31	22	13	31
2	46	0	53	0
3	84	0	0	15
4	4	0	0	95
5	0	0	0	100
6	59	4	18	18
7	38	19	14	28
8	0	0	0	100
9	3	13	73	10
10	0	95	0	4
11	91	0	0	8
12	34	13	17	34
13	58	37	0	4
>M097	TTHGCCRWMAAAAA	TTTTTKWYGGCDAA	47	2.145	12.681	5.047	0.00014	0.5
0	27	0	11	61
1	0	0	33	66
2	22	40	0	37
3	18	8	54	18
4	0	85	14	0
5	14	59	26	0
6	38	17	27	17
7	29	18	12	40
8	47	37	10	5
9	100	0	0	0
10	100	0	0	0
11	100	0	0	0
12	72	0	19	7
13	65	10	14	10
>M098	TABABVHDAAAAW	WTTTTHDBVTVTA	31	2.246	11.136	5.038	0.0006	0.9567
0	6	0	26	66
1	56	0	25	18
2	0	38	35	26
3	56	28	10	5
4	11	25	31	31
5	33	37	26	2
6	39	26	6	26
7	26	0	39	33
8	100	0	0	0
9	100	0	0	0
10	100	0	0	0
11	74	0	0	25
12	35	0	11	53
>M099	WVCGCGSRAAAMA	TKTTTYSCGCGBW	31	2.246	12.28	5.038	0.0006	1
0	36	10	5	47
1	33	22	33	11
2	12	62	0	25
3	13	0	86	0
4	8	83	0	8
5	0	0	66	33
6	5	31	42	21
7	55	0	44	0
8	95	0	4	0
9	100	0	0	0
10	100	0	0	0
11	23	38	19	19
12	51	13	13	22
>M100	WRMAAWWHTTCRWW	WWYGAADWWTTKYW	40	2.177	11.348	4.988	0.0003	0.4623
0	45	22	0	31
1	36	9	36	18
2	42	37	20	0
3	72	0	15	12
4	96	0	4	0
5	50	0	0	50
6	44	4	0	52
7	34	21	13	30
8	0	0	0	100
9	0	14	0	85
10	5	71	23	0
11	45	0	54	0
12	38	19	15	26
13	44	8	16	32
>M101	WWHNAAAWTTTTRD	HYAAAAWTTTNDWW	57	2.063	8.975	4.812	7.1e-06	0.021
0	32	19	5	42
1	50	22	2	25
2	31	28	5	34
3	35	18	28	18
4	61	10	27	0
5	78	0	1	20
6	62	0	8	29
7	42	2	0	55
8	27	0	0	72
9	0	0	10	89
10	0	20	17	62
11	13	21	16	48
12	46	5	43	5
13	43	0	22	34
>M102	TGCGCCTTTAAAR	YTTTAAAGGCGCA	47	2.107	21.051	4.776	1e-06	0.0066
0	0	8	4	88
1	0	0	79	20
2	0	100	0	0
3	0	0	100	0
4	0	100	0	0
5	0	100	0	0
6	21	0	0	78
7	0	0	0	100
8	0	0	0	100
9	100	0	0	0
10	100	0	0	0
11	73	20	0	6
12	39	10	35	14
>M103	GCGCCTTTAAAGM	KCTTTAAAGGCGC	45	2.102	15.594	4.668	2.4e-06	0.011
0	0	0	67	32
1	0	85	3	11
2	21	7	51	19
3	9	81	6	3
4	0	96	0	3
5	7	0	0	92
6	25	0	0	74
7	30	0	9	60
8	89	0	10	0
9	100	0	0	0
10	100	0	0	0
11	11	7	67	14
12	41	41	3	14

## Sheet: die-1
Parameters:	motifsGeneratedBy=patternScan(1.0)	input=jfuxman-die-1p_txt.fa	Control=jfuxman-die-1n_txt.fa	ScanRepeats=0	Strand=0	ScoreRatio=1	ScoreInfo=0	ScoreRepeat=0	AdjustCG=0	Presence=0	MinRatio=2.0000	FDR=0.0500
Name	Pattern	PatternRev	Freq	Ratio	Info	Score	p	FDR
>M001	WWWWTTTAAAWT	AWTTTAAAWWWW	483	3.254	12.924	42.062	0	0
0	55	1	9	33
1	44	8	0	47
2	41	0	0	58
3	40	2	2	53
4	0	0	0	100
5	0	0	0	100
6	26	10	5	56
7	62	1	10	25
8	100	0	0	0
9	86	0	0	13
10	44	3	0	52
11	28	5	4	61
>M002	WWAWWTTWAAWW	WWTTWAAWWTWW	388	3.213	12.598	36.839	0	0
0	50	1	0	48
1	50	9	1	39
2	92	0	0	7
3	40	2	2	53
4	38	0	0	61
5	0	0	0	100
6	30	4	1	63
7	39	4	10	45
8	97	1	1	0
9	85	0	0	14
10	37	6	0	56
11	38	8	0	52
>M003	WWAWWTTWAAWW	WWTTWAAWWTWW	436	3.058	11.59	35.014	0	0
0	35	1	5	57
1	36	5	5	52
2	76	7	0	15
3	64	0	0	35
4	44	0	0	55
5	0	0	0	100
6	0	0	0	100
7	38	5	11	44
8	56	14	8	20
9	87	0	2	9
10	50	4	5	39
11	44	7	0	48
>M004	WTTTWAAAAWWW	WWWTTTTWAAAW	693	2.747	13.596	34.34	0	0
0	50	1	4	44
1	28	1	7	62
2	13	0	0	86
3	0	0	0	100
4	31	10	8	50
5	54	10	10	25
6	97	0	2	0
7	100	0	0	0
8	97	0	1	1
9	58	0	0	41
10	57	7	5	29
11	43	1	0	55
>M005	WWAATTTTWAAAWW	WWTTTWAAAATTWW	450	2.859	13.123	30.545	0	0
0	34	10	5	50
1	45	0	5	48
2	74	8	2	14
3	77	0	0	22
4	20	0	0	79
5	18	0	0	81
6	0	0	0	100
7	24	10	10	55
8	31	12	8	47
9	78	0	0	21
10	94	0	1	4
11	61	5	10	22
12	37	4	0	58
13	40	8	4	47
>M006	WWWTTATAAWWW	WWWTTATAAWWW	375	2.933	12.093	29.633	0	0
0	55	0	6	38
1	43	0	3	53
2	33	9	7	49
3	0	0	0	100
4	0	5	0	94
5	58	8	8	25
6	25	8	8	58
7	94	0	5	0
8	100	0	0	0
9	49	7	9	33
10	52	4	0	43
11	38	6	0	55
>M007	WTAAWWTWWAWW	WWTWWAWWTTAW	367	2.871	12.424	27.934	0	0
0	37	6	6	50
1	32	1	0	65
2	82	0	2	14
3	98	0	0	1
4	44	0	0	55
5	40	0	0	60
6	0	0	0	100
7	36	7	3	53
8	40	6	16	36
9	78	6	0	15
10	50	0	1	48
11	60	0	0	40
>M008	WAAWWTTNNAAWWTTW	WAAWWTTNNAAWWTTW	210	2.867	12.431	21.385	0	0
0	43	1	6	48
1	68	0	4	26
2	61	8	4	25
3	61	1	0	37
4	56	0	0	43
5	25	0	0	75
6	24	0	4	71
7	33	17	22	25
8	25	22	17	33
9	71	4	0	24
10	75	0	0	25
11	43	0	0	56
12	37	0	1	61
13	25	4	8	61
14	27	4	0	67
15	48	6	1	43
>M009	WWAWWTWWAAAWW	WWTTTWWAWWTWW	338	2.557	12.899	20.287	0	0
0	46	0	7	45
1	45	4	4	45
2	74	6	1	17
3	55	0	0	44
4	44	3	0	52
5	0	0	0	100
6	53	0	0	46
7	55	4	4	34
8	60	6	14	19
9	100	0	0	0
10	78	0	0	21
11	45	3	0	51
12	33	4	0	61
>M010	WWTTWWWAAAWWT	AWWTTTWWWAAWW	501	2.364	13.584	19.968	0	0
0	42	2	4	50
1	38	0	0	61
2	11	0	1	86
3	0	6	0	93
4	31	5	5	57
5	42	13	10	34
6	43	4	0	52
7	100	0	0	0
8	92	0	7	0
9	85	0	0	14
10	62	4	0	33
11	59	1	8	30
12	28	4	1	65
>M011	WWAAWWTTWWAAWW	WWTTWWAAWWTTWW	721	2.217	13.455	19.962	0	0
0	49	3	0	47
1	41	3	0	55
2	61	9	4	24
3	66	0	0	33
4	37	1	3	58
5	40	0	0	59
6	2	0	1	95
7	0	0	0	100
8	32	11	6	50
9	41	10	0	47
10	76	4	4	14
11	85	0	0	14
12	51	4	0	43
13	54	11	0	33
>M012	WWWWTTWAAAAWW	WWTTTTWAAWWWW	683	2.23	13.35	19.732	0	0
0	56	0	4	39
1	59	0	0	40
2	50	6	13	29
3	41	1	2	54
4	3	0	0	96
5	6	4	6	82
6	41	14	0	44
7	62	4	9	24
8	100	0	0	0
9	98	0	0	1
10	77	2	0	20
11	32	5	0	62
12	37	1	6	54
>M013	WWAAAWWTTTAAWW	WWTTAAAWWTTTWW	528	2.3	12.932	19.005	0	0
0	40	5	1	52
1	37	5	5	51
2	65	1	7	25
3	87	1	0	11
4	57	13	0	28
5	41	0	0	58
6	36	2	0	61
7	0	1	0	98
8	15	2	5	75
9	21	4	0	74
10	78	10	7	4
11	84	0	8	6
12	49	5	10	34
13	47	0	5	47
>M014	TTAAAAWTTWAWW	WWTWAAWTTTTAA	400	2.417	12.798	19.003	0	0
0	31	0	0	68
1	17	10	0	72
2	71	10	9	9
3	88	1	0	9
4	100	0	0	0
5	73	0	0	26
6	51	0	1	46
7	14	0	0	85
8	4	0	4	91
9	40	1	15	42
10	45	19	15	19
11	45	13	3	37
12	56	0	6	37
>M015	TTAAWWTTWWWW	WWWWAAWWTTAA	364	2.437	10.119	18.55	0	0
0	24	0	8	67
1	27	7	0	64
2	59	10	6	22
3	90	0	0	9
4	62	0	1	36
5	47	2	0	50
6	1	0	0	98
7	6	0	0	93
8	39	8	17	35
9	28	16	9	45
10	43	12	10	33
11	56	9	5	28
>M016	WAWAAAAWTTTW	WAAAWTTTTWTW	584	2.193	12.634	17.389	0	0
0	37	3	0	58
1	67	5	1	25
2	51	5	13	29
3	93	0	0	6
4	97	0	0	2
5	95	4	0	0
6	67	3	0	28
7	47	0	0	52
8	0	0	6	93
9	13	6	8	70
10	18	6	6	67
11	43	6	3	46
>M017	WTTWWAAAAWA	TWTTTTWWAAW	556	2.192	11.604	16.958	0	0
0	37	10	8	43
1	30	0	1	68
2	0	5	2	91
3	30	9	10	49
4	31	10	9	48
5	93	0	6	0
6	100	0	0	0
7	91	1	6	0
8	78	3	0	17
9	58	9	1	30
10	78	0	0	21
>M018	WTAAAAAWTWWAWW	WWTWWAWTTTTTAW	416	2.287	13.597	16.649	0	0
0	35	3	4	56
1	30	7	1	60
2	67	0	3	29
3	85	0	0	14
4	93	5	0	1
5	86	0	0	13
6	78	0	0	21
7	32	0	2	64
8	11	0	0	88
9	34	4	18	42
10	50	7	6	35
11	86	0	1	12
12	49	1	4	44
13	42	3	9	45
>M019	WWAWWTTAAAAAWW	WWTTTTTAAWWTWW	714	2.077	14.505	16.298	0	0
0	45	0	4	50
1	52	0	6	40
2	85	1	0	13
3	49	0	0	50
4	40	4	1	54
5	4	4	0	91
6	20	4	5	70
7	73	7	0	19
8	68	5	13	13
9	100	0	0	0
10	94	0	0	5
11	67	0	0	32
12	35	4	0	60
13	37	8	2	51
>M020	WTWWWAATTWWWAW	WTWWWAATTWWWAW	111	2.872	10.952	16.092	0	0
0	33	2	9	54
1	24	0	2	73
2	44	0	0	55
3	47	6	20	25
4	35	17	4	42
5	74	0	0	25
6	70	0	0	29
7	29	0	0	70
8	25	0	0	74
9	42	4	17	35
10	25	20	6	47
11	55	0	0	44
12	73	2	0	23
13	54	10	1	33
>M021	WWAWWWTTTTWWAAWW	WWTTWWAAAAWWWTWW	656	2.095	13.271	16.086	0	0
0	37	5	4	52
1	39	6	0	54
2	54	15	12	18
3	56	7	1	34
4	38	2	0	58
5	51	0	0	48
6	30	0	7	62
7	5	0	2	91
8	0	5	0	94
9	28	10	1	59
10	40	10	0	49
11	51	6	4	37
12	85	0	8	5
13	73	0	4	21
14	51	7	0	40
15	44	5	4	44
>M022	WWAAAWTTWWWA	TWWWAAWTTTWW	366	2.31	11.449	16.073	0	0
0	32	4	0	62
1	33	3	3	59
2	80	4	6	7
3	100	0	0	0
4	86	0	0	13
5	48	0	0	51
6	32	0	0	67
7	0	1	5	93
8	35	9	9	45
9	39	9	19	31
10	52	9	0	38
11	64	1	9	24
>M023	WWTTTWAAAAAWWW	WWWTTTTTWAAAWW	337	2.342	12.794	16.063	0	0
0	51	8	7	32
1	43	0	4	51
2	22	9	8	59
3	0	0	0	100
4	0	0	7	92
5	52	13	4	29
6	68	7	8	15
7	83	0	16	0
8	92	1	0	6
9	76	0	17	6
10	64	9	0	25
11	59	6	2	32
12	59	0	3	36
13	43	14	6	35
>M024	AAAAATWWWAAWTTT	AAAWTTWWWATTTTT	767	2.04	14.214	15.987	0	0
0	72	0	8	18
1	74	5	9	10
2	98	0	1	0
3	96	0	0	3
4	78	5	0	16
5	24	9	4	62
6	29	17	8	44
7	37	9	16	36
8	47	10	10	31
9	60	0	10	29
10	63	0	13	23
11	44	0	1	54
12	0	0	0	100
13	7	0	0	92
14	6	20	9	64
>M025	AATWTTWAAWATT	AATWTTWAAWATT	206	2.554	15.273	15.986	0	0
0	73	1	10	14
1	85	0	0	14
2	17	0	0	82
3	54	3	0	42
4	0	0	0	100
5	6	1	6	84
6	39	10	10	39
7	84	6	1	6
8	100	0	0	0
9	42	0	3	54
10	82	0	0	17
11	14	0	0	85
12	13	11	3	71
>M026	WTWAAWWTTAAAW	WTTTAAWWTTWAW	214	2.533	10.406	15.934	0	0
0	40	2	8	48
1	19	8	0	72
2	54	2	13	29
3	60	4	12	21
4	90	0	0	9
5	63	1	0	35
6	41	0	1	57
7	9	0	3	86
8	24	4	8	62
9	47	18	14	19
10	64	14	0	21
11	75	0	3	20
12	51	8	0	40
>M027	WWAAWWWWWAAWW	WWTTWWWWWTTWW	319	2.336	10.874	15.522	0	0
0	49	0	0	50
1	33	9	4	52
2	75	0	6	17
3	97	2	0	0
4	41	6	4	47
5	46	3	0	50
6	55	0	0	44
7	32	10	17	39
8	41	4	17	36
9	87	6	1	4
10	79	0	4	16
11	38	10	0	50
12	46	5	0	48
>M028	WWWTTWWWAAWWW	WWWTTWWWAAWWW	459	2.192	11.222	15.434	0	0
0	57	0	4	37
1	43	0	4	52
2	54	3	11	30
3	9	0	1	88
4	0	8	0	91
5	44	11	8	36
6	43	6	6	43
7	36	8	11	44
8	91	0	8	0
9	88	1	0	9
10	30	11	3	54
11	52	4	0	43
12	37	4	0	57
>M029	WWWAATATTWWW	WWWAATATTWWW	309	2.283	7.465	14.333	0	0
0	41	6	0	51
1	45	8	15	30
2	31	19	8	40
3	64	14	0	20
4	75	12	0	12
5	28	0	3	67
6	67	3	0	28
7	12	0	12	75
8	20	0	14	64
9	40	8	19	31
10	29	15	8	46
11	51	0	6	41
>M030	TAAWWWTWHAWW	WWTDWAWWWTTA	293	2.288	9.276	14.065	0	0
0	29	0	4	65
1	59	8	7	25
2	75	6	0	18
3	65	0	1	33
4	56	3	0	40
5	58	1	0	40
6	4	0	0	95
7	40	6	18	35
8	41	21	12	24
9	76	2	8	12
10	43	3	10	42
11	43	6	0	50
>M031	WAAATTTWWAWATT	AATWTWWAAATTTW	230	2.38	13.47	13.987	0	0
0	49	4	0	46
1	57	12	4	25
2	78	0	4	16
3	78	0	0	21
4	13	0	0	86
5	6	0	0	93
6	0	0	0	100
7	36	10	12	40
8	45	7	9	37
9	82	0	0	17
10	48	0	0	51
11	63	4	9	22
12	17	14	0	68
13	28	7	4	59
>M032	WTWAAAAWWWTTWAAAW	WTTTWAAWWWTTTTWAW	199	2.424	15.329	13.746	0	0
0	31	10	10	48
1	22	3	0	73
2	57	0	8	33
3	62	7	16	12
4	88	0	0	11
5	89	0	0	10
6	67	6	0	26
7	49	5	0	45
8	38	1	12	47
9	48	7	0	43
10	27	0	5	67
11	7	4	0	87
12	46	1	2	50
13	67	8	3	19
14	84	0	0	15
15	74	2	0	23
16	59	1	0	39
>M033	WWWWTWWAAATW	WATTTWWAWWWW	345	2.206	9.897	13.689	0	0
0	53	0	9	37
1	60	0	2	37
2	31	13	12	42
3	42	4	0	52
4	1	0	2	96
5	24	11	16	47
6	26	13	10	49
7	88	1	2	8
8	92	0	0	7
9	65	8	13	12
10	31	0	3	65
11	40	0	5	54
>M034	WWWAAWWTWWAWW	WWTWWAWWTTWWW	425	2.116	11.293	13.368	0	0
0	28	10	8	53
1	36	0	5	58
2	58	0	12	29
3	100	0	0	0
4	88	5	0	6
5	57	1	0	40
6	54	1	0	44
7	2	4	0	93
8	28	12	18	40
9	39	4	16	40
10	77	0	8	14
11	56	4	1	37
12	48	2	10	37
>M035	WAAAWTTWAAAAWTT	AAWTTTTWAAWTTTW	450	2.096	14.34	13.366	0	0
0	48	13	1	36
1	71	0	7	21
2	80	0	0	19
3	77	0	0	22
4	41	4	2	51
5	0	6	6	86
6	8	13	4	74
7	41	14	0	44
8	67	14	5	12
9	87	1	0	11
10	97	0	0	2
11	71	2	1	24
12	54	6	0	38
13	23	0	0	76
14	26	5	12	56
>M036	WWWTTWTAWAAWWW	WWWTTWTAWAAWWW	457	2.07	10.851	12.941	0	0
0	54	0	0	45
1	43	0	0	56
2	58	1	7	31
3	16	0	16	67
4	0	18	0	81
5	30	14	9	45
6	25	8	6	59
7	59	6	8	25
8	45	9	14	30
9	81	0	18	0
10	67	16	0	16
11	31	7	1	58
12	55	1	0	43
13	45	0	0	54
>M037	WTAAWWTTWAAAATWWWW	WWWWATTTTWAAWWTTAW	175	2.415	15.46	12.818	0	0
0	37	3	0	58
1	30	0	5	64
2	81	10	0	8
3	81	0	1	17
4	55	10	1	33
5	41	0	8	50
6	18	0	6	75
7	2	0	5	91
8	32	8	10	48
9	66	0	2	30
10	96	3	0	0
11	71	0	6	21
12	66	3	1	28
13	13	7	0	78
14	51	5	3	38
15	44	15	6	33
16	43	10	2	43
17	32	10	3	53
>M038	WTTWTWAAWWTTWAWAAW	WTTWTWAAWWTTWAWAAW	274	2.235	16.599	12.748	0	0
0	60	1	1	36
1	29	0	0	70
2	27	3	1	67
3	33	7	0	59
4	13	1	3	81
5	50	6	3	39
6	82	1	0	15
7	73	10	0	15
8	33	0	1	64
9	64	1	0	33
10	15	0	10	73
11	15	0	1	82
12	39	3	6	50
13	81	3	1	13
14	59	0	7	33
15	67	1	3	27
16	70	0	0	29
17	36	1	1	60
>M039	WWAAWTTTWWAWAAWW	WWTTWTWWAAAWTTWW	369	2.121	14.459	12.589	0	0
0	42	9	4	43
1	52	0	4	43
2	80	1	5	13
3	82	2	5	9
4	37	2	0	60
5	24	0	4	72
6	1	0	0	98
7	1	0	0	98
8	32	6	18	42
9	28	12	4	55
10	57	8	8	26
11	58	0	0	41
12	82	0	6	10
13	71	2	0	25
14	29	10	6	52
15	44	0	7	48
>M040	WWAWTTTAAAWW	WWTTTAAAWTWW	124	2.543	12.042	12.552	0	0
0	52	12	4	30
1	61	7	0	31
2	63	0	8	27
3	39	4	4	52
4	4	6	0	88
5	0	6	0	93
6	5	0	11	83
7	65	5	1	27
8	92	0	7	0
9	100	0	0	0
10	48	1	8	41
11	28	21	4	45
>M041	WWWWTTWAWAAWW	WWTTWTWAAWWWW	318	2.167	12.558	12.491	0	0
0	53	6	2	37
1	38	6	0	55
2	33	0	6	60
3	54	0	1	44
4	0	0	0	100
5	3	0	0	96
6	44	0	5	50
7	60	5	10	24
8	48	8	11	30
9	94	1	4	0
10	89	0	0	10
11	38	11	1	48
12	33	12	1	52
>M042	AAAWWTWWAWWTTT	AAAWWTWWAWWTTT	273	2.213	13.607	12.366	0	0
0	79	6	12	1
1	78	2	5	13
2	100	0	0	0
3	40	1	0	58
4	64	2	0	33
5	19	18	0	61
6	30	9	10	49
7	49	10	9	30
8	61	0	18	19
9	33	0	2	64
10	58	0	1	40
11	0	0	0	100
12	13	5	2	78
13	1	12	6	79
>M043	WWWWTTTAAAWT	AWTTTAAAWWWW	123	2.523	12.477	12.261	0	0
0	40	4	9	45
1	44	4	0	51
2	53	4	13	28
3	40	2	2	53
4	11	0	0	88
5	6	3	0	90
6	17	8	2	70
7	78	0	5	16
8	97	2	0	0
9	100	0	0	0
10	33	0	7	58
11	27	7	0	65
>M044	WAAAAWTWAAAAWTTTTW	WAAAAWTTTTWAWTTTTW	336	2.129	16.151	12.172	0	0
0	40	6	4	48
1	66	15	3	15
2	76	5	2	14
3	76	0	0	23
4	66	4	0	28
5	40	0	0	59
6	11	2	0	85
7	46	4	0	48
8	54	15	13	16
9	86	4	8	0
10	90	0	0	9
11	75	10	0	14
12	50	0	0	50
13	29	0	1	68
14	21	7	0	71
15	21	10	0	68
16	9	16	13	60
17	46	3	3	46
>M045	WTTTWAAAAWTAAAAW	WTTTTAWTTTTWAAAW	454	2.022	16.316	11.975	0	0
0	33	0	0	66
1	21	2	0	76
2	6	6	1	85
3	6	5	2	85
4	33	4	4	58
5	82	1	0	16
6	92	7	0	0
7	100	0	0	0
8	60	2	9	27
9	52	6	1	39
10	18	2	0	78
11	64	2	2	29
12	60	8	10	20
13	65	0	5	29
14	74	0	0	25
15	48	10	0	41
>M046	HWAAWTTTWWAATA	TATTWWAAAWTTWD	134	2.461	12.69	11.934	0	0
0	37	25	2	34
1	44	10	4	40
2	76	17	0	5
3	76	0	0	23
4	37	6	12	43
5	4	0	0	95
6	0	0	0	100
7	1	0	0	98
8	50	0	18	31
9	36	21	0	42
10	76	0	0	24
11	63	4	9	22
12	19	21	6	53
13	60	10	0	28
>M047	WTTWWAWWWWWAAAWAW	WTWTTTWWWWWTWWAAW	409	2.049	16.778	11.883	0	0
0	33	1	1	63
1	18	0	4	77
2	23	0	0	76
3	42	6	1	50
4	38	13	0	48
5	86	0	2	10
6	42	6	10	40
7	50	16	0	33
8	49	0	0	50
9	38	1	0	60
10	33	0	4	62
11	74	0	1	24
12	94	0	1	4
13	100	0	0	0
14	62	0	0	37
15	67	1	0	31
16	40	2	5	50
>M048	WTAWAAWTTWAAAW	WTTTWAAWTTWTAW	217	2.258	12.482	11.745	0	0
0	35	4	9	50
1	10	2	2	84
2	63	2	5	28
3	47	6	20	25
4	89	0	0	10
5	67	2	0	29
6	53	0	1	45
7	17	3	0	78
8	1	3	0	94
9	33	5	14	46
10	55	10	13	20
11	72	0	2	24
12	72	1	0	25
13	48	0	0	51
>M049	WTAWAWWTTTAAAW	WTTTAAAWWTWTAW	256	2.192	14.184	11.652	0	0
0	40	0	0	59
1	17	1	4	77
2	63	2	8	25
3	37	10	12	40
4	67	2	1	28
5	39	0	0	60
6	36	0	0	63
7	0	0	0	100
8	14	2	2	79
9	22	0	6	70
10	87	6	1	4
11	77	0	1	21
12	76	5	0	18
13	51	0	1	47
>M050	WAAAWTTAAAAATT	AATTTTTAAWTTTW	404	2.036	14.419	11.558	0	0
0	47	16	7	28
1	74	10	4	11
2	76	0	4	18
3	68	0	1	30
4	39	5	0	54
5	0	5	1	93
6	18	6	0	74
7	77	16	0	5
8	86	12	1	0
9	100	0	0	0
10	63	2	4	28
11	67	0	0	32
12	8	1	4	85
13	18	18	2	60
>M051	TWAAAWAWWTTWWAWW	WWTWWAAWWTWTTTWA	405	2.014	13.085	11.182	0	0
0	22	9	8	59
1	41	0	2	56
2	69	2	2	25
3	97	0	0	2
4	86	0	0	13
5	64	0	0	36
6	63	7	0	28
7	44	4	10	40
8	35	9	9	45
9	24	5	6	64
10	22	5	0	72
11	39	16	8	35
12	42	8	10	38
13	80	0	1	18
14	56	2	0	40
15	50	0	1	48
>M052	WTTWAAAWTWAAAAW	WTTTTWAWTTTWAAW	199	2.25	13.067	11.179	0	0
0	38	4	9	48
1	23	1	0	75
2	16	0	0	83
3	37	9	12	40
4	56	21	12	9
5	80	0	2	17
6	76	0	5	17
7	46	0	3	50
8	14	0	0	85
9	54	8	2	35
10	55	6	13	24
11	81	2	0	16
12	68	4	0	28
13	76	0	0	23
14	50	0	2	47
>M053	HAAATTTTWWAAWA	TWTTWWAAAATTTD	107	2.491	11.837	11.16	0	0
0	38	27	2	31
1	52	0	22	24
2	94	0	0	5
3	84	0	1	14
4	9	6	0	83
5	23	0	0	76
6	0	6	3	89
7	5	15	7	71
8	52	0	7	40
9	49	4	13	33
10	67	15	8	8
11	61	5	10	22
12	31	18	0	49
13	61	0	8	30
>M054	AAAATTTWAAWWTW	WAWWTTWAAATTTT	224	2.192	11.056	10.941	0	0
0	51	18	12	18
1	78	0	7	14
2	78	11	0	9
3	66	0	9	23
4	15	3	0	81
5	6	2	0	90
6	18	8	13	59
7	34	13	14	37
8	84	0	2	12
9	65	0	4	30
10	51	8	2	37
11	55	0	0	44
12	19	3	6	70
13	29	17	7	46
>M055	WWAAAAAWTTWWAWW	WWTWWAAWTTTTTWW	369	2.02	12.584	10.79	0	0
0	39	4	0	56
1	40	0	0	59
2	64	4	4	27
3	80	0	1	18
4	83	0	0	16
5	63	5	1	29
6	83	0	0	16
7	42	9	15	32
8	17	2	4	75
9	27	0	5	67
10	45	9	9	35
11	41	17	0	41
12	77	0	0	22
13	53	0	6	40
14	47	5	1	45
>M056	WWWTTTWAAAWW	WWTTTWAAAWWW	149	2.318	11.838	10.631	0	0
0	46	5	2	45
1	47	0	0	52
2	32	11	9	46
3	14	8	2	74
4	0	6	3	89
5	14	4	11	70
6	50	8	4	37
7	98	0	1	0
8	98	1	0	0
9	76	0	0	23
10	58	0	5	35
11	47	0	5	46
>M057	WTTAAAWTTTAAW	WTTAAAWTTTAAW	83	2.544	11.294	10.579	2e-10	4.4e-07
0	56	0	1	42
1	30	0	0	69
2	0	10	12	77
3	69	0	9	21
4	60	19	6	13
5	69	6	0	24
6	50	0	0	50
7	24	0	6	69
8	13	6	19	60
9	21	9	0	69
10	77	12	10	0
11	69	0	0	30
12	40	3	1	54
>M058	WAAWWTWWAWWTTW	WAAWWTWWAWWTTW	170	2.256	9.209	10.46	0	0
0	35	0	12	51
1	62	0	7	29
2	58	22	0	18
3	38	1	7	52
4	50	0	0	50
5	27	10	0	62
6	45	20	5	28
7	28	5	20	45
8	62	0	10	27
9	50	0	0	50
10	52	7	1	38
11	18	0	22	58
12	29	7	0	62
13	51	12	0	35
>M059	WWWTTTAAAWWW	WWWTTTAAAWWW	164	2.257	9.821	10.297	0	0
0	27	17	8	46
1	29	8	16	46
2	31	13	12	42
3	20	0	4	74
4	1	8	12	77
5	17	23	0	59
6	70	0	14	15
7	95	4	0	0
8	98	0	0	1
9	61	2	4	31
10	43	8	0	47
11	36	0	7	55
>M060	WWAAWWWWWWWTWWAWW	WWTWWAWWWWWWWTTWW	270	2.081	15.96	10.219	0	0
0	50	0	13	36
1	40	0	0	60
2	91	1	0	6
3	92	3	0	3
4	59	0	0	40
5	58	0	0	41
6	53	7	0	38
7	43	12	6	37
8	42	0	0	57
9	32	0	3	63
10	45	0	0	54
11	12	4	8	75
12	43	0	6	50
13	52	16	2	29
14	100	0	0	0
15	50	0	0	49
16	40	8	9	41
>M061	TAAAWTWNAAATTTTH	DAAAATTTNWAWTTTA	323	2.014	14.23	10.024	0	0
0	22	7	4	65
1	64	1	5	28
2	78	2	5	12
3	63	8	0	28
4	65	1	0	33
5	17	0	0	82
6	55	10	0	34
7	32	18	22	25
8	94	1	4	0
9	81	0	2	15
10	78	0	4	16
11	33	0	0	66
12	14	0	9	75
13	21	1	7	70
14	11	4	2	81
15	35	21	5	37
>M062	WWWWTTWWWWWTWWAWW	WWTWWAWWWWWAAWWWW	272	2.055	13.828	9.847	0	0
0	34	7	2	55
1	52	1	0	46
2	37	1	1	60
3	40	0	1	58
4	4	0	0	95
5	18	1	0	80
6	45	0	0	55
7	41	7	0	50
8	39	6	12	41
9	33	11	1	53
10	35	12	6	44
11	0	11	3	85
12	39	6	8	44
13	40	0	20	39
14	80	3	0	15
15	43	5	0	51
16	42	6	1	50
>M063	WTAWAAWWWTTWWAAWW	WWTTWWAAWWWTTWTAW	207	2.14	13.457	9.812	0	0
0	41	6	0	51
1	12	16	7	62
2	62	0	10	26
3	45	12	6	35
4	94	0	0	5
5	80	0	0	19
6	53	8	7	29
7	58	6	3	31
8	37	10	12	39
9	26	8	0	64
10	20	2	6	70
11	58	0	10	31
12	46	1	2	50
13	95	4	0	0
14	72	0	0	27
15	52	0	11	35
16	45	18	0	36
>M064	WWWTTTWAAAAWW	WWTTTTWAAAWWW	270	2.04	13.5	9.579	0	0
0	52	14	0	32
1	42	0	0	57
2	51	5	12	30
3	13	19	0	66
4	0	0	0	100
5	9	5	7	77
6	50	0	0	50
7	70	5	0	24
8	100	0	0	0
9	100	0	0	0
10	76	0	0	23
11	44	14	5	35
12	40	4	8	47
>M065	WTAAWWWWWWTWWAWW	WWTWWAWWWWWWTTAW	246	2.017	12.706	8.845	0	0
0	34	2	4	58
1	28	8	0	63
2	76	4	7	10
3	82	0	0	17
4	51	0	1	46
5	61	2	0	35
6	49	11	7	32
7	43	4	13	37
8	34	15	1	48
9	38	16	0	44
10	0	3	0	96
11	44	0	9	45
12	54	0	0	45
13	75	0	8	16
14	48	3	0	47
15	42	9	8	39
>M066	WTTHWAAWTTAAAAAW	WTTTTTAAWTTWDAAW	203	2.068	13.539	8.741	0	0
0	42	0	12	44
1	17	10	0	71
2	25	3	0	70
3	35	20	8	35
4	50	16	4	28
5	85	0	7	7
6	78	0	0	21
7	48	8	0	42
8	23	0	12	64
9	1	11	0	87
10	53	8	10	26
11	60	1	15	21
12	95	2	2	0
13	79	0	2	18
14	69	0	0	30
15	45	10	3	40
>M067	WTWWTAATATTAWWAW	WTWWTAATATTAWWAW	235	2.023	15.289	8.729	0	0
0	58	0	0	41
1	26	0	0	73
2	40	11	0	47
3	29	15	13	41
4	30	1	0	67
5	85	0	0	14
6	85	0	14	0
7	26	5	0	68
8	68	0	5	26
9	0	14	0	85
10	14	0	0	85
11	67	0	1	30
12	41	13	15	29
13	47	0	11	40
14	73	0	0	26
15	42	0	0	57
>M068	WATTTTWAAATT	AATTTWAAAATW	82	2.336	11.795	8.373	1.1e-09	1.9e-06
0	46	0	9	43
1	64	7	0	28
2	31	3	1	63
3	1	0	4	94
4	0	0	5	94
5	23	0	0	76
6	56	0	3	39
7	74	9	1	14
8	81	0	2	16
9	67	7	13	12
10	13	11	0	74
11	19	11	4	64
>M069	AAATWTTAAWATTT	AAATWTTAAWATTT	220	2.014	13.39	8.336	0	0
0	57	3	13	25
1	89	4	0	6
2	70	2	0	26
3	29	3	1	66
4	49	2	0	48
5	0	15	0	84
6	21	13	0	65
7	65	0	13	21
8	84	0	15	0
9	48	0	2	49
10	66	1	3	29
11	26	0	2	70
12	6	0	4	89
13	25	13	3	57
>M070	TTAWAAAWTTWWAAW	WTTWWAAWTTTWTAA	179	2.075	11.501	8.331	0	0
0	24	11	0	63
1	14	4	0	80
2	58	7	7	26
3	49	15	7	27
4	75	0	2	21
5	68	5	0	25
6	82	3	0	13
7	63	3	0	32
8	27	0	3	68
9	15	0	4	79
10	42	2	17	37
11	51	9	12	26
12	70	0	7	21
13	69	2	12	15
14	56	4	9	29
>M071	WTTHAAAWWTWAAAAW	WTTTTWAWWTTTDAAW	119	2.183	12.538	8.085	1.1e-10	5.2e-07
0	26	5	22	45
1	29	5	0	64
2	0	14	1	84
3	34	21	10	34
4	83	8	0	7
5	86	0	13	0
6	72	0	5	22
7	45	4	14	35
8	47	5	0	47
9	18	10	10	59
10	43	11	6	38
11	67	0	9	22
12	89	10	0	0
13	92	0	0	7
14	55	10	14	20
15	37	9	8	43
>M072	WWAATTTTWAAAWW	WWTTTWAAAATTWW	120	2.171	11.684	7.984	2.2e-10	6e-07
0	42	0	15	42
1	34	14	4	47
2	63	12	7	16
3	64	0	12	22
4	15	5	10	68
5	0	8	10	80
6	0	0	0	100
7	7	0	0	92
8	32	5	0	62
9	61	15	7	15
10	88	3	8	0
11	60	0	23	15
12	47	15	0	37
13	41	5	10	43
>M073	WAWATTWWAATWTW	WAWATTWWAATWTW	83	2.292	13.304	7.982	0	0
0	57	3	1	37
1	63	9	0	27
2	25	8	15	50
3	66	0	9	23
4	0	0	5	94
5	0	0	0	100
6	39	1	18	41
7	41	18	1	39
8	100	0	0	0
9	94	5	0	0
10	23	9	0	66
11	50	15	8	25
12	27	0	9	63
13	36	2	3	57
>M074	WTTWAAAWWWAAAW	WTTTWWWTTTWAAW	165	2.069	13.026	7.957	0	0
0	37	2	2	56
1	22	5	5	66
2	0	2	6	91
3	44	10	2	41
4	81	9	0	9
5	77	5	5	12
6	83	2	0	14
7	35	0	0	64
8	64	0	0	36
9	42	4	17	35
10	80	0	4	16
11	65	0	11	22
12	68	0	0	31
13	50	0	0	49
>M075	WTTWAAAAWWTAAAAWW	WWTTTTAWWTTTTWAAW	172	2.049	13.791	7.866	0	0
0	37	0	12	50
1	18	8	0	73
2	14	12	1	71
3	44	13	7	34
4	51	19	7	21
5	92	7	0	0
6	87	2	0	9
7	67	0	3	29
8	44	13	0	41
9	39	0	3	57
10	9	10	3	75
11	64	4	6	24
12	65	7	7	19
13	74	0	9	16
14	70	0	0	29
15	63	3	0	32
16	49	12	0	37
>M076	HWAATCGRCAW	WTGYCGATTWD	37	2.542	15.182	7.813	3.8e-06	0.0054
0	36	36	8	20
1	58	0	8	33
2	100	0	0	0
3	96	0	0	3
4	0	0	0	100
5	0	76	0	23
6	0	0	100	0
7	35	0	65	0
8	7	92	0	0
9	100	0	0	0
10	52	3	7	37
>M077	WTAAAAAWWTTWWAAW	WTTWWAAWWTTTTTAW	173	2.043	13.567	7.805	0	0
0	35	2	4	57
1	23	4	0	71
2	65	4	4	25
3	53	9	13	23
4	100	0	0	0
5	81	0	0	18
6	71	4	3	19
7	50	7	7	34
8	37	0	3	59
9	16	0	1	82
10	26	0	10	62
11	48	1	8	41
12	52	18	0	28
13	74	0	0	25
14	73	0	9	17
15	43	9	6	40
>M078	WTWWTAAWTTAWWAW	WTWWTAAWTTAWWAW	98	2.218	11.809	7.785	6.4e-10	3e-06
0	50	5	7	37
1	18	0	0	81
2	46	10	0	43
3	53	14	4	28
4	24	12	5	57
5	67	0	0	32
6	72	0	1	25
7	50	0	0	50
8	25	1	0	72
9	32	0	0	67
10	57	5	12	24
11	28	4	14	53
12	43	0	10	46
13	81	0	0	18
14	36	7	5	50
>M079	YWTAMAGGCKCAWR	YWTGMGCCTKTAWR	46	2.459	17.928	7.703	2.3e-06	0.005
0	6	27	13	52
1	38	13	6	42
2	0	0	0	100
3	100	0	0	0
4	41	34	6	17
5	100	0	0	0
6	0	0	100	0
7	0	0	100	0
8	0	96	0	3
9	16	3	33	46
10	0	100	0	0
11	100	0	0	0
12	55	9	3	32
13	48	12	29	9
>M080	WTWTWTAWWTAWAWAW	WTWTWTAWWTAWAWAW	114	2.153	14.372	7.615	6.5e-10	2.7e-06
0	47	2	2	46
1	18	0	0	81
2	33	2	0	63
3	4	0	11	83
4	56	13	0	29
5	13	13	3	69
6	75	0	1	23
7	51	7	1	39
8	39	1	7	51
9	23	1	0	75
10	69	3	13	13
11	29	0	13	56
12	83	11	0	4
13	63	0	2	33
14	81	0	0	18
15	46	3	1	49
>M081	TTATAWWWTATAA	TTATAWWWTATAA	114	2.153	12.941	7.613	0	0
0	20	0	0	79
1	28	0	0	71
2	86	6	4	4
3	16	8	14	62
4	73	0	12	14
5	53	0	0	46
6	50	0	0	50
7	46	0	0	53
8	14	12	0	73
9	62	14	8	16
10	4	4	6	86
11	71	0	0	28
12	79	0	0	20
>M082	HTTWAAWTTTAHD	HDTAAAWTTWAAD	62	2.328	10.576	7.403	1.9e-07	0.00031
0	36	24	0	38
1	24	6	12	57
2	22	0	15	62
3	50	6	13	29
4	75	15	9	0
5	84	2	0	13
6	52	3	0	44
7	0	0	7	92
8	0	0	0	100
9	25	0	0	74
10	57	3	13	25
11	34	25	11	28
12	37	5	37	20
>M083	WWWWAWTTATAAWTWWWW	WWWWAWTTATAAWTWWWW	157	2.029	9.806	7.308	0	0
0	41	14	7	36
1	53	15	0	31
2	32	7	15	43
3	53	15	0	30
4	65	2	0	32
5	49	0	6	44
6	22	0	2	74
7	25	12	9	52
8	48	17	15	18
9	18	15	17	48
10	52	9	12	25
11	74	2	0	22
12	44	6	0	49
13	32	0	2	65
14	30	0	15	53
15	43	15	7	32
16	31	0	15	52
17	36	7	15	40
>M084	TTAWATATWTAA	TTAWATATWTAA	85	2.213	9.684	7.275	0	0
0	32	1	0	66
1	11	0	20	67
2	67	9	10	12
3	40	2	9	47
4	80	4	0	15
5	28	0	4	66
6	66	4	0	28
7	15	0	4	80
8	47	9	2	40
9	12	10	9	67
10	66	20	0	12
11	66	0	2	31
>M085	TWAAAWWTWWAAA	TTTWWAWWTTTWA	150	2.04	11.463	7.272	0	0
0	19	2	4	73
1	35	0	0	64
2	59	8	7	25
3	73	6	1	19
4	66	0	2	31
5	63	1	0	35
6	54	0	0	45
7	0	0	3	96
8	33	7	9	49
9	57	0	2	40
10	80	0	5	13
11	62	10	0	26
12	57	13	9	19
>M086	TTAWAAAWWTTTWTAA	TTAWAAAWWTTTWTAA	95	2.154	13.047	7.04	0	0
0	30	0	0	69
1	18	0	0	81
2	75	0	9	15
3	28	0	17	54
4	71	13	4	10
5	64	8	8	20
6	63	10	0	25
7	43	1	8	47
8	47	8	1	43
9	25	0	10	63
10	20	8	8	64
11	10	4	13	71
12	54	17	0	28
13	15	9	0	75
14	81	0	0	18
15	67	0	0	32
>M087	WWAWTTTTWAAW	WTTWAAAAWTWW	117	2.078	11.793	6.9	1.1e-09	1.9e-06
0	41	6	0	51
1	34	4	9	51
2	69	9	3	17
3	59	0	1	39
4	21	6	17	54
5	0	0	0	100
6	0	0	0	100
7	25	11	0	62
8	56	0	10	32
9	100	0	0	0
10	72	13	2	11
11	50	2	13	34
>M088	GYGCCTTTAARC	GYTTAAAGGCRC	52	2.321	16.751	6.869	3.4e-06	0.0051
0	30	0	66	3
1	3	56	10	30
2	13	0	86	0
3	22	73	0	4
4	0	97	2	0
5	0	0	0	100
6	0	0	0	100
7	0	0	0	100
8	100	0	0	0
9	100	0	0	0
10	59	2	32	5
11	18	54	12	15
>M089	TGCGYYTTTAAAMA	TKTTTAAARRCGCA	48	2.341	14.853	6.834	5.8e-06	0.012
0	21	10	10	58
1	10	14	58	17
2	13	81	5	0
3	17	5	77	0
4	13	52	6	27
5	18	27	8	45
6	0	0	0	100
7	0	0	0	100
8	0	9	0	90
9	73	0	13	13
10	100	0	0	0
11	100	0	0	0
12	29	45	16	9
13	62	6	6	25
>M090	RRTTTWAAAAWW	WWTTTTWAAAYY	100	2.105	12.014	6.709	3.4e-09	6.6e-06
0	38	2	41	16
1	41	5	34	19
2	15	20	0	64
3	0	0	7	92
4	0	13	14	72
5	28	7	14	50
6	85	2	2	9
7	100	0	0	0
8	100	0	0	0
9	89	0	0	10
10	51	0	11	37
11	43	0	17	38
>M091	AAAAAWWWWAWTTTT	AAAAWTWWWWTTTTT	138	2.003	14.138	6.608	5.1e-10	2.8e-06
0	60	10	0	29
1	78	0	6	14
2	100	0	0	0
3	100	0	0	0
4	65	0	6	28
5	42	2	0	55
6	29	10	15	45
7	38	10	1	49
8	45	10	13	30
9	54	0	17	27
10	50	1	12	36
11	10	0	2	87
12	0	0	0	100
13	8	15	3	72
14	14	21	5	58
>M092	TTATAWWWWTATAA	TTATAWWWWTATAA	101	2.077	10.939	6.464	0	0
0	30	1	0	68
1	16	12	0	70
2	60	13	11	13
3	20	14	11	53
4	71	2	0	25
5	64	0	0	35
6	60	2	1	35
7	35	1	2	60
8	35	0	0	64
9	25	0	2	71
10	53	11	14	20
11	13	11	13	60
12	70	0	12	16
13	67	0	1	30
>M093	HTHATTTTTWAAA	TTTWAAAAATDAD	92	2.09	11.069	6.326	1.3e-07	0.00033
0	24	40	1	33
1	24	0	10	65
2	30	27	1	40
3	59	0	15	25
4	10	4	17	67
5	14	28	0	57
6	0	0	0	100
7	0	0	0	100
8	13	0	8	77
9	30	17	11	40
10	74	3	14	8
11	76	0	23	0
12	52	0	25	22
>M094	AAATTKWMAATTT	AAATTKWMAATTT	30	2.401	11.698	6.29	1.7e-05	0.026
0	62	15	17	5
1	69	9	14	7
2	62	8	0	29
3	0	0	8	91
4	4	12	0	84
5	0	0	39	60
6	40	10	10	40
7	60	39	0	0
8	84	0	12	4
9	91	8	0	0
10	29	0	8	62
11	7	14	11	67
12	6	18	16	59
>M095	WTTATAAWWTTATAAW	WTTATAAWWTTATAAW	81	2.115	11.717	6.226	3.7e-08	0.00013
0	37	0	4	58
1	26	0	0	73
2	18	20	5	55
3	58	7	11	22
4	20	13	0	65
5	57	8	7	27
6	72	1	0	25
7	56	4	0	38
8	38	0	4	56
9	25	0	1	72
10	27	7	8	57
11	65	0	13	20
12	22	11	7	58
13	55	5	20	18
14	74	0	0	25
15	57	5	0	37
>M096	AAAAWTRAAWWTTTY	RAAAWWTTYAWTTTT	99	2.054	12.676	6.182	5.4e-08	0.00025
0	60	0	15	23
1	89	10	0	0
2	80	5	0	13
3	73	0	8	18
4	33	1	1	64
5	6	20	15	57
6	52	8	34	4
7	65	10	23	0
8	56	7	8	28
9	53	0	3	43
10	35	0	0	64
11	15	0	1	83
12	17	0	0	82
13	3	14	12	69
14	6	32	14	46
>M097	WTAWAAAWTTTWTAW	WTAWAAAWTTTWTAW	104	2.03	12.294	6.078	0	0
0	36	0	1	62
1	20	2	0	77
2	79	0	2	17
3	26	11	8	52
4	51	16	10	21
5	75	0	0	25
6	64	7	2	25
7	50	0	0	50
8	25	2	7	64
9	25	0	0	75
10	21	10	16	51
11	52	8	11	26
12	17	2	0	79
13	76	0	2	20
14	61	2	0	35
>M098	TWAWWWWWTTWAAWW	WWTTWAAWWWWWTWA	69	2.144	13.231	6.075	6.1e-08	0.00025
0	17	12	2	68
1	35	0	5	59
2	93	4	0	2
3	50	0	7	42
4	38	11	0	50
5	27	5	21	46
6	46	10	0	43
7	49	2	17	30
8	25	20	0	55
9	0	0	2	97
10	38	0	0	61
11	75	0	0	24
12	95	0	4	0
13	30	21	0	47
14	40	14	0	45
>M099	WAAWTWWAAAWW	WWTTTWWAWTTW	114	2.001	10.636	6.043	3.5e-08	6.4e-05
0	50	2	0	47
1	56	13	12	16
2	64	21	14	0
3	38	9	7	44
4	7	10	0	82
5	50	13	2	33
6	40	16	6	36
7	83	0	4	12
8	100	0	0	0
9	100	0	0	0
10	49	5	1	43
11	40	9	0	50
>M100	WWWTTTWAAAWW	WWTTTWAAAWWW	52	2.219	10.501	6.03	6.1e-06	0.0083
0	43	16	13	26
1	26	16	6	51
2	43	11	17	27
3	13	21	14	50
4	27	0	0	72
5	0	5	5	89
6	34	1	8	56
7	86	0	13	0
8	96	3	0	0
9	100	0	0	0
10	48	0	11	40
11	50	17	0	32
>M101	WTTTAAAAAAWW	WWTTTTTTAAAW	91	2.035	11.797	5.786	3.3e-09	5.5e-06
0	37	0	6	56
1	14	0	14	71
2	0	0	20	79
3	0	10	0	89
4	61	4	17	17
5	79	11	0	9
6	92	7	0	0
7	76	7	11	5
8	66	17	0	16
9	87	3	1	8
10	61	0	3	35
11	38	10	6	46
>M102	TWAATTAWTAAAWW	WWTTTAWTAATTWA	70	2.103	12.809	5.759	3.1e-06	0.01
0	0	8	15	76
1	47	0	8	43
2	92	0	0	7
3	95	0	0	4
4	18	0	0	81
5	2	2	4	90
6	49	19	15	15
7	27	8	11	52
8	0	21	1	77
9	67	1	4	27
10	58	4	21	15
11	70	6	0	23
12	34	0	7	58
13	34	20	0	45
>M103	ATGCRCCTTYAAAY	RTTTRAAGGYGCAT	50	2.174	21.89	5.594	1.8e-06	0.0041
0	75	21	3	0
1	0	3	7	89
2	0	0	100	0
3	3	96	0	0
4	35	0	61	3
5	0	96	3	0
6	0	100	0	0
7	0	0	0	100
8	0	0	0	100
9	0	41	0	58
10	100	0	0	0
11	100	0	0	0
12	93	0	3	3
13	13	27	10	48
>M104	WAWWTTWAAAWTT	AAWTTTWAAWWTW	88	2.021	13.917	5.577	1.3e-07	0.00023
0	64	0	0	35
1	100	0	0	0
2	59	0	3	36
3	47	8	5	38
4	0	4	2	93
5	18	12	22	45
6	35	0	16	47
7	92	0	0	7
8	100	0	0	0
9	85	0	0	14
10	52	1	9	36
11	8	5	16	70
12	9	0	14	76
>M105	WWAWTTWTAAAWH	DWTTTAWAAWTWW	94	2.001	10.69	5.554	2.7e-09	5.6e-06
0	39	0	16	44
1	37	8	4	48
2	59	12	8	19
3	62	3	0	33
4	18	17	11	52
5	0	1	0	98
6	43	0	0	56
7	26	7	10	55
8	61	0	8	29
9	94	5	0	0
10	96	3	0	0
11	40	12	17	30
12	35	23	0	40
>M106	DWAAWWTTYMAAWTTTT	AAAAWTTKRAAWWTTWH	88	2.005	15.073	5.43	1.2e-06	0.0077
0	36	0	34	28
1	46	14	3	35
2	100	0	0	0
3	84	3	0	12
4	59	5	0	34
5	40	3	0	56
6	31	3	0	64
7	2	2	1	93
8	18	30	2	48
9	43	25	10	19
10	74	3	18	3
11	63	9	6	20
12	42	0	0	57
13	17	0	17	64
14	17	0	0	82
15	10	0	0	89
16	13	10	15	59
>M107	YTAAWTTTWAAW	WTTWAAAWTTAR	88	2.005	11.204	5.428	2.1e-08	3.4e-05
0	9	31	4	55
1	25	9	12	52
2	61	26	6	5
3	74	8	0	16
4	43	1	1	54
5	1	2	0	96
6	3	0	0	96
7	8	6	19	65
8	62	2	0	35
9	86	0	13	0
10	73	16	0	10
11	54	0	8	37
>M108	AAAAWWTTAAWWTTT	AAAWWTTAAWWTTTT	63	2.087	11.904	5.389	4.8e-06	0.02
0	46	13	21	18
1	78	0	16	5
2	69	0	24	5
3	87	7	0	4
4	64	0	0	35
5	51	0	5	43
6	14	11	14	59
7	10	16	14	58
8	58	14	16	10
9	59	14	11	14
10	43	5	0	51
11	35	0	0	64
12	4	0	7	87
13	5	24	0	69
14	6	17	0	75
>M109	WMWAAAWWTTCRCATW	WATGYGAAWWTTTWKW	29	2.276	14.697	5.351	1.5e-05	0.047
0	40	0	0	60
1	45	40	0	15
2	38	0	0	61
3	82	0	17	0
4	100	0	0	0
5	100	0	0	0
6	44	11	16	27
7	52	0	5	42
8	11	16	11	61
9	17	11	5	65
10	0	73	0	26
11	33	3	63	0
12	27	57	0	15
13	86	0	13	0
14	23	4	23	48
15	30	10	10	50
>M110	GCRMCTTTAAABM	KVTTTAAAGKYGC	42	2.116	13.678	4.835	6.4e-06	0.01
0	11	0	63	25
1	0	70	8	21
2	41	3	47	7
3	35	56	2	6
4	0	71	0	28
5	7	0	0	92
6	20	4	0	75
7	12	9	0	78
8	100	0	0	0
9	100	0	0	0
10	80	0	0	19
11	7	26	42	23
12	32	50	0	17
>M111	KYCADWTTTTAMAA	TTKTAAAAWHTGRM	53	2.047	11.273	4.731	2.4e-05	0.046
0	17	7	28	46
1	14	42	3	39
2	0	75	0	25
3	71	26	2	0
4	42	7	25	25
5	53	0	8	38
6	15	5	0	79
7	0	0	0	100
8	0	0	0	100
9	0	17	20	62
10	53	22	7	17
11	59	36	4	0
12	57	20	16	6
13	46	20	20	13
>M112	WAAWTTTHAATW	WATTDAAAWTTW	59	2.013	11.112	4.672	2.6e-05	0.035
0	57	7	4	30
1	73	11	11	4
2	96	0	0	3
3	47	0	0	52
4	30	0	2	67
5	3	0	0	96
6	3	31	0	65
7	30	29	1	39
8	70	0	22	6
9	75	0	6	18
10	13	20	6	59
11	43	3	3	50
>M113	TATKCASSYTTAAR	YTTAARSSTGMATA	37	2.071	14.649	4.327	1.6e-05	0.047
0	0	28	14	57
1	62	17	20	0
2	18	0	0	81
3	8	0	59	32
4	22	61	0	16
5	64	0	31	4
6	4	55	40	0
7	10	55	35	0
8	0	42	0	57
9	0	0	0	100
10	32	2	0	65
11	91	0	8	0
12	100	0	0	0
13	59	0	31	9

## Sheet: nhr-72
Parameters:	motifsGeneratedBy=patternScan(1.0)	input=jfuxman-nhr-72p_txt.fa	Control=jfuxman-nhr-72n_txt.fa	ScanRepeats=0	Strand=0	ScoreRatio=1	ScoreInfo=0	ScoreRepeat=0	AdjustCG=0	Presence=0	MinRatio=2.0000	FDR=0.0500
Name	Pattern	PatternRev	Freq	Ratio	Info	Score	p	FDR
>M001	HMAAAAWMMGCGC	GCGCKKWTTTTKD	48	2.845	12.507	11.668	2.4e-09	8e-05
0	32	40	0	28
1	40	24	20	16
2	91	0	8	0
3	93	0	6	0
4	100	0	0	0
5	67	21	0	10
6	24	16	16	44
7	25	50	4	20
8	42	38	0	18
9	0	9	81	9
10	0	83	16	0
11	0	0	100	0
12	20	63	8	8
>M002	TDAAAAHDMGCGYA	TRCGCKHDTTTTHA	50	2.753	12.643	10.927	4.1e-10	1.4e-05
0	4	19	23	52
1	28	0	39	32
2	66	0	24	9
3	91	8	0	0
4	100	0	0	0
5	80	4	2	12
6	39	25	9	25
7	24	9	31	34
8	37	58	3	0
9	9	2	68	19
10	0	98	0	1
11	0	6	93	0
12	8	45	4	41
13	57	17	25	0
>M003	WYAAAAAWTCRAW	WTYGAWTTTTTRW	50	2.54	12.072	8.912	1.5e-07	0.0024
0	28	7	17	45
1	1	57	9	31
2	82	0	15	2
3	47	18	18	15
4	100	0	0	0
5	100	0	0	0
6	82	0	0	17
7	43	1	0	55
8	10	0	7	81
9	3	61	8	26
10	40	0	59	0
11	53	16	6	23
12	44	0	20	35
>M004	ARAAAAMRMRS	SYKYKTTTTYT	32	2.612	9.594	8.292	3.8e-06	0.016
0	45	20	20	15
1	47	23	28	0
2	88	0	11	0
3	88	0	11	0
4	100	0	0	0
5	69	0	6	24
6	31	51	6	11
7	35	7	57	0
8	36	63	0	0
9	31	7	61	0
10	17	39	30	13
>M005	RAAAAAKCGCRVA	TBYGCGMTTTTTY	40	2.514	10.745	8.032	8.7e-07	0.014
0	55	0	31	12
1	100	0	0	0
2	71	28	0	0
3	73	0	0	26
4	45	22	13	18
5	61	0	19	19
6	3	3	36	56
7	21	48	20	8
8	9	0	88	2
9	13	81	0	4
10	37	0	58	3
11	20	29	34	15
12	63	7	25	3
>M006	TWMAAAMTACWA	TWGTAKTTTKWA	42	2.484	16.867	7.909	1.5e-07	0.0017
0	3	20	10	66
1	60	0	3	36
2	48	51	0	0
3	100	0	0	0
4	100	0	0	0
5	100	0	0	0
6	37	47	6	8
7	0	0	0	100
8	100	0	0	0
9	0	100	0	0
10	61	6	0	32
11	80	13	0	6
>M007	TRCTACWWACTAYH	DRTAGTWWGTAGYA	31	2.564	19.141	7.832	6.5e-06	0.11
0	14	14	9	62
1	43	0	52	4
2	0	88	0	12
3	0	0	0	100
4	100	0	0	0
5	4	95	0	0
6	50	8	0	41
7	50	0	0	50
8	100	0	0	0
9	0	100	0	0
10	0	0	0	100
11	100	0	0	0
12	4	52	0	44
13	40	28	8	24
>M008	WSTACAWAMTASW	WSTAKTWTGTASW	35	2.523	17.228	7.771	2.6e-06	0.043
0	33	0	4	62
1	0	44	48	8
2	0	0	0	100
3	92	0	7	0
4	0	100	0	0
5	100	0	0	0
6	40	12	0	48
7	100	0	0	0
8	44	53	0	2
9	4	0	0	96
10	100	0	0	0
11	10	35	46	7
12	29	7	7	56
>M009	WWAAAWMHGMGBD	HVCKCDKWTTTWW	37	2.489	10.591	7.628	4e-06	0.044
0	59	9	0	31
1	27	0	21	50
2	86	1	11	0
3	100	0	0	0
4	100	0	0	0
5	48	8	6	35
6	44	28	10	16
7	25	48	0	25
8	13	8	58	18
9	34	65	0	0
10	15	5	70	8
11	0	43	23	33
12	45	3	25	25
>M010	WDAAAAWTDMAHW	WDTKHAWTTTTHW	145	2.063	11.359	7.623	0	0
0	28	5	11	55
1	31	3	25	39
2	77	0	17	4
3	100	0	0	0
4	88	0	0	11
5	89	0	0	10
6	28	23	0	48
7	0	2	1	96
8	28	15	32	24
9	47	41	0	11
10	86	2	11	0
11	29	25	14	30
12	34	11	6	48
>M011	WWAATTDCAWAATW	WATTWTGHAATTWW	107	2.102	10.696	7.063	2.2e-09	7.3e-05
0	36	12	0	51
1	58	0	4	36
2	66	9	3	20
3	73	0	0	26
4	16	15	2	66
5	0	7	0	92
6	26	11	33	27
7	23	46	11	18
8	68	5	25	0
9	44	18	0	37
10	86	0	0	13
11	79	0	10	10
12	30	5	0	63
13	27	15	9	47
>M012	TSWAAAVWATGCGSGA	TCSCGCATWBTTTWSA	41	2.39	14.263	7.063	6.2e-06	0.2
0	27	0	11	61
1	22	50	27	0
2	50	0	17	32
3	100	0	0	0
4	100	0	0	0
5	87	0	0	12
6	45	23	23	6
7	38	11	5	44
8	54	16	5	22
9	18	23	6	51
10	5	11	74	8
11	0	96	3	0
12	29	0	70	0
13	1	53	33	11
14	0	14	71	14
15	60	9	0	29
>M013	TDAAAATBMAYW	WRTKVATTTTHA	116	2.06	10.314	6.868	2.5e-10	8.1e-06
0	25	0	16	57
1	30	12	22	34
2	87	0	5	6
3	96	0	3	0
4	100	0	0	0
5	61	2	8	27
6	0	13	0	86
7	12	18	33	34
8	37	37	9	15
9	79	8	2	10
10	13	40	0	45
11	37	0	12	50
>M014	TTAWWYRAAAWW	WWTTTYRWWTAA	42	2.359	10.292	6.865	5.7e-06	0.021
0	25	0	20	54
1	20	8	24	48
2	70	7	10	12
3	42	12	1	44
4	39	0	19	41
5	0	55	0	44
6	64	2	33	0
7	80	8	11	0
8	100	0	0	0
9	100	0	0	0
10	43	10	10	36
11	32	10	3	54
>M015	YWATWTRAAAVWYGWH	DWCRWBTTTYAWATWR	47	2.264	13.522	6.343	3e-06	0.033
0	14	29	11	44
1	25	14	14	46
2	83	5	0	11
3	32	0	0	67
4	33	14	14	37
5	22	0	11	66
6	45	11	42	0
7	100	0	0	0
8	100	0	0	0
9	100	0	0	0
10	40	22	33	3
11	33	14	3	48
12	4	60	0	35
13	0	15	77	7
14	43	3	13	40
15	40	23	3	33
>M016	TWAHWMAAAATT	AATTTTKWDTWA	93	2.064	10.98	6.274	1.5e-08	0.00025
0	29	0	0	70
1	56	0	7	35
2	65	4	8	21
3	36	21	1	40
4	44	1	14	39
5	23	45	16	15
6	67	0	32	0
7	75	6	14	2
8	100	0	0	0
9	94	0	2	2
10	26	0	8	65
11	32	0	0	67
>M017	RDCTWAAAACTDCAWH	DWTGHAGTTTTWAGHY	53	2.2	15.735	6.089	4.1e-06	0.033
0	45	12	25	16
1	42	9	22	25
2	0	76	23	0
3	0	7	14	78
4	50	0	6	43
5	61	29	0	9
6	100	0	0	0
7	96	3	0	0
8	100	0	0	0
9	5	94	0	0
10	6	6	22	65
11	34	0	25	40
12	23	76	0	0
13	86	0	0	13
14	42	8	11	37
15	23	35	11	29
>M018	YHGCGYVTTBTTTWKC	GMWAAAVAABRCGCDR	28	2.357	13.65	6.043	0.00011	1
0	22	27	5	44
1	27	27	11	33
2	0	0	73	26
3	0	100	0	0
4	4	0	86	9
5	0	65	0	34
6	35	23	23	17
7	27	16	0	56
8	16	0	5	78
9	11	29	29	29
10	0	0	0	100
11	0	0	0	100
12	0	4	20	76
13	31	20	3	45
14	10	20	40	30
15	4	53	19	23
>M019	YKAMAAAMTAMR	YKTAKTTTKTMR	46	2.221	15.165	5.949	1.4e-06	0.0063
0	10	46	0	42
1	10	0	31	58
2	83	0	2	14
3	34	65	0	0
4	100	0	0	0
5	100	0	0	0
6	93	0	0	6
7	30	51	0	18
8	0	0	0	100
9	96	0	0	3
10	46	53	0	0
11	40	0	40	18
>M020	AAAAWYRAWWWTTTY	RAAAWWWTYRWTTTT	92	2.029	13.703	5.909	7e-08	0.0023
0	61	10	0	28
1	98	1	0	0
2	67	0	0	32
3	62	8	8	21
4	48	0	0	51
5	6	44	5	43
6	47	1	41	9
7	69	2	17	10
8	61	0	0	38
9	45	0	8	45
10	48	0	2	48
11	19	0	0	80
12	10	1	2	85
13	6	3	0	89
14	9	47	14	28
>M021	CTAMAAWCTACA	TGTAGWTTKTAG	35	2.283	16.794	5.888	4.9e-05	0.18
0	13	73	4	9
1	12	16	0	71
2	88	0	0	11
3	34	65	0	0
4	100	0	0	0
5	100	0	0	0
6	52	0	0	47
7	7	85	0	7
8	0	0	0	100
9	100	0	0	0
10	30	69	0	0
11	83	8	0	8
>M022	WADMRAAAAWWY	RWWTTTTYKHTW	74	2.082	9.441	5.864	1.1e-06	0.0063
0	32	0	18	48
1	53	21	4	21
2	42	7	23	27
3	38	44	1	15
4	52	6	40	0
5	76	0	10	12
6	100	0	0	0
7	83	0	16	0
8	72	0	0	27
9	59	0	0	40
10	43	8	8	39
11	5	27	17	50
>M023	RYAKTTTGTARY	RYTACAAAMTRY	43	2.222	14.273	5.82	1.3e-06	0.0063
0	58	0	34	7
1	0	35	17	46
2	100	0	0	0
3	20	0	37	42
4	10	0	0	89
5	0	0	0	100
6	0	0	0	100
7	2	0	67	30
8	25	20	0	54
9	100	0	0	0
10	40	6	46	6
11	0	46	0	53
>M024	GWAGTTWGTAGWC	GWCTACWAACTWC	32	2.29	16.838	5.779	5.8e-05	0.18
0	15	15	53	15
1	50	0	0	50
2	100	0	0	0
3	8	0	91	0
4	0	0	0	100
5	0	0	0	100
6	45	9	0	45
7	0	0	87	12
8	32	0	0	67
9	100	0	0	0
10	19	0	80	0
11	52	13	4	30
12	0	78	8	13
>M025	WTRTATDTGAAWA	TWTTCAHATAYAW	38	2.238	14.575	5.699	2.3e-05	0.12
0	36	9	0	54
1	16	0	16	67
2	33	5	45	15
3	14	0	0	85
4	68	0	0	31
5	0	0	0	100
6	36	18	22	22
7	0	0	0	100
8	0	14	85	0
9	100	0	0	0
10	100	0	0	0
11	36	12	16	36
12	59	29	11	0
>M026	WTWDTRMAAADW	WHTTTKYAHWAW	40	2.224	10.646	5.689	3.6e-05	0.11
0	56	13	0	30
1	8	21	13	57
2	62	0	5	32
3	38	12	27	21
4	0	0	0	100
5	30	3	47	18
6	41	32	17	8
7	100	0	0	0
8	100	0	0	0
9	73	0	0	26
10	42	3	23	30
11	54	11	0	34
>M027	TTAAWTTCRAAWWTTDY	RHAAWWTTYGAAWTTAA	51	2.152	14.864	5.62	1.7e-05	0.55
0	25	16	0	58
1	12	8	25	54
2	88	0	2	8
3	91	0	0	8
4	24	16	11	47
5	16	0	12	70
6	25	4	0	70
7	19	55	2	22
8	40	0	59	0
9	100	0	0	0
10	91	0	0	8
11	43	7	0	48
12	52	3	3	40
13	24	0	0	75
14	8	22	1	68
15	25	13	32	28
16	18	44	0	37
>M028	WWWYRWAAAWTW	WAWTTTWYRWWW	51	2.152	8.879	5.618	1.7e-05	0.12
0	32	12	8	46
1	44	11	15	28
2	31	0	14	54
3	0	55	0	44
4	55	0	44	0
5	44	5	16	33
6	60	0	14	25
7	98	0	1	0
8	80	14	0	5
9	56	10	0	32
10	15	1	18	64
11	36	7	4	51
>M029	WMAAAWBHGCGHTY	RADCGCDVWTTTKW	27	2.287	11.599	5.489	0.0003	1
0	35	0	5	59
1	41	35	11	11
2	100	0	0	0
3	100	0	0	0
4	66	0	0	33
5	43	4	9	43
6	11	23	35	29
7	25	25	12	37
8	0	21	64	14
9	0	72	28	0
10	0	0	100	0
11	21	38	19	21
12	15	0	26	58
13	20	30	5	45
>M030	AHGCGSGAAARW	WYTTTCSCGCDT	27	2.287	13.568	5.489	0.0002	0.5857
0	59	0	11	29
1	26	33	6	33
2	4	9	82	4
3	30	69	0	0
4	28	0	72	0
5	0	62	37	0
6	14	0	85	0
7	100	0	0	0
8	100	0	0	0
9	100	0	0	0
10	42	0	36	21
11	31	10	5	53
>M031	TGCRAAAAWAB	VTWTTTTYGCA	27	2.287	11.908	5.489	0.0003	0.5897
0	25	18	0	56
1	13	8	78	0
2	0	75	25	0
3	35	0	64	0
4	100	0	0	0
5	100	0	0	0
6	100	0	0	0
7	69	0	0	30
8	36	0	20	44
9	53	15	10	21
10	10	31	21	36
>M032	AATKWTYTTTYW	WRAAARAWMATT	63	2.072	11.851	5.409	7.4e-06	0.081
0	100	0	0	0
1	60	19	2	17
2	0	8	0	91
3	12	14	37	35
4	32	17	2	47
5	9	20	9	59
6	17	25	9	47
7	6	0	0	93
8	0	0	10	89
9	6	0	0	93
10	0	37	0	62
11	41	0	8	50
>M033	AAAAAWTBVAWTTTTT	AAAAAWTBVAWTTTTT	59	2.08	11.388	5.334	4.1e-06	0.033
0	56	20	10	12
1	74	12	13	0
2	78	2	19	0
3	69	0	2	28
4	74	0	0	25
5	49	0	10	39
6	23	5	17	53
7	5	28	25	40
8	40	25	28	5
9	53	17	5	23
10	39	10	0	49
11	25	0	0	74
12	28	2	0	69
13	0	19	2	78
14	2	14	11	72
15	13	11	21	54
>M034	WWTTTYGWAWAAMA	TKTTWTWCRAAAWW	35	2.2	11.396	5.271	0.00014	0.89
0	40	0	4	55
1	33	9	9	47
2	12	0	0	88
3	0	0	4	95
4	10	20	20	50
5	0	45	0	54
6	0	29	70	0
7	46	12	7	33
8	78	7	14	0
9	45	20	10	25
10	73	0	0	26
11	75	0	0	24
12	45	33	12	8
13	57	17	21	4
>M035	DWWTTTYGM	KCRAAAWWH	53	2.093	9.5	5.224	2.6e-05	0.087
0	34	1	39	23
1	40	0	0	60
2	40	0	0	59
3	0	0	0	100
4	0	0	0	100
5	0	1	8	90
6	14	37	6	41
7	8	0	72	19
8	43	37	1	17
>M036	KNMAAAWTTCRHH	DDYGAAWTTTKNM	56	2.074	11.207	5.182	2.1e-05	0.12
0	0	13	36	50
1	32	18	26	22
2	61	32	0	5
3	76	13	9	0
4	80	19	0	0
5	100	0	0	0
6	48	3	0	48
7	0	0	0	100
8	27	0	0	72
9	17	56	20	5
10	44	4	48	4
11	40	32	4	24
12	25	25	4	45
>M037	WRAAATGYAHTMWW	WWKADTRCATTTYW	28	2.232	12.367	5.159	0.0003	1
0	46	13	13	26
1	40	0	40	20
2	100	0	0	0
3	100	0	0	0
4	57	12	12	18
5	0	0	0	100
6	20	8	72	0
7	7	44	4	44
8	69	0	30	0
9	25	31	0	43
10	0	0	18	81
11	33	50	8	8
12	40	0	20	40
13	27	16	11	44
>M038	WVAAAWTCRAMA	TKTYGAWTTTBW	45	2.117	12.045	5.096	5.9e-05	0.18
0	44	20	0	36
1	45	26	27	0
2	92	0	7	0
3	100	0	0	0
4	92	0	0	7
5	40	0	0	59
6	16	0	0	83
7	0	77	20	2
8	40	8	43	8
9	86	0	3	10
10	48	33	7	11
11	52	11	22	14
>M039	WAAAWACATTTW	WAAATGTWTTTW	71	2.004	11.92	5.092	7.2e-07	0.0059
0	34	0	15	50
1	76	5	5	13
2	97	0	0	2
3	62	11	1	25
4	42	12	0	45
5	53	9	15	22
6	0	70	0	29
7	97	0	0	2
8	8	6	0	85
9	5	0	0	95
10	18	23	0	58
11	39	10	2	47
>M040	ATTTTGHKMDCAAAAT	ATTTTGHKMDCAAAAT	18	2.295	11.56	5.08	0.001	1
0	60	9	14	14
1	27	0	9	63
2	15	0	0	84
3	0	15	0	84
4	4	23	19	52
5	14	0	57	28
6	35	32	0	32
7	0	20	50	28
8	28	50	20	0
9	32	0	32	35
10	28	57	0	14
11	52	19	23	4
12	84	0	15	0
13	84	0	0	15
14	59	11	0	29
15	17	12	12	58
>M041	CNAAAWWHGCGT	ACGCDWWTTTNG	29	2.2	11.068	4.982	0.0004	1
0	21	48	21	8
1	23	15	30	30
2	100	0	0	0
3	100	0	0	0
4	72	0	0	27
5	47	9	7	35
6	32	2	17	47
7	27	42	0	30
8	21	0	78	0
9	0	81	9	9
10	14	0	85	0
11	13	20	1	64
>M042	KTGCAAWWTTCGAA	TTCGAAWWTTGCAM	33	2.172	19.594	4.978	1.7e-05	0.11
0	11	11	29	47
1	0	0	5	94
2	0	0	100	0
3	0	80	0	19
4	100	0	0	0
5	100	0	0	0
6	57	0	0	42
7	42	10	0	47
8	16	0	0	83
9	4	0	0	95
10	0	100	0	0
11	25	0	75	0
12	100	0	0	0
13	57	9	19	14
>M043	DWAADCAGAAATH	DATTTCTGHTTWH	54	2.054	13.228	4.954	3.2e-05	0.15
0	31	10	24	34
1	52	0	3	44
2	88	0	11	0
3	75	0	0	25
4	32	0	36	31
5	0	66	11	22
6	59	13	0	27
7	30	0	69	0
8	96	0	3	0
9	100	0	0	0
10	100	0	0	0
11	25	16	6	52
12	25	25	0	48
>M044	RAATTTGAAWTMHK	MDKAWTTCAAATTY	42	2.112	11.807	4.937	4.4e-05	0.36
0	39	13	39	8
1	67	0	16	16
2	61	24	14	0
3	9	0	15	75
4	0	0	4	95
5	0	3	0	96
6	22	16	46	14
7	86	0	0	13
8	100	0	0	0
9	47	4	13	34
10	15	0	18	66
11	32	51	0	16
12	30	19	15	34
13	20	8	28	44
>M045	RAAAWHTKTTTTYGDM	KHCRAAAAMADWTTTY	30	2.17	13.554	4.823	0.0004	1
0	43	18	25	12
1	53	23	0	23
2	90	9	0	0
3	76	0	0	24
4	56	0	0	43
5	41	23	11	23
6	0	0	0	100
7	0	0	42	57
8	9	0	0	90
9	9	0	0	90
10	17	11	11	59
11	11	22	22	44
12	0	65	0	34
13	16	5	53	25
14	35	5	25	35
15	58	31	5	5
>M046	CCGATTTKCCGG	CCGGMAAATCGG	30	2.17	18.58	4.822	0.0003	0.7118
0	0	71	17	11
1	0	83	16	0
2	0	0	100	0
3	100	0	0	0
4	0	0	0	100
5	0	0	0	100
6	0	0	0	100
7	0	0	47	52
8	0	100	0	0
9	0	100	0	0
10	5	5	75	15
11	25	10	60	5
>M047	KGWHRHAAAAYWKMDB	VHKMWRTTTTDYDWCM	44	2.075	11.329	4.748	9.4e-05	0.62
0	13	8	31	47
1	9	20	55	14
2	46	0	18	34
3	27	45	0	27
4	36	0	43	19
5	36	18	8	36
6	79	0	20	0
7	100	0	0	0
8	100	0	0	0
9	92	3	0	3
10	13	31	8	47
11	33	17	0	48
12	20	12	40	27
13	54	40	0	5
14	27	6	38	27
15	1	32	22	43
>M048	TTAAAATWYDAAHW	WDTTHRWATTTTAA	60	2.002	11.127	4.746	1.8e-05	0.19
0	21	18	0	59
1	5	17	5	72
2	77	1	3	17
3	98	0	1	0
4	100	0	0	0
5	75	0	5	19
6	12	20	15	51
7	35	5	9	50
8	15	42	0	42
9	29	11	36	22
10	64	0	28	6
11	62	21	0	15
12	21	35	2	41
13	51	0	11	37
>M049	SYTCKCKRAAAAGG	CCTTTTYMGMGARS	31	2.142	14.002	4.678	0.0003	1
0	5	29	53	11
1	17	35	17	29
2	5	0	0	95
3	13	53	19	13
4	0	22	27	50
5	0	86	0	13
6	0	0	61	38
7	44	0	55	0
8	100	0	0	0
9	72	5	11	11
10	100	0	0	0
11	90	0	0	9
12	20	0	65	15
13	5	10	60	25
>M050	CGCRATTTKCBG	CVGMAAATYGCG	29	2.154	13.01	4.667	0.0003	0.674
0	0	50	25	25
1	6	25	62	6
2	21	78	0	0
3	40	0	60	0
4	72	0	0	28
5	0	0	0	100
6	0	0	0	100
7	0	0	0	100
8	22	0	33	44
9	25	75	0	0
10	0	47	26	26
11	10	25	55	10
>M051	TGACTACWRACTACW	WGTAGTYWGTAGTCA	32	2.116	20.598	4.548	1.2e-05	0.097
0	30	0	10	60
1	10	21	47	21
2	100	0	0	0
3	0	100	0	0
4	0	0	0	100
5	100	0	0	0
6	0	63	9	27
7	47	0	0	52
8	45	10	35	10
9	100	0	0	0
10	0	95	0	4
11	0	0	0	100
12	100	0	0	0
13	0	64	4	31
14	54	0	0	45
>M052	DTAAAAWKCAYTW	WARTGMWTTTTAH	50	2.011	11.834	4.489	4.9e-05	0.18
0	36	9	18	36
1	19	19	10	51
2	90	0	0	10
3	93	0	6	0
4	100	0	0	0
5	77	0	2	20
6	36	0	0	63
7	5	16	48	29
8	5	88	5	0
9	70	0	28	1
10	9	49	12	28
11	22	19	0	57
12	44	3	11	40
>M053	TKMAAAARWWTGCGYD	HRCGCAWWYTTTTKMA	25	2.149	14.411	4.452	0.0012	1
0	20	20	6	53
1	12	0	50	37
2	31	50	9	9
3	76	0	23	0
4	100	0	0	0
5	88	0	0	11
6	63	12	12	12
7	56	12	31	0
8	50	0	6	43
9	43	6	18	31
10	21	14	7	57
11	5	0	94	0
12	0	88	0	11
13	0	0	100	0
14	0	53	13	33
15	27	11	33	27
>M054	TTTCGAAWTTCRAAAH	DTTTYGAAWTTCGAAA	25	2.149	20.571	4.452	3.7e-05	0.6
0	0	6	6	87
1	0	11	11	77
2	0	0	0	100
3	8	70	0	21
4	0	0	100	0
5	100	0	0	0
6	77	0	11	11
7	40	0	0	60
8	5	17	0	77
9	17	0	0	82
10	22	73	0	4
11	34	0	62	3
12	100	0	0	0
13	100	0	0	0
14	57	21	0	21
15	33	27	0	38
>M055	DMAAWAYGMWTTYW	WRAAWKCRTWTTKH	25	2.149	13.72	4.451	0.0003	1
0	31	0	31	37
1	33	54	6	6
2	100	0	0	0
3	100	0	0	0
4	28	21	0	50
5	94	0	0	5
6	3	60	3	33
7	12	20	67	0
8	43	43	10	2
9	37	0	0	62
10	0	11	0	88
11	0	0	15	84
12	11	47	11	29
13	44	5	11	38
>M056	WCTACWWWCTACHM	KDGTAGWWWGTAGW	25	2.149	19.469	4.451	0.0008	1
0	36	0	15	47
1	0	100	0	0
2	0	0	0	100
3	100	0	0	0
4	0	100	0	0
5	42	5	0	52
6	59	0	5	35
7	50	0	11	38
8	0	100	0	0
9	0	0	0	100
10	100	0	0	0
11	0	100	0	0
12	36	21	5	36
13	45	35	0	20
>M057	KDCGMGADTTTTYSA	TSRAAAAHTCKCGHM	25	2.149	14.148	4.451	0.0007	1
0	0	12	39	47
1	21	14	28	35
2	0	71	28	0
3	0	0	93	6
4	37	62	0	0
5	28	0	71	0
6	56	13	21	7
7	42	7	21	28
8	14	14	7	64
9	0	0	0	100
10	0	0	0	100
11	0	0	0	100
12	12	31	0	56
13	18	43	37	0
14	48	23	23	5
>M058	AAAATYWNAWAATT	AATTWTNWRATTTT	42	2.021	12.701	4.283	5.4e-06	0.06
0	56	0	17	26
1	66	0	3	30
2	80	0	3	16
3	75	0	0	25
4	8	4	0	87
5	19	29	0	51
6	26	2	22	48
7	19	32	23	24
8	65	8	26	0
9	47	0	0	52
10	100	0	0	0
11	89	3	0	7
12	16	16	4	64
13	15	19	0	65
>M059	WWAAATTYKMKMRAT	ATYKMKMRAATTTWW	32	2.077	12.637	4.283	0.0002	1
0	40	10	0	50
1	29	5	17	47
2	100	0	0	0
3	100	0	0	0
4	100	0	0	0
5	18	11	0	70
6	11	23	11	53
7	0	42	0	57
8	17	17	29	35
9	56	33	5	5
10	0	11	43	45
11	31	39	16	12
12	57	0	40	2
13	60	18	6	15
14	25	10	0	65
>M060	ATSRATTTTTKYM	KRMAAAAATYSAT	30	2.084	11.315	4.247	0.0007	1
0	67	13	13	6
1	0	5	16	78
2	8	53	29	8
3	35	17	46	0
4	63	18	6	12
5	30	0	0	69
6	0	0	18	81
7	0	0	0	100
8	0	0	0	100
9	0	29	5	65
10	14	8	31	45
11	20	45	0	35
12	42	26	10	21
>M061	YTAAAWWYRAAWH	DWTTYRWWTTTAR	35	2.05	11.004	4.221	0.0007	1
0	15	30	0	55
1	16	0	11	72
2	100	0	0	0
3	100	0	0	0
4	83	0	0	16
5	35	12	2	50
6	42	15	10	31
7	15	39	0	45
8	52	0	45	2
9	63	4	24	7
10	72	17	10	0
11	28	14	19	38
12	27	31	0	40
>M062	WWAWAAATWWTTTCGWW	WWCGAAAWWATTTWTWW	26	2.101	14.825	4.19	0.0015	1
0	50	0	14	35
1	35	14	7	42
2	66	0	29	4
3	42	6	17	34
4	76	0	0	23
5	94	0	0	5
6	54	6	13	26
7	13	20	0	66
8	42	14	0	42
9	35	7	7	50
10	26	13	6	54
11	0	0	0	100
12	0	5	5	89
13	15	84	0	0
14	0	0	100	0
15	41	17	5	35
16	41	17	5	35
>M063	MWAAATWHARCGCWT	AWGCGYTDWATTTWK	26	2.101	13.224	4.19	0.0006	1
0	40	40	20	0
1	46	0	0	53
2	88	0	0	11
3	100	0	0	0
4	100	0	0	0
5	12	20	0	67
6	28	7	21	42
7	33	26	0	40
8	80	0	0	20
9	55	13	31	0
10	0	64	4	32
11	7	0	62	30
12	8	66	0	25
13	38	16	11	33
14	23	5	23	47
>M064	HTGCGCCTTTWA	TWAAAGGCGCAD	41	2.007	15.499	4.155	0.0004	1
0	28	28	9	33
1	0	5	10	85
2	0	0	100	0
3	3	82	0	14
4	8	0	92	0
5	0	92	0	8
6	0	57	28	14
7	0	0	0	100
8	0	0	0	100
9	0	0	0	100
10	50	2	21	26
11	60	0	26	13
>M065	WNWWTTYTHRTD	HAYDARAAWWNW	36	2.03	8.7	4.13	0.0007	1
0	33	11	5	50
1	16	27	27	27
2	52	0	5	42
3	43	0	0	56
4	0	0	0	100
5	0	12	0	87
6	0	34	0	65
7	2	14	24	59
8	21	38	7	32
9	47	16	35	0
10	25	15	10	50
11	35	0	35	30
>M066	WDHDSRMAAWAD	HTWTTKYSHDHW	32	2.039	8.066	4.032	0.0011	1
0	56	12	0	31
1	23	0	41	35
2	33	23	11	31
3	26	9	29	34
4	15	50	34	0
5	35	12	39	12
6	61	35	0	3
7	100	0	0	0
8	95	0	5	0
9	63	0	0	36
10	42	15	21	21
11	26	5	31	36
>M067	WWAAWKYHVTCRAAWK	MWTTYGABDRMWTTWW	25	2.082	14.403	4.027	0.002	1
0	40	20	0	40
1	42	7	0	50
2	100	0	0	0
3	88	0	0	11
4	41	3	0	55
5	11	0	31	57
6	14	35	14	35
7	38	30	0	30
8	35	28	21	14
9	0	0	23	76
10	20	80	0	0
11	32	0	57	10
12	100	0	0	0
13	100	0	0	0
14	37	6	18	37
15	12	18	25	43
>M068	AHATTTTRGTGDTT	AAHCACYAAAATDT	35	2.015	12.452	3.992	0.0008	1
0	62	16	5	16
1	33	38	0	27
2	69	0	10	20
3	4	0	0	95
4	0	0	0	100
5	0	0	0	100
6	15	5	0	79
7	27	11	50	11
8	26	0	59	14
9	14	14	0	71
10	0	31	68	0
11	31	9	37	22
12	9	23	9	58
13	19	9	14	57
>M069	DAATAYNGGAGKRTCGTY	RACGAYMCTCCNRTATTH	24	2.079	22.254	3.968	0.0024	1
0	42	0	28	28
1	69	0	23	7
2	100	0	0	0
3	0	0	0	100
4	66	0	0	33
5	6	46	13	33
6	21	21	35	21
7	0	0	100	0
8	0	0	100	0
9	100	0	0	0
10	0	0	100	0
11	0	6	60	33
12	46	0	46	7
13	21	7	7	64
14	0	100	0	0
15	0	0	100	0
16	0	29	5	65
17	17	53	0	29
>M070	TKGTCSACCTCASTGAAA	TTTCASTGAGGTSGACMA	24	2.079	23.075	3.968	0.0024	1
0	0	14	0	85
1	7	0	42	50
2	0	0	100	0
3	0	0	0	100
4	18	57	12	12
5	13	40	46	0
6	54	13	6	26
7	0	100	0	0
8	0	100	0	0
9	0	0	0	100
10	0	100	0	0
11	80	0	0	20
12	6	46	46	0
13	6	0	20	73
14	0	0	100	0
15	100	0	0	0
16	53	11	17	17
17	56	22	5	16
>M071	AAAATTDHRCKCWT	AWGMGYDHAATTTT	24	2.079	13.335	3.968	0.0006	1
0	46	7	23	23
1	73	0	0	26
2	75	0	0	25
3	93	0	6	0
4	0	0	0	100
5	0	0	0	100
6	38	0	30	30
7	38	23	7	30
8	45	6	27	21
9	26	65	0	8
10	0	0	50	50
11	17	65	0	17
12	46	6	6	40
13	11	5	0	83
>M072	TTSRAAAWTHRAAHA	TDTTYDAWTTTYSAA	24	2.079	16.048	3.968	0.0008	1
0	0	12	6	81
1	12	6	12	69
2	12	46	28	12
3	51	3	45	0
4	100	0	0	0
5	78	0	0	21
6	68	0	0	31
7	41	11	0	47
8	0	0	0	100
9	24	45	0	30
10	45	0	45	9
11	100	0	0	0
12	100	0	0	0
13	36	26	5	31
14	67	0	5	27
>M073	GWGGAGTACAHY	RDTGTACTCCWC	24	2.079	16.123	3.967	0.0008	1
0	20	0	53	26
1	46	13	13	26
2	0	0	100	0
3	0	0	100	0
4	100	0	0	0
5	16	0	83	0
6	0	0	0	100
7	88	0	0	11
8	0	100	0	0
9	100	0	0	0
10	25	37	6	31
11	5	29	17	47
>M074	KKCGATKWAATKGAAAW	WTTTCMATTWMATCGMM	28	2.049	17.373	3.941	0.0011	1
0	20	13	26	40
1	0	12	37	50
2	0	100	0	0
3	29	0	70	0
4	100	0	0	0
5	32	0	0	68
6	20	6	40	33
7	60	6	0	33
8	57	7	7	28
9	78	7	7	7
10	6	13	6	74
11	0	0	37	62
12	9	0	77	13
13	100	0	0	0
14	100	0	0	0
15	56	16	0	27
16	47	0	15	36
>M075	WTAAARWTTTYVYD	HRBRAAAWYTTTAW	28	2.049	15.159	3.941	0.0018	1
0	46	6	0	46
1	20	20	6	53
2	100	0	0	0
3	100	0	0	0
4	100	0	0	0
5	48	0	48	2
6	56	6	0	37
7	18	0	25	56
8	0	0	0	100
9	0	0	0	100
10	9	53	0	37
11	35	42	22	0
12	17	41	0	41
13	27	5	39	27
>M076	GAAAASGCGCBC	GVGCGCSTTTTC	28	2.049	13.868	3.94	0.0018	1
0	18	6	50	25
1	60	26	0	13
2	94	5	0	0
3	100	0	0	0
4	100	0	0	0
5	19	36	39	4
6	10	0	89	0
7	0	100	0	0
8	0	0	100	0
9	0	71	8	20
10	5	27	27	39
11	22	50	11	16
>M077	MCSRTTTTCAGACA	TGTCTGAAAAYSGK	26	2.055	13.499	3.899	0.0022	1
0	42	28	7	21
1	21	57	7	14
2	21	35	43	0
3	40	0	43	16
4	20	20	6	53
5	11	0	0	88
6	0	0	0	100
7	0	0	0	100
8	0	88	0	11
9	73	0	0	26
10	16	0	67	16
11	100	0	0	0
12	6	56	12	25
13	47	11	23	17
>M078	TCGAAWAAATNWM	KWNATTTWTTCGA	26	2.055	13.23	3.899	0.0015	1
0	13	0	20	66
1	17	58	21	3
2	33	0	66	0
3	100	0	0	0
4	100	0	0	0
5	40	0	13	46
6	73	13	0	13
7	100	0	0	0
8	66	0	0	33
9	0	11	0	88
10	29	25	15	29
11	35	17	5	41
12	38	44	16	0
>M079	TACTAMAAACTM	KAGTTTKTAGTA	31	2.022	16.076	3.885	0.00016	0.44
0	11	11	11	66
1	100	0	0	0
2	16	72	8	4
3	0	0	0	100
4	78	0	0	21
5	35	53	0	11
6	100	0	0	0
7	100	0	0	0
8	100	0	0	0
9	30	60	0	10
10	0	9	0	90
11	55	31	0	13
>M080	WDAAWTHYBRMBWAAAWT	AWTTTWVKYVRDAWTTHW	29	2.026	14.608	3.835	0.0019	1
0	37	6	6	50
1	47	0	26	26
2	89	0	10	0
3	100	0	0	0
4	33	0	6	60
5	31	6	0	62
6	26	40	6	26
7	5	51	14	29
8	0	38	27	34
9	54	0	45	0
10	35	50	14	0
11	13	26	33	26
12	37	18	6	37
13	67	0	6	26
14	100	0	0	0
15	100	0	0	0
16	41	5	5	47
17	16	22	11	50
>M081	WTAAWWWCRAAY	RTTYGWWWTTAW	29	2.026	11.771	3.834	0.0019	1
0	33	6	13	46
1	25	6	12	56
2	68	9	22	0
3	100	0	0	0
4	65	0	0	34
5	44	2	2	51
6	46	13	6	33
7	0	80	0	19
8	61	0	38	0
9	100	0	0	0
10	73	0	0	26
11	5	38	5	51
>M082	WSCRAMAAAHTTYGHA	TDCRAADTTTKTYGSW	27	2.03	12.943	3.785	0.0024	1
0	26	11	11	50
1	20	45	29	4
2	0	73	1	25
3	29	2	48	19
4	75	20	4	0
5	45	29	20	4
6	100	0	0	0
7	81	0	0	18
8	97	0	0	2
9	31	28	0	40
10	4	13	4	76
11	0	0	32	67
12	0	48	2	48
13	26	15	58	0
14	37	30	9	23
15	57	9	16	16
>M083	MVTWCRDTACACAAWW	WWTTGTGTAHYGWABK	27	2.03	18.596	3.785	0.0016	1
0	41	53	0	5
1	30	30	30	7
2	11	0	0	88
3	55	0	0	44
4	0	100	0	0
5	43	3	53	0
6	26	6	26	40
7	0	6	0	93
8	93	6	0	0
9	26	53	20	0
10	84	0	0	15
11	0	100	0	0
12	100	0	0	0
13	100	0	0	0
14	47	5	17	29
15	41	5	5	47
>M084	AWAAWYTACAATHTWW	WWADATTGTARWTTWT	30	2.005	16.09	3.739	0.002	1
0	47	5	23	23
1	47	17	0	35
2	100	0	0	0
3	81	0	18	0
4	41	0	5	53
5	12	31	18	37
6	18	0	0	81
7	90	0	10	0
8	0	100	0	0
9	100	0	0	0
10	65	5	29	0
11	18	6	0	75
12	35	30	0	35
13	25	0	0	75
14	55	5	5	35
15	37	15	10	37
>M085	YTCRAAWTTCGAAW	WTTCGAAWTTYGAR	30	2.005	15.067	3.738	0.0002	1
0	0	43	12	43
1	6	0	12	81
2	0	58	29	12
3	42	12	45	0
4	78	0	0	21
5	94	0	0	5
6	37	0	0	62
7	0	5	0	94
8	21	0	0	78
9	0	72	0	28
10	28	7	64	0
11	90	10	0	0
12	83	11	0	5
13	50	11	5	33
>M086	AMAAMWAMDYRMGA	TCKYRHKTWKTTKT	30	2.005	10.492	3.738	0.002	1
0	63	15	15	6
1	34	43	6	15
2	69	0	30	0
3	100	0	0	0
4	59	40	0	0
5	49	0	1	49
6	63	6	15	15
7	42	51	0	5
8	27	12	38	21
9	0	53	19	27
10	59	0	40	0
11	62	34	0	3
12	21	12	45	21
13	66	3	10	19
>M087	HWDCDVDAAAWYK	MRWTTTHBHGHWD	30	2.005	9.593	3.738	0.0003	1
0	25	37	12	25
1	56	0	5	38
2	43	9	23	23
3	25	58	0	16
4	30	0	45	25
5	32	36	24	8
6	25	0	37	37
7	59	29	0	11
8	100	0	0	0
9	90	10	0	0
10	62	0	0	37
11	15	30	0	54
12	0	0	42	57
>M088	MMWWTTMYGAATT	AATTCRKAAWWKK	30	2.005	10.22	3.738	0.002	1
0	47	35	5	11
1	46	26	13	13
2	32	0	12	55
3	37	0	6	56
4	0	0	0	100
5	0	0	0	100
6	31	43	6	18
7	0	40	0	59
8	8	0	72	20
9	50	15	11	23
10	51	20	8	20
11	22	0	11	66
12	11	23	0	65
>M089	TDAKTTAWTGTGHS	SDCACAWTAAMTHA	25	2.036	13.893	3.738	0.0014	1
0	30	7	0	62
1	23	15	23	38
2	88	0	0	11
3	18	0	45	36
4	28	0	0	71
5	0	0	0	100
6	61	15	0	23
7	53	13	0	33
8	21	0	0	78
9	0	0	68	31
10	6	0	0	93
11	0	0	100	0
12	33	26	13	26
13	17	47	35	0
>M090	AMAAWYYACRVYWTWTTT	AAAWAWRBYGTRRWTTKT	23	2.01	14.429	3.508	0.0048	1
0	64	7	14	14
1	50	35	0	14
2	100	0	0	0
3	93	0	6	0
4	33	13	0	53
5	21	28	0	50
6	15	38	0	46
7	70	5	5	20
8	25	70	5	0
9	38	2	41	17
10	36	25	38	0
11	15	46	7	30
12	35	0	7	57
13	28	0	7	64
14	56	0	0	44
15	0	0	17	82
16	18	18	0	63
17	6	12	12	69
>M091	WMAATTYWAATCGDNW	WNHCGATTWRAATTKW	23	2.01	15.211	3.508	0.0048	1
0	50	16	0	33
1	38	46	7	7
2	82	0	0	17
3	100	0	0	0
4	6	0	0	93
5	6	0	0	93
6	0	46	15	38
7	42	7	0	50
8	58	8	8	25
9	78	0	0	21
10	0	0	0	100
11	0	87	12	0
12	26	15	54	3
13	28	0	43	28
14	28	28	21	21
15	40	20	6	33
>M092	WDAAAMWDYDCGCGAS	STCGCGHRHWKTTTHW	23	2.01	15.578	3.508	0.0048	1
0	46	13	0	40
1	20	13	33	33
2	100	0	0	0
3	100	0	0	0
4	100	0	0	0
5	45	45	9	0
6	40	20	13	26
7	35	7	35	21
8	6	33	0	60
9	28	0	28	42
10	22	77	0	0
11	0	0	93	6
12	0	100	0	0
13	11	0	83	5
14	47	5	23	23
15	5	47	29	17
>M093	TKAATKVYMGWTAAWW	WWTTAWCKRBMATTMA	23	2.01	14.777	3.508	0.0019	1
0	13	0	20	66
1	23	0	30	46
2	100	0	0	0
3	100	0	0	0
4	28	0	7	64
5	7	0	54	38
6	25	35	25	15
7	7	35	15	42
8	27	48	24	0
9	30	0	70	0
10	50	14	0	35
11	0	15	23	61
12	100	0	0	0
13	100	0	0	0
14	46	13	6	33
15	47	0	17	35
>M094	RTACTAYWWRCTACHW	WDGTAGYWWRTAGTAY	23	2.01	21.686	3.508	0.0048	1
0	57	7	35	0
1	13	13	13	60
2	100	0	0	0
3	0	100	0	0
4	0	0	0	100
5	100	0	0	0
6	0	56	0	43
7	54	6	6	33
8	57	0	0	42
9	46	0	53	0
10	0	100	0	0
11	0	0	0	100
12	100	0	0	0
13	0	100	0	0
14	41	23	5	29
15	47	0	5	47
>M095	CBACRACACYCCT	AGGRGTGTYGTVG	23	2.01	18.338	3.508	0.0048	1
0	7	62	15	15
1	7	38	23	30
2	100	0	0	0
3	0	100	0	0
4	42	14	42	0
5	100	0	0	0
6	0	100	0	0
7	100	0	0	0
8	0	100	0	0
9	0	61	0	38
10	0	100	0	0
11	0	93	6	0
12	6	12	25	56
>M096	ADCGCRAWTTTTAC	GTAAAAWTYGCGHT	23	2.01	13.917	3.508	0.002	1
0	54	27	0	18
1	33	16	25	25
2	0	66	0	33
3	0	9	63	27
4	6	87	0	6
5	40	7	52	0
6	54	9	9	27
7	41	0	0	58
8	0	0	0	100
9	0	0	0	100
10	0	0	0	100
11	12	25	0	62
12	60	13	26	0
13	0	60	20	20
>M097	TTTTTGGWCWAADW	WHTTWGWCCAAAAA	23	2.01	14.985	3.508	0.0026	1
0	13	20	0	66
1	0	11	0	88
2	17	0	0	82
3	0	0	0	100
4	18	6	25	50
5	25	5	70	0
6	13	22	64	0
7	46	6	6	40
8	0	100	0	0
9	40	20	6	33
10	100	0	0	0
11	87	0	0	12
12	47	0	26	26
13	36	0	5	58
>M098	BHAAAAATTGCGCAB	VTGCGCAATTTTTDV	23	2.01	15.724	3.508	0.0048	1
0	7	30	23	38
1	33	25	8	33
2	100	0	0	0
3	100	0	0	0
4	100	0	0	0
5	57	22	6	14
6	62	7	23	7
7	26	6	0	67
8	7	15	0	77
9	26	0	73	0
10	22	77	0	0
11	0	12	87	0
12	0	100	0	0
13	50	0	25	25
14	6	31	31	31
>M099	SGACGAMACTYV	BRAGTKTCGTCS	23	2.01	16.661	3.508	0.0034	1
0	0	46	53	0
1	21	7	71	0
2	100	0	0	0
3	0	100	0	0
4	0	0	100	0
5	100	0	0	0
6	39	60	0	0
7	100	0	0	0
8	26	73	0	0
9	0	0	0	100
10	18	37	12	31
11	31	31	37	0

## Sheet: vab-15
Parameters:	motifsGeneratedBy=patternScan(1.0)	input=jfuxman-vab-15p_txt.fa	Control=jfuxman-vab-15n_txt.fa	ScanRepeats=0	Strand=0	ScoreRatio=1	ScoreInfo=0	ScoreRepeat=0	AdjustCG=0	Presence=0	MinRatio=2.0000	FDR=0.0500
Name	Pattern	PatternRev	Freq	Ratio	Info	Score	p	FDR
>M001	WWWWTAATTWWT	AWWAATTAWWWW	128	3.63	9.869	29.978	0	0
0	53	5	0	41
1	42	8	8	39
2	48	1	5	45
3	39	3	0	57
4	16	16	7	58
5	80	0	1	18
6	77	0	0	22
7	15	0	0	84
8	20	6	0	72
9	36	1	12	49
10	36	0	5	58
11	25	2	3	67
>M002	WWAWWWWWWTWW	WWAWWWWWWTWW	144	3.148	8.22	23.39	0	0
0	42	7	7	43
1	54	12	0	32
2	71	10	11	7
3	50	0	1	48
4	52	0	0	47
5	32	21	0	46
6	46	0	21	32
7	47	0	0	52
8	48	1	0	50
9	7	11	10	71
10	32	0	12	54
11	44	7	7	41
>M003	WWAATTTTWWAWTTWWW	WWWAAWTWWAAAATTWW	177	2.709	16.139	18.133	0	0
0	40	1	8	50
1	26	12	7	52
2	87	4	0	8
3	72	0	0	27
4	17	0	0	82
5	1	0	0	98
6	16	0	4	78
7	26	0	1	72
8	44	9	3	42
9	33	12	8	45
10	67	3	6	22
11	63	0	0	36
12	22	1	0	75
13	32	0	0	67
14	34	0	3	62
15	57	0	0	42
16	35	4	1	58
>M004	WWWHAATTDWWW	WWWHAATTDWWW	76	3.06	8.475	16.746	0	0
0	51	0	1	47
1	52	0	1	46
2	44	11	9	35
3	39	23	7	29
4	68	0	2	28
5	66	0	1	32
6	32	1	0	66
7	28	2	0	68
8	29	7	23	39
9	35	9	11	44
10	46	1	0	51
11	46	2	0	50
>M005	WWAATTAAAAWW	WWTTTTAATTWW	351	2.261	12.27	15.483	0	0
0	38	4	15	42
1	39	12	6	41
2	92	6	1	0
3	87	0	0	12
4	15	0	0	84
5	17	0	0	82
6	59	4	12	24
7	92	0	2	5
8	95	1	0	2
9	66	2	1	29
10	41	0	9	48
11	44	6	1	47
>M006	WWWWTWWTWWATW	WATWWAWWAWWWW	121	2.647	10.402	14.434	0	0
0	51	6	1	41
1	62	5	0	31
2	56	0	2	41
3	40	2	0	56
4	21	6	8	63
5	43	2	6	47
6	52	0	0	47
7	15	3	0	81
8	35	0	3	60
9	56	0	8	34
10	65	3	11	20
11	25	1	1	71
12	30	0	12	57
>M007	WAAAAWWAATTWW	WWAATTWWTTTTW	349	2.174	11.67	13.768	0	0
0	32	8	4	55
1	58	16	0	25
2	63	9	1	25
3	97	2	0	0
4	71	5	0	23
5	41	6	0	51
6	39	9	5	45
7	74	0	18	6
8	85	0	0	14
9	31	0	0	68
10	19	1	0	79
11	39	0	5	55
12	49	2	9	38
>M008	WWAATTWWTTTAW	WTAAAWWAATTWW	151	2.487	10.853	13.56	0	0
0	48	2	10	37
1	52	0	8	39
2	79	10	0	9
3	67	0	0	32
4	32	0	0	67
5	10	22	0	66
6	46	0	0	53
7	51	0	4	44
8	30	0	0	69
9	27	12	2	57
10	25	1	9	63
11	58	0	12	29
12	37	2	0	59
>M009	WTAAATTAAWAW	WTWTTAATTTAW	153	2.433	11.956	12.869	0	0
0	40	8	12	39
1	31	0	4	64
2	54	16	4	25
3	82	0	0	17
4	100	0	0	0
5	11	0	0	88
6	21	0	0	78
7	53	0	20	26
8	85	0	12	2
9	46	4	0	49
10	64	0	2	32
11	32	2	2	62
>M010	WWAWWTAWWWTDWAWW	WWTWHAWWWTAWWTWW	219	2.248	13.414	12.176	0	0
0	59	0	9	31
1	42	2	0	54
2	86	2	1	9
3	59	0	0	40
4	34	0	0	65
5	6	5	0	88
6	63	4	4	28
7	48	6	0	45
8	41	1	9	47
9	51	2	0	46
10	22	5	4	67
11	25	5	25	43
12	57	9	1	31
13	74	0	0	25
14	43	1	4	51
15	39	3	0	56
>M011	WWAAAATTAAWW	WWTTAATTTTWW	377	2.028	9.072	11.49	0	0
0	38	7	8	44
1	47	2	11	38
2	62	7	11	18
3	72	7	0	20
4	97	2	0	0
5	73	0	0	26
6	32	0	0	67
7	18	23	0	58
8	58	12	10	18
9	67	0	6	25
10	37	14	7	41
11	33	10	0	55
>M012	WAAWTTWWWWWWAWWTW	WAWWTWWWWWWAAWTTW	158	2.319	13.233	11.448	0	0
0	40	11	8	39
1	75	10	3	11
2	74	0	14	11
3	61	3	0	34
4	26	0	0	73
5	9	0	4	85
6	57	0	6	36
7	51	5	0	43
8	50	9	6	33
9	34	0	9	56
10	27	3	15	53
11	50	8	3	37
12	71	1	0	27
13	56	0	0	43
14	55	0	0	44
15	30	2	3	62
16	32	0	12	54
>M013	WWAAWTWATWWTT	AAWWATWAWTTWW	55	2.726	11.245	11.26	1.7e-09	1.1e-05
0	47	21	6	24
1	61	0	6	32
2	93	0	2	4
3	71	0	0	28
4	41	3	0	55
5	13	23	4	59
6	45	17	8	27
7	90	0	9	0
8	24	0	0	75
9	56	0	0	43
10	34	5	1	58
11	16	5	16	60
12	24	3	0	72
>M014	WAWAAWYAWWTW	WAWWTRWTTWTW	229	2.163	8.923	11.09	0	0
0	30	9	7	52
1	73	10	4	11
2	47	14	3	35
3	88	2	9	0
4	66	0	0	33
5	36	0	3	59
6	20	29	0	50
7	57	0	18	24
8	55	0	2	42
9	50	9	4	36
10	14	7	0	77
11	51	4	4	38
>M015	TGCATGCCTATA	TATAGGCATGCA	34	2.877	22.56	10.968	0	0
0	0	0	0	100
1	4	0	91	4
2	0	96	0	3
3	100	0	0	0
4	0	0	0	100
5	0	0	100	0
6	0	100	0	0
7	0	100	0	0
8	0	0	0	100
9	100	0	0	0
10	7	3	3	86
11	100	0	0	0
>M016	WWWAAATTWAYW	WRTWAATTTWWW	107	2.419	9.412	10.814	0	0
0	52	14	2	30
1	53	0	3	43
2	43	12	9	34
3	70	8	0	20
4	70	4	0	24
5	82	1	0	15
6	18	0	0	81
7	14	0	2	82
8	51	1	20	26
9	81	0	0	18
10	19	25	7	48
11	30	16	8	44
>M017	DMAATWAAAT	ATTTWATTKH	44	2.737	8.989	10.513	1.6e-08	2.2e-05
0	29	8	25	37
1	46	27	7	18
2	93	0	0	6
3	73	0	0	26
4	3	0	0	96
5	31	11	0	57
6	82	7	0	10
7	82	0	10	7
8	63	15	9	12
9	28	6	9	56
>M018	WWAAATTAAWW	WWTTAATTTWW	334	2.008	11.174	10.501	0	0
0	37	4	6	50
1	38	4	0	56
2	59	14	0	25
3	100	0	0	0
4	67	0	0	32
5	26	0	0	73
6	16	0	0	83
7	65	9	3	22
8	92	0	0	7
9	57	3	0	39
10	30	19	0	50
>M019	WWWTTWWWWWWTWWATT	AATWWAWWWWWWAAWWW	111	2.376	11.554	10.467	0	0
0	56	11	0	32
1	61	0	5	32
2	49	0	5	44
3	30	0	9	60
4	25	13	0	61
5	34	1	3	60
6	54	0	0	45
7	54	9	0	36
8	39	15	9	36
9	30	18	9	41
10	38	0	11	50
11	22	8	0	69
12	30	2	8	59
13	56	0	8	34
14	72	0	0	27
15	29	4	2	63
16	16	9	13	60
>M020	WWWAATWAAWWW	WWWTTWATTWWW	108	2.376	8.488	10.338	0	0
0	39	18	0	42
1	31	6	15	46
2	46	18	9	25
3	79	5	15	0
4	76	0	6	17
5	27	0	0	72
6	42	5	0	52
7	62	3	8	26
8	78	2	4	15
9	53	4	6	36
10	54	14	0	31
11	46	9	0	43
>M021	AAWTTWWWTWWAATW	WATTWWAWWWAAWTT	114	2.347	12.97	10.227	0	0
0	56	6	11	25
1	69	2	0	27
2	48	0	1	50
3	26	0	0	73
4	32	0	0	67
5	41	5	11	41
6	55	0	6	38
7	50	0	0	50
8	22	0	4	72
9	34	0	2	63
10	29	5	11	53
11	62	10	1	25
12	85	0	0	14
13	25	3	1	69
14	40	0	0	60
>M022	GGCATGTAGGCA	TGCCTACATGCC	33	2.805	20.885	10.225	6.5e-09	9.8e-06
0	3	0	76	20
1	10	0	89	0
2	0	100	0	0
3	100	0	0	0
4	0	0	0	100
5	0	0	100	0
6	0	0	0	100
7	100	0	0	0
8	0	0	100	0
9	0	0	100	0
10	3	81	0	15
11	78	15	0	6
>M023	WWAAWTWWTWAAWW	WWTTWAWWAWTTWW	212	2.131	12.356	10.217	0	0
0	50	0	11	38
1	52	0	0	47
2	78	0	3	18
3	81	0	0	18
4	37	0	0	62
5	21	3	0	75
6	53	1	0	45
7	35	4	3	56
8	31	0	0	68
9	31	12	3	53
10	60	0	10	28
11	71	4	6	18
12	40	1	3	54
13	39	2	0	57
>M024	WWAWWWTWWAWWWTWW	WWAWWWTWWAWWWTWW	202	2.125	13.343	9.907	0	0
0	49	0	5	45
1	61	0	0	38
2	68	5	0	26
3	44	0	0	55
4	65	0	0	34
5	35	9	0	54
6	26	0	6	67
7	43	10	1	44
8	44	1	10	43
9	67	6	0	26
10	54	0	9	35
11	34	0	0	65
12	55	0	0	44
13	26	0	5	68
14	37	0	1	60
15	43	6	1	48
>M025	TWAWWTWWAWWTWWAWW	WWTWWAWWTWWAWWTWA	203	2.121	12.971	9.882	0	0
0	25	8	6	59
1	35	11	0	53
2	83	5	0	10
3	50	0	0	50
4	40	0	0	59
5	17	0	0	82
6	32	1	3	62
7	38	6	0	55
8	53	16	9	20
9	51	4	4	38
10	41	7	15	34
11	32	0	1	65
12	41	17	0	40
13	53	1	14	30
14	78	0	0	21
15	54	0	3	42
16	41	12	0	45
>M026	TAAAWTTWAWTDTH	DAHAWTWAAWTTTA	88	2.403	10.712	9.764	0	0
0	19	8	14	56
1	64	13	3	18
2	63	0	13	22
3	78	0	1	20
4	57	0	3	39
5	22	0	0	77
6	21	7	0	70
7	58	0	11	29
8	79	0	0	20
9	43	0	1	55
10	9	6	2	81
11	34	3	27	34
12	14	25	1	59
13	36	25	7	30
>M027	ATATGCCTACGT	ACGTAGGCATAT	36	2.723	22.044	9.735	0	0
0	96	3	0	0
1	0	3	0	96
2	100	0	0	0
3	0	0	0	100
4	0	0	100	0
5	0	100	0	0
6	0	100	0	0
7	0	0	0	100
8	100	0	0	0
9	0	100	0	0
10	14	3	79	3
11	3	3	3	90
>M028	WWAAWWTAWTWWWW	WWWWAWTAWWTTWW	188	2.126	11.431	9.592	0	0
0	45	10	9	35
1	42	2	9	46
2	77	4	4	12
3	89	3	0	6
4	59	0	0	40
5	42	0	2	55
6	1	25	0	73
7	74	0	15	10
8	54	0	10	35
9	26	1	6	65
10	47	1	0	51
11	50	0	17	32
12	38	0	11	50
13	38	3	0	57
>M029	GTACATGCCTAG	CTAGGCATGTAC	32	2.733	22.708	9.503	0	0
0	0	11	88	0
1	0	0	0	100
2	100	0	0	0
3	0	100	0	0
4	100	0	0	0
5	0	0	0	100
6	0	0	100	0
7	0	100	0	0
8	0	100	0	0
9	0	0	0	100
10	96	3	0	0
11	3	3	90	3
>M030	WAWWTAATTWT	AWAATTAWWTW	71	2.417	9.995	9.087	1.5e-09	2.4e-06
0	50	5	16	28
1	75	5	5	13
2	39	1	0	59
3	41	0	0	58
4	13	0	0	86
5	72	0	2	25
6	75	0	0	24
7	25	3	0	70
8	2	15	0	82
9	36	1	12	49
10	6	23	10	60
>M031	WDATWTTTTDCR	YGHAAAAWATHW	89	2.334	10.412	9.051	3.1e-10	2.9e-06
0	35	14	6	43
1	37	14	25	22
2	66	8	5	20
3	24	0	0	75
4	41	9	4	44
5	24	0	0	75
6	7	0	0	92
7	5	0	0	94
8	6	0	0	93
9	35	4	22	37
10	21	60	18	0
11	48	5	45	0
>M032	WWAAWHAATWAATW	WATTWATTDWTTWW	150	2.139	12.461	8.812	0	0
0	38	6	5	48
1	42	7	4	45
2	86	9	3	0
3	76	3	4	15
4	38	0	6	55
5	44	27	0	27
6	88	0	11	0
7	80	9	0	9
8	3	0	0	96
9	33	6	2	57
10	88	0	4	7
11	65	0	9	24
12	21	8	10	59
13	41	13	1	44
>M033	TAGGCATGTAGG	CCTACATGCCTA	31	2.661	20.777	8.803	3.9e-08	5.2e-05
0	0	14	0	85
1	82	14	0	3
2	0	0	100	0
3	0	0	100	0
4	0	100	0	0
5	100	0	0	0
6	0	0	0	100
7	0	0	100	0
8	0	0	0	100
9	95	0	0	4
10	3	0	80	16
11	23	0	76	0
>M034	CATGCCTACATG	CATGTAGGCATG	31	2.661	22.204	8.803	0	0
0	0	100	0	0
1	100	0	0	0
2	0	0	0	100
3	0	0	100	0
4	0	100	0	0
5	8	92	0	0
6	0	0	0	100
7	100	0	0	0
8	17	82	0	0
9	92	0	0	8
10	0	0	0	100
11	0	6	93	0
>M035	WAWWWTWWWWAWWWTW	WAWWWTWWWWAWWWTW	48	2.52	11.85	8.767	3.9e-08	0.00021
0	51	13	0	34
1	76	0	16	7
2	38	3	2	55
3	48	0	0	51
4	42	0	0	57
5	27	7	2	62
6	52	15	0	31
7	47	12	3	36
8	36	3	12	47
9	31	0	15	52
10	62	2	7	27
11	57	0	0	42
12	51	0	0	48
13	55	2	3	38
14	7	16	0	75
15	34	0	14	51
>M036	WAAAWTWWWAWWWTW	WAWWWTWWWAWTTTW	157	2.107	11.438	8.59	0	0
0	43	6	15	34
1	58	12	6	21
2	74	0	12	13
3	70	0	0	29
4	48	0	0	51
5	21	7	1	69
6	47	2	0	50
7	45	5	0	50
8	34	6	3	55
9	60	10	3	25
10	49	0	12	37
11	59	0	0	40
12	56	0	0	43
13	20	1	5	73
14	48	0	10	41
>M037	WAAAWWWAWATT	AATWTWWWTTTW	193	2.033	10.669	8.423	0	0
0	36	10	0	53
1	61	15	0	23
2	89	0	0	10
3	87	0	0	12
4	34	0	0	65
5	39	3	0	56
6	49	9	10	30
7	87	0	3	8
8	47	2	1	48
9	66	2	1	29
10	16	0	12	71
11	18	17	8	56
>M038	WWTCRATTWAWW	WWTWAATYGAWW	41	2.529	11.506	8.384	7.8e-07	0.00091
0	25	20	8	45
1	46	3	3	46
2	0	0	0	100
3	14	68	0	17
4	58	6	35	0
5	78	0	5	16
6	0	0	9	90
7	25	16	0	58
8	50	0	10	39
9	100	0	0	0
10	46	7	7	39
11	41	6	0	52
>M039	TWWWTTTTWAWTTWHW	WDWAAWTWAAAAWWWA	179	2.041	11.494	8.251	0	0
0	23	0	10	65
1	40	15	5	38
2	45	15	1	38
3	36	0	0	63
4	0	0	0	100
5	23	12	8	55
6	13	18	3	63
7	26	13	0	59
8	29	16	14	40
9	61	8	12	17
10	58	1	5	34
11	18	0	0	81
12	18	0	8	72
13	35	0	4	60
14	39	21	0	39
15	34	15	0	50
>M040	WWAWAWATTWWH	DWWAATWTWTWW	129	2.096	8.024	7.729	0	0
0	41	6	4	48
1	30	16	0	53
2	67	8	14	9
3	38	7	0	54
4	57	13	0	28
5	60	1	6	31
6	72	0	5	21
7	20	0	0	79
8	13	8	0	78
9	32	5	14	46
10	31	8	12	46
11	26	32	0	41
>M041	WWWWWWWWWWWWWW	WWWWWWWWWWWWWW	87	2.216	9.303	7.717	2.7e-09	2.9e-05
0	49	0	12	37
1	44	2	1	51
2	36	6	0	57
3	38	7	14	38
4	36	18	0	45
5	54	0	6	39
6	57	0	0	42
7	42	0	0	57
8	39	6	0	54
9	45	0	18	36
10	38	14	7	38
11	57	0	6	36
12	50	1	2	46
13	38	11	0	49
>M042	WTRATMAATCTWTWWW	WWWAWAGATTKATYAW	42	2.418	15.354	7.489	2.3e-06	0.074
0	37	11	0	51
1	14	7	7	71
2	40	12	37	10
3	93	6	0	0
4	23	3	7	66
5	48	25	3	22
6	100	0	0	0
7	100	0	0	0
8	9	0	0	90
9	17	82	0	0
10	25	0	14	60
11	33	0	14	52
12	0	14	2	83
13	60	0	0	39
14	46	10	13	30
15	31	3	17	48
>M043	GCATGTAGGCAT	ATGCCTACATGC	29	2.518	21.665	7.469	0	0
0	0	0	100	0
1	0	91	0	8
2	100	0	0	0
3	0	0	0	100
4	0	0	84	16
5	0	0	0	100
6	100	0	0	0
7	0	0	100	0
8	0	0	100	0
9	0	100	0	0
10	84	0	16	0
11	0	17	0	82
>M044	WAAATHWTTAWWTTT	AAAWWTAAWDATTTW	130	2.071	14.039	7.468	0	0
0	34	3	6	56
1	67	27	0	4
2	98	0	1	0
3	76	0	0	23
4	27	10	0	62
5	27	33	4	34
6	35	2	11	49
7	14	11	5	67
8	18	16	9	56
9	100	0	0	0
10	51	0	0	48
11	37	0	0	62
12	6	0	0	93
13	13	10	9	66
14	14	0	14	70
>M045	WTAHAWTTAAAT	ATTTAAWTDTAW	133	2.057	10.956	7.384	0	0
0	49	0	0	50
1	29	1	7	61
2	66	5	10	17
3	41	22	5	30
4	97	0	0	2
5	57	0	1	41
6	29	0	0	70
7	15	0	0	84
8	68	4	7	20
9	68	0	0	31
10	58	12	2	25
11	26	5	0	68
>M046	WWWDWAATTTH	DAAATTWHWWW	30	2.486	11.722	7.288	8e-06	0.0085
0	42	0	0	57
1	44	7	7	40
2	45	4	7	42
3	31	8	21	38
4	46	6	0	46
5	100	0	0	0
6	100	0	0	0
7	0	0	0	100
8	0	0	0	100
9	30	0	6	63
10	22	32	7	37
>M047	WWWTWAAWTTWWTW	WAWWAAWTTWAWWW	122	2.069	9.79	7.232	3.5e-10	2.9e-06
0	47	8	0	43
1	37	11	16	34
2	51	3	3	41
3	10	10	7	71
4	43	21	0	35
5	75	0	15	8
6	79	3	0	16
7	33	0	0	66
8	4	6	0	89
9	26	8	1	63
10	50	12	3	33
11	31	15	0	53
12	19	15	7	57
13	42	14	0	43
>M048	WWWAAWTWAWTTWWW	WWWAAWTWAWTTWWW	49	2.326	11.89	7.091	1.6e-06	0.0076
0	54	2	2	40
1	45	0	2	52
2	55	3	0	40
3	74	7	0	18
4	70	10	0	20
5	48	0	0	51
6	13	21	0	64
7	38	11	11	38
8	64	0	21	13
9	51	0	0	48
10	20	0	10	70
11	18	0	7	74
12	40	0	3	55
13	50	4	0	45
14	41	2	4	52
>M049	WHWTTTTNWAATTA	TAATTWNAAAAWDW	62	2.246	11.809	6.997	3.8e-07	0.0016
0	51	0	3	44
1	25	22	13	38
2	44	15	2	37
3	26	5	13	54
4	4	4	0	91
5	0	0	0	100
6	16	10	22	51
7	27	21	21	30
8	44	6	0	48
9	71	6	6	15
10	82	0	8	8
11	6	0	10	82
12	0	0	15	84
13	75	0	0	25
>M050	AWWAHAWTDTWWT	AWWAHAWTDTWWT	69	2.201	8.959	6.878	2.4e-08	0.00011
0	77	0	0	22
1	45	0	0	54
2	31	0	19	48
3	59	12	7	21
4	27	27	0	45
5	56	18	7	18
6	50	0	0	50
7	18	7	18	56
8	45	0	27	27
9	21	7	12	59
10	48	19	0	31
11	55	0	0	44
12	23	0	0	76
>M051	WWDHRATWAWWW	WWWTWATYDHWW	81	2.154	7.728	6.876	2.4e-08	3.3e-05
0	42	0	4	53
1	31	11	0	57
2	29	8	25	37
3	36	23	11	28
4	58	6	35	0
5	73	0	14	12
6	28	0	0	71
7	36	5	0	58
8	63	0	15	21
9	55	5	4	35
10	56	4	8	31
11	46	0	14	38
>M052	AAAWWWAATWWW	WWWATTWWWTTT	102	2.086	10.803	6.867	4.3e-09	6.8e-06
0	56	26	0	16
1	72	3	0	24
2	81	3	2	12
3	62	0	0	37
4	39	4	0	55
5	32	22	1	44
6	70	3	24	1
7	100	0	0	0
8	23	0	0	76
9	41	0	0	58
10	32	7	13	46
11	28	3	12	55
>M053	RATTTWCKGCG	CGCMGWAAATY	28	2.446	12.821	6.837	2.7e-05	0.027
0	27	16	44	11
1	66	0	0	33
2	0	0	0	100
3	0	0	0	100
4	0	0	0	100
5	40	14	0	44
6	0	100	0	0
7	0	5	59	35
8	8	0	80	12
9	9	57	14	19
10	28	0	62	9
>M054	AWWWAATTAAWT	AWTTAATTWWWT	38	2.367	11.844	6.829	8.5e-07	0.00096
0	66	9	0	24
1	45	14	0	40
2	43	12	9	34
3	56	8	4	30
4	100	0	0	0
5	100	0	0	0
6	9	0	0	90
7	4	22	0	72
8	85	1	8	4
9	85	1	8	4
10	26	8	18	46
11	0	18	22	59
>M055	AAAWWHWWDWWTTT	AAAWWHWWDWWTTT	20	2.507	13.321	6.798	2.3e-05	0.13
0	60	3	11	25
1	86	3	0	10
2	100	0	0	0
3	62	0	0	37
4	37	0	0	62
5	33	26	0	40
6	42	7	10	39
7	39	10	7	42
8	40	0	26	33
9	62	0	0	37
10	37	0	0	62
11	0	0	0	100
12	10	0	6	83
13	26	13	3	57
>M056	AAAAWWTWWDATTTT	AAAATHWWAWWTTTT	124	2.019	14.639	6.729	0	0
0	60	13	6	18
1	85	0	4	10
2	93	0	0	6
3	100	0	0	0
4	48	0	0	51
5	41	8	0	50
6	18	16	10	54
7	40	1	15	43
8	47	0	23	28
9	47	2	24	25
10	70	0	0	29
11	5	0	0	94
12	0	0	0	100
13	13	1	8	76
14	11	23	17	47
>M057	WWAWWWTWWTWWWAT	ATWWWAWWAWWWTWW	95	2.092	12.051	6.714	4.4e-10	2.4e-06
0	59	3	0	37
1	45	2	9	42
2	66	7	0	25
3	49	0	16	33
4	58	0	0	41
5	60	0	0	39
6	28	0	0	71
7	41	6	0	51
8	53	2	4	39
9	10	1	4	82
10	36	0	19	43
11	65	0	1	33
12	56	13	1	29
13	67	5	0	26
14	6	20	3	69
>M058	WAWAATNAATWTW	WAWATTNATTWTW	118	2.014	10.7	6.535	2.9e-09	1.6e-05
0	49	1	20	28
1	64	2	6	26
2	61	0	3	34
3	81	0	0	18
4	74	0	4	20
5	20	0	0	79
6	18	21	30	30
7	71	0	20	8
8	65	3	6	24
9	23	0	0	76
10	35	0	0	64
11	9	12	6	72
12	28	20	0	51
>M059	YWHMGCWHAAAAA	TTTTTDWGCKDWR	34	2.352	12.429	6.475	2.4e-05	0.13
0	6	40	1	51
1	41	0	16	41
2	29	36	0	34
3	38	54	6	0
4	0	4	91	4
5	19	55	15	9
6	27	17	11	43
7	34	18	12	34
8	90	0	9	0
9	100	0	0	0
10	100	0	0	0
11	98	0	0	1
12	61	5	5	26
>M060	MGTAAAKMRACACD	HGTGTYKMTTTACK	46	2.26	15.204	6.374	6.9e-06	0.057
0	37	41	4	16
1	17	12	52	17
2	0	0	0	100
3	100	0	0	0
4	100	0	0	0
5	100	0	0	0
6	4	0	52	43
7	47	34	17	0
8	29	9	56	4
9	84	0	15	0
10	30	68	1	0
11	100	0	0	0
12	15	50	11	23
13	22	8	42	26
>M061	THDDAAWTHAAAA	TTTTDAWTTHHDA	57	2.195	13.521	6.329	1.1e-06	0.0074
0	16	20	0	62
1	24	30	0	45
2	25	3	41	30
3	25	4	37	32
4	100	0	0	0
5	96	0	0	3
6	40	0	0	59
7	0	0	0	100
8	20	31	11	36
9	79	14	4	1
10	97	0	0	2
11	75	0	0	25
12	72	0	7	20
>M062	KAAWTHMRCGNT	ANCGYKDAWTTM	33	2.337	11.294	6.298	3.3e-05	0.11
0	10	15	40	35
1	100	0	0	0
2	100	0	0	0
3	59	0	0	40
4	21	0	0	78
5	40	25	10	25
6	44	34	18	4
7	43	0	38	17
8	0	100	0	0
9	4	8	88	0
10	18	27	22	31
11	13	26	4	56
>M063	WWTWTWWWHWWWWWT	AWWWWWDWWWAWAWW	80	2.097	8.576	6.29	2e-07	0.00092
0	55	8	0	35
1	60	0	0	40
2	27	0	12	60
3	35	0	0	64
4	23	13	8	54
5	37	19	0	43
6	33	12	4	50
7	34	9	12	43
8	38	20	12	28
9	47	3	0	48
10	40	6	0	52
11	29	16	0	54
12	32	4	17	45
13	42	11	13	33
14	31	4	0	63
>M064	SYCGATTTWCRC	GYGWAAATCGRS	29	2.366	15.548	6.287	5.1e-05	0.048
0	0	44	44	11
1	5	47	0	47
2	0	100	0	0
3	0	4	95	0
4	83	0	0	16
5	0	0	0	100
6	0	0	0	100
7	0	0	0	100
8	30	7	9	53
9	3	71	0	25
10	45	0	55	0
11	15	60	25	0
>M065	AHWWAWTTWATWAATT	AATTWATWAAWTWWDT	101	2.03	10.675	6.262	1.3e-10	8.3e-07
0	76	0	0	23
1	32	21	5	41
2	54	5	0	39
3	49	3	0	47
4	71	0	0	28
5	48	0	0	51
6	21	10	0	68
7	23	6	10	58
8	25	16	14	43
9	61	16	0	22
10	26	7	3	62
11	30	0	12	56
12	48	18	8	23
13	63	3	5	27
14	21	17	0	61
15	21	5	7	64
>M066	AGCTACATGCGC	GCGCATGTAGCT	27	2.374	20.501	6.228	0	0
0	81	0	18	0
1	0	16	84	0
2	0	100	0	0
3	0	0	0	100
4	100	0	0	0
5	0	100	0	0
6	100	0	0	0
7	0	0	0	100
8	0	0	86	13
9	0	95	0	5
10	0	14	85	0
11	0	78	0	21
>M067	VMAWHWTTAAAWGHBW	WVDCWTTTAAWDWTKB	30	2.334	12.861	6.103	5.7e-05	0.94
0	31	36	21	10
1	36	42	10	10
2	60	21	0	18
3	37	0	0	62
4	35	35	0	30
5	40	5	0	55
6	4	0	0	95
7	0	20	10	69
8	100	0	0	0
9	83	0	0	16
10	70	0	0	30
11	47	0	21	31
12	0	0	71	28
13	30	40	0	28
14	13	22	27	36
15	50	5	15	30
>M068	WKTTDVGCBHAAMW	WKTTDVGCBHAAMW	17	2.434	13.373	6.101	0.0003	0.9496
0	34	0	9	55
1	0	8	41	50
2	0	0	0	100
3	0	0	0	100
4	37	0	25	37
5	25	28	42	3
6	12	22	65	0
7	0	65	22	12
8	3	42	28	25
9	37	25	0	37
10	100	0	0	0
11	100	0	0	0
12	50	38	11	0
13	52	10	3	33
>M069	WWAATWATTTWW	WWAAATWATTWW	94	2.018	10.142	5.953	5.6e-08	7.1e-05
0	39	0	19	41
1	35	14	11	38
2	100	0	0	0
3	73	3	0	22
4	0	0	0	100
5	38	0	0	61
6	62	0	17	19
7	27	1	9	62
8	12	19	0	67
9	14	5	22	58
10	46	17	2	33
11	38	5	7	48
>M070	YTATTAWTTTTTCRHT	ADYGAAAAAWTAATAR	29	2.316	14.914	5.916	9.4e-05	0.26
0	15	31	0	53
1	11	16	22	50
2	90	0	9	0
3	22	7	0	70
4	0	17	0	82
5	65	10	24	0
6	36	0	10	53
7	22	11	0	66
8	22	5	0	72
9	27	5	5	62
10	0	0	0	100
11	0	0	0	100
12	18	70	0	11
13	38	0	61	0
14	22	22	18	36
15	23	4	9	62
>M071	WHAATWAWWTWW	WWAWWTWATTDW	46	2.199	8.395	5.88	1.5e-05	0.015
0	52	17	0	30
1	43	34	0	22
2	73	0	2	24
3	81	0	0	18
4	17	0	0	82
5	32	7	0	60
6	60	7	7	25
7	58	0	0	41
8	40	10	10	38
9	10	13	12	62
10	52	3	16	27
11	40	11	8	40
>M072	WWDAAATWAAW	WTTWATTTHWW	66	2.094	10.783	5.791	3.3e-07	0.0004
0	58	5	2	34
1	58	0	5	36
2	29	8	25	37
3	63	11	4	21
4	100	0	0	0
5	73	0	3	23
6	25	1	0	73
7	47	0	0	52
8	84	0	0	15
9	72	0	0	27
10	38	2	0	59
>M073	DBCGAGACCCMW	WKGGGTCTCGVH	32	2.277	17.474	5.786	8e-05	0.073
0	30	0	40	30
1	15	35	30	20
2	0	100	0	0
3	0	0	100	0
4	100	0	0	0
5	0	0	100	0
6	100	0	0	0
7	0	100	0	0
8	0	100	0	0
9	0	100	0	0
10	31	55	9	4
11	45	22	0	31
>M074	AWWTAATWWWW	WWWWATTAWWT	61	2.103	10.279	5.691	2.8e-06	0.0031
0	83	6	10	0
1	42	2	2	53
2	47	0	5	46
3	17	17	10	54
4	68	0	31	0
5	100	0	0	0
6	3	0	0	96
7	41	7	0	51
8	42	0	1	56
9	37	6	3	52
10	24	12	15	47
>M075	HTWAATTKMAAH	DTTKMAATTWAD	42	2.176	10.915	5.51	4e-05	0.039
0	39	21	0	39
1	28	4	0	68
2	40	0	0	59
3	75	0	0	24
4	100	0	0	0
5	16	0	0	83
6	0	0	0	100
7	12	4	34	48
8	54	30	11	4
9	66	18	0	15
10	44	14	18	22
11	30	23	7	38
>M076	WTTTRCWGAAAWT	AWTTTCWGYAAAW	82	2.006	11.419	5.509	8.2e-07	0.0034
0	61	0	4	34
1	26	7	7	59
2	4	0	0	95
3	9	5	0	85
4	31	0	55	13
5	0	66	22	11
6	30	14	14	40
7	25	14	51	9
8	83	0	15	1
9	93	6	0	0
10	82	12	0	5
11	50	0	10	39
12	13	11	15	60
>M077	AAAAWTYCGMAMMWAAWW	WWTTWKKTKCGRAWTTTT	43	2.159	15.848	5.428	4.1e-05	0.45
0	80	9	4	4
1	63	0	18	18
2	90	0	9	0
3	93	0	6	0
4	30	4	14	50
5	23	19	4	52
6	14	25	14	45
7	19	60	0	19
8	0	0	90	9
9	45	40	13	0
10	50	18	15	15
11	56	39	3	0
12	50	30	0	19
13	44	0	0	55
14	97	2	0	0
15	88	9	0	2
16	39	3	8	48
17	60	0	0	39
>M078	WHYNKAHAATTTHWDAWT	AWTHWDAAATTDTMNRDW	35	2.206	13.346	5.412	8.2e-05	0.67
0	31	0	10	58
1	33	27	0	39
2	14	48	2	34
3	21	21	28	27
4	18	18	22	40
5	67	0	0	32
6	42	30	1	25
7	100	0	0	0
8	100	0	0	0
9	29	0	0	70
10	6	10	0	82
11	5	0	5	88
12	25	30	13	30
13	30	1	13	54
14	37	3	23	35
15	57	17	17	8
16	46	10	0	42
17	26	0	10	62
>M079	TNWMAATTAAW	WTTAATTKWNA	33	2.211	10.763	5.352	8.7e-05	0.078
0	0	20	20	59
1	26	26	26	20
2	44	11	9	35
3	52	28	2	16
4	69	0	30	0
5	100	0	0	0
6	0	0	0	100
7	14	0	5	79
8	67	0	10	21
9	96	0	3	0
10	44	10	0	44
>M080	KRCATGYMKRCATGYM	KRCATGYMKRCATGYM	16	2.328	23.467	5.317	0	0
0	0	0	49	50
1	48	0	46	5
2	0	100	0	0
3	100	0	0	0
4	0	0	0	100
5	0	0	100	0
6	0	48	0	51
7	51	48	0	0
8	0	0	48	51
9	51	0	48	0
10	0	100	0	0
11	100	0	0	0
12	0	0	0	100
13	0	0	100	0
14	7	46	0	46
15	50	49	0	0
>M081	CRAATTTKTHWKMDW	WHKMWDAMAAATTYG	29	2.223	12.186	5.24	3.6e-05	0.15
0	16	51	16	16
1	33	11	55	0
2	73	0	11	15
3	100	0	0	0
4	0	0	0	100
5	0	0	0	100
6	17	0	5	77
7	0	11	44	44
8	22	11	22	44
9	32	35	5	26
10	45	0	0	54
11	14	17	33	35
12	40	31	13	14
13	35	0	35	30
14	52	9	0	38
>M082	WMAATTNHDWWKSDKT	AMHSMWWHDNAATTKW	25	2.23	12.703	5.084	6.6e-05	0.22
0	37	0	0	62
1	37	43	12	6
2	100	0	0	0
3	77	0	0	22
4	10	0	0	89
5	0	0	0	100
6	20	33	26	20
7	31	37	0	31
8	25	12	25	37
9	43	0	0	56
10	40	11	0	48
11	0	12	55	32
12	17	28	36	17
13	34	0	39	25
14	0	15	36	47
15	21	15	0	63
>M083	TWAWMAATTAAWT	AWTTAATTKWTWA	25	2.23	14.051	5.083	0.0004	0.884
0	26	20	0	53
1	33	0	6	60
2	100	0	0	0
3	53	0	0	46
4	30	47	0	22
5	58	0	26	15
6	60	26	0	13
7	21	0	4	74
8	0	0	10	89
9	100	0	0	0
10	100	0	0	0
11	38	0	0	61
12	11	22	11	55
>M084	WRATTDMYAAHA	TDTTRKHAATYW	26	2.21	11.626	4.997	0.0004	0.3655
0	43	12	6	37
1	40	20	33	6
2	100	0	0	0
3	0	10	0	89
4	0	0	0	100
5	40	0	28	30
6	26	50	0	23
7	18	51	0	30
8	100	0	0	0
9	94	0	0	5
10	31	21	15	31
11	53	15	10	21
>M085	WYARAYWAATTWDHMAWM	KWTKDHWAATTWRTYTRW	40	2.115	14.246	4.966	2.7e-05	0.45
0	31	0	9	59
1	16	31	0	52
2	76	11	0	11
3	45	3	30	20
4	58	12	6	23
5	10	28	17	43
6	55	0	6	38
7	96	3	0	0
8	100	0	0	0
9	6	0	2	90
10	10	0	0	89
11	28	17	10	43
12	39	0	32	28
13	31	41	0	26
14	40	40	8	9
15	92	0	0	7
16	23	19	19	38
17	47	33	0	19
>M086	KNTAMAGGCTCAMA	TKTGAGCCTKTANM	38	2.116	17.388	4.883	0.00016	0.74
0	0	19	28	52
1	27	22	18	31
2	0	0	0	100
3	100	0	0	0
4	36	45	4	13
5	100	0	0	0
6	4	0	95	0
7	8	0	92	0
8	0	88	0	11
9	18	0	18	63
10	0	100	0	0
11	100	0	0	0
12	54	33	0	12
13	51	20	20	8
>M087	DNTSTCGRAAAAVB	VBTTTTYCGASANH	30	2.157	12.24	4.821	0.0003	1
0	33	5	38	22
1	29	23	17	29
2	17	0	0	82
3	0	48	30	20
4	11	17	23	47
5	0	79	16	4
6	0	20	54	25
7	33	3	63	0
8	100	0	0	0
9	56	0	16	27
10	100	0	0	0
11	100	0	0	0
12	23	33	38	4
13	0	26	26	47
>M088	TWAAWWWWWTTWA	TWAAWWWWWTTWA	39	2.1	9.095	4.81	7.9e-05	0.24
0	23	0	14	62
1	38	0	4	56
2	55	20	1	23
3	60	0	19	19
4	50	0	8	41
5	64	0	0	35
6	45	4	4	45
7	35	0	0	64
8	41	8	0	50
9	19	19	0	60
10	23	1	20	55
11	54	6	0	39
12	60	13	2	24
>M089	WAWATTAATWTW	WAWATTAATWTW	37	2.099	11.971	4.723	0.0002	0.1904
0	51	6	8	34
1	73	3	0	23
2	50	0	0	50
3	84	0	0	15
4	8	3	0	88
5	1	24	3	70
6	70	3	24	1
7	88	0	3	8
8	15	0	0	84
9	50	0	0	50
10	23	2	4	69
11	34	7	7	50
>M090	TTWAAWTTHRAAWT	AWTTYDAAWTTWAA	31	2.136	10.899	4.721	0.0004	1
0	27	0	0	72
1	22	5	0	72
2	34	14	4	46
3	66	13	20	0
4	86	0	0	13
5	36	0	0	63
6	30	10	0	60
7	22	11	11	55
8	23	36	15	25
9	49	13	32	5
10	86	0	13	0
11	90	0	0	9
12	55	5	10	30
13	19	23	9	47
>M091	TTTYCGGCAAATY	RATTTGCCGRAAA	31	2.136	15.32	4.721	1.2e-06	0.0044
0	0	0	10	89
1	11	5	0	83
2	24	0	0	76
3	0	57	0	42
4	17	82	0	0
5	20	0	76	4
6	15	0	63	21
7	30	63	6	0
8	95	0	5	0
9	100	0	0	0
10	100	0	0	0
11	19	14	9	57
12	9	53	9	28
>M092	BTYCGKAAATHYAMA	TKTRDATTTMCGRAV	34	2.116	15.369	4.715	0.0003	1
0	0	33	39	26
1	6	12	20	60
2	0	51	0	48
3	0	85	7	7
4	26	20	53	0
5	0	11	44	44
6	100	0	0	0
7	100	0	0	0
8	100	0	0	0
9	0	0	0	100
10	39	26	0	33
11	0	39	12	47
12	79	0	5	14
13	33	50	15	1
14	60	15	20	3
>M093	CAAATTYDNYWGHW	WDCWRNHRAATTTG	26	2.163	10.906	4.675	0.0003	1
0	12	57	12	18
1	57	6	18	18
2	100	0	0	0
3	100	0	0	0
4	19	0	0	80
5	0	0	0	100
6	20	33	0	46
7	33	13	33	20
8	29	19	27	22
9	0	47	22	30
10	34	8	8	48
11	19	25	55	0
12	36	26	15	21
13	53	0	5	41
>M094	HAWTWWWWTTTAAATTW	WAATTTAAAWWWWAWTD	49	2.028	14.786	4.659	3.8e-05	0.25
0	38	33	4	23
1	65	6	0	27
2	55	0	0	44
3	0	0	0	100
4	36	6	3	54
5	32	8	0	58
6	36	13	13	36
7	34	3	0	61
8	25	0	0	74
9	21	3	8	66
10	3	23	13	59
11	54	24	14	7
12	100	0	0	0
13	68	0	4	26
14	32	0	0	67
15	22	0	0	77
16	32	0	20	47
>M095	AWAATTWDTVTBAAAD	HTTTVABAHWAATTWT	54	2.003	10.334	4.632	3.5e-05	0.13
0	43	13	21	21
1	33	6	10	49
2	71	0	5	23
3	85	4	10	0
4	20	0	0	79
5	2	0	0	97
6	51	6	2	40
7	31	0	23	44
8	21	6	21	51
9	41	22	22	13
10	17	0	21	60
11	0	25	34	40
12	57	20	9	12
13	59	16	24	0
14	53	2	25	19
15	38	0	22	38
>M096	WWWWTWWWWWATTWTW	WAWAATWWWWWAWWWW	46	2.036	12.449	4.612	9.3e-05	0.26
0	48	16	4	32
1	32	8	16	44
2	47	0	16	36
3	41	4	0	54
4	14	11	0	74
5	44	5	12	37
6	52	8	4	36
7	52	7	0	40
8	34	0	0	65
9	41	0	20	37
10	89	0	0	10
11	3	10	0	86
12	0	0	0	100
13	31	6	18	43
14	22	3	3	71
15	52	3	11	33
>M097	TTWAAAWTTAADA	THTTAAWTTTWAA	36	2.083	11.172	4.563	0.0003	0.7787
0	8	20	8	62
1	28	6	0	65
2	30	5	20	43
3	59	6	10	23
4	65	0	15	19
5	72	0	13	13
6	54	0	2	43
7	0	0	0	100
8	1	0	0	98
9	68	0	6	24
10	82	0	0	17
11	36	16	20	26
12	54	22	22	1
>M098	WWAWTWNKCARWAAAANK	MNTTTTWYTGMNWAWTWW	24	2.158	13.494	4.549	0.0009	1
0	40	0	13	46
1	35	0	0	64
2	64	0	20	16
3	35	0	7	57
4	0	23	15	61
5	30	15	7	46
6	30	23	23	23
7	0	16	43	40
8	4	70	8	17
9	88	0	0	11
10	40	0	50	9
11	50	14	0	35
12	73	20	0	6
13	56	25	0	18
14	100	0	0	0
15	94	0	0	5
16	25	18	31	25
17	12	12	37	37
>M099	WWAAATDNTTMCARHA	TDYTGKAANHATTTWW	24	2.158	15.013	4.549	0.0006	1
0	50	0	14	35
1	53	0	6	40
2	100	0	0	0
3	100	0	0	0
4	88	0	0	11
5	30	0	0	69
6	33	6	33	26
7	20	20	26	33
8	13	13	6	67
9	21	0	21	57
10	27	44	5	22
11	0	100	0	0
12	88	11	0	0
13	38	0	61	0
14	37	25	12	25
15	66	0	11	22
>M100	CGTAWATCGWCACG	CGTGWCGATWTACG	24	2.158	19.264	4.549	0.0002	0.9348
0	0	64	7	28
1	0	6	93	0
2	4	29	0	66
3	100	0	0	0
4	42	0	14	42
5	100	0	0	0
6	0	0	0	100
7	0	94	0	5
8	0	0	100	0
9	40	6	6	46
10	15	84	0	0
11	100	0	0	0
12	5	79	0	15
13	22	0	61	16
>M101	GCATGTAGGCATGTA	TACATGCCTACATGC	23	2.086	22.191	4.039	0	0
0	17	0	76	6
1	17	76	0	6
2	100	0	0	0
3	0	0	0	100
4	0	0	75	25
5	0	31	0	68
6	78	9	0	12
7	0	10	89	0
8	0	6	76	17
9	0	100	0	0
10	100	0	0	0
11	0	0	0	100
12	0	0	100	0
13	6	0	9	84
14	78	9	0	12
>M102	GCATKTAGGCATG	CATGCCTAMATGC	22	2.014	19.464	3.556	7.4e-10	6.1e-06
0	0	18	78	3
1	14	78	7	0
2	100	0	0	0
3	0	0	0	100
4	7	0	54	38
5	0	0	0	100
6	78	0	7	14
7	0	0	100	0
8	0	0	100	0
9	22	77	0	0
10	100	0	0	0
11	0	6	21	72
12	0	17	82	0

## Sheet: dmd-5
Parameters:	motifsGeneratedBy=patternScan(1.0)	input=jfuxman-dmd-5p_txt.fa	Control=jfuxman-dmd-5n_txt.fa	ScanRepeats=0	Strand=0	ScoreRatio=1	ScoreInfo=0	ScoreRepeat=0	AdjustCG=0	Presence=0	MinRatio=2.0000	FDR=0.0500
Name	Pattern	PatternRev	Freq	Ratio	Info	Score	p	FDR
>M001	HAAABTKTWWHA	TDWWAMAVTTTD	40	2.61	9.768	9.042	2.7e-07	0.0089
0	37	33	3	25
1	68	14	0	17
2	77	0	0	22
3	77	0	0	22
4	14	37	25	22
5	28	0	0	71
6	0	0	63	36
7	31	6	0	62
8	43	0	4	52
9	26	15	15	42
10	38	38	1	21
11	96	0	3	0
>M002	HHAHTGTTTYWW	WWRAAACADTDD	81	2.36	8.937	8.974	5e-10	1.6e-05
0	22	31	4	41
1	37	22	12	27
2	82	13	0	4
3	37	21	12	28
4	23	0	2	74
5	9	0	70	20
6	0	0	9	90
7	17	0	3	79
8	23	1	0	75
9	0	49	3	47
10	34	2	16	48
11	39	7	19	33
>M003	AWAWTRWTWMAAW	WTTKWAWYAWTWT	32	2.627	11.343	8.588	2.3e-06	0.075
0	55	9	22	13
1	38	14	9	38
2	92	0	0	8
3	60	0	0	39
4	25	0	0	74
5	31	0	61	7
6	37	0	12	50
7	28	0	0	71
8	48	0	0	51
9	39	60	0	0
10	100	0	0	0
11	51	20	8	20
12	33	16	12	37
>M004	WTWWHTKTTTMAVH	DBTKAAAMADWWAW	46	2.394	12.313	7.514	1.2e-06	0.02
0	28	3	12	55
1	19	2	19	58
2	47	2	8	41
3	47	0	6	45
4	24	36	10	28
5	1	1	0	97
6	0	0	48	51
7	2	0	0	97
8	18	0	0	81
9	15	0	0	84
10	34	65	0	0
11	84	0	9	6
12	37	21	21	18
13	36	25	2	36
>M005	WWTKTTTYAAAW	WTTTRAAAMAWW	104	2.141	10.1	7.503	1.1e-09	1.8e-05
0	55	6	0	37
1	42	20	2	34
2	26	0	6	66
3	0	1	37	61
4	0	0	0	100
5	15	0	0	84
6	10	0	3	86
7	15	54	0	30
8	65	16	6	11
9	67	17	8	6
10	54	11	9	25
11	43	8	5	42
>M006	TWAAAAWWWKTTWH	DWAAMWWWTTTTWA	104	2.052	11.206	6.574	9.8e-09	0.00032
0	26	9	0	64
1	39	9	2	49
2	89	0	8	1
3	94	0	5	0
4	80	19	0	0
5	81	3	6	8
6	46	0	4	48
7	26	19	11	41
8	38	0	14	46
9	20	0	28	51
10	18	3	8	69
11	14	0	17	67
12	38	4	1	55
13	34	24	5	34
>M007	WTAATDTGAHACBD	HVGTDTCAHATTAW	28	2.403	13.675	6.509	4.8e-05	0.32
0	33	11	5	50
1	5	16	22	56
2	95	0	5	0
3	90	0	0	9
4	0	11	0	88
5	25	0	27	47
6	0	0	0	100
7	0	8	83	8
8	73	0	0	26
9	38	22	11	27
10	100	0	0	0
11	28	68	3	0
12	15	25	30	30
13	33	9	23	33
>M008	WAWTGTTTYAW	WTRAAACAWTW	45	2.281	11.998	6.503	6.4e-06	0.035
0	32	12	2	52
1	98	1	0	0
2	41	20	8	29
3	16	0	0	83
4	0	0	72	27
5	0	0	0	100
6	11	0	0	88
7	0	0	7	92
8	6	41	0	52
9	69	1	10	18
10	52	14	6	26
>M009	TTAAMTTTAWMHTW	WADKWTAAAKTTAA	33	2.339	12.48	6.316	3.2e-06	0.026
0	20	20	7	51
1	12	0	29	58
2	72	0	0	27
3	81	18	0	0
4	40	28	12	18
5	15	0	0	84
6	0	0	0	100
7	0	0	0	100
8	64	1	26	7
9	36	7	1	54
10	30	51	4	12
11	29	42	1	26
12	15	10	0	73
13	31	20	0	47
>M010	WWKTTTBWDAWTAMAWW	WWTKTAWTHWVAAAMWW	43	2.255	14.631	6.193	5.4e-06	0.11
0	55	0	16	28
1	45	19	6	28
2	6	0	48	45
3	0	0	0	100
4	0	0	0	100
5	1	0	0	98
6	6	28	28	36
7	36	19	2	41
8	34	13	22	30
9	59	0	20	20
10	45	2	6	45
11	5	17	0	76
12	84	0	10	4
13	55	37	6	0
14	98	0	1	0
15	28	13	16	41
16	36	13	8	41
>M011	WAWWAAWTTWWTW	WAWWAAWTTWWTW	46	2.202	9.706	5.9	1.4e-05	0.23
0	45	0	20	33
1	55	3	24	16
2	63	0	2	33
3	52	5	0	41
4	87	12	0	0
5	59	18	0	22
6	42	7	7	42
7	22	0	18	59
8	0	0	12	87
9	41	0	5	52
10	33	2	0	63
11	17	24	4	53
12	34	20	0	45
>M012	AAAAMATKTTT	AAAMATKTTTT	56	2.139	12.88	5.809	5.3e-06	0.035
0	77	16	6	0
1	80	4	11	4
2	87	7	0	5
3	100	0	0	0
4	60	37	0	2
5	100	0	0	0
6	0	0	19	80
7	1	0	38	60
8	0	0	15	84
9	8	20	11	60
10	20	14	5	59
>M013	KDAAACWAWTKTCA	TGAMAWTWGTTTHM	26	2.303	14.853	5.656	0.00012	1
0	17	0	41	41
1	37	12	25	25
2	100	0	0	0
3	100	0	0	0
4	100	0	0	0
5	15	54	12	18
6	53	17	0	29
7	69	12	6	12
8	37	6	0	56
9	0	0	0	100
10	0	0	40	59
11	18	0	0	81
12	19	69	11	0
13	68	0	10	21
>M014	TWAATTTTAAAWAATT	AATTWTTTAAAATTWA	66	2.04	14.89	5.327	3.3e-06	0.11
0	23	11	7	57
1	31	5	20	43
2	87	0	6	6
3	63	23	0	12
4	12	12	5	69
5	15	0	0	85
6	2	0	0	97
7	20	8	12	57
8	66	0	9	23
9	71	17	10	0
10	84	0	9	6
11	50	1	1	46
12	78	0	0	21
13	86	3	3	6
14	14	3	0	81
15	11	3	21	62
>M015	AWTTTGAAACH	DGTTTCAAAWT	34	2.191	13.132	5.257	0.00013	0.44
0	55	12	20	12
1	33	5	5	55
2	21	1	21	55
3	0	5	5	89
4	2	0	0	97
5	18	0	81	0
6	100	0	0	0
7	100	0	0	0
8	100	0	0	0
9	30	66	0	2
10	33	21	4	40
>M016	WHTTGAAACWYT	ARWGTTTCAADW	27	2.232	11.876	5.204	0.00012	0.42
0	43	18	6	31
1	25	43	6	25
2	9	10	18	62
3	0	0	18	81
4	25	0	56	18
5	81	0	0	18
6	100	0	0	0
7	100	0	0	0
8	0	100	0	0
9	48	5	16	29
10	5	31	10	53
11	10	15	0	74
>M017	WAAAAAAAMTKTTT	AAAMAKTTTTTTTW	62	2.036	12.109	5.162	2.8e-06	0.026
0	48	3	10	37
1	76	16	6	0
2	74	11	7	7
3	68	0	9	22
4	60	0	13	26
5	82	0	0	17
6	100	0	0	0
7	94	5	0	0
8	45	24	14	15
9	17	13	17	51
10	3	0	37	59
11	18	12	10	58
12	9	2	22	66
13	5	18	0	75
>M018	WAMAWTTTTRMAATT	AATTKYAAAAWTKTW	41	2.132	12.439	5.138	6.4e-05	1
0	49	0	20	30
1	79	0	0	20
2	47	30	9	12
3	59	11	22	6
4	31	16	5	46
5	18	0	0	81
6	19	0	20	60
7	0	0	4	95
8	10	13	0	76
9	50	11	26	11
10	37	27	17	17
11	100	0	0	0
12	81	0	0	18
13	21	8	0	70
14	19	10	10	60
>M019	WWAAAAHWATTHAMTWT	AWAKTDAATWDTTTTWW	68	2.007	16.221	5.109	6.4e-06	0.11
0	37	1	10	50
1	30	18	0	51
2	84	0	0	15
3	100	0	0	0
4	100	0	0	0
5	100	0	0	0
6	37	28	1	32
7	53	6	10	30
8	59	10	1	28
9	29	0	0	70
10	19	1	14	64
11	37	40	0	21
12	87	0	0	12
13	50	25	1	22
14	0	17	0	82
15	37	12	16	33
16	10	18	0	70
>M020	WWAKTGWAACATT	AATGTTWCAMTWW	25	2.231	14.468	5.095	0.00011	1
0	53	11	5	29
1	53	0	5	41
2	89	0	10	0
3	16	15	32	35
4	0	0	0	100
5	4	0	68	28
6	37	0	6	56
7	100	0	0	0
8	73	0	0	26
9	5	94	0	0
10	100	0	0	0
11	15	10	10	64
12	10	5	20	65
>M021	TWAAAWHWTTCARAAW	WTTYTGAAWDWTTTWA	46	2.09	12.568	5.02	3e-05	0.33
0	16	4	4	76
1	36	14	4	44
2	71	18	0	10
3	87	0	0	12
4	72	0	0	27
5	56	8	4	32
6	28	24	16	32
7	52	0	4	44
8	24	4	8	64
9	0	8	16	76
10	9	61	0	29
11	84	6	0	9
12	51	0	48	0
13	73	0	13	13
14	65	12	0	22
15	42	14	10	32
>M022	TRAACWWTTTKRWWGG	CCWWYMAAAWWGTTYA	34	2.154	13.244	4.988	0.00017	1
0	15	10	15	60
1	42	5	31	21
2	91	8	0	0
3	100	0	0	0
4	20	45	20	15
5	47	0	19	33
6	30	15	15	40
7	27	0	0	72
8	16	0	0	84
9	8	0	0	91
10	10	0	37	52
11	47	21	26	5
12	40	20	0	40
13	47	15	10	26
14	0	0	72	27
15	19	0	80	0
>M023	WHHWGTTTYAWT	AWTRAAACWDDW	63	2.009	8.215	4.97	9.5e-07	0.01
0	45	0	12	41
1	40	25	3	31
2	35	27	2	35
3	34	0	11	54
4	5	0	67	27
5	0	0	15	85
6	26	0	6	68
7	25	0	7	67
8	12	47	2	37
9	56	0	24	19
10	42	14	2	40
11	16	10	0	73
>M024	TWHTGTTTCAAM	KTTGAAACADWA	45	2.076	11.891	4.875	6.2e-06	0.035
0	0	32	4	64
1	54	12	4	29
2	35	27	2	35
3	24	5	0	70
4	2	5	65	27
5	0	0	0	100
6	13	0	0	86
7	0	7	0	92
8	22	75	0	2
9	74	0	0	25
10	60	22	3	14
11	58	31	0	10
>M025	THCCVHVAATTDYWBAAT	ATTVWRHAATTBDBGGDA	30	2.159	15.671	4.836	0.00017	1
0	21	0	21	56
1	46	26	0	26
2	0	73	26	0
3	0	69	0	30
4	38	38	23	0
5	28	35	14	21
6	39	39	21	0
7	100	0	0	0
8	100	0	0	0
9	0	0	0	100
10	0	0	0	100
11	28	7	35	28
12	14	28	14	42
13	50	14	0	35
14	5	37	21	35
15	86	0	13	0
16	50	25	0	25
17	23	23	5	48
>M026	TWVAAACWTTWAWHV	BDWTWAAWGTTTBWA	31	2.138	10.858	4.736	0.0004	1
0	23	1	8	66
1	41	8	8	41
2	33	32	33	0
3	79	12	0	8
4	85	0	0	14
5	85	0	0	14
6	16	59	8	16
7	52	0	1	45
8	8	0	20	71
9	17	0	0	82
10	36	18	0	44
11	51	18	6	24
12	43	20	4	30
13	29	29	0	41
14	25	25	48	1
>M027	ADWACWGWAAMT	AKTTWCWGTWHT	35	2.101	9.553	4.651	0.0003	0.8827
0	68	5	21	5
1	35	0	35	30
2	38	2	0	59
3	73	6	0	20
4	3	67	0	29
5	40	0	0	60
6	10	0	70	20
7	32	0	10	57
8	77	0	0	22
9	77	0	22	0
10	27	45	9	18
11	21	21	4	53
>M028	VWCATTAAWHYGAAAM	KTTTCRDWTTAATGWB	24	2.159	16.989	4.559	4.5e-06	0.15
0	40	26	26	6
1	42	7	14	35
2	33	66	0	0
3	100	0	0	0
4	0	0	0	100
5	0	0	0	100
6	81	18	0	0
7	54	6	26	13
8	62	0	0	37
9	33	33	0	33
10	2	47	5	44
11	13	13	73	0
12	94	5	0	0
13	84	0	0	15
14	72	9	0	18
15	58	33	8	0
>M029	WNKCAAWTTGAAK	MTTCAAWTTGMNW	30	2.119	11.423	4.559	0.0005	1
0	29	11	11	47
1	29	29	17	23
2	6	0	57	36
3	25	62	12	0
4	100	0	0	0
5	79	0	4	16
6	35	0	11	53
7	0	0	0	100
8	0	0	0	100
9	15	15	51	18
10	79	12	0	8
11	55	15	5	25
12	15	10	42	31
>M030	TTANAGTTAAMA	TKTTAACTNTAA	24	2.159	14.037	4.559	0.0009	1
0	6	12	12	69
1	18	18	18	44
2	100	0	0	0
3	21	21	31	25
4	100	0	0	0
5	20	0	55	24
6	0	0	0	100
7	0	0	0	100
8	100	0	0	0
9	100	0	0	0
10	38	33	16	11
11	61	11	5	22
>M031	AWWTGWWACAT	ATGTWWCAWWT	24	2.159	11.266	4.559	0.0005	1
0	50	25	6	18
1	46	6	20	26
2	55	0	0	44
3	23	0	0	76
4	23	0	76	0
5	55	0	0	44
6	32	10	0	57
7	100	0	0	0
8	27	72	0	0
9	100	0	0	0
10	16	5	22	56
>M032	RAAATCTAGATTTY	RAAATCTAGATTTY	18	2.183	15.026	4.442	0.0006	1
0	50	4	27	18
1	78	4	13	4
2	81	0	0	18
3	100	0	0	0
4	0	0	0	100
5	22	59	0	18
6	18	22	4	55
7	55	4	22	18
8	18	0	59	22
9	100	0	0	0
10	0	0	0	100
11	18	0	0	81
12	7	15	7	70
13	20	28	4	48
>M033	WHTGCAAWAKTSAAMH	DKTTSAMTWTTGCADW	37	2.039	13.599	4.295	0.0004	1
0	26	21	5	47
1	23	33	0	42
2	3	14	7	75
3	0	19	80	0
4	25	60	14	0
5	100	0	0	0
6	67	23	0	9
7	38	0	9	52
8	50	5	25	20
9	15	0	35	50
10	8	0	0	91
11	8	32	57	2
12	91	0	8	0
13	91	0	4	4
14	39	30	13	17
15	31	31	4	31
>M034	RAAAAATTTTTY	RAAAAATTTTTY	28	2.078	13.42	4.2	0.0004	1
0	56	0	32	11
1	75	6	12	6
2	65	15	0	19
3	100	0	0	0
4	62	23	9	5
5	100	0	0	0
6	0	0	0	100
7	5	9	23	62
8	0	0	0	100
9	19	0	15	65
10	5	13	8	73
11	14	31	0	54
>M035	WTWKTGAAACDB	VHGTTTCAMWAW	25	2.097	11.68	4.196	9.3e-05	0.4
0	42	0	21	35
1	12	0	12	75
2	44	5	8	41
3	6	13	34	45
4	0	0	20	80
5	26	0	69	4
6	94	5	0	0
7	94	0	5	0
8	80	0	0	20
9	0	100	0	0
10	23	11	23	41
11	0	38	27	33
>M036	HWAABTKTAAAW	WTTTAMAVTTWD	32	2.046	12.261	4.153	0.0008	1
0	27	22	11	38
1	53	5	0	41
2	100	0	0	0
3	86	0	0	13
4	14	22	31	31
5	0	0	0	100
6	0	6	40	53
7	0	17	0	82
8	82	0	0	17
9	82	0	0	17
10	70	5	5	20
11	53	9	9	28
>M037	ATWWAAWMKYTAAWW	WWTTARMKWTTWWAT	30	2.043	14.112	4.05	0.0011	1
0	72	0	5	22
1	18	0	18	63
2	62	3	0	34
3	36	11	11	40
4	94	0	5	0
5	100	0	0	0
6	43	18	12	25
7	37	31	12	18
8	18	12	25	43
9	0	40	0	60
10	0	0	0	100
11	100	0	0	0
12	67	0	7	25
13	42	0	5	52
14	36	15	0	47
>M038	TAATMMTTAHWAD	HTWDTAAKKATTA	23	2.087	12.712	4.049	0.0017	1
0	14	28	0	57
1	100	0	0	0
2	100	0	0	0
3	7	23	7	62
4	50	35	0	14
5	38	52	3	6
6	0	0	0	100
7	11	0	0	88
8	75	20	0	5
9	38	23	7	30
10	43	18	0	37
11	68	0	0	31
12	23	11	34	30
>M039	TWACWATTGTMAMH	DKTKACAATWGTWA	23	2.087	14.874	4.049	0.002	1
0	28	7	7	57
1	35	14	14	35
2	100	0	0	0
3	25	75	0	0
4	42	7	0	50
5	83	0	0	16
6	21	0	0	78
7	0	6	0	93
8	11	0	88	0
9	0	7	0	92
10	37	52	0	10
11	100	0	0	0
12	37	25	18	18
13	43	25	6	25
>M040	TTCRVAAAATGCMD	HKGCATTTTBYGAA	23	2.087	14.161	4.049	0.0006	1
0	0	23	23	53
1	16	8	16	59
2	11	88	0	0
3	36	18	45	0
4	25	25	33	16
5	100	0	0	0
6	100	0	0	0
7	100	0	0	0
8	100	0	0	0
9	0	0	28	71
10	0	0	75	25
11	25	53	21	0
12	26	40	13	20
13	26	6	33	33
>M041	THAAACAAWTKTCAHT	ADTGAMAWTTGTTTDA	27	2.057	16.332	4.02	0.0004	1
0	20	0	6	73
1	46	26	0	26
2	100	0	0	0
3	100	0	0	0
4	100	0	0	0
5	18	60	3	18
6	69	18	0	12
7	93	0	0	6
8	33	0	6	60
9	33	0	0	66
10	0	0	64	36
11	13	13	17	56
12	28	58	3	10
13	88	0	0	11
14	38	38	0	22
15	11	22	22	44
>M042	WWAAHADTDTTW	WAAHAHTDTTWW	27	2.057	10.775	4.019	0.0008	1
0	35	0	5	59
1	60	0	6	33
2	80	5	0	15
3	88	0	11	0
4	29	36	4	29
5	72	0	0	27
6	26	8	28	36
7	0	0	0	100
8	24	14	21	39
9	33	0	0	66
10	33	0	0	66
11	42	5	0	52
>M043	KBAAAAADTDY	RHAHTTTTTVM	32	2.012	11.83	3.926	0.0009	1
0	15	0	31	53
1	11	35	29	23
2	100	0	0	0
3	100	0	0	0
4	100	0	0	0
5	69	24	0	6
6	76	8	0	16
7	24	0	33	42
8	0	0	0	100
9	25	9	25	40
10	0	35	10	55
>M044	MTGTATBBRAAAHWR	YWDTTTYVVATACAK	25	2.053	14.452	3.916	0.0014	1
0	50	42	0	7
1	0	14	21	64
2	10	10	75	5
3	22	0	9	68
4	100	0	0	0
5	31	0	0	68
6	0	35	28	35
7	0	30	38	30
8	46	0	38	15
9	100	0	0	0
10	100	0	0	0
11	100	0	0	0
12	35	35	0	28
13	29	17	5	47
14	25	18	43	12
>M045	WMAWTTWCWGGTY	RACCWGWAAWTKW	25	2.053	13.978	3.916	0.0021	1
0	35	0	7	57
1	42	35	0	21
2	88	11	0	0
3	53	0	0	46
4	0	0	0	100
5	0	0	0	100
6	42	0	7	50
7	11	56	14	18
8	33	16	0	50
9	0	0	100	0
10	0	0	100	0
11	12	25	6	56
12	11	29	11	47
>M046	WWWWTGDWWSABT	AVTSWWHCAWWWW	25	2.053	9.372	3.916	0.0021	1
0	46	15	7	30
1	46	0	13	40
2	62	0	0	37
3	60	0	0	39
4	0	0	0	100
5	18	0	68	13
6	35	14	21	28
7	55	0	0	44
8	46	0	12	40
9	17	54	28	0
10	75	5	0	20
11	17	23	23	35
12	18	12	12	57
>M047	TMAAGDWTTACTRTADTK	MAHTAYAGTAAWHCTTKA	29	2.022	15.347	3.878	0.0016	1
0	0	13	20	66
1	43	25	18	12
2	94	0	0	5
3	85	0	0	15
4	12	0	62	25
5	40	0	33	26
6	60	6	0	33
7	0	0	0	100
8	9	0	13	77
9	63	7	0	29
10	0	73	26	0
11	12	18	6	63
12	25	18	43	12
13	11	0	17	71
14	100	0	0	0
15	22	14	27	35
16	10	5	26	58
17	15	5	31	47
>M048	WMACWKTTTTMAAA	TTTKAAAAMWGTKW	29	2.022	11.027	3.878	0.0016	1
0	41	17	0	41
1	50	37	6	6
2	80	0	0	19
3	0	53	21	25
4	31	6	18	43
5	0	12	51	36
6	0	0	0	100
7	29	0	0	70
8	0	0	0	100
9	25	18	6	50
10	48	34	6	10
11	55	25	0	19
12	64	10	10	15
13	56	5	11	27
>M049	TTGCWKATTGNCAAWD	HWTTGNCAATMWGCAA	30	2.007	13.603	3.817	0.0003	1
0	0	15	10	74
1	13	20	6	60
2	0	0	72	28
3	22	58	19	0
4	41	5	0	53
5	6	12	31	50
6	78	4	17	0
7	21	0	0	78
8	0	14	0	85
9	7	0	67	25
10	25	25	18	31
11	25	50	12	12
12	100	0	0	0
13	100	0	0	0
14	44	5	16	33
15	33	11	22	33
>M050	AMCTAHAATGTTDAADT	AHTTHAACATTDTAGKT	27	2.017	18.615	3.767	2.1e-05	0.69
0	80	13	0	6
1	40	59	0	0
2	20	56	17	6
3	13	20	0	66
4	53	0	20	26
5	21	35	14	28
6	100	0	0	0
7	100	0	0	0
8	0	0	0	100
9	0	12	67	20
10	18	0	6	75
11	20	0	0	80
12	31	0	37	31
13	100	0	0	0
14	100	0	0	0
15	41	5	29	23
16	21	0	5	73
>M051	BWAWWGWTTMWW	WWKAAWCWWTWV	27	2.017	11.473	3.767	0.0022	1
0	0	35	28	35
1	40	20	0	40
2	100	0	0	0
3	50	0	3	46
4	40	0	0	59
5	22	0	73	4
6	38	0	0	61
7	0	0	0	100
8	23	1	0	75
9	35	57	0	7
10	53	5	5	36
11	44	11	11	33
>M052	HAAAAATWKTYAWA	TWTRAMWATTTTTD	24	2.029	14.711	3.728	0.0029	1
0	38	30	0	30
1	100	0	0	0
2	93	0	0	6
3	78	21	0	0
4	100	0	0	0
5	57	0	21	21
6	14	21	7	57
7	35	7	0	57
8	20	0	33	46
9	0	0	0	100
10	0	34	0	65
11	68	0	31	0
12	31	18	6	43
13	62	0	12	25
>M053	AWAAATYSVACW	WGTBSRATTTWT	24	2.029	12.979	3.727	0.0005	1
0	92	0	0	7
1	53	0	13	33
2	100	0	0	0
3	100	0	0	0
4	93	0	0	6
5	0	14	14	71
6	0	57	0	42
7	0	33	55	11
8	24	40	35	0
9	78	0	0	21
10	17	47	11	23
11	31	0	12	56
>M054	TTTYAARWTSCA	TGSAWYTTRAAA	28	2.001	12.344	3.704	0.0016	1
0	23	0	5	71
1	6	20	13	60
2	0	0	26	73
3	15	53	0	31
4	100	0	0	0
5	100	0	0	0
6	47	0	35	17
7	33	13	0	53
8	0	0	0	100
9	0	32	50	17
10	24	58	0	17
11	77	4	9	9
>M055	TTWWATTCTKWAMWHT	ADWKTWMAGAATWWAA	25	2.011	12.713	3.654	0.0025	1
0	7	0	14	78
1	23	0	7	69
2	42	3	0	54
3	45	6	0	48
4	93	6	0	0
5	25	0	0	75
6	28	0	7	64
7	21	42	14	21
8	7	7	14	71
9	13	20	26	40
10	35	7	3	54
11	100	0	0	0
12	36	39	13	10
13	60	0	0	40
14	35	23	17	23
15	17	0	17	65
>M056	TTHTWAAAMWTWWD	HWWAWKTTTWADAA	25	2.011	13.98	3.654	0.0019	1
0	30	0	7	62
1	7	7	14	71
2	25	41	8	25
3	0	0	6	93
4	56	0	6	37
5	100	0	0	0
6	100	0	0	0
7	100	0	0	0
8	50	29	3	17
9	50	0	7	42
10	10	0	10	79
11	42	0	0	57
12	50	0	12	37
13	37	12	25	25
>M057	AAWWTDTYTCVW	WBGARAHAWWTT	25	2.011	9.671	3.654	0.003	1
0	53	0	23	23
1	70	7	7	15
2	55	0	0	44
3	50	0	3	46
4	0	0	0	100
5	24	0	45	30
6	16	0	0	83
7	17	28	0	54
8	23	0	17	59
9	22	68	9	0
10	23	41	23	11
11	47	11	0	41
>M058	TTCGHTTCAAAAKACADA	THTGTMTTTTGAADCGAA	22	2.015	20.287	3.565	0.0014	1
0	7	30	0	62
1	7	23	0	69
2	6	93	0	0
3	0	0	100	0
4	23	38	7	30
5	28	0	0	71
6	0	15	23	61
7	0	77	0	22
8	100	0	0	0
9	100	0	0	0
10	100	0	0	0
11	69	23	0	7
12	15	0	30	54
13	50	21	14	14
14	0	82	0	17
15	100	0	0	0
16	37	0	31	31
17	53	13	20	13
>M059	BDAAACAARWHWATT	AATWDWYTTGTTTHV	22	2.015	13.075	3.565	0.0042	1
0	7	38	23	30
1	38	15	23	23
2	100	0	0	0
3	100	0	0	0
4	100	0	0	0
5	6	93	0	0
6	50	21	14	14
7	46	23	7	23
8	54	0	38	7
9	30	15	0	54
10	26	30	4	39
11	51	3	0	45
12	56	16	0	28
13	17	0	0	82
14	12	18	12	57
>M060	GAGGAGTACAMW	WKTGTACTCCTC	22	2.015	18.222	3.564	0.0005	1
0	25	0	75	0
1	67	16	16	0
2	0	0	100	0
3	0	0	100	0
4	100	0	0	0
5	0	0	100	0
6	0	0	0	100
7	100	0	0	0
8	30	70	0	0
9	100	0	0	0
10	31	50	12	6
11	60	6	0	33
>M061	GKWTCTAAAYTT	AARTTTAGAWMC	22	2.015	13.861	3.564	9.8e-05	0.4
0	21	0	64	14
1	7	0	35	57
2	54	3	0	42
3	0	0	0	100
4	0	87	12	0
5	0	0	22	77
6	87	0	0	12
7	100	0	0	0
8	93	0	0	6
9	15	42	0	42
10	6	25	6	62
11	5	29	5	59

## Sheet: lin-54
Parameters:	motifsGeneratedBy=patternScan(1.0)	input=jfuxman-lin-54p_txt.fa	Control=jfuxman-lin-54n_txt.fa	ScanRepeats=0	Strand=0	ScoreRatio=1	ScoreInfo=0	ScoreRepeat=0	AdjustCG=0	Presence=0	MinRatio=2.0000	FDR=0.0500
Name	Pattern	PatternRev	Freq	Ratio	Info	Score	p	FDR
>M001	AATWTTNAAWATT	AATWTTNAAWATT	191	2.824	11.848	21.055	0	0
0	58	5	14	21
1	74	2	2	19
2	24	0	4	71
3	46	0	4	49
4	0	0	0	100
5	0	25	8	66
6	24	25	25	24
7	66	8	25	0
8	100	0	0	0
9	49	4	0	46
10	71	4	0	24
11	20	2	2	74
12	21	14	5	58
>M002	WWAAWTTTYWAATW	WATTWRAAAWTTWW	346	2.444	12.836	19.359	0	0
0	42	7	1	48
1	41	2	7	48
2	78	0	5	16
3	74	0	0	25
4	38	8	0	53
5	26	2	0	70
6	0	0	0	100
7	0	6	0	93
8	21	22	12	42
9	54	4	4	37
10	81	2	15	0
11	83	0	4	12
12	27	14	2	55
13	45	2	8	42
>M003	WWAWTTYNAAWW	WWTTNRAAWTWW	299	2.493	10.543	19.018	0	0
0	42	2	6	47
1	45	10	0	44
2	79	5	1	13
3	46	0	6	46
4	32	0	0	67
5	0	0	0	100
6	10	35	6	46
7	28	18	24	29
8	100	0	0	0
9	80	0	0	19
10	32	12	8	47
11	40	13	0	45
>M004	WWAWWWTTTWAAWW	WWTTWAAAWWWTWW	618	2.188	12.645	18.811	0	0
0	53	0	3	43
1	48	0	6	45
2	67	4	6	21
3	65	0	0	34
4	37	4	4	53
5	37	0	0	62
6	6	0	0	93
7	0	0	0	100
8	20	22	11	45
9	41	11	8	38
10	77	4	11	6
11	89	0	0	10
12	43	6	0	50
13	51	11	1	35
>M005	WAAAAAWWWWAAWWTTW	WAAWWTTWWWWTTTTTW	666	2.14	16.154	18.295	0	0
0	48	4	9	37
1	73	0	14	11
2	76	10	10	2
3	100	0	0	0
4	100	0	0	0
5	75	1	0	23
6	32	10	0	56
7	33	15	9	42
8	32	16	4	46
9	57	7	3	31
10	63	6	6	24
11	90	0	0	9
12	53	0	0	46
13	44	0	0	55
14	11	0	0	88
15	9	13	0	77
16	34	13	4	46
>M006	WAAAAAAWTTTW	WAAAWTTTTTTW	507	2.211	10.982	17.585	0	0
0	38	8	0	53
1	61	6	14	17
2	50	9	25	14
3	89	0	4	6
4	87	0	0	12
5	100	0	0	0
6	69	0	0	30
7	48	0	0	51
8	7	0	6	86
9	12	14	7	65
10	17	11	9	61
11	36	15	4	42
>M007	AAAATTTAAAAWTT	AAWTTTTAAATTTT	375	2.303	15.6	17.092	0	0
0	53	10	8	26
1	84	0	7	7
2	78	1	1	18
3	68	0	0	31
4	31	1	0	66
5	0	0	0	100
6	9	13	10	66
7	65	14	14	4
8	91	7	1	0
9	100	0	0	0
10	74	4	0	21
11	61	0	0	38
12	10	0	1	88
13	17	17	0	64
>M008	WWWWTTHAAAAWT	AWTTTTDAAWWWW	574	2.129	12.823	16.686	0	0
0	48	0	3	48
1	62	0	0	37
2	53	5	9	31
3	44	0	0	56
4	0	0	0	100
5	6	13	4	76
6	29	31	8	31
7	55	8	18	17
8	100	0	0	0
9	93	1	0	5
10	70	5	0	24
11	34	1	0	64
12	28	1	8	62
>M009	WWAWTTYAAATT	AATTTRAAWTWW	241	2.454	11.976	16.464	0	0
0	41	3	13	41
1	54	0	9	36
2	74	3	0	21
3	45	4	0	49
4	20	8	0	71
5	0	4	0	95
6	12	34	8	44
7	81	1	17	0
8	100	0	0	0
9	98	0	1	0
10	24	13	2	60
11	18	13	4	63
>M010	WWAWTTTNAAWT	AWTTNAAAWTWW	269	2.405	11.965	16.434	0	0
0	55	8	1	34
1	51	0	11	37
2	72	2	3	21
3	51	0	1	46
4	26	0	0	73
5	1	0	0	98
6	0	15	2	82
7	27	18	24	29
8	92	4	2	0
9	90	0	0	9
10	34	2	1	61
11	20	10	1	67
>M011	WTAAWTTYDAWW	WWTHRAAWTTAW	289	2.365	11.659	16.236	0	0
0	41	5	4	48
1	31	0	0	68
2	86	7	5	0
3	100	0	0	0
4	46	0	1	52
5	32	0	0	67
6	0	1	0	98
7	20	25	10	44
8	33	16	28	21
9	78	2	0	18
10	45	0	2	51
11	53	5	2	37
>M012	WWWWTTTAAAAATT	AATTTTTAAAWWWW	663	2.062	13.51	16.224	0	0
0	50	5	5	39
1	56	0	1	41
2	56	6	6	29
3	47	0	0	52
4	0	0	2	97
5	0	6	2	90
6	14	17	12	55
7	55	6	22	14
8	75	5	5	13
9	95	0	4	0
10	86	0	0	13
11	72	7	0	19
12	25	0	1	72
13	27	8	4	60
>M013	WWAATTTYHAAAWW	WWTTTDRAAATTWW	348	2.288	12.808	16.176	0	0
0	44	5	8	42
1	40	0	2	57
2	79	1	6	12
3	73	5	0	21
4	26	0	0	73
5	13	0	0	86
6	0	0	0	100
7	17	25	9	47
8	21	22	13	41
9	70	0	1	28
10	89	3	0	6
11	71	4	4	20
12	36	9	0	54
13	38	5	2	53
>M014	TWAAWTTNMAWW	WWTKNAAWTTWA	326	2.281	10.713	15.54	0	0
0	29	0	9	60
1	38	2	14	45
2	87	0	0	12
3	66	1	0	32
4	46	0	1	52
5	0	0	0	100
6	0	0	0	100
7	28	18	23	29
8	36	26	18	18
9	87	0	8	4
10	50	12	4	32
11	40	14	2	42
>M015	THAAAWTTTTW	WAAAAWTTTDA	300	2.31	12.166	15.477	0	0
0	22	20	3	53
1	40	25	0	34
2	73	1	19	6
3	100	0	0	0
4	71	0	0	28
5	38	0	0	61
6	0	0	1	98
7	0	0	0	100
8	0	6	1	91
9	14	25	9	50
10	56	1	11	30
>M016	WWAWWTTAAAAWTW	WAWTTTTAAWWTWW	607	2.037	12.344	14.926	0	0
0	45	0	7	46
1	51	0	6	42
2	75	5	0	19
3	47	0	0	52
4	38	2	2	56
5	2	8	0	88
6	7	12	8	70
7	64	14	7	14
8	59	11	17	11
9	95	0	4	0
10	92	0	2	5
11	59	2	0	37
12	29	6	2	61
13	33	7	8	50
>M017	WWTTTVAAAWWW	WWWTTTBAAAWW	430	2.127	12.731	14.435	0	0
0	44	1	3	50
1	42	0	6	51
2	29	0	3	66
3	0	0	0	100
4	0	10	3	86
5	34	29	22	13
6	75	5	3	15
7	100	0	0	0
8	100	0	0	0
9	63	2	0	34
10	51	10	1	37
11	40	1	6	51
>M018	WTAAWTTTNAWH	DWTNAAAWTTAW	256	2.31	10.721	14.341	0	0
0	35	6	7	50
1	29	8	0	61
2	85	0	8	6
3	97	0	0	2
4	57	0	0	42
5	29	0	0	70
6	0	0	0	100
7	0	16	10	73
8	32	17	27	21
9	77	8	8	5
10	41	14	5	39
11	33	21	7	37
>M019	WAWWTTNAAAWW	WWTTTNAAWWTW	273	2.28	12.521	14.257	0	0
0	48	4	9	37
1	65	2	1	30
2	39	0	10	49
3	45	4	0	49
4	0	0	0	100
5	0	0	2	97
6	25	24	20	29
7	77	3	16	2
8	98	0	1	0
9	96	0	3	0
10	34	4	0	60
11	36	6	6	51
>M020	WRNAATATTNYW	WRNAATATTNYW	268	2.284	9.162	14.194	0	0
0	34	5	0	60
1	50	5	27	15
2	33	19	19	27
3	72	4	0	24
4	81	0	0	18
5	28	0	0	71
6	71	0	0	28
7	18	0	0	81
8	24	0	4	72
9	27	19	19	33
10	15	27	5	50
11	59	0	5	35
>M021	WWAAAWWTTTAAWW	WWTTAAAWWTTTWW	433	2.102	12.457	13.976	0	0
0	50	3	0	46
1	45	4	1	48
2	63	7	7	21
3	77	0	1	21
4	53	22	0	24
5	38	0	0	61
6	36	4	0	59
7	0	0	0	100
8	4	22	2	70
9	20	0	8	70
10	69	13	13	3
11	84	0	8	6
12	51	10	4	33
13	53	1	1	43
>M022	WWTTNVAAAWWW	WWWTTTBNAAWW	509	2.04	12.16	13.725	0	0
0	48	0	8	44
1	34	0	2	62
2	12	0	0	87
3	0	6	0	93
4	21	27	17	33
5	34	29	22	13
6	86	0	13	0
7	98	0	0	1
8	91	0	0	8
9	60	1	0	38
10	51	4	5	39
11	41	1	0	56
>M023	TAAAATTVAAAWTTT	AAAWTTTBAATTTTA	242	2.294	13.399	13.717	0	0
0	19	10	20	48
1	67	7	14	10
2	77	0	9	13
3	75	1	0	23
4	69	0	0	30
5	12	3	0	83
6	15	2	0	82
7	24	30	30	14
8	73	8	18	0
9	79	9	9	1
10	76	0	2	20
11	36	5	0	57
12	20	0	0	79
13	10	6	2	80
14	2	20	7	69
>M024	WTTTNAAAAWWW	WWWTTTTNAAAW	419	2.095	11.94	13.59	0	0
0	41	12	0	45
1	27	4	6	62
2	8	4	0	86
3	0	7	11	81
4	21	27	17	33
5	74	6	9	9
6	100	0	0	0
7	100	0	0	0
8	84	1	0	14
9	62	0	0	37
10	58	2	1	37
11	33	5	12	48
>M025	WWAATWWWTTTWWWAAWW	WWTTWWWAAAWWWATTWW	513	2.011	13.663	13.191	0	0
0	50	2	1	44
1	42	0	12	45
2	57	11	14	17
3	62	0	8	29
4	30	10	0	60
5	40	7	12	40
6	52	0	5	42
7	38	0	1	59
8	15	0	5	79
9	1	8	0	90
10	12	17	10	60
11	40	1	4	53
12	50	1	2	45
13	52	0	12	34
14	84	5	0	10
15	72	2	4	20
16	45	2	0	52
17	42	2	5	48
>M026	WAAAWTTWAAAAWTW	WAWTTTTWAAWTTTW	388	2.099	12.796	13.186	0	0
0	53	10	6	29
1	70	0	8	20
2	75	2	0	21
3	70	0	0	29
4	44	7	2	45
5	8	6	2	83
6	8	20	0	71
7	37	17	2	42
8	67	18	9	4
9	89	2	0	8
10	89	0	6	4
11	65	3	0	30
12	57	7	0	35
13	22	0	3	73
14	32	8	12	46
>M027	WAAAAWTTAAAAWTTT	AAAWTTTTAAWTTTTW	412	2.073	14.714	13.053	0	0
0	49	5	13	32
1	82	0	10	6
2	86	0	7	6
3	97	2	0	0
4	74	1	0	24
5	51	6	2	39
6	13	5	9	72
7	22	16	10	50
8	53	23	10	12
9	75	12	10	1
10	83	0	2	13
11	64	6	0	29
12	45	0	0	54
13	12	3	0	83
14	0	5	1	93
15	14	17	10	56
>M028	WWWWTTTNAAWW	WWTTNAAAWWWW	262	2.223	11.195	12.98	0	0
0	44	13	9	32
1	51	0	4	43
2	37	0	2	60
3	51	0	2	46
4	0	0	0	100
5	0	2	0	97
6	0	17	0	82
7	35	19	26	18
8	85	0	10	3
9	89	0	8	2
10	39	9	18	32
11	35	15	4	43
>M029	WWWTTNNNAAWWW	WWWTTNNNAAWWW	384	2.081	9.034	12.758	0	0
0	50	0	9	40
1	40	0	4	55
2	53	5	9	31
3	22	0	1	76
4	1	9	0	88
5	25	29	17	27
6	28	21	21	28
7	27	17	29	25
8	88	0	9	1
9	76	1	0	22
10	31	9	5	53
11	54	4	0	41
12	41	9	0	49
>M030	WWWWTTNNAAWW	WWTTNNAAWWWW	336	2.125	10.398	12.757	0	0
0	49	2	16	32
1	51	5	0	43
2	38	0	3	58
3	45	1	8	45
4	0	0	0	100
5	0	0	0	100
6	25	24	20	29
7	35	19	26	18
8	95	0	4	0
9	75	5	0	18
10	39	9	0	51
11	29	10	7	52
>M031	WAWTTYNAAAWT	AWTTTNRAAWTW	294	2.154	11.873	12.478	0	0
0	63	0	0	36
1	65	0	6	27
2	49	6	4	39
3	25	0	0	74
4	0	0	0	100
5	10	29	13	45
6	25	24	20	29
7	90	0	0	9
8	100	0	0	0
9	80	5	4	10
10	39	0	3	56
11	27	2	5	64
>M032	WWWTTYTARAAWWW	WWWTTYTARAAWWW	391	2.05	9.283	12.275	0	0
0	54	0	2	42
1	37	0	4	58
2	58	5	5	30
3	26	0	12	61
4	2	10	0	87
5	20	27	11	40
6	15	18	14	51
7	51	14	18	15
8	40	11	27	20
9	87	0	10	2
10	61	12	0	26
11	30	5	5	58
12	58	4	0	37
13	42	2	0	54
>M033	TWAAAWWTTMADW	WHTKAAWWTTTWA	242	2.203	13.2	12.186	0	0
0	30	5	2	61
1	37	12	6	43
2	93	2	4	0
3	96	0	3	0
4	76	0	0	23
5	41	0	0	58
6	38	0	0	61
7	0	1	0	98
8	0	0	2	97
9	24	40	20	14
10	75	0	9	15
11	41	10	23	24
12	55	4	2	37
>M034	AATATTTAAATATT	AATATTTAAATATT	205	2.249	12.571	11.969	0	0
0	60	6	2	29
1	77	0	1	20
2	19	0	7	72
3	66	0	1	32
4	7	11	0	80
5	1	13	8	76
6	17	10	6	64
7	64	6	10	17
8	76	8	13	1
9	80	0	11	7
10	32	1	0	66
11	72	7	0	19
12	20	1	0	77
13	29	2	8	59
>M035	WWAATTTTHAAWWW	WWWTTDAAAATTWW	275	2.141	13.067	11.869	0	0
0	45	9	9	35
1	50	1	4	44
2	85	1	1	12
3	76	0	2	21
4	26	4	0	69
5	18	0	0	81
6	0	12	0	87
7	4	18	5	71
8	21	22	13	41
9	69	0	0	30
10	100	0	0	0
11	61	0	6	32
12	31	13	2	52
13	38	6	0	55
>M036	WAAAWTTVAAAWTTT	AAAWTTTBAAWTTTW	256	2.157	14.795	11.748	0	0
0	48	1	7	42
1	74	2	12	10
2	90	0	0	9
3	76	0	0	23
4	48	0	0	51
5	15	11	0	72
6	11	12	4	71
7	24	31	31	12
8	86	0	8	5
9	86	0	2	10
10	68	0	13	18
11	33	0	9	57
12	2	0	6	90
13	0	17	0	82
14	2	7	10	80
>M037	WTTWTWAAWWTTWAWAAW	WTTWTWAAWWTTWAWAAW	234	2.184	15.072	11.699	0	0
0	47	0	1	50
1	25	0	0	74
2	29	12	0	58
3	29	9	3	57
4	4	14	6	74
5	45	6	20	27
6	93	1	0	4
7	74	11	0	14
8	33	4	1	60
9	60	1	4	33
10	14	0	11	74
11	4	0	1	93
12	27	20	6	45
13	74	6	14	4
14	57	3	9	29
15	58	0	12	29
16	74	0	0	25
17	50	3	0	46
>M038	WAAATTTTDWAWTT	AAWTWHAAAATTTW	149	2.341	12.924	11.598	0	0
0	51	9	7	31
1	89	3	0	7
2	78	8	2	10
3	81	0	0	18
4	24	0	3	72
5	5	0	0	94
6	4	0	0	95
7	0	11	9	78
8	24	14	31	29
9	46	5	3	44
10	60	5	7	26
11	60	0	7	32
12	11	8	0	79
13	10	24	7	58
>M039	WWAWWTWAAAAWW	WWTTTTWAWWTWW	220	2.187	14.496	11.392	0	0
0	40	1	1	56
1	61	0	0	38
2	89	1	0	8
3	61	0	2	36
4	44	2	1	50
5	0	0	0	100
6	50	0	0	49
7	50	18	15	15
8	78	6	15	0
9	98	0	1	0
10	94	0	5	0
11	41	0	0	58
12	34	12	0	53
>M040	WAAAWWTWAAAWWTT	AAWWTTTWAWWTTTW	395	2	13.915	11.386	0	0
0	50	2	17	30
1	75	0	8	16
2	89	0	2	8
3	97	2	0	0
4	47	4	0	48
5	42	10	0	47
6	11	17	12	58
7	38	12	12	35
8	80	2	17	0
9	82	11	2	2
10	95	0	0	4
11	53	0	0	46
12	57	0	0	42
13	13	14	0	72
14	21	8	11	58
>M041	THAAAAWTTTNWR	YWNAAAWTTTTDA	284	2.1	10.812	11.353	0	0
0	22	13	2	60
1	39	22	4	33
2	64	20	0	14
3	82	0	12	5
4	93	0	0	6
5	79	0	0	20
6	37	0	0	62
7	18	0	2	79
8	11	0	0	88
9	0	20	5	74
10	32	29	17	20
11	36	13	17	33
12	45	2	31	20
>M042	AAAWWTTAAWWTTT	AAAWWTTAAWWTTT	64	2.652	12.009	11.303	0	0
0	71	7	19	2
1	71	0	12	15
2	76	11	0	12
3	56	3	7	32
4	37	0	7	55
5	12	0	0	87
6	3	19	10	67
7	67	10	19	3
8	87	0	0	12
9	55	7	0	37
10	32	7	3	56
11	12	0	11	76
12	15	12	0	71
13	3	18	7	70
>M043	TTAAAAWTTDHWW	WWDHAAWTTTTAA	314	2.044	13.277	10.94	0	0
0	30	0	0	69
1	29	2	1	65
2	77	7	13	1
3	88	0	0	11
4	97	2	0	0
5	76	0	0	23
6	59	0	1	39
7	15	0	0	84
8	1	0	0	98
9	30	15	21	33
10	33	30	16	19
11	53	11	0	34
12	55	0	1	43
>M044	WWAWWTTNAAWW	WWTTNAAWWTWW	245	2.118	11.726	10.871	0	0
0	40	8	6	44
1	31	6	0	61
2	90	2	2	4
3	51	0	3	44
4	45	1	0	53
5	0	0	0	100
6	0	1	0	98
7	28	18	24	29
8	64	6	18	9
9	88	0	11	0
10	60	1	1	36
11	37	13	0	48
>M045	AWWTTTNAAWTW	WAWTTNAAAWWT	254	2.105	11.397	10.836	0	0
0	53	11	9	25
1	50	0	10	40
2	33	1	4	60
3	25	4	0	70
4	1	8	0	90
5	4	14	0	80
6	25	24	20	29
7	100	0	0	0
8	100	0	0	0
9	57	3	5	32
10	25	4	4	65
11	33	5	0	60
>M046	WTTTTMAAAAAAWW	WWTTTTTTKAAAAW	289	2.061	15.238	10.788	0	0
0	46	9	4	40
1	23	0	9	67
2	20	5	4	70
3	2	0	0	97
4	6	0	1	91
5	47	26	15	10
6	77	4	17	1
7	90	0	9	0
8	98	0	1	0
9	71	8	5	14
10	87	0	0	12
11	78	0	0	21
12	60	2	1	35
13	37	1	0	60
>M047	AAATTTBAAAWTT	AAWTTTVAAATTT	181	2.21	11.52	10.732	0	0
0	65	9	13	10
1	90	0	7	2
2	67	0	0	32
3	20	0	6	72
4	12	0	0	87
5	13	4	0	81
6	16	35	24	23
7	73	10	8	7
8	85	0	0	14
9	74	0	4	20
10	50	8	0	41
11	12	9	6	71
12	19	13	13	54
>M048	AAAWATTWAATWTTT	AAAWATTWAATWTTT	237	2.104	16.473	10.484	0	0
0	83	3	3	9
1	78	0	16	4
2	97	0	0	2
3	45	0	0	54
4	73	4	0	21
5	11	0	0	88
6	8	8	17	66
7	38	11	11	38
8	66	17	8	8
9	88	0	0	11
10	21	0	4	73
11	54	0	0	45
12	2	0	0	97
13	4	16	0	78
14	8	3	4	83
>M049	WWAATTTTDTAWAATW	WATTWTAHAAAATTWW	307	2.004	15.924	10.139	0	0
0	40	5	5	47
1	49	0	2	47
2	84	4	2	8
3	100	0	0	0
4	31	1	0	67
5	17	11	1	70
6	0	0	0	100
7	0	11	0	88
8	25	15	21	38
9	24	21	4	50
10	59	8	4	28
11	48	0	0	51
12	93	0	0	6
13	82	0	0	17
14	27	7	5	59
15	48	0	5	45
>M050	AAATATTNAATATTT	AAATATTNAATATTT	185	2.151	15.191	10.002	0	0
0	80	4	8	6
1	85	0	5	8
2	63	9	0	26
3	28	0	0	71
4	66	0	3	30
5	1	9	14	74
6	0	0	6	93
7	29	20	20	29
8	93	6	0	0
9	74	14	9	1
10	30	3	0	66
11	71	0	0	28
12	26	0	9	63
13	7	6	0	86
14	6	8	4	80
>M051	TTAAWWWTTTWWAAWW	WWTTWWAAAWWWTTAA	242	2.027	14.385	9.401	0	0
0	19	3	8	69
1	16	13	0	69
2	56	16	17	9
3	66	1	9	22
4	38	11	11	38
5	41	6	6	46
6	38	0	0	61
7	5	0	0	94
8	0	0	0	100
9	1	20	0	77
10	40	6	1	51
11	44	0	11	44
12	88	0	11	0
13	79	3	0	17
14	54	0	4	40
15	50	3	4	41
>M052	WWAWWTTTMAW	WTKAAAWWTWW	215	2.056	10.501	9.3	0	0
0	38	15	0	46
1	40	5	14	40
2	77	17	5	0
3	49	0	0	50
4	57	0	0	42
5	0	0	0	100
6	0	1	0	98
7	0	25	0	74
8	36	26	18	18
9	75	11	11	1
10	52	2	7	37
>M053	WWTTTYAAAWWD	HWWTTTRAAAWW	218	2.039	10.351	9.11	0	0
0	42	6	20	31
1	43	3	0	53
2	28	3	6	61
3	11	20	0	67
4	0	8	5	86
5	13	28	15	42
6	79	1	19	0
7	95	0	4	0
8	98	0	1	0
9	54	7	0	37
10	35	6	0	57
11	27	11	22	38
>M054	TTAAWTTYAAWT	AWTTRAAWTTAA	221	2.022	10.405	8.93	0	0
0	24	6	16	53
1	25	0	14	59
2	88	5	6	0
3	91	0	0	8
4	45	1	0	53
5	27	7	0	65
6	0	4	0	95
7	20	25	10	43
8	66	14	18	0
9	78	2	13	5
10	50	0	5	44
11	21	18	4	56
>M055	AAWTTMAAAWTT	AAWTTTKAAWTT	149	2.131	12.651	8.79	0	0
0	64	2	8	24
1	66	14	0	19
2	32	6	4	56
3	25	2	0	72
4	0	0	0	100
5	31	48	1	18
6	94	0	3	2
7	97	0	0	2
8	96	0	3	0
9	54	7	0	37
10	24	7	2	65
11	23	6	7	62
>M056	WWAAAWWWTVAAWW	WWTTBAWWWTTTWW	199	2.042	12.751	8.786	0	0
0	30	14	5	50
1	48	3	7	39
2	94	0	1	3
3	100	0	0	0
4	70	0	0	29
5	50	0	0	49
6	57	2	0	39
7	38	11	0	50
8	2	1	22	73
9	32	39	21	6
10	87	0	3	8
11	79	2	18	0
12	39	6	15	39
13	40	1	6	51
>M057	WTWNTAAWWTTANWAW	WTWNTAAWWTTANWAW	203	2.034	11.122	8.755	0	0
0	51	0	1	46
1	27	4	0	68
2	30	9	4	55
3	21	19	21	37
4	16	9	15	59
5	89	6	4	0
6	62	0	21	16
7	34	5	0	59
8	59	0	5	34
9	16	21	0	62
10	0	4	6	89
11	59	15	9	16
12	37	21	19	21
13	55	4	9	30
14	67	1	4	26
15	46	1	0	51
>M058	AAATATWWATATTT	AAATATWWATATTT	222	2.005	12.905	8.703	0	0
0	74	10	15	0
1	72	2	22	1
2	100	0	0	0
3	29	0	5	65
4	70	2	0	26
5	15	15	2	65
6	25	19	12	42
7	42	12	19	25
8	65	2	15	15
9	26	0	2	70
10	65	5	0	29
11	0	0	0	100
12	1	22	2	72
13	0	15	10	74
>M059	AAAWWHAAAAWTTTT	AAAAWTTTTDWWTTT	197	2.023	13.343	8.473	0	0
0	57	13	20	8
1	79	1	0	19
2	71	2	5	20
3	61	0	0	38
4	39	0	0	60
5	39	24	8	28
6	75	1	23	0
7	91	8	0	0
8	90	0	0	9
9	71	15	0	13
10	56	0	1	41
11	31	0	0	68
12	9	13	5	71
13	13	12	8	66
14	21	5	20	52
>M060	AATWTTTYNRAAAWATT	AATWTTTYNRAAAWATT	201	2.003	13.579	8.287	0	0
0	56	12	18	13
1	79	10	6	2
2	27	0	0	72
3	55	0	0	44
4	10	0	10	78
5	12	12	0	76
6	2	16	8	72
7	17	35	0	47
8	25	24	24	25
9	47	0	35	17
10	72	8	16	2
11	76	0	12	12
12	78	10	0	10
13	44	0	0	55
14	72	0	0	27
15	2	8	10	78
16	13	18	12	55
>M061	WWAAWTTTTWAAHW	WDTTWAAAAWTTWW	188	2.016	12.666	8.205	0	0
0	57	0	0	42
1	39	8	8	43
2	67	10	20	1
3	89	1	1	8
4	40	0	0	59
5	26	4	1	68
6	30	7	0	61
7	0	10	0	89
8	6	22	5	65
9	43	0	6	50
10	93	0	0	6
11	81	6	5	6
12	31	28	0	40
13	45	12	0	42
>M062	YWAWWTDWWWWTTTTTW	WAAAAAWWWWHAWWTWR	175	2.018	14.925	7.967	0	0
0	22	25	2	48
1	32	4	15	47
2	86	0	0	13
3	64	0	0	36
4	42	0	0	57
5	10	6	0	82
6	36	10	18	34
7	51	1	8	38
8	55	15	0	28
9	46	15	11	26
10	54	4	0	41
11	6	0	0	93
12	0	0	2	97
13	0	7	0	92
14	4	11	11	73
15	25	4	7	62
16	34	0	7	57
>M063	WHTTTTCAAAHW	WDTTTGAAAADW	87	2.223	13.299	7.888	2.7e-09	3.9e-06
0	36	14	4	43
1	31	24	9	34
2	8	8	2	80
3	14	0	14	70
4	0	5	0	94
5	0	0	9	90
6	14	78	7	0
7	98	0	0	1
8	98	0	1	0
9	100	0	0	0
10	39	27	1	32
11	33	6	3	56
>M064	DAAWWTTVBAAWWTTH	DAAWWTTVBAAWWTTH	151	2.042	9.455	7.727	0	0
0	31	1	25	41
1	63	0	18	18
2	59	12	9	18
3	54	0	9	35
4	51	0	6	41
5	21	4	0	74
6	20	0	10	68
7	24	31	31	12
8	12	31	31	24
9	68	10	0	20
10	74	0	4	21
11	41	6	0	51
12	35	9	0	54
13	18	9	12	59
14	18	18	0	62
15	41	25	1	31
>M065	TNAATTTHGCTCC	GGAGCDAAATTNA	29	2.516	12.595	7.572	9.4e-06	0.039
0	20	13	13	52
1	19	19	30	30
2	100	0	0	0
3	67	0	0	32
4	4	0	0	95
5	0	4	0	95
6	8	8	21	61
7	36	30	1	30
8	22	0	54	22
9	4	95	0	0
10	19	0	0	80
11	3	62	7	26
12	0	60	10	28
>M066	WAAAATBCWCCRTAW	WTAYGGWGVATTTTW	32	2.468	12.595	7.383	1.3e-06	0.0072
0	37	6	18	37
1	58	29	0	11
2	96	3	0	0
3	100	0	0	0
4	85	0	0	14
5	31	0	0	68
6	5	42	23	29
7	12	50	18	18
8	61	0	4	33
9	19	73	7	0
10	21	46	19	12
11	34	5	58	1
12	0	11	11	76
13	67	8	3	19
14	47	0	10	42
>M067	WWAATTWTCDDWT	AWHHGAWAATTWW	39	2.411	10.562	7.352	3.1e-06	0.01
0	40	8	12	40
1	45	0	20	33
2	81	9	0	9
3	93	3	0	3
4	0	0	0	100
5	0	0	0	100
6	45	4	0	50
7	0	15	15	69
8	17	46	12	23
9	29	14	27	27
10	33	6	39	21
11	29	14	0	56
12	14	22	7	56
>M068	YWWWAWTTTTAADT	AHTTAAAAWTWWWR	48	2.335	10.666	7.216	1.2e-06	0.0039
0	14	29	1	54
1	54	5	5	35
2	27	2	23	46
3	47	17	9	25
4	54	0	22	22
5	63	0	0	36
6	32	0	0	67
7	0	0	0	100
8	17	12	0	70
9	18	22	9	49
10	81	6	0	12
11	88	0	11	0
12	37	12	20	29
13	21	0	21	56
>M069	TAAATTTTAHMMYW	WRKKDTAAAATTTA	33	2.439	14.217	7.209	8.7e-06	0.024
0	21	0	0	78
1	55	22	6	15
2	100	0	0	0
3	100	0	0	0
4	5	20	5	68
5	18	0	0	81
6	0	0	0	100
7	16	0	0	83
8	62	0	6	31
9	31	22	15	31
10	59	38	1	0
11	45	43	5	5
12	10	32	3	53
13	32	3	10	53
>M070	WTKCRAAAAAWK	MWTTTTTYGMAW	71	2.2	10.87	7.03	7e-08	8.9e-05
0	29	3	15	51
1	21	19	13	45
2	10	15	43	29
3	2	67	0	29
4	43	10	39	6
5	70	0	18	11
6	100	0	0	0
7	100	0	0	0
8	100	0	0	0
9	69	0	0	30
10	34	19	0	45
11	6	13	28	52
>M071	WTAAAAWWTYGWW	WWCRAWWTTTTAW	97	2.103	13.802	6.979	6e-09	2.2e-05
0	37	2	8	51
1	19	16	19	43
2	85	3	10	0
3	100	0	0	0
4	93	0	0	6
5	100	0	0	0
6	37	0	0	62
7	53	1	0	45
8	0	0	4	96
9	0	57	2	39
10	8	8	55	27
11	44	7	0	48
12	49	7	4	39
>M072	MWAAAADHHGYGYYR	YRRCRCDDHTTTTWK	40	2.352	11.987	6.916	2.9e-06	0.012
0	51	26	0	21
1	44	13	7	34
2	100	0	0	0
3	100	0	0	0
4	100	0	0	0
5	76	11	0	11
6	23	7	23	44
7	28	28	0	43
8	39	23	7	28
9	10	21	56	10
10	0	60	0	39
11	4	0	76	18
12	22	45	0	32
13	16	26	10	46
14	29	5	44	20
>M073	WTHAWWWTTTWNAAAW	WTTTNWAAAWWWTDAW	102	2.079	13.391	6.879	4.4e-09	1.6e-05
0	53	11	0	34
1	21	2	7	68
2	30	24	12	32
3	52	8	20	18
4	42	21	10	25
5	46	0	14	39
6	31	6	0	61
7	0	0	1	98
8	0	0	0	100
9	0	10	0	89
10	46	0	18	35
11	34	18	21	25
12	87	12	0	0
13	92	0	1	6
14	65	14	4	15
15	42	4	4	48
>M074	AAAAHHTTGAWTTW	WAAWTCAADDTTTT	53	2.261	12.08	6.813	9.9e-07	0.0065
0	56	3	28	11
1	73	0	11	15
2	89	10	0	0
3	60	18	10	10
4	32	35	0	31
5	19	37	4	38
6	14	14	14	55
7	22	0	25	52
8	22	22	52	3
9	90	2	7	0
10	63	0	0	36
11	5	0	0	94
12	0	0	0	100
13	37	3	3	55
>M075	WWTTTTWAAWWTT	AAWWTTWAAAAWW	113	2.035	10.238	6.71	2.2e-09	9.2e-06
0	48	22	0	29
1	48	14	11	25
2	29	0	0	70
3	23	19	0	56
4	5	7	0	86
5	4	25	11	58
6	38	18	13	29
7	98	0	1	0
8	93	0	4	2
9	41	7	0	50
10	57	0	0	42
11	20	15	19	44
12	19	4	10	65
>M076	KDAATTTDDYTSCHA	TDGSARHHAAATTHM	32	2.376	11.415	6.643	5.4e-07	0.0044
0	1	7	48	42
1	36	13	19	30
2	91	0	0	8
3	72	0	0	27
4	24	0	0	75
5	0	0	0	100
6	5	31	0	63
7	25	13	25	36
8	25	7	42	25
9	0	48	0	51
10	17	0	17	65
11	7	52	26	13
12	25	51	0	23
13	31	31	15	20
14	75	4	0	19
>M077	WAAAWWTTAWW	WWTAAWWTTTW	103	2.052	11.64	6.615	7.5e-09	1e-05
0	47	12	0	40
1	88	0	11	0
2	100	0	0	0
3	100	0	0	0
4	53	0	0	46
5	49	0	0	50
6	0	0	13	86
7	0	21	7	70
8	61	12	18	7
9	35	14	14	35
10	56	5	1	36
>M078	WWAATTWWYTNAWW	WWTNARWWAATTWW	43	2.296	11.101	6.613	5.6e-06	0.026
0	36	16	12	36
1	30	11	19	38
2	93	6	0	0
3	100	0	0	0
4	12	0	0	87
5	3	0	0	96
6	38	7	15	38
7	44	0	16	40
8	8	34	6	51
9	22	0	0	77
10	25	18	21	35
11	58	0	26	15
12	38	13	10	38
13	32	17	0	50
>M079	KWAATTYTBYWBAAAWW	WWTTTVWRVARAATTWM	64	2.165	13.381	6.43	2.1e-07	0.0012
0	17	10	25	46
1	39	3	17	39
2	100	0	0	0
3	74	0	0	25
4	2	0	0	97
5	0	2	0	97
6	11	37	0	51
7	0	7	28	64
8	0	36	23	39
9	7	50	14	28
10	44	7	15	32
11	3	30	22	43
12	56	26	16	0
13	70	7	14	7
14	78	14	0	7
15	42	17	0	39
16	50	6	6	37
>M080	WDATTTWAHTCYGWW	WWCRGADTWAAATHW	30	2.338	11.421	6.226	4.4e-05	0.13
0	46	6	0	46
1	37	0	25	37
2	55	5	20	18
3	16	0	0	83
4	0	0	0	100
5	0	0	0	100
6	31	0	12	56
7	73	0	6	20
8	35	28	7	28
9	12	18	12	56
10	14	52	25	7
11	0	43	16	40
12	22	0	65	11
13	50	5	16	27
14	43	0	18	37
>M081	AAAAAWWTTAAWWTTTTT	AAAAAWWTTAAWWTTTTT	56	2.178	15.424	6.217	1e-07	0.00082
0	55	10	21	12
1	81	6	11	0
2	67	3	28	0
3	75	0	0	24
4	86	0	0	13
5	51	0	0	48
6	32	0	6	60
7	20	5	9	65
8	9	14	20	55
9	55	20	14	9
10	65	9	5	20
11	60	6	0	32
12	48	0	0	51
13	13	0	0	86
14	24	0	0	75
15	0	28	3	67
16	0	13	5	81
17	13	21	9	54
>M082	WTTYVRNWTAAAAAW	WTTTTTAWNYBRAAW	52	2.198	13.798	6.216	3e-06	0.012
0	38	6	0	55
1	21	0	9	69
2	8	8	16	65
3	0	41	17	40
4	42	32	22	2
5	32	0	51	15
6	24	28	19	28
7	28	15	6	50
8	22	0	14	63
9	100	0	0	0
10	100	0	0	0
11	100	0	0	0
12	100	0	0	0
13	65	16	1	16
14	39	8	1	50
>M083	YATTTKCCGYG	CRCGGMAAATR	56	2.178	12.247	6.215	1.4e-08	1.9e-05
0	12	40	12	34
1	82	0	10	7
2	8	0	0	91
3	0	0	0	100
4	0	0	0	100
5	10	1	56	32
6	12	82	5	0
7	26	73	0	0
8	5	0	94	0
9	14	48	8	28
10	23	5	51	20
>M084	AAAHWMWTTTWVAVMR	YKBTBWAAAWKWDTTT	31	2.314	13.692	6.097	9.7e-06	0.023
0	66	6	20	6
1	50	18	18	12
2	69	0	8	22
3	24	47	3	24
4	37	12	0	50
5	56	31	0	12
6	59	0	0	40
7	0	0	0	100
8	0	0	0	100
9	0	0	0	100
10	35	0	14	50
11	37	31	25	6
12	88	0	11	0
13	35	33	28	2
14	48	26	3	20
15	50	0	30	19
>M085	HWATTTTWWMWTRAAWW	WWTTYAWKWWAAAATWD	71	2.093	14.403	6.033	1.4e-07	0.00091
0	35	42	0	22
1	47	16	10	25
2	73	0	0	26
3	12	0	0	87
4	0	0	0	100
5	0	0	0	100
6	22	11	11	54
7	36	2	13	47
8	37	10	4	47
9	42	38	14	4
10	50	19	4	25
11	3	24	0	71
12	47	5	24	22
13	82	0	8	8
14	81	0	18	0
15	62	0	1	35
16	50	13	0	36
>M086	AWTKMRHAAAATW	WATTTTDYKMAWT	44	2.219	10.043	6.029	1.2e-05	0.036
0	55	18	2	23
1	43	12	12	32
2	15	23	12	49
3	6	8	37	47
4	37	42	0	20
5	50	6	33	9
6	45	25	0	30
7	78	0	21	0
8	93	6	0	0
9	100	0	0	0
10	75	0	0	24
11	24	14	0	60
12	33	0	9	56
>M087	WWAAAWTGAAAATTWT	AWAATTTTCAWTTTWW	78	2.066	15.37	6.017	5.1e-09	1.7e-05
0	39	12	9	39
1	53	0	14	32
2	87	0	0	12
3	80	9	0	10
4	67	5	0	26
5	48	0	0	51
6	15	4	0	79
7	13	17	46	22
8	90	5	3	0
9	100	0	0	0
10	89	8	2	0
11	57	17	2	23
12	0	5	7	87
13	1	19	2	76
14	51	0	4	44
15	21	15	8	53
>M088	TNAAWTTTYMAAWWAAHD	HDTTWWTTKRAAAWTTNA	80	2.041	13.996	5.843	2.6e-08	0.00028
0	15	2	13	68
1	30	18	18	32
2	76	9	0	14
3	100	0	0	0
4	38	0	0	61
5	13	5	10	71
6	10	18	5	65
7	6	0	18	74
8	5	35	0	59
9	46	31	13	8
10	55	11	25	7
11	71	18	0	10
12	40	10	18	29
13	50	0	6	43
14	87	0	0	12
15	93	0	0	6
16	35	32	4	27
17	37	0	21	40
>M089	WTATTTTAWWYYRAAW	WTTYRRWWTAAAATAW	41	2.202	12.314	5.75	4.4e-06	0.036
0	33	3	3	60
1	17	7	17	58
2	75	0	7	16
3	12	0	0	87
4	0	0	0	100
5	0	0	0	100
6	25	15	0	59
7	56	3	20	20
8	42	20	3	34
9	44	3	17	35
10	18	43	12	25
11	0	36	20	43
12	40	11	40	8
13	68	0	4	27
14	62	0	18	18
15	48	0	23	27
>M090	DYCGRAAAWWW	WWWTTTYCGRH	26	2.3	11.627	5.715	0.00014	0.15
0	37	0	25	37
1	18	31	12	37
2	0	100	0	0
3	7	28	64	0
4	33	6	60	0
5	100	0	0	0
6	100	0	0	0
7	100	0	0	0
8	51	0	2	46
9	38	4	14	42
10	47	15	10	26
>M091	AAAATTTTYRWAWWBT	AVWWTWYRAAAATTTT	60	2.099	12.699	5.694	3.8e-06	0.01
0	60	22	7	10
1	66	14	3	14
2	90	0	0	9
3	80	0	3	15
4	22	5	0	71
5	3	0	3	93
6	2	0	7	90
7	3	0	13	83
8	5	38	11	44
9	50	4	31	13
10	51	20	0	27
11	65	10	10	13
12	42	0	6	50
13	44	0	9	46
14	16	19	28	35
15	23	9	5	61
>M092	CCRATTTKCCGG	CCGGMAAATYGG	29	2.273	17.595	5.679	4.2e-05	0.05
0	11	77	0	11
1	0	90	10	0
2	44	2	53	0
3	100	0	0	0
4	0	0	0	100
5	0	0	0	100
6	0	0	0	100
7	0	0	59	40
8	0	100	0	0
9	0	100	0	0
10	15	5	65	15
11	20	10	65	5
>M093	TTTCGAAWTWCGAAAT	ATTTCGWAWTTCGAAA	25	2.298	21.061	5.643	2.4e-06	0.026
0	16	0	11	72
1	5	17	0	77
2	0	0	0	100
3	15	85	0	0
4	0	0	100	0
5	100	0	0	0
6	83	0	11	5
7	31	0	10	58
8	16	5	0	78
9	36	0	0	63
10	0	100	0	0
11	16	0	68	16
12	100	0	0	0
13	100	0	0	0
14	50	20	5	25
15	21	21	0	57
>M094	TNAADTTTBARYTT	AARYTVAAAHTTNA	40	2.186	15.504	5.573	3.3e-05	0.083
0	8	13	0	78
1	21	28	21	28
2	95	0	0	4
3	95	0	0	4
4	32	1	32	32
5	0	0	0	100
6	0	0	0	100
7	0	0	0	100
8	1	34	25	38
9	81	0	0	18
10	34	7	52	5
11	0	51	10	38
12	1	29	6	62
13	0	5	11	82
>M095	WTHDTNAAWTTYTHAAWW	WWTTDARAAWTTNAHDAW	76	2.017	12.377	5.504	6.4e-07	0.0035
0	43	18	0	37
1	10	10	19	59
2	23	35	11	29
3	26	11	27	33
4	2	25	21	50
5	19	21	21	36
6	62	16	21	0
7	91	1	0	7
8	58	2	0	38
9	16	0	0	83
10	2	18	0	78
11	13	29	0	57
12	4	0	22	73
13	19	36	16	27
14	79	0	20	0
15	79	0	18	2
16	54	14	0	30
17	52	7	3	36
>M096	WAAATKCAYGSAWT	AWTSCRTGMATTTW	34	2.213	12.788	5.494	4.8e-05	0.13
0	48	13	13	25
1	100	0	0	0
2	100	0	0	0
3	83	0	0	16
4	25	8	1	65
5	13	13	36	36
6	23	52	12	12
7	60	19	19	1
8	1	64	0	34
9	0	0	77	22
10	13	45	28	13
11	74	0	25	0
12	39	0	3	56
13	6	0	16	77
>M097	AYYGAWAAAAWKCRDW	WHYGMWTTTTWTCRRT	31	2.231	12.248	5.472	0.00012	0.24
0	44	11	22	22
1	21	36	0	42
2	16	40	18	24
3	10	0	69	20
4	61	11	5	22
5	42	0	15	42
6	66	0	30	3
7	100	0	0	0
8	100	0	0	0
9	90	0	0	9
10	44	16	5	33
11	22	0	27	50
12	0	71	0	28
13	28	18	53	0
14	28	0	42	28
15	28	19	9	42
>M098	KDAAATKCTAT	ATAGMATTTHM	28	2.251	11.22	5.468	0.00016	0.17
0	17	5	29	47
1	35	17	23	23
2	100	0	0	0
3	100	0	0	0
4	69	0	0	30
5	23	7	0	69
6	0	13	48	37
7	0	100	0	0
8	0	0	25	75
9	62	24	0	13
10	25	5	15	55
>M099	KTDMAATTTWWA	TWWAAATTKHAM	32	2.212	10.318	5.382	0.00012	0.13
0	15	0	31	53
1	20	20	5	55
2	27	0	41	31
3	47	39	13	0
4	100	0	0	0
5	70	10	6	13
6	16	0	0	83
7	0	0	0	100
8	0	23	0	76
9	33	0	15	51
10	47	9	14	28
11	52	19	9	19
>M100	RAAAWTTTTAARWTTTTT	AAAAAWYTTAAAAWTTTY	76	2.002	15.813	5.372	1.4e-07	0.00094
0	40	8	36	14
1	50	14	17	17
2	93	0	0	6
3	80	7	1	11
4	40	3	0	55
5	23	5	5	65
6	13	0	0	86
7	0	10	0	89
8	7	23	0	68
9	50	21	16	12
10	68	0	21	9
11	41	19	21	16
12	41	5	0	53
13	29	3	5	61
14	6	2	0	91
15	11	7	0	81
16	7	7	0	84
17	19	0	5	74
>M101	WAAAWWWWTCRAWTTTTW	WAAAAWTYGAWWWWTTTW	61	2.053	17.788	5.34	3.4e-06	0.016
0	34	9	15	40
1	72	12	12	3
2	100	0	0	0
3	100	0	0	0
4	63	3	0	33
5	59	9	0	31
6	37	9	0	53
7	45	0	10	43
8	17	3	19	60
9	0	91	0	8
10	31	11	51	5
11	66	3	0	30
12	37	0	3	59
13	12	0	3	84
14	8	0	0	91
15	2	0	2	95
16	3	24	6	66
17	44	5	20	29
>M102	WDVRWWTTTDAAAW	WTTTHAAAWWYBHW	60	2.041	10.075	5.203	9.3e-06	0.023
0	26	19	10	43
1	41	6	21	30
2	38	21	21	17
3	53	0	30	16
4	31	8	0	59
5	51	0	0	48
6	0	0	0	100
7	15	0	19	65
8	0	28	1	70
9	30	1	34	34
10	71	7	8	11
11	92	7	0	0
12	54	7	18	18
13	46	13	0	39
>M103	WWATTTTCRGAAAAWT	AWTTTTCYGAAAATWW	31	2.154	15.888	4.911	2.1e-05	0.045
0	42	0	9	47
1	35	10	0	55
2	95	0	0	5
3	24	0	0	76
4	25	10	0	65
5	5	16	11	67
6	0	32	0	67
7	0	79	0	20
8	34	19	46	0
9	24	0	76	0
10	50	22	5	22
11	83	11	0	5
12	100	0	0	0
13	79	0	0	20
14	45	0	4	50
15	23	19	0	57
>M104	CAAATYGGCAWR	YWTGCCRATTTG	29	2.11	15.146	4.516	3.3e-05	0.041
0	23	53	0	23
1	72	0	0	27
2	100	0	0	0
3	100	0	0	0
4	5	0	0	94
5	0	58	0	41
6	14	0	85	0
7	20	4	75	0
8	21	78	0	0
9	100	0	0	0
10	55	0	10	35
11	50	5	30	15
>M105	ATTTYCVGCAAATY	RATTTGCBGRAAAT	34	2.077	14.481	4.499	2.6e-06	0.0078
0	80	0	5	15
1	23	0	4	72
2	23	0	0	76
3	0	0	0	100
4	0	40	0	60
5	21	71	7	0
6	18	31	34	15
7	19	12	65	3
8	15	51	10	23
9	79	5	10	5
10	100	0	0	0
11	100	0	0	0
12	30	0	0	69
13	9	36	18	36
>M106	MAATTYKCCKAAAACG	CGTTTTMGGMRAATTK	22	2.056	21.79	3.867	9.1e-08	0.00027
0	38	54	0	7
1	71	0	14	14
2	100	0	0	0
3	0	0	0	100
4	0	0	0	100
5	0	57	7	35
6	0	0	63	36
7	0	82	17	0
8	33	66	0	0
9	0	0	53	46
10	93	0	6	0
11	100	0	0	0
12	100	0	0	0
13	100	0	0	0
14	6	61	6	26
15	20	13	66	0

## Sheet: dac-1
Parameters:	motifsGeneratedBy=patternScan(1.0)	input=jfuxman-dac-1p_txt.fa	Control=jfuxman-dac-1n_txt.fa	ScanRepeats=0	Strand=0	ScoreRatio=1	ScoreInfo=0	ScoreRepeat=0	AdjustCG=0	Presence=0	MinRatio=2.0000	FDR=0.0500
Name	Pattern	PatternRev	Freq	Ratio	Info	Score	p	FDR
>M001	WWAATTWTTKHW	WDMAAWAATTWW	90	2.131	11.931	7.146	6.3e-09	0.00021
0	31	8	8	51
1	37	15	17	28
2	92	0	0	7
3	98	0	1	0
4	15	0	0	84
5	11	0	0	88
6	51	2	5	40
7	17	0	4	78
8	0	0	0	100
9	0	6	35	58
10	33	25	3	37
11	51	10	10	28
>M002	YHGWWTWAWMGAAAW	WTTTCKWTWAWWCDR	26	2.457	13.026	7.029	2.1e-05	0.18
0	15	38	7	38
1	28	21	14	35
2	30	1	67	0
3	61	0	0	38
4	33	0	0	66
5	0	0	0	100
6	42	0	14	42
7	56	7	7	27
8	28	21	0	50
9	35	64	0	0
10	0	14	85	0
11	82	0	17	0
12	86	0	9	3
13	60	5	29	5
14	50	6	12	31
>M003	DDTTYCGGCAAAWH	DWTTTGCCGRAAHH	36	2.372	14.211	6.967	6.3e-06	0.069
0	34	0	34	30
1	27	9	22	40
2	0	0	0	100
3	0	0	0	100
4	0	40	9	50
5	5	65	5	24
6	3	12	72	12
7	0	0	77	22
8	7	92	0	0
9	64	0	31	4
10	100	0	0	0
11	77	0	0	22
12	38	15	3	42
13	26	26	7	39
>M004	GHTCKCGRAAAAKG	CMTTTTYCGMGADC	30	2.366	15.01	6.551	4.7e-07	0.0078
0	3	20	67	8
1	32	37	3	26
2	14	0	0	85
3	1	74	20	4
4	0	19	35	45
5	0	92	0	7
6	6	3	61	28
7	40	5	54	0
8	100	0	0	0
9	82	14	3	0
10	100	0	0	0
11	100	0	0	0
12	7	7	52	31
13	6	6	65	21
>M005	WTTGCCGRAAAW	WTTTYCGGCAAW	27	2.385	17.892	6.52	3.6e-05	0.41
0	50	0	0	50
1	15	0	5	79
2	0	0	0	100
3	0	0	95	5
4	9	90	0	0
5	0	90	0	9
6	0	0	100	0
7	34	0	65	0
8	100	0	0	0
9	100	0	0	0
10	80	0	15	5
11	50	5	0	45
>M006	SGCRATTTKCNK	MNGMAAATYGCS	28	2.363	12.485	6.408	3.7e-05	0.41
0	16	51	27	5
1	5	23	53	17
2	17	82	0	0
3	48	0	51	0
4	79	0	0	20
5	0	0	0	100
6	0	0	0	100
7	0	0	0	100
8	14	3	33	48
9	13	86	0	0
10	25	30	25	20
11	4	19	38	38
>M007	TKTYCTAAAARD	HYTTTTAGRAMA	38	2.241	12.638	5.999	2e-05	0.67
0	22	13	13	51
1	0	0	53	46
2	0	7	28	64
3	0	50	14	35
4	0	75	0	25
5	18	4	22	55
6	100	0	0	0
7	100	0	0	0
8	100	0	0	0
9	96	0	0	4
10	44	16	32	8
11	35	0	28	35
>M008	WCTCCGAGAGGASW	WSTCCTCTCGGAGW	26	2.313	21.998	5.907	4e-07	0.0078
0	41	0	0	58
1	0	55	22	22
2	0	0	0	100
3	0	100	0	0
4	0	94	5	0
5	0	0	100	0
6	100	0	0	0
7	0	0	100	0
8	100	0	0	0
9	5	11	83	0
10	0	0	100	0
11	100	0	0	0
12	0	45	35	20
13	47	0	0	52
>M009	TTGCCGRAAAAA	TTTTTYCGGCAA	26	2.313	15.609	5.907	9.2e-05	0.43
0	23	5	0	71
1	31	6	0	62
2	0	0	100	0
3	17	65	17	0
4	0	60	13	26
5	0	0	100	0
6	35	0	64	0
7	100	0	0	0
8	100	0	0	0
9	100	0	0	0
10	68	10	0	21
11	65	5	10	20
>M010	HWCGAAAAATTYTBMW	WKVARAATTTTTCGWD	32	2.252	12.066	5.774	5.4e-05	1
0	35	35	5	25
1	38	11	16	33
2	26	62	2	8
3	0	4	84	12
4	52	21	5	21
5	59	13	0	27
6	87	0	12	0
7	100	0	0	0
8	80	0	0	19
9	22	0	0	77
10	21	10	15	53
11	0	36	0	63
12	16	9	23	51
13	11	33	19	35
14	45	31	0	22
15	45	13	0	40
>M011	TYRAAARWTTTCGAAY	RTTCGAAAWYTTTYRA	56	2.116	14.745	5.77	5.1e-07	0.017
0	10	13	6	68
1	14	44	0	41
2	46	0	46	6
3	100	0	0	0
4	87	0	0	12
5	91	0	0	8
6	52	0	37	10
7	48	10	3	37
8	6	6	3	82
9	10	0	10	78
10	10	0	6	83
11	4	65	0	30
12	15	18	65	0
13	79	1	13	5
14	61	9	23	5
15	20	34	3	41
>M012	WTRAAAAWWTTHGAA	TTCDAAWWTTTTYAW	80	2.021	13.984	5.735	3.8e-07	0.012
0	26	5	20	47
1	13	22	0	63
2	28	11	44	15
3	96	3	0	0
4	97	0	1	1
5	96	0	0	3
6	58	10	14	16
7	52	7	7	32
8	41	0	7	50
9	20	14	14	51
10	22	0	0	77
11	29	40	8	21
12	32	3	64	0
13	88	8	2	0
14	100	0	0	0
>M013	WGAGGASTACACT	AGTGTASTCCTCW	25	2.286	18.304	5.653	7.1e-05	1
0	43	12	0	43
1	13	6	80	0
2	100	0	0	0
3	5	0	94	0
4	15	0	85	0
5	100	0	0	0
6	0	53	46	0
7	0	0	0	100
8	94	0	0	5
9	0	100	0	0
10	94	0	0	5
11	26	53	5	15
12	22	5	5	67
>M014	AWAATTYDASRCAWT	AWTGYSTHRAATTWT	27	2.25	10.752	5.497	7.4e-05	0.49
0	56	0	18	25
1	41	5	5	47
2	78	0	0	21
3	85	0	0	14
4	5	0	0	94
5	0	0	25	75
6	12	43	12	31
7	25	0	31	43
8	44	18	18	18
9	14	38	36	10
10	33	0	54	12
11	30	60	3	6
12	64	0	10	25
13	31	15	5	47
14	0	20	15	65
>M015	KWGAWRTTTYWTGMA	TKCAWRAAAYWTCWM	29	2.219	14.652	5.373	0.00014	1
0	0	17	35	47
1	47	11	0	41
2	10	0	63	26
3	95	0	0	5
4	33	22	0	44
5	44	0	33	22
6	0	0	0	100
7	0	0	0	100
8	0	0	0	100
9	0	57	0	42
10	27	16	11	44
11	11	23	17	47
12	0	5	95	0
13	35	56	8	0
14	53	21	15	10
>M016	TYCRAAWWTTTTYDW	WHRAAAAWWTTYGRA	51	2.083	11.753	5.296	1.5e-05	0.18
0	21	21	0	56
1	13	48	1	36
2	0	56	20	22
3	49	3	40	6
4	78	10	0	10
5	67	6	14	12
6	51	5	0	43
7	44	5	13	36
8	23	0	0	76
9	10	3	0	86
10	10	0	0	89
11	1	0	0	98
12	13	49	0	36
13	26	15	23	34
14	37	11	11	40
>M017	KSAAAACGCGCB	VGCGCGTTTTSM	26	2.224	12.213	5.252	7.2e-05	0.43
0	19	3	42	34
1	16	44	38	0
2	100	0	0	0
3	100	0	0	0
4	100	0	0	0
5	82	0	16	1
6	8	61	26	3
7	24	11	63	0
8	5	81	1	11
9	20	1	78	0
10	9	47	21	21
11	2	30	30	37
>M018	RCKCGKDVAAAAYT	ARTTTTBHMCGMGY	32	2.18	12.391	5.234	1.1e-05	0.18
0	36	0	42	21
1	12	65	12	9
2	0	5	51	43
3	4	95	0	0
4	26	14	59	0
5	0	22	44	33
6	27	0	33	38
7	22	38	33	5
8	95	4	0	0
9	100	0	0	0
10	86	0	0	13
11	86	0	0	13
12	15	25	15	45
13	9	19	19	52
>M019	BHAAWTTCGAAHTTTHWT	AWDAAADTTCGAAWTTDV	42	2.117	14.624	5.207	7.1e-06	0.23
0	7	44	23	23
1	20	26	12	40
2	91	0	0	8
3	91	0	0	8
4	45	16	6	31
5	0	13	2	84
6	16	2	2	78
7	0	70	23	5
8	0	11	67	20
9	91	0	8	0
10	80	0	0	20
11	32	42	2	22
12	21	21	12	45
13	17	7	12	62
14	1	11	0	87
15	27	34	13	24
16	30	9	0	59
17	18	13	0	67
>M020	AAAAKCHGYGMW	WKCRCDGMTTTT	36	2.139	10.642	5.111	2.1e-05	0.18
0	76	6	17	0
1	91	0	8	0
2	100	0	0	0
3	79	7	10	3
4	5	20	30	45
5	20	54	0	25
6	42	33	0	23
7	10	0	79	10
8	0	51	9	39
9	24	0	75	0
10	35	53	11	0
11	26	21	8	43
>M021	KTAARWAATCGDWWWWNH	DNWWWWHCGATTWYTTAM	24	2.212	12.803	5.069	0.0004	1
0	0	0	42	57
1	21	21	7	50
2	88	0	0	11
3	88	0	0	11
4	42	0	35	21
5	35	0	14	50
6	50	7	21	21
7	64	8	0	28
8	21	8	0	70
9	33	66	0	0
10	15	0	84	0
11	35	7	21	35
12	35	7	7	50
13	38	7	0	54
14	50	0	0	50
15	44	19	0	36
16	23	29	17	29
17	31	25	6	37
>M022	HTYRAAWWWWAAAMWT	AWKTTTWWWWTTYRAD	39	2.113	14.517	5.05	7.9e-05	0.65
0	28	28	0	43
1	6	16	16	60
2	0	59	0	40
3	34	10	55	0
4	86	6	0	6
5	79	0	0	20
6	43	10	6	39
7	57	10	0	31
8	58	4	0	36
9	59	0	0	40
10	77	16	0	5
11	100	0	0	0
12	100	0	0	0
13	39	44	1	14
14	38	19	14	28
15	25	4	0	69
>M023	TKYRMDWAAAAYWNCGDT	AHCGNWRTTTTWHKYRMA	32	2.146	12.716	4.984	0.00018	1
0	16	16	5	62
1	5	16	27	51
2	16	48	4	30
3	39	0	53	7
4	55	30	15	0
5	31	0	36	31
6	33	0	11	55
7	90	0	9	0
8	100	0	0	0
9	95	0	0	4
10	80	0	0	20
11	16	27	5	51
12	31	10	5	53
13	21	21	36	21
14	16	56	0	27
15	0	14	71	14
16	30	10	30	30
17	22	13	18	45
>M024	AMAAAWNHWWDTKMAWW	WWTKMAHWWDNWTTTKT	52	2.037	13.636	4.963	2.5e-05	0.42
0	74	0	0	25
1	52	30	0	17
2	84	15	0	0
3	100	0	0	0
4	75	1	4	18
5	47	0	0	52
6	25	25	17	30
7	25	25	0	48
8	29	12	12	45
9	29	9	9	51
10	30	4	30	34
11	0	3	0	96
12	14	0	47	37
13	54	37	8	0
14	74	25	0	0
15	38	19	0	42
16	42	0	14	42
>M025	ADAATTWYAATWCGHW	WDCGWATTRWAATTHT	24	2.168	16.327	4.759	0.0005	1
0	83	3	0	12
1	29	12	37	20
2	100	0	0	0
3	87	0	0	12
4	20	0	0	79
5	0	0	0	100
6	55	3	12	28
7	20	29	3	46
8	50	13	13	22
9	72	12	3	12
10	0	0	0	100
11	50	12	4	32
12	0	100	0	0
13	19	4	75	0
14	41	21	1	35
15	52	9	0	37
>M026	WYCRRAAAWWHY	RDWWTTTYYGRW	24	2.168	10.714	4.759	0.0004	1
0	42	0	21	35
1	0	38	15	46
2	4	64	16	16
3	28	5	45	20
4	34	10	55	0
5	100	0	0	0
6	100	0	0	0
7	100	0	0	0
8	45	8	0	45
9	43	0	0	56
10	31	25	6	37
11	5	47	17	29
>M027	VNAAATHCTBTHY	RDAVAGDATTTNB	38	2.066	10.732	4.656	0.00016	1
0	36	26	26	10
1	27	22	22	27
2	85	0	3	11
3	91	0	0	8
4	100	0	0	0
5	0	8	0	91
6	31	26	10	31
7	0	58	28	13
8	0	15	0	84
9	10	40	21	27
10	3	0	17	79
11	35	21	8	35
12	17	34	0	47
>M028	WWAATTWHWMTKAAAW	WTTTMAKWDWAATTWW	50	2.006	11.669	4.644	5.5e-05	0.6
0	45	9	4	40
1	50	9	0	40
2	86	0	11	2
3	74	15	0	10
4	26	0	0	73
5	0	12	0	87
6	28	5	10	55
7	22	30	12	34
8	40	9	13	36
9	50	31	0	18
10	28	0	1	70
11	3	8	36	52
12	66	25	8	0
13	80	14	5	0
14	63	3	8	24
15	44	11	8	36
>M029	TTCGAAAAWWTTCRAAW	WTTYGAAWWTTTTCGAA	27	2.13	18.279	4.634	0.0005	1
0	25	6	0	68
1	12	18	6	63
2	9	51	21	18
3	32	0	68	0
4	100	0	0	0
5	100	0	0	0
6	94	0	5	0
7	67	6	0	26
8	50	0	0	50
9	50	0	0	50
10	17	0	11	71
11	8	0	17	74
12	0	68	0	32
13	39	0	60	0
14	89	10	0	0
15	61	27	0	11
16	52	0	5	42
>M030	TWAATCGGMAWD	HWTKCCGATTWA	28	2.119	16.717	4.602	9e-05	0.43
0	27	16	0	56
1	38	0	0	61
2	100	0	0	0
3	100	0	0	0
4	0	0	0	100
5	10	89	0	0
6	0	0	100	0
7	15	0	85	0
8	34	65	0	0
9	100	0	0	0
10	40	0	10	50
11	38	0	38	22
>M031	KACTCYTCTCGRRGAATA	TATTCYYCGAGARGAGTM	22	2.15	21.669	4.544	2.1e-05	0.35
0	21	0	50	28
1	93	6	0	0
2	5	73	0	21
3	0	0	0	100
4	25	50	0	25
5	13	33	0	53
6	7	28	0	64
7	0	100	0	0
8	0	0	0	100
9	0	100	0	0
10	0	0	100	0
11	50	0	42	7
12	38	15	38	7
13	23	7	62	7
14	100	0	0	0
15	100	0	0	0
16	13	0	26	60
17	56	6	25	12
>M032	GWCCTYTCGGRAAAAS	STTTTYCCGARAGGWC	22	2.15	18.783	4.543	0.0009	1
0	6	25	62	6
1	40	13	6	40
2	0	100	0	0
3	33	66	0	0
4	0	13	26	60
5	0	37	6	56
6	0	0	0	100
7	0	100	0	0
8	0	0	100	0
9	12	0	87	0
10	33	0	60	6
11	53	20	6	20
12	100	0	0	0
13	100	0	0	0
14	67	5	16	11
15	11	33	38	16
>M033	KAGGAGTACAWY	RWTGTACTCCTM	22	2.15	17.005	4.543	0.0002	0.9133
0	21	0	35	42
1	46	15	15	23
2	0	0	100	0
3	0	0	100	0
4	100	0	0	0
5	0	0	100	0
6	0	0	0	100
7	100	0	0	0
8	0	100	0	0
9	100	0	0	0
10	23	17	17	41
11	18	31	6	43
>M034	TYGGAAATTTVAAW	WTTBAAATTTCCRA	32	2.081	12.474	4.516	0.0004	1
0	27	11	5	56
1	15	40	0	45
2	6	17	66	10
3	26	10	63	0
4	61	11	16	11
5	100	0	0	0
6	100	0	0	0
7	9	0	0	90
8	13	0	0	86
9	0	23	5	71
10	26	38	22	14
11	82	0	17	0
12	47	19	19	14
13	38	19	9	33
>M035	WTTTHAWWTDAAAW	WTTTHAWWTDAAAW	38	2.04	10.867	4.462	4.1e-05	1
0	35	11	0	53
1	19	2	14	64
2	0	0	0	100
3	0	21	0	78
4	31	25	11	32
5	51	0	23	25
6	52	4	16	27
7	27	16	4	52
8	25	23	0	51
9	32	11	25	31
10	78	0	21	0
11	100	0	0	0
12	61	15	4	19
13	51	0	12	36
>M036	MDAATTTBWYWRCDA	THGYWRWVAAATTHK	26	2.103	12.095	4.403	0.0006	1
0	46	26	6	20
1	21	7	35	35
2	72	0	0	27
3	100	0	0	0
4	0	0	0	100
5	0	0	0	100
6	29	0	5	65
7	0	26	26	46
8	26	13	13	46
9	20	45	5	28
10	37	0	3	59
11	30	11	44	13
12	29	59	0	11
13	43	0	25	31
14	61	11	16	11
>M037	TRAAAATCRAH	DTYGATTTTYA	32	2.05	13.095	4.299	0.0005	1
0	22	22	0	55
1	44	11	27	16
2	100	0	0	0
3	100	0	0	0
4	100	0	0	0
5	57	15	5	22
6	24	0	0	76
7	0	90	0	9
8	42	0	57	0
9	100	0	0	0
10	40	25	10	25
>M038	DWAAKTBGTATVADACWT	AWGTHTBATACVAMTTWH	22	2.108	16.056	4.261	0.0013	1
0	34	4	25	34
1	44	19	0	36
2	100	0	0	0
3	100	0	0	0
4	3	13	31	51
5	13	13	0	72
6	13	31	23	31
7	19	0	80	0
8	2	0	0	97
9	91	0	8	0
10	0	6	18	75
11	40	22	22	13
12	62	13	0	24
13	34	4	25	34
14	72	0	0	27
15	13	84	1	1
16	51	19	2	26
17	25	16	2	55
>M039	HYGGCAAATCKGCAAG	CTTGCMGATTTGCCRD	22	2.108	19.414	4.261	0.0005	1
0	33	25	0	41
1	0	50	0	50
2	0	22	77	0
3	22	0	77	0
4	8	67	8	16
5	62	30	0	7
6	100	0	0	0
7	100	0	0	0
8	0	0	0	100
9	0	77	0	22
10	7	0	35	57
11	7	0	77	15
12	12	87	0	0
13	100	0	0	0
14	68	0	31	0
15	26	0	53	20
>M040	ADMGYATTBAAAWAAAMW	WKTTTWTTTVAATRCKHT	27	2.056	15.232	4.135	0.0004	1
0	54	6	13	26
1	33	6	33	26
2	48	39	7	4
3	15	0	84	0
4	20	40	13	26
5	67	6	0	26
6	12	0	18	69
7	0	0	0	100
8	7	41	25	25
9	69	0	13	17
10	100	0	0	0
11	71	5	23	0
12	33	13	6	46
13	46	20	20	13
14	100	0	0	0
15	88	0	0	11
16	56	33	5	5
17	44	0	22	33
>M041	TWRAAAHTTCRGAR	YTCYGAADTTTYWA	27	2.056	13.712	4.135	0.001	1
0	23	17	0	59
1	35	0	17	47
2	36	0	64	0
3	100	0	0	0
4	94	0	5	0
5	100	0	0	0
6	40	26	0	33
7	20	20	20	40
8	0	31	0	68
9	23	53	23	0
10	38	0	61	0
11	27	0	72	0
12	72	0	0	27
13	39	16	39	5
>M042	TTGCTGRAARAAWC	GWTTYTTYCAGCAA	27	2.056	17.614	4.134	0.0005	1
0	20	20	13	46
1	6	0	6	87
2	0	0	100	0
3	0	100	0	0
4	0	18	12	69
5	0	20	80	0
6	34	0	55	10
7	100	0	0	0
8	100	0	0	0
9	46	0	46	6
10	100	0	0	0
11	84	0	0	15
12	64	0	0	35
13	22	44	11	22
>M043	WWAATCGGMAAATT	AATTTKCCGATTWW	32	2.02	18.405	4.092	0.0006	1
0	56	0	5	38
1	45	10	0	45
2	100	0	0	0
3	100	0	0	0
4	5	5	11	78
5	23	73	0	3
6	0	0	100	0
7	0	0	100	0
8	32	51	0	16
9	88	0	0	11
10	100	0	0	0
11	100	0	0	0
12	19	4	4	72
13	20	15	20	45
>M044	RYCGATKGSMMKGAARH	DYTTCMKKSCMATCGRY	21	2.073	20.301	3.996	0.0011	1
0	33	0	46	20
1	0	37	0	62
2	0	92	0	7
3	0	0	100	0
4	100	0	0	0
5	0	0	0	100
6	0	21	35	42
7	0	0	71	28
8	7	42	42	7
9	56	37	0	6
10	54	38	0	7
11	0	0	54	45
12	27	0	72	0
13	100	0	0	0
14	100	0	0	0
15	61	0	38	0
16	41	29	0	29
>M045	TYCGAGAGGASTACRA	TYGTASTCCTCTCGRA	21	2.073	24.141	3.995	9.5e-05	1
0	0	12	18	69
1	12	43	0	43
2	0	100	0	0
3	0	0	100	0
4	87	6	0	6
5	6	26	61	6
6	100	0	0	0
7	0	0	100	0
8	0	0	100	0
9	100	0	0	0
10	0	64	35	0
11	0	0	0	100
12	100	0	0	0
13	0	100	0	0
14	61	5	33	0
15	71	23	0	5
>M046	HRAATTYHDATBGRRW	WYYCVATHDRAATTYD	21	2.073	12.795	3.995	3.8e-05	0.6
0	28	28	0	42
1	41	16	33	8
2	72	0	0	27
3	100	0	0	0
4	31	0	0	68
5	0	0	0	100
6	0	42	7	50
7	40	26	0	33
8	41	8	25	25
9	73	0	0	26
10	18	0	0	81
11	0	43	23	33
12	24	20	52	4
13	37	12	32	17
14	50	14	28	7
15	33	0	6	60
>M047	YYRAYYTKCCRRAADK	MHTTYYGGMARRTYRR	22	2.065	18.748	3.982	0.0006	1
0	8	41	16	33
1	0	50	8	41
2	57	0	42	0
3	100	0	0	0
4	0	41	0	58
5	0	46	0	53
6	0	0	0	100
7	0	0	56	44
8	0	100	0	0
9	31	64	0	4
10	40	0	60	0
11	58	8	33	0
12	100	0	0	0
13	100	0	0	0
14	25	0	43	31
15	0	7	42	50
>M048	WCCGAGAGGAGW	WCTCCTCTCGGW	22	2.065	20.02	3.982	8.1e-05	0.43
0	46	0	0	53
1	0	93	6	0
2	0	100	0	0
3	0	0	100	0
4	100	0	0	0
5	0	0	100	0
6	100	0	0	0
7	0	0	100	0
8	17	0	82	0
9	100	0	0	0
10	18	6	75	0
11	53	0	0	46
>M049	WAATGARMGAAWW	WWTTCKYTCATTW	23	2.055	15.65	3.958	0.0015	1
0	54	7	0	38
1	75	0	0	25
2	100	0	0	0
3	17	0	0	82
4	0	6	93	0
5	87	0	0	12
6	46	7	30	15
7	35	50	14	0
8	0	0	100	0
9	100	0	0	0
10	100	0	0	0
11	31	6	18	43
12	28	14	14	42
>M050	TTHRAAAWWTTTYDAA	TTHRAAAWWTTTYDAA	16	2.091	15.237	3.916	0.00012	0.78
0	28	4	0	67
1	0	14	28	57
2	25	41	7	25
3	31	9	50	9
4	100	0	0	0
5	100	0	0	0
6	72	0	0	27
7	39	0	8	52
8	52	8	0	39
9	27	0	0	72
10	0	0	0	100
11	0	0	0	100
12	9	50	9	31
13	25	7	41	25
14	52	26	17	4
15	58	4	8	29
>M051	TTTCCGGCAAWT	AWTTGCCGGAAA	26	2.029	19.159	3.913	0.0009	1
0	25	0	18	56
1	0	0	0	100
2	0	0	0	100
3	0	69	0	30
4	0	100	0	0
5	5	0	94	0
6	0	0	100	0
7	0	100	0	0
8	100	0	0	0
9	100	0	0	0
10	59	5	0	35
11	23	5	0	71

[truncated: 67 more sheets: unc-42, vab-3, ceh-1, ztf-8, C32D5.1, tbx-11, athp-1, dmd-3, dmd-4, ceh-14, R06C1.6, unc-130, nhr-105, lin-39, pqm-1, ceh-62, nhr-142, nhr-20, egl-5, ztf-1 …]
