# Supplementary material for: A gene‐centered C. elegans protein–DNA interaction network provides a framework for functional predictions
Source: Mol Syst Biol. 2016 Oct 26;12(10):884. doi: 10.15252/msb.20167131 (PMC5081483; doi:10.15252/msb.20167131)
Supplement: Supplementary file 4 — Dataset EV3 [file MSB-12-884-s004.xlsx]

## Sheet: wTF3.0
Sequence name	Public name	WBGeneID	DBD	Added to wTF3.0?	Detected by eY1H in high-quality dataset	Detected by PBMs	Detected by ChIP
B0238.11	B0238.11	WBGene00015075	Unknown	yes (uDBP)	yes
C32D5.1	C32D5.1	WBGene00016310	Unknown	yes (uDBP)	yes
C46H3.2	C46H3.2	WBGene00016725	Unknown	yes (uDBP)	yes
C52G5.2	C52G5.2	WBGene00008260	Unknown	yes (uDBP)	yes
Y37D8A.11	cec-7	WBGene00012551	Unknown	yes (uDBP)	yes
T05G5.6	ech-6	WBGene00001155	Unknown	yes (uDBP)	yes
C49A1.4	eya-1	WBGene00001377	Unknown	yes (uDBP)	yes
H02I12.5	H02I12.5	WBGene00010353	Unknown	yes (uDBP)	yes
C26D10.2	hel-1	WBGene00001840	Unknown	yes (uDBP)	yes
C34C6.6	prx-5	WBGene00004194	Unknown	yes (uDBP)	yes
R06C1.6	R06C1.6	WBGene00011060	Unknown	yes (uDBP)	yes
K04G11.2	sel-7	WBGene00004764	Unknown	yes (uDBP)	yes
T20F10.2	T20F10.2	WBGene00011864	Unknown	yes (uDBP)	yes
T24C4.2	T24C4.2	WBGene00020758	Unknown	yes (uDBP)	yes
ZK1128.6	ttll-4	WBGene00014232	Unknown	yes (uDBP)	yes
W02D9.4	W02D9.4	WBGene00012210	Unknown	yes (uDBP)	yes
Y62E10A.14	Y62E10A.14	WBGene00013380	Unknown	yes (uDBP)	yes
Y66H1A.4	Y66H1A.4	WBGene00022046	Unknown	yes (uDBP)
ZC204.12	ZC204.12	WBGene00022562	Unknown	yes (uDBP)	yes
ZK1320.3	ZK1320.3	WBGene00014253	Unknown	yes (uDBP)	yes
F42G4.3	zyx-1	WBGene00006999	Unknown	yes (uDBP)	yes
C30G4.4	C30G4.4	WBGene00016269	TSC-22/dip/bun	yes (re-annotated gene)
R07B5.9	lsy-12	WBGene00045419	AT Hook	yes (re-annotated gene)
Y95B8A.8	Y95B8A.8	WBGene00022388	ZF - C2H2	yes (re-annotated gene)
C54G6.1	madf-6	WBGene00016930	MADF	yes (new TF)
F45H11.6	maf-1	WBGene00077521	bZIP	yes (new TF)
Y38F2AL.5	nhr-236	WBGene00021417	ZF - NHR	yes (new TF)
T10B5.10	T10B5.10	WBGene00020396	ZF - BED	yes (new TF)
F17C11.17	zip-9	WBGene00077761	bZIP	yes (new TF)
T25C12.1	lin-14	WBGene00003003	Unknown	yes (evidence by SELEX)
Y94H6A.11	egrh-3	WBGene00044651	ZF C2H2	yes (evidence by PBMs)		yes
Y61A9LA.9	hpo-39	WBGene00022020	bZIP	yes (evidence by PBMs)		yes
Y44A6D.3	Y44A6D.3	WBGene00012854	Brinker	yes (evidence by PBMs)		yes
Y48G1C.6	Y48G1C.6	WBGene00021679	CENPB	yes (evidence by PBMs)		yes
Y75B8A.6	Y75B8A.6	WBGene00013543	CxxC	yes (evidence by PBMs)		yes
T24H10.7	jun-1	WBGene00012005	bZIP	no		yes	yes
2L52.1	2L52.1	WBGene00007063	ZF - C2H2 - 1 finger	no
F32A5.1	ada-2	WBGene00017967	ZF - C2H2 - 1 finger, MYB	no	yes
C25A1.11	aha-1	WBGene00000095	bHLH	no			yes
C41G7.5	ahr-1	WBGene00000096	bHLH	no
R08B4.2	alr-1	WBGene00044330	HD - PRD	no	yes		yes
K06A1.1	aptf-1	WBGene00019424	AP-2	no	yes
Y62E10A.17	aptf-2	WBGene00013383	AP-2	no
F28C6.2	aptf-3	WBGene00009203	AP-2	no
F28C6.1	aptf-4	WBGene00009202	AP-2	no
T08H4.3	ast-1	WBGene00020368	WH - ETS	no	yes
K08F8.2	atf-2	WBGene00000220	bZIP - 2 domains	no		yes
T04C10.4	atf-5	WBGene00000221	bZIP	no	yes	yes
F45E6.2	atf-6	WBGene00000222	bZIP	no		yes
C07G2.2	atf-7	WBGene00000223	bZIP	no	yes	yes
F17A9.3	atf-8	WBGene00017535	bZIP	no	yes	yes
ZC376.7	atfs-1	WBGene00013878	bZIP	no
C44B9.4	athp-1	WBGene00008081	AT Hook x2	no	yes	yes
H20J04.2	athp-2	WBGene00019217	AT Hook	no
Y116A8C.22	athp-3	WBGene00013799	AT Hook x5	no	yes	yes
F09G2.9	attf-2	WBGene00017317	AT Hook x3	no	yes
F54C4.3	attf-3	WBGene00018794	ZF - C2H2 - 3 fingers, AT Hook	no
C05D10.1	attf-4	WBGene00015477	AT Hook	no
T04G9.1	attf-5	WBGene00020214	AT Hook	no
Y18D10A.1	attf-6	WBGene00012474	AT Hook x2	no
B0019.2	B0019.2	WBGene00007094	AT Hook	no
B0035.1	B0035.1	WBGene00007105	ZF - C2H2 - 2 fingers	no
B0261.1	B0261.1	WBGene00015091	MYB	no
B0310.2	B0310.2	WBGene00015138	ZF - C2H2 - 2 fingers	no		yes
B0336.3	B0336.3	WBGene00015143	ZF - CCCH	no
B0336.7	B0336.7	WBGene00015147	ZF - THAP	no
F13H6.1	bcl-11	WBGene00017430	ZF - C2H2 - 3 fingers	no		yes
Y39B6A.12	bed-1	WBGene00012674	ZF - BED	no
Y47D3B.9	bed-2	WBGene00012943	ZF - BED x2	no	yes
F25H8.6	bed-3	WBGene00009133	ZF - BED	no	yes	yes
F25D7.3	blmp-1	WBGene00003847	ZF - C2H2 - 4 fingers	no	yes		yes
F55C5.11	bnc-1	WBGene00044791	ZF - C2H2	no		yes
C01F6.9	C01F6.9	WBGene00007223	ZF - C2H2 - 1 finger	no
C02F5.12	C02F5.12	WBGene00015352	ZF - C2H2 - 1 finger	no
C04F5.9	C04F5.9	WBGene00015451	ZF - C2H2 - 3 fingers	no	yes
C06E2.1	C06E2.1	WBGene00015527	ZF - C2H2 - 1 finger	no
C09F5.3	C09F5.3	WBGene00015649	ZF - C2H2 - 6 fingers	no
C16A3.4	C16A3.4	WBGene00015809	ZF - C2H2 - 3 fingers	no			yes
C17E4.6	C17E4.6	WBGene00007645	YL1 TF	no
C27A12.2	C27A12.2	WBGene00016154	ZF - C2H2 - 6 fingers	no
C27A2.7	C27A2.7	WBGene00044386	ZF - C2H2	no	yes
C28G1.4	C28G1.4	WBGene00016189	ZF - C2H2 - 5 fingers	no
C34B4.2	C34B4.2	WBGene00007907	WH - Fork Head	no
C34D10.2	C34D10.2	WBGene00016407	ZF - CCCH - 2 domains	no
C34F6.9	C34F6.9	WBGene00007943	AT Hook	no	yes		yes
C35D6.4	C35D6.4	WBGene00007961	ZF - CCCH - 2 domains	no
C38D4.7	C38D4.7	WBGene00008007	ZF - C2H2 - 1 finger	no
C46E10.8	C46E10.8	WBGene00016712	ZF - C2H2 - 1 finger	no	yes	yes
C46E10.9	C46E10.9	WBGene00016713	ZF - C2H2 - 4 fingers	no
C52E12.1	C52E12.1	WBGene00016888	ZF - C2H2 - 1 finger	no
T05C1.4	camt-1	WBGene00020251	IPT/TIG	no	yes
F38B7.1	ccch-1	WBGene00009532	ZF - CCCH - 2 domains	no
F38C2.5	ccch-2	WBGene00009537	ZF - CCCH - 2 domains	no
W05B10.2	ccch-3	WBGene00012277	ZF - CCCH	no
Y57G11C.25	ccch-5	WBGene00013319	ZF - CCCH - 2 domains	no	yes
C17G10.4	cdc-14	WBGene00000383	ZF - THAP	no
D1081.8	cdc-5L	WBGene00008386	MYB - 2 domains	no
D1005.3	cebp-1	WBGene00016997	bZIP	no	yes	yes
C48E7.11	cebp-2	WBGene00016754	bZIP	no
F16H11.4	ceh-1	WBGene00000428	HD - NK	no	yes
W03A3.1	ceh-10	WBGene00000435	HD - PRD	no	yes
Y38E10A.6	ceh-100	WBGene00012584	HD - POU - 10 domains	no	yes
F33D11.4	ceh-12	WBGene00000436	HD - HOX	no
R13A5.5	ceh-13	WBGene00000437	HD - HOX	no	yes
F46C8.5	ceh-14	WBGene00000438	HD - LIM	no	yes		yes
C13G5.1	ceh-16	WBGene00000439	HD - HOX	no			yes
D1007.1	ceh-17	WBGene00000440	HD - PRD	no	yes
ZC64.3	ceh-18	WBGene00000441	HD - POU	no	yes	yes
F20D12.6	ceh-19	WBGene00000442	HD - HOX	no	yes	yes
C27A12.5	ceh-2	WBGene00000429	HD - NK	no	yes
F31E3.1	ceh-20	WBGene00000443	HD - TALE	no	yes
T26C11.6	ceh-21	WBGene00000444	HD - CUT	no	yes
F29F11.5	ceh-22	WBGene00000445	HD - NK	no	yes	yes
ZK652.5	ceh-23	WBGene00000446	HD - NK	no		yes
F55B12.1	ceh-24	WBGene00000447	HD - NK	no	yes	yes
F46F3.1	ceh-27	WBGene00000449	HD - NK	no	yes
K03A11.3	ceh-28	WBGene00000450	HD - NK	no	yes		yes
C33D12.7	ceh-30	WBGene00000451	HD - NK	no	yes		yes
C33D12.1	ceh-31	WBGene00000452	HD - NK	no	yes
W05E10.3	ceh-32	WBGene00000453	HD - SIX	no	yes
C10G8.7	ceh-33	WBGene00000454	HD - SIX	no	yes
C10G8.6	ceh-34	WBGene00000455	HD - SIX	no	yes	yes
C37E2.4	ceh-36	WBGene00000457	HD - PRD	no	yes	yes
C37E2.5	ceh-37	WBGene00000458	HD - PRD	no	yes	yes
F22D3.1	ceh-38	WBGene00000459	HD - CUT	no	yes
T26C11.7	ceh-39	WBGene00000460	HD - CUT	no	yes		yes
F17A2.5	ceh-40	WBGene00000461	HD - TALE	no
T26C11.5	ceh-41	WBGene00000462	HD - CUT	no
C28A5.4	ceh-43	WBGene00000463	HD - NK	no	yes
Y54F10AM.4	ceh-44	WBGene00000464	HD - CUT	no
ZK993.1	ceh-45	WBGene00022837	HD - PRD	no	yes
C17H12.9	ceh-48	WBGene00015934	HD - CUT	no	yes	yes
F17A9.6	ceh-49	WBGene00017538	HD - CUT	no	yes
C16C2.1	ceh-5	WBGene00000430	HD - NK	no	yes	yes
Y80D3A.3	ceh-51	WBGene00013583	HD - HOX	no	yes	yes
C09G12.1	ceh-53	WBGene00015651	HD - PRD	no		yes
T13C5.4	ceh-54	WBGene00020485	HD - PRD	no		yes
C07E3.5	ceh-57	WBGene00007416	HD	no		yes
C07E3.6	ceh-58	WBGene00007417	HD - HOX	no	yes	yes
K02B12.1	ceh-6	WBGene00000431	HD - POU	no	yes
F22A3.5	ceh-60	WBGene00017690	HD -TALE	no
R06F6.6	ceh-62	WBGene00011069	HD - HOX	no	yes	yes
C02F12.10	ceh-63	WBGene00045215	HD	no	yes
C34C6.8	ceh-7	WBGene00000432	HD	no
ZC376.4	ceh-74	WBGene00013876	HD	no
C50H2.6	ceh-75	WBGene00008242	HD - NK	no
C26E1.3	ceh-79	WBGene00007749	HD	no
ZK265.4	ceh-8	WBGene00000433	HD - PRD - 2 domains	no	yes
F45C12.3	ceh-81	WBGene00018434	HD	no
F45C12.2	ceh-82	WBGene00018433	HD	no	yes		yes
F45C12.15	ceh-83	WBGene00018446	HD - POU - 2 domains	no
C40D2.4	ceh-84	WBGene00016557	HD	no
F59H6.6	ceh-85	WBGene00019137	HD	no
F42G2.6	ceh-86	WBGene00018355	HD	no
F34D6.2	ceh-87	WBGene00018022	HD	no
C49C3.5	ceh-88	WBGene00008195	HD - TALE	no
F28H6.2	ceh-89	WBGene00009231	HD - POU	no
Y65B4BR.9	ceh-9	WBGene00000434	HD - NK	no	yes
R03E1.4	ceh-90	WBGene00010995	HD	no		yes
Y66A7A.5	ceh-91	WBGene00013425	HD - 2 domains	no
R04A9.5	ceh-93	WBGene00019864	HD	no
T21B4.17	ceh-99	WBGene00044032	HD - HOX - 2 domains	no
F52B5.5	cep-1	WBGene00000467	p53	no	yes
F43G9.11	ces-1	WBGene00000468	ZF - C2H2 - 4 fingers	no	yes	yes	yes
ZK909.4	ces-2	WBGene00000469	bZIP	no	yes	yes
F33A8.3	cey-1	WBGene00000472	COLD BOX	no		yes
F46F11.2	cey-2	WBGene00000473	COLD BOX	no
M01E11.5	cey-3	WBGene00000474	COLD BOX	no
Y39A1C.3	cey-4	WBGene00000475	COLD BOX	no
T23D8.8	cfi-1	WBGene00000476	ARID/BRIGHT	no		yes
T04D1.4	chd-7	WBGene00007053	MYB	no
C55B7.12	che-1	WBGene00000483	ZF - C2H2 - 4 fingers	no	yes	yes
K10D2.3	cid-1	WBGene00019629	ZF - C2H2 - 1 finger	no	yes
C15C8.2	cky-1	WBGene00000521	bHLH	no
C34E10.7	cnd-1	WBGene00000561	bHLH	no
R03C1.3	cog-1	WBGene00000584	HD - NK	no	yes
Y41C4A.4	crh-1	WBGene00000793	bZIP	no
C27D6.4	crh-2	WBGene00016162	bZIP	no	yes	yes
F49E10.5	ctbp-1	WBGene00006424	ZF - THAP	no
D1046.2	D1046.2	WBGene00008363	ZF - C2H2 - 1 finger	no
D2030.7	D2030.7	WBGene00008417	ZF - C2H2 - 1 finger	no
B0412.1	dac-1	WBGene00000895	WH - DAC	no	yes
F11A1.3	daf-12	WBGene00000908	ZF - NHR	no	yes	yes	yes
R13H8.1	daf-16	WBGene00000912	WH - Fork Head, AT Hook	no	yes	yes	yes
F33H1.1	daf-19	WBGene00000914	WH - RFX	no	yes	yes
F25E2.5	daf-3	WBGene00000899	MH1	no	yes
R05D11.1	daf-8	WBGene00000904	MH1	no
Y116A8C.17	dct-13	WBGene00013794	ZF - CCCH - 2 domains	no
F09B12.2	dhhc-1	WBGene00008606	ZF - DHHC	no
K02G10.1	dhhc-10	WBGene00019344	ZF - DHHC	no	yes
T22E7.2	dhhc-11	WBGene00020694	ZF - DHHC	no
F59C6.2	dhhc-12	WBGene00010323	ZF - DHHC	no	yes
H32C10.3	dhhc-13	WBGene00019257	ZF - DHHC	no	yes
D2021.2	dhhc-14	WBGene00044071	ZF - DHHC	no	yes
Y47H9C.2	dhhc-2	WBGene00012948	ZF - DHHC	no
F33D11.12	dhhc-3	WBGene00018009	ZF - DHHC	no	yes
ZK757.4	dhhc-4	WBGene00014075	ZF - DHHC	no
R13F6.5	dhhc-5	WBGene00020066	ZF - DHHC	no	yes
M18.8	dhhc-6	WBGene00010892	ZF - DHHC	no
C17D12.1	dhhc-7	WBGene00007637	ZF - DHHC	no
Y39E4B.7	dhhc-8	WBGene00012718	ZF - DHHC	no
C43H6.7	dhhc-9	WBGene00016620	ZF - DHHC	no
C18D1.1	die-1	WBGene00000995	ZF - C2H2 - 3 fingers	no	yes	yes
C34D1.1	dmd-10	WBGene00007929	ZF - DM	no	yes	yes
C34D1.2	dmd-11	WBGene00007930	ZF - DM	no
Y43F8C.10	dmd-3	WBGene00012832	ZF - DM	no	yes	yes
C27C12.6	dmd-4	WBGene00007776	ZF - DM	no	yes	yes
F10C1.5	dmd-5	WBGene00017326	ZF - DM	no	yes	yes
F13G11.1	dmd-6	WBGene00007058	ZF - DM	no	yes	yes
K08B12.2	dmd-7	WBGene00019521	ZF - DM	no
T22H9.4	dmd-8	WBGene00020708	ZF - DM - 2 domains	no	yes	yes
Y67D8A.3	dmd-9	WBGene00022060	ZF - DM	no	yes	yes
F38A5.13	dnj-11	WBGene00001029	MYB - 2 domains	no
T03F6.2	dnj-17	WBGene00001035	ZF - C2H2 - 2 fingers	no
C28H8.9	dpff-1	WBGene00016200	ZF - C2H2 - 1 finger	no
T23G7.1	dpl-1	WBGene00001061	WH - TDP	no			yes
R10D12.2	dpr-1	WBGene00001062	ZF - NHR	no
T22B3.1	dpy-20	WBGene00001079	ZF - BED x2	no	yes
F47A4.2	dpy-22	WBGene00001081	TRAP230 family	no
F40F9.7	drap-1	WBGene00009584	CBF	no	yes
F53A2.5	dro-1	WBGene00001092	CBF	no
C18B12.3	dsc-1	WBGene00001096	HD - PRD	no	yes
ZC204.2	duxl-1	WBGene00022554	HD - HOX - 2 domains	no
ZK1193.5	dve-1	WBGene00022861	HD - 2 domains	no			yes
Y52B11A.9	dxbp-1	WBGene00013128	ZF - C2H2 - 1 finger	no
T10G3.5	eea-1	WBGene00011696	ZF - C2H2 - 1 finger	no
Y102A5C.18	efl-1	WBGene00001161	WH - TDP	no			yes
Y48C3A.17	efl-2	WBGene00001162	WH - TDP	no	yes	yes
F49E12.6	efl-3	WBGene00009899	WH - TDP - 2 domains	no
T22B7.1	egl-13	WBGene00001182	HMG box	no		yes
F55A8.1	egl-18	WBGene00001186	ZF - GATA	no	yes
C04A2.3	egl-27	WBGene00001194	ZF - GATA, MYB	no			yes
C04G2.7	egl-38	WBGene00001204	Paired Domain - FULL	no	yes	yes
R53.3	egl-43	WBGene00001207	ZF - C2H2 - 4 fingers	no	yes	yes
F28B12.2	egl-44	WBGene00001208	TEA/ATTS	no	yes
K11G9.4	egl-46	WBGene00001210	ZF - C2H2 - 1 finger	no
C08C3.1	egl-5	WBGene00001174	HD - HOX	no	yes		yes
C27C12.2	egrh-1	WBGene00007772	ZF - C2H2 - 3 fingers	no	yes	yes
Y55F3AM.7	egrh-2	WBGene00043705	ZF - C2H2 - 1 finger	no
ZK616.10	ehn-3	WBGene00001223	ZF - C2H2 - 6 fingers	no
Y105E8A.17	ekl-4	WBGene00013676	MYB	no
C24A1.2	elf-1	WBGene00016029	WH - ETS	no	yes
W09C2.1	elt-1	WBGene00001249	ZF - GATA - 2 domains	no	yes		yes
C33D3.1	elt-2	WBGene00001250	ZF - GATA	no
K02B9.4	elt-3	WBGene00001251	ZF - GATA	no	yes		yes
C39B10.6	elt-4	WBGene00001252	ZF - GATA	no
F52C12.5	elt-6	WBGene00001253	ZF - GATA	no	yes	yes
C18G1.2	elt-7	WBGene00015981	ZF - GATA	no	yes	yes
F58E10.2	end-1	WBGene00001310	ZF - GATA	no	yes	yes
F58E10.5	end-3	WBGene00001311	ZF - GATA	no	yes	yes
R11E3.6	eor-1	WBGene00001324	ZF - C2H2 - 9 fingers	no		yes	yes
F22A3.1	ets-4	WBGene00017687	WH - ETS	no
C42D8.4	ets-5	WBGene00016600	WH - ETS	no	yes
F19F10.5	ets-7	WBGene00017601	WH - ETS	no	yes
C50A2.4	ets-8	WBGene00016798	WH - ETS	no
C52B9.2	ets-9	WBGene00016865	WH - ETS x2	no
Y53C12C.1	eyg-1	WBGene00013147	HD - PRD, Paired Domain - CPAX	no	yes	yes
F10B5.3	F10B5.3	WBGene00008640	ZF - C2H2 - 4 fingers	no	yes	yes
F10E7.11	F10E7.11	WBGene00017352	MYB	no
F16B12.6	F16B12.6	WBGene00008882	AT Hook	no	yes		yes
F19F10.1	F19F10.1	WBGene00017598	WH - ETS	no	yes	yes
F21A9.2	F21A9.2	WBGene00017651	ZF - C2H2 - 2 fingers	no
F21D5.9	F21D5.9	WBGene00009014	ZF - C2H2 - 1 finger	no
F21G4.5	F21G4.5	WBGene00009026	ZF - C2H2 - 1 finger	no
F22D6.2	F22D6.2	WBGene00009050	ZF - A20	no
F23B12.7	F23B12.7	WBGene00009084	CBF	no			yes
F26A10.2	F26A10.2	WBGene00017814	ZF - C2H2 - 3 fingers	no	yes
F26F4.8	F26F4.8	WBGene00005011	ZF - C2H2 - 6 fingers	no
F26H9.2	F26H9.2	WBGene00009174	RPEL - 2 domains	no	yes
F27D4.4	F27D4.4	WBGene00009189	ZF - CCCH - 2 domains	no
F27D4.6	F27D4.6	WBGene00009190	ZF - C2H2 - 1 finger	no
F33H1.4	F33H1.4	WBGene00009365	ZF - C2H2 - 1 finger, AT Hook x3	no	yes
F37B4.10	F37B4.10	WBGene00018140	ZF - C2H2 - 1 finger	no
F38C2.7	F38C2.7	WBGene00009539	ZF - CCCH - 2 domains	no
F40G9.14	F40G9.14	WBGene00018248	ZF - C2H2 - 1 finger	no
F43G9.12	F43G9.12	WBGene00009672	GC-rich DNA-binding domain	no
F44D12.10	F44D12.10	WBGene00009687	ZF - C2H2 - 1 finger	no
F44E2.7	F44E2.7	WBGene00018420	ZF - C2H2 - 2 fingers	no
F47E1.3	F47E1.3	WBGene00018567	ZF - C2H2 - 3 fingers	no
F52B5.7	F52B5.7	WBGene00009923	ZF - C2H2 - 1 finger	no	yes	yes
F54F2.9	F54F2.9	WBGene00018836	MYB - 2 domains	no
F56D1.1	F56D1.1	WBGene00018959	ZF - C2H2 - 4 fingers	no
F57C9.4	F57C9.4	WBGene00019011	ZF - C2H2 - 3 fingers	no
F58G1.2	F58G1.2	WBGene00010264	ZF - C2H2 - 6 fingers	no
F56E3.4	fax-1	WBGene00001400	ZF - NHR	no
Y38H8A.5	fezf-1	WBGene00012639	ZF - C2H2 - 5 fingers	no	yes
C25A1.2	fkh-10	WBGene00001442	WH - Fork Head	no	yes		yes
T14G12.4	fkh-2	WBGene00001434	WH - Fork Head	no	yes		yes
C29F7.4	fkh-3	WBGene00001435	WH - Fork Head	no
C29F7.5	fkh-4	WBGene00001436	WH - Fork Head	no
F26A1.2	fkh-5	WBGene00001437	WH - Fork Head	no	yes
B0286.5	fkh-6	WBGene00001438	WH - Fork Head	no	yes
F26D12.1	fkh-7	WBGene00001439	ZF - C2H2 - 1 finger, WH - Fork Head	no
F40H3.4	fkh-8	WBGene00001440	WH - Fork Head	no	yes
K03C7.2	fkh-9	WBGene00001441	WH - Fork Head	no	yes	yes
Y11D7A.12	flh-1	WBGene00012435	ZF - FLYWCH	no	yes
C26E6.2	flh-2	WBGene00016138	ZF - FLYWCH	no	yes
Y11D7A.13	flh-3	WBGene00012436	ZF - FLYWCH	no
F29G9.4	fos-1	WBGene00001345	bZIP	no			yes
K01B6.1	fozi-1	WBGene00010453	ZF - C2H2 - 1 finger	no	yes
F58A4.11	gei-13	WBGene00001570	ZF - BED	no
W10D5.3	gei-17	WBGene00001574	ZF - MIZ	no	yes
T22H6.6	gei-3	WBGene00001560	HMG box	no	yes	yes
C14B9.6	gei-8	WBGene00001565	MYB - 2 domains	no
T02E1.3	gla-3	WBGene00011376	ZF - CCCH - 2 domains	no
C01B12.2	gmeb-1	WBGene00015285	SAND	no	yes		yes
F53H4.5	gmeb-2	WBGene00010010	SAND	no
C44F1.2	gmeb-3	WBGene00008092	AT Hook, SAND	no	yes
Y48G8AR.1	grh-1	WBGene00001707	CP2	no
H16D19.3	H16D19.3	WBGene00010401	ZF - C2H2 - 4 fingers	no
F53B2.6	ham-1	WBGene00001820	WH	no			yes
C07A12.1	ham-2	WBGene00001821	ZF - C2H2 - 2 fingers	no		yes
F13D11.2	hbl-1	WBGene00001824	ZF - C2H2 - 9 fingers	no	yes
F38A6.3	hif-1	WBGene00001851	bHLH	no
T07G12.12	him-8	WBGene00001867	ZF - C2H2 - 1 finger	no	yes
F39B2.1	hinf-1	WBGene00009553	ZF - C2H2 - 9 fingers	no	yes
B0304.1	hlh-1	WBGene00001948	bHLH	no	yes	yes	yes
ZK682.4	hlh-10	WBGene00001954	bHLH	no	yes	yes
F58A4.7	hlh-11	WBGene00001955	bHLH	no	yes	yes
C28C12.8	hlh-12	WBGene00001956	bHLH	no		yes
F48D6.3	hlh-13	WBGene00001957	bHLH	no
C18A3.8	hlh-14	WBGene00001958	bHLH	no
C43H6.8	hlh-15	WBGene00001959	bHLH	no
DY3.3	hlh-16	WBGene00001960	bHLH	no		yes
F38C2.2	hlh-17	WBGene00001961	bHLH	no
F57C12.3	hlh-19	WBGene00001962	bHLH	no
M05B5.5	hlh-2	WBGene00001949	bHLH	no
C17C3.7	hlh-25	WBGene00001964	bHLH	no	yes	yes
C17C3.8	hlh-26	WBGene00001965	bHLH - 2 domains	no		yes
C17C3.10	hlh-27	WBGene00001966	bHLH	no	yes	yes
F31A3.2	hlh-28	WBGene00001967	bHLH - 2 domains	no	yes
F31A3.4	hlh-29	WBGene00001968	bHLH - 2 domains	no	yes	yes
T24B8.6	hlh-3	WBGene00001950	bHLH	no
W02C12.3	hlh-30	WBGene00020930	bHLH	no	yes	yes	yes
F38C2.8	hlh-31	WBGene00009540	bHLH	no
Y105C5B.29	hlh-32	WBGene00013665	bHLH	no
Y39A3CR.6	hlh-33	WBGene00021446	bHLH	no
T01D3.2	hlh-34	WBGene00011327	bHLH	no
T05G5.2	hlh-4	WBGene00001951	bHLH	no
T15H9.3	hlh-6	WBGene00001952	bHLH	no
C02B8.4	hlh-8	WBGene00001953	bHLH	no	yes		yes
F54A5.1	hmbx-1	WBGene00018786	HD - HNF	no	yes
Y48B6A.14	hmg-1.1	WBGene00001971	HMG box	no
F47D12.4	hmg-1.2	WBGene00001972	HMG box - 2 domains	no
T05A7.4	hmg-11	WBGene00001976	AT Hook x3	no
Y17G7A.1	hmg-12	WBGene00001977	AT Hook x7	no	yes	yes
W02D9.3	hmg-20	WBGene00012209	HMG box	no
C32F10.5	hmg-3	WBGene00001973	HMG box	no
T20B12.8	hmg-4	WBGene00001974	HMG box	no
F45E4.9	hmg-5	WBGene00001975	HMG box - 2 domains	no
F47G4.6	hmg-6	WBGene00009827	HMG box	no
C44C10.8	hnd-1	WBGene00001981	bHLH	no
Y53C10A.12	hsf-1	WBGene00002004	WH - HSF	no	yes	yes
Y53C10A.3	hsf-2	WBGene00013134	WH - HSF - 2 domains	no	yes
C36F7.1	irx-1	WBGene00007984	HD - TALE	no
F37A4.8	isw-1	WBGene00002169	AT Hook, MYB x2	no
K04C1.3	K04C1.3	WBGene00010553	ZF - C2H2 - 1 finger, WH - Fork Head	no
K05F1.5	K05F1.5	WBGene00019407	ZF - C2H2 - 1 finger	no	yes
K09A11.1	K09A11.1	WBGene00010704	ZF - BED	no
K09H9.7	K09H9.7	WBGene00019598	ZF - C2H2 - 2 fingers	no
K10B3.5	K10B3.5	WBGene00019611	ZF - C2H2 - 2 fingers	no
K11D12.12	K11D12.12	WBGene00019651	ZF - C2H2 - 1 finger	no	yes
K11D2.4	K11D2.4	WBGene00010770	ZF - C2H2 - 3 fingers	no		yes
K12H6.12	K12H6.12	WBGene00019691	ZF - C2H2 - 1 finger	no
F56F11.3	klf-1	WBGene00018990	ZF - C2H2 - 3 fingers	no	yes
F53F8.1	klf-2	WBGene00009998	ZF - C2H2 - 3 fingers	no	yes
F54H5.4	klf-3	WBGene00003480	ZF - C2H2 - 3 fingers	no	yes	yes
ZK337.2	klu-1	WBGene00013970	ZF - C2H2 - 4 fingers	no	yes	yes
ZC328.2	klu-2	WBGene00022592	ZF - C2H2 - 3 fingers	no	yes	yes
K08B4.1	lag-1	WBGene00002245	IPT/TIG	no
F26B1.7	let-381	WBGene00002601	WH - Fork Head	no	yes	yes
C27A12.3	let-391	WBGene00006492	ZF - C2H2 - 6 fingers	no
C01G8.9	let-526	WBGene00002717	ARID/BRIGHT	no
F57B10.1	let-607	WBGene00002783	bZIP	no
ZC8.4	lfi-1	WBGene00022500	bZIP	no
ZC64.4	lim-4	WBGene00002987	HD - LIM	no	yes	yes
K03E6.1	lim-6	WBGene00002988	HD - LIM	no
C04F1.3	lim-7	WBGene00002989	HD - LIM	no
C37F5.1	lin-1	WBGene00002990	WH - ETS	no	yes
ZC247.3	lin-11	WBGene00003000	HD - LIM	no	yes		yes
C03B8.4	lin-13	WBGene00003002	ZF - C2H2 - 15 fingers	no			yes
ZK662.4	lin-15B	WBGene00023497	AT Hook x2, ZF - THAP	no			yes
Y54G2A.1	lin-22	WBGene00003008	bHLH	no
F18A1.2	lin-26	WBGene00003012	ZF - C2H2 - 1 finger	no	yes
F02E9.2	lin-28	WBGene00003014	COLD BOX	no	yes
W03C9.4	lin-29	WBGene00003015	ZF - C2H2 - 5 fingers	no		yes
K10G6.1	lin-31	WBGene00003017	WH - Fork Head	no		yes
T14F9.5	lin-32	WBGene00003018	bHLH	no
F44B9.6	lin-36	WBGene00003021	ZF - C2H2 - 1 finger, ZF - THAP	no
Y48E1B.7	lin-38	WBGene00013006	ZF - C2H2 - 1 finger	no
C07H6.7	lin-39	WBGene00003024	HD - HOX	no	yes		yes
T27C4.4	lin-40	WBGene00003025	ZF - GATA, MYB	no
F34D10.5	lin-48	WBGene00003033	ZF - C2H2 - 4 fingers	no		yes
JC8.6	lin-54	WBGene00003037	TESMIN x2	no	yes
F18A1.3	lir-1	WBGene00003044	ZF - C2H2 - 1 finger	no
F18A1.4	lir-2	WBGene00003045	ZF - C2H2 - 1 finger	no
F37H8.1	lir-3	WBGene00003046	ZF - C2H2 - 1 finger	no
F52F12.4	lsl-1	WBGene00009937	ZF - C2H2 - 5 fingers	no	yes	yes
C52E12.6	lst-5	WBGene00016890	ZF - C2H2 - 4 fingers	no
F49H12.1	lsy-2	WBGene00003087	ZF - C2H2 - 5 fingers	no	yes	yes	yes
F47H4.1	lsy-27	WBGene00009834	ZF - C2H2 - 2 fingers	no	yes	yes
M03D4.4	M03D4.4	WBGene00019751	ZF - C2H2 - 6 fingers	no		yes
C32C4.5	mab-23	WBGene00003114	ZF - DM	no		yes
Y53C12B.5	mab-3	WBGene00003100	ZF - DM - 2 domains	no	yes	yes
C08C3.3	mab-5	WBGene00003102	HD - HOX	no	yes		yes
T27A1.6	mab-9	WBGene00003106	T-box	no	yes
Y55F3BR.5	madf-1	WBGene00021942	MADF	no	yes
Y106G6H.4	madf-10	WBGene00013717	MADF	no
F36D1.1	madf-2	WBGene00009461	MADF	no
H20J04.3	madf-3	WBGene00019218	MADF - 2 domains	no
T07C12.11	madf-4	WBGene00011575	MADF	no	yes	yes
C01G12.1	madf-5	WBGene00007242	MADF	no		yes
C46F11.3	madf-8	WBGene00008118	MADF	no
ZC416.1	madf-9	WBGene00022608	MADF	no		yes
H21P03.1	mbf-1	WBGene00003148	HTH	no
K02H8.1	mbl-1	WBGene00019347	ZF - CCCH - 2 domains	no
T01C1.2	mbr-1	WBGene00011315	HTH	no	yes	yes
Y51H1A.6	mcd-1	WBGene00013096	ZF - C2H2 - 1 finger	no
R03E9.1	mdl-1	WBGene00003163	bHLH	no			yes
F01D4.6	mec-3	WBGene00003167	HD - LIM	no	yes
T24D3.1	med-1	WBGene00003180	ZF - GATA	no			yes
K04C2.6	med-2	WBGene00003181	ZF - GATA	no	yes	yes
W10D5.1	mef-2	WBGene00003182	MADS box	no			yes
C38D4.3	mel-28	WBGene00003210	AT Hook x2	no
M04B2.1	mep-1	WBGene00003218	ZF - C2H2 - 5 fingers	no			yes
W03C9.7	mex-1	WBGene00003228	ZF - CCCH - 2 domains	no
W02A2.7	mex-5	WBGene00003230	ZF - CCCH - 2 domains	no
AH6.5	mex-6	WBGene00003231	ZF - CCCH - 2 domains	no	yes	yes
T05C12.6	mig-5	WBGene00003241	WH	no	yes
R13.4	miz-1	WBGene00011259	ZF - MIZ	no	yes
H14A12.4	mls-1	WBGene00003376	T-box	no
C39E6.4	mls-2	WBGene00003377	HD - NK	no	yes
T20B12.6	mml-1	WBGene00003378	bHLH	no			yes
C10A4.8	mnm-2	WBGene00003380	ZF - C2H2 - 3 fingers	no		yes
F32A11.6	moe-3	WBGene00003388	ZF - CCCH - 2 domains	no
T19B10.11	mxl-1	WBGene00003509	bHLH	no
F40G9.11	mxl-2	WBGene00003510	bHLH	no
F46G10.6	mxl-3	WBGene00003511	bHLH	no	yes	yes
F59B10.1	myrf-1	WBGene00004134	p53	no
F21A10.2	myrf-2	WBGene00008999	p53	no	yes
ZK1290.4	nfi-1	WBGene00003592	MH1	no	yes
C16A3.7	nfx-1	WBGene00007048	ZF - NF-X1 - 10 domains	no
T08D10.1	nfya-1	WBGene00011614	CBF	no	yes		yes
Y53H1A.5	nfya-2	WBGene00043056	CBF	no
W10D9.4	nfyb-1	WBGene00021132	CBF	no
F23F1.1	nfyc-1	WBGene00017742	CBF	no
Y69A2AR.29	ngn-1	WBGene00003595	bHLH	no
R09G11.2	nhr-1	WBGene00003600	ZF - NHR	no	yes	yes
B0280.8	nhr-10	WBGene00003609	ZF - NHR	no	yes		yes
C28D4.1	nhr-100	WBGene00003690	ZF - NHR	no	yes
H12C20.6	nhr-101	WBGene00003691	ZF - NHR	no
T06C12.6	nhr-102	WBGene00003692	ZF - NHR	no	yes
F44C8.4	nhr-103	WBGene00003693	ZF - NHR	no
R11E3.5	nhr-104	WBGene00003694	ZF - NHR	no	yes
C06G3.1	nhr-105	WBGene00003695	ZF - NHR	no	yes
T01G6.4	nhr-106	WBGene00003696	ZF - NHR	no
C33G8.11	nhr-107	WBGene00003697	ZF - NHR	no
F35E8.12	nhr-108	WBGene00003698	ZF - NHR	no
T12C9.5	nhr-109	WBGene00003699	ZF - NHR	no	yes
ZC410.1	nhr-11	WBGene00003610	ZF - NHR	no	yes		yes
Y46H3D.5	nhr-110	WBGene00003700	ZF - NHR	no
F44G3.9	nhr-111	WBGene00003701	ZF - NHR	no	yes
Y70C5C.6	nhr-112	WBGene00003702	ZF - NHR	no
ZK1025.9	nhr-113	WBGene00003703	ZF - NHR	no
Y45G5AM.1	nhr-114	WBGene00003704	ZF - NHR	no	yes
T27B7.4	nhr-115	WBGene00003705	ZF - NHR	no
F09C6.9	nhr-116	WBGene00003706	ZF - NHR	no			yes
F16B4.12	nhr-117	WBGene00003707	ZF - NHR	no
F13A2.8	nhr-118	WBGene00003708	ZF - NHR	no
K12H6.1	nhr-119	WBGene00003709	ZF - NHR	no
R04B5.4	nhr-12	WBGene00003611	ZF - NHR	no	yes		yes
C25B8.6	nhr-120	WBGene00003710	ZF - NHR	no
E02H9.8	nhr-121	WBGene00003711	ZF - NHR	no	yes
Y41D4B.9	nhr-122	WBGene00003712	ZF - NHR	no		yes
M02H5.7	nhr-123	WBGene00003713	ZF - NHR	no
C17E7.8	nhr-124	WBGene00003714	ZF - NHR	no
R02D1.1	nhr-125	WBGene00003715	ZF - NHR	no
F44C8.10	nhr-126	WBGene00003716	ZF - NHR	no
T13F3.3	nhr-127	WBGene00003717	ZF - NHR	no	yes
F44C8.5	nhr-128	WBGene00003718	ZF - NHR	no
C50B6.14	nhr-129	WBGene00003719	ZF - NHR	no			yes
Y5H2B.2	nhr-13	WBGene00003612	ZF - NHR	no	yes
T01G6.8	nhr-130	WBGene00003720	ZF - NHR	no	yes
T01G6.2	nhr-131	WBGene00003721	ZF - NHR	no
R11G11.1	nhr-132	WBGene00003722	ZF - NHR	no
F44C8.8	nhr-133	WBGene00003723	ZF - NHR	no
F44C8.2	nhr-134	WBGene00003724	ZF - NHR	no
VC5.5	nhr-135	WBGene00003725	ZF - NHR	no
C13C4.3	nhr-136	WBGene00003726	ZF - NHR	no	yes
C56E10.4	nhr-137	WBGene00003727	ZF - NHR	no
C28D4.9	nhr-138	WBGene00003728	ZF - NHR	no	yes
C33G8.8	nhr-139	WBGene00016365	ZF - NHR	no
T01B10.4	nhr-14	WBGene00003613	ZF - NHR	no
C33G8.9	nhr-140	WBGene00016366	ZF - NHR	no
F25E5.6	nhr-141	WBGene00017787	ZF - NHR	no
F44E7.8	nhr-142	WBGene00018430	ZF - NHR	no	yes	yes
F59E11.11	nhr-143	WBGene00019116	ZF - NHR	no
Y39B6A.47	nhr-145	WBGene00012703	ZF - NHR	no		yes
Y41D4B.27	nhr-146	WBGene00045255	ZF - NHR	no
C03G6.8	nhr-147	WBGene00015395	ZF - NHR	no
C03G6.10	nhr-148	WBGene00015396	ZF - NHR	no
C03G6.12	nhr-149	WBGene00015397	ZF - NHR	no
F33E11.1	nhr-15	WBGene00003614	ZF - NHR	no
C06B8.1	nhr-150	WBGene00007367	ZF - NHR	no
C12D5.2	nhr-152	WBGene00015705	ZF - NHR	no	yes
C13C4.1	nhr-153	WBGene00007546	ZF - NHR	no
C13C4.2	nhr-154	WBGene00007547	ZF - NHR	no		yes
C14C6.4	nhr-155	WBGene00015758	ZF - NHR	no
C17E7.1	nhr-156	WBGene00015897	ZF - NHR	no
C17E7.5	nhr-157	WBGene00015900	ZF - NHR	no
C17E7.6	nhr-158	WBGene00015901	ZF - NHR	no
C17E7.7	nhr-159	WBGene00015902	ZF - NHR	no
T12C9.6	nhr-16	WBGene00003615	ZF - NHR	no	yes
C33G8.7	nhr-161	WBGene00016364	ZF - NHR	no
C33G8.10	nhr-162	WBGene00016367	ZF - NHR	no
C33G8.12	nhr-163	WBGene00016368	ZF - NHR	no
C41G6.5	nhr-164	WBGene00008056	ZF - NHR	no	yes
C47F8.2	nhr-165	WBGene00008158	ZF - NHR	no	yes
C49D10.2	nhr-166	WBGene00016772	ZF - NHR	no
C49F5.4	nhr-167	WBGene00008208	ZF - NHR	no
C50B6.8	nhr-168	WBGene00008221	ZF - NHR	no		yes
C54C8.1	nhr-169	WBGene00008289	ZF - NHR	no
C02B4.2	nhr-17	WBGene00003616	ZF - NHR	no	yes
C54E10.5	nhr-170	WBGene00008309	ZF - NHR	no
C54F6.8	nhr-171	WBGene00016926	ZF - NHR	no
C54F6.9	nhr-172	WBGene00016927	ZF - NHR	no
C56E10.1	nhr-173	WBGene00016975	ZF - NHR	no
E03H4.6	nhr-174	WBGene00008474	ZF - NHR	no
F09F3.10	nhr-175	WBGene00008630	ZF - NHR	no
F14H3.11	nhr-176	WBGene00008830	ZF - NHR	no
F16B4.1	nhr-177	WBGene00017503	ZF - NHR	no		yes
F16B4.9	nhr-178	WBGene00017510	ZF - NHR	no	yes
F16B4.11	nhr-179	WBGene00017512	ZF - NHR	no
F44C8.3	nhr-18	WBGene00003617	ZF - NHR	no
F31F4.12	nhr-180	WBGene00017961	ZF - NHR	no
F38H12.3	nhr-181	WBGene00018189	ZF - NHR	no
F41B5.9	nhr-182	WBGene00018265	ZF - NHR	no		yes
F41B5.10	nhr-183	WBGene00018266	ZF - NHR	no
F44C8.9	nhr-184	WBGene00018415	ZF - NHR	no
F47C10.1	nhr-185	WBGene00018539	ZF - NHR	no
F47C10.3	nhr-186	WBGene00018541	ZF - NHR	no
F47C10.4	nhr-187	WBGene00018542	ZF - NHR	no
F47C10.7	nhr-188	WBGene00018544	ZF - NHR	no
F47C10.8	nhr-189	WBGene00018545	ZF - NHR	no
E02H1.7	nhr-19	WBGene00003618	ZF - NHR	no
F48G7.11	nhr-190	WBGene00018622	ZF - NHR	no
F57A8.5	nhr-192	WBGene00010180	ZF - NHR	no
F57G8.6	nhr-193	WBGene00010215	ZF - NHR	no
F59E11.10	nhr-195	WBGene00019115	ZF - NHR	no
K06B4.5	nhr-196	WBGene00010600	ZF - NHR	no
K06B4.7	nhr-197	WBGene00010602	ZF - NHR	no
K06B4.8	nhr-198	WBGene00010603	ZF - NHR	no
K06B4.10	nhr-199	WBGene00010604	ZF - NHR	no
C32F10.6	nhr-2	WBGene00003601	ZF - NHR	no	yes		yes
F43C1.4	nhr-20	WBGene00003619	ZF - NHR	no	yes
M02H5.3	nhr-201	WBGene00019741	ZF - NHR	no
M02H5.4	nhr-202	WBGene00019742	ZF - NHR	no
M02H5.5	nhr-203	WBGene00019743	ZF - NHR	no
R02C2.4	nhr-204	WBGene00019816	ZF - NHR	no		yes
R04B5.3	nhr-205	WBGene00011002	ZF - NHR	no	yes
R07B7.13	nhr-206	WBGene00011097	ZF - NHR	no
R07B7.14	nhr-207	WBGene00011098	ZF - NHR	no
R07B7.15	nhr-208	WBGene00011099	ZF - NHR	no
R07B7.16	nhr-209	WBGene00011100	ZF - NHR	no
F21D12.1	nhr-21	WBGene00003620	ZF - NHR	no			yes
R11G11.12	nhr-210	WBGene00020015	ZF - NHR	no
T01G6.5	nhr-211	WBGene00020152	ZF - NHR	no
T01G6.6	nhr-212	WBGene00020153	ZF - NHR	no
T06C12.13	nhr-213	WBGene00011520	ZF - NHR	no	yes
T07C5.4	nhr-215	WBGene00011567	ZF - NHR	no
T09D3.4	nhr-216	WBGene00020385	ZF - NHR	no	yes	yes
T09E11.2	nhr-217	WBGene00011651	ZF - NHR	no
T13F3.2	nhr-218	WBGene00011750	ZF - NHR	no
T19A5.5	nhr-219	WBGene00020555	ZF - NHR - 2 domains	no
K06A1.4	nhr-22	WBGene00003621	ZF - NHR	no	yes
T24A6.8	nhr-221	WBGene00020748	ZF - NHR	no
T24A6.11	nhr-222	WBGene00020750	ZF - NHR	no
T26E4.8	nhr-223	WBGene00012050	ZF - NHR	no
T27B7.2	nhr-225	WBGene00020849	ZF - NHR	no
T27B7.3	nhr-226	WBGene00020850	ZF - NHR	no
T27B7.5	nhr-227	WBGene00020851	ZF - NHR	no
T27B7.6	nhr-228	WBGene00020852	ZF - NHR	no
Y116A8C.18	nhr-229	WBGene00013795	ZF - NHR	no
C01H6.5	nhr-23	WBGene00003622	ZF - NHR	no	yes		yes
Y17D7A.1	nhr-230	WBGene00012446	ZF - NHR	no
Y17D7B.1	nhr-231	WBGene00012449	ZF - NHR	no
Y22F5A.1	nhr-232	WBGene00012494	ZF - NHR	no		yes
Y32B12B.6	nhr-233	WBGene00006471	ZF - NHR	no
Y38E10A.18	nhr-234	WBGene00012596	ZF - NHR	no	yes
Y46H3D.6	nhr-237	WBGene00021610	ZF - NHR	no	yes		yes
Y46H3D.7	nhr-238	WBGene00021611	ZF - NHR	no
Y54F10AM.1	nhr-239	WBGene00021848	ZF - NHR	no	yes
Y69H2.8	nhr-241	WBGene00013483	ZF - NHR	no
Y69A2AR.26	nhr-242	WBGene00022097	ZF - NHR	no
Y80D3A.4	nhr-243	WBGene00013584	ZF - NHR	no
ZK1025.10	nhr-245	WBGene00014189	ZF - NHR	no
ZK1037.5	nhr-247	WBGene00014193	ZF - NHR	no
ZK218.6	nhr-248	WBGene00013940	ZF - NHR	no
F11C1.6	nhr-25	WBGene00003623	ZF - NHR	no	yes		yes
ZK488.4	nhr-251	WBGene00022756	ZF - NHR	no
ZK6.2	nhr-252	WBGene00022637	ZF - NHR	no
ZK6.4	nhr-253	WBGene00022639	ZF - NHR	no	yes
ZK6.5	nhr-254	WBGene00022640	ZF - NHR	no
ZK678.2	nhr-255	WBGene00014068	ZF - NHR	no
ZK697.2	nhr-256	WBGene00022805	ZF - NHR	no	yes
C17A2.1	nhr-257	WBGene00015869	ZF - NHR	no
C26B2.4	nhr-258	WBGene00016126	ZF - NHR	no
T07C5.5	nhr-26	WBGene00011568	ZF - NHR	no
C38C3.9	nhr-260	WBGene00016517	ZF - NHR	no
C49D10.9	nhr-261	WBGene00016777	ZF - NHR	no
F09C6.8	nhr-262	WBGene00008619	ZF - NHR	no
F14A5.1	nhr-264	WBGene00008778	ZF - NHR	no
F41D3.3	nhr-265	WBGene00009608	ZF - NHR	no
F56H1.2	nhr-266	WBGene00018993	ZF - NHR	no
H22D14.1	nhr-267	WBGene00010410	ZF - NHR	no	yes
K06B4.6	nhr-268	WBGene00010601	ZF - NHR	no
R08H2.9	nhr-269	WBGene00011150	ZF - NHR	no
F16H9.2	nhr-27	WBGene00008901	ZF - NHR	no
R13D11.8	nhr-270	WBGene00020062	ZF - NHR	no	yes
T03E6.3	nhr-271	WBGene00011396	ZF - NHR	no
T07C5.2	nhr-272	WBGene00011565	ZF - NHR	no
T12C9.1	nhr-273	WBGene00020460	ZF - NHR	no	yes
Y41D4B.21	nhr-274	WBGene00021522	ZF - NHR	no
Y5H2A.2	nhr-275	WBGene00021163	ZF - NHR	no
Y71A12C.1	nhr-276	WBGene00013512	ZF - NHR	no
Y94H6A.1	nhr-277	WBGene00022374	ZF - NHR	no
C11G6.4	nhr-28	WBGene00003624	ZF - NHR	no	yes		yes
F16B12.8	nhr-281	WBGene00008884	ZF - NHR	no
F57A10.6	nhr-283	WBGene00010186	ZF - NHR	no
T26E4.16	nhr-285	WBGene00012056	ZF - NHR	no
VC5.6	nhr-286	WBGene00044699	ZF - NHR	no
H01A20.1	nhr-3	WBGene00003602	ZF - NHR	no	yes	yes
C25E10.1	nhr-30	WBGene00016091	ZF - NHR	no	yes
C26B2.3	nhr-31	WBGene00003625	ZF - NHR	no
K08H2.8	nhr-32	WBGene00003626	ZF - NHR	no	yes
ZK455.6	nhr-33	WBGene00013976	ZF - NHR	no	yes
F58G6.5	nhr-34	WBGene00003627	ZF - NHR	no	yes	yes
C07A12.3	nhr-35	WBGene00003628	ZF - NHR	no
F07C3.10	nhr-36	WBGene00017198	ZF - NHR	no	yes	yes
F44C4.2	nhr-37	WBGene00018412	ZF - NHR	no
K01H12.3	nhr-38	WBGene00003629	ZF - NHR	no	yes
F44A2.4	nhr-39	WBGene00018404	ZF - NHR	no
F32B6.1	nhr-4	WBGene00003603	ZF - NHR	no	yes
T03G6.2	nhr-40	WBGene00003630	ZF - NHR	no	yes
Y104H12A.1	nhr-41	WBGene00022423	ZF - NHR	no	yes
C33G8.6	nhr-42	WBGene00003632	ZF - NHR	no	yes	yes
C29E6.5	nhr-43	WBGene00003633	ZF - NHR	no
T19A5.4	nhr-44	WBGene00003634	ZF - NHR	no
F16H11.5	nhr-45	WBGene00003635	ZF - NHR	no	yes
C45E5.6	nhr-46	WBGene00003636	ZF - NHR	no		yes
C24G6.4	nhr-47	WBGene00003637	ZF - NHR	no	yes
ZK662.3	nhr-48	WBGene00003638	ZF - NHR	no
K10C3.6	nhr-49	WBGene00003639	ZF - NHR	no	yes	yes
Y73F8A.21	nhr-5	WBGene00003604	ZF - NHR	no	yes	yes
C06C6.5	nhr-50	WBGene00003640	ZF - NHR	no
K06B4.1	nhr-51	WBGene00003641	ZF - NHR	no
K06B4.2	nhr-52	WBGene00003642	ZF - NHR	no
K06B4.11	nhr-53	WBGene00003643	ZF - NHR	no	yes
F36D3.2	nhr-54	WBGene00003644	ZF - NHR	no
T01G6.7	nhr-55	WBGene00003645	ZF - NHR	no
F44C8.6	nhr-56	WBGene00003646	ZF - NHR	no
T05B4.2	nhr-57	WBGene00003647	ZF - NHR	no
R11G11.2	nhr-58	WBGene00003648	ZF - NHR	no
T27B7.1	nhr-59	WBGene00003649	ZF - NHR	no
C48D5.1	nhr-6	WBGene00003605	ZF - NHR	no	yes		yes
F57A10.5	nhr-60	WBGene00003650	ZF - NHR	no
W01D2.2	nhr-61	WBGene00003651	ZF - NHR	no
Y67A6A.2	nhr-62	WBGene00003652	ZF - NHR	no	yes
C06C6.4	nhr-63	WBGene00003653	ZF - NHR	no
C45E1.1	nhr-64	WBGene00003654	ZF - NHR	no	yes
Y17D7A.3	nhr-65	WBGene00003655	ZF - NHR	no		yes
T09A12.4	nhr-66	WBGene00003656	ZF - NHR	no	yes	yes
C08F8.8	nhr-67	WBGene00003657	ZF - NHR	no	yes		yes
H12C20.3	nhr-68	WBGene00003658	ZF - NHR	no
T23H4.2	nhr-69	WBGene00003659	ZF - NHR	no	yes
F54D1.4	nhr-7	WBGene00003606	ZF - NHR	no	yes	yes
Y51A2D.17	nhr-70	WBGene00003660	ZF - NHR	no	yes	yes
K11E4.5	nhr-71	WBGene00003661	ZF - NHR	no	yes
C17A2.8	nhr-72	WBGene00003662	ZF - NHR	no	yes
C27C7.4	nhr-73	WBGene00003663	ZF - NHR	no	yes
C27C7.3	nhr-74	WBGene00003664	ZF - NHR	no
C49D10.6	nhr-75	WBGene00003665	ZF - NHR	no
C05G6.1	nhr-76	WBGene00015497	ZF - NHR	no			yes
T15D6.6	nhr-77	WBGene00003667	ZF - NHR	no			yes
F36A4.14	nhr-78	WBGene00003668	ZF - NHR	no	yes
T26H2.9	nhr-79	WBGene00003669	ZF - NHR	no	yes
F33D4.1	nhr-8	WBGene00003607	ZF - NHR	no	yes
H10E21.3	nhr-80	WBGene00003670	ZF - NHR	no
C47F8.8	nhr-81	WBGene00003671	ZF - NHR	no
F41D3.1	nhr-82	WBGene00003672	ZF - NHR	no
T06C12.7	nhr-84	WBGene00003674	ZF - NHR	no	yes	yes
W05B5.3	nhr-85	WBGene00003675	ZF - NHR	no	yes
Y40B10A.8	nhr-86	WBGene00003676	ZF - NHR	no	yes	yes
Y41D4B.7	nhr-87	WBGene00003677	ZF - NHR	no
K08A2.5	nhr-88	WBGene00003678	ZF - NHR	no	yes
E03H4.13	nhr-89	WBGene00003679	ZF - NHR	no
ZK418.1	nhr-9	WBGene00003608	ZF - NHR	no
ZK488.2	nhr-90	WBGene00003680	ZF - NHR	no
Y15E3A.1	nhr-91	WBGene00003681	ZF - NHR	no	yes
Y41D4B.8	nhr-92	WBGene00003682	ZF - NHR	no	yes
C12D5.8	nhr-94	WBGene00003684	ZF - NHR	no
Y39B6A.17	nhr-95	WBGene00003685	ZF - NHR	no
F44C8.11	nhr-96	WBGene00003686	ZF - NHR	no
H27C11.1	nhr-97	WBGene00003687	ZF - NHR	no
M02H5.6	nhr-98	WBGene00003688	ZF - NHR	no
M02H5.1	nhr-99	WBGene00003689	ZF - NHR	no
Y75B8A.2	nob-1	WBGene00003779	HD - HOX	no
F21D12.5	npax-1	WBGene00017664	Paired Domain - NPAX	no		yes
F48B9.5	npax-2	WBGene00018591	Paired Domain - NPAX	no
R13.2	npax-3	WBGene00011257	Paired Domain - NPAX	no
C09G9.7	npax-4	WBGene00007496	Paired Domain - NPAX	no
C18F3.4	nsy-7	WBGene00044508	HD-like	no		yes
F26H11.2	nurf-1	WBGene00009180	AT Hook	no
B0280.4	odd-1	WBGene00003845	ZF - C2H2 - 3 fingers	no
C34H3.2	odd-2	WBGene00003846	ZF - C2H2 - 3 fingers	no		yes
T18D3.2	odr-7	WBGene00003854	ZF - NHR	no	yes	yes
C09G9.6	oma-1	WBGene00003864	ZF - CCCH - 2 domains	no
ZC513.6	oma-2	WBGene00003865	ZF - CCCH - 2 domains	no
F45B8.4	pag-3	WBGene00003909	ZF - C2H2 - 5 fingers	no	yes	yes
C38D4.6	pal-1	WBGene00003912	HD - HOX	no	yes	yes
T27B1.2	pat-9	WBGene00003933	ZF - C2H2 - 3 fingers	no	yes	yes
K07C11.1	pax-1	WBGene00003937	Paired Domain - FULL	no	yes		yes
K06B9.5	pax-2	WBGene00003938	Paired Domain - FULL	no	yes	yes
F27E5.2	pax-3	WBGene00003939	HD - PRD, Paired Domain - FULL	no	yes
C26C6.1	pbrm-1	WBGene00007042	ZF - C2H2 - 1 finger, HMG box	no
T14F9.4	peb-1	WBGene00003968	ZF - FLYWCH	no	yes		yes
T28H11.4	pes-1	WBGene00003976	WH - Fork Head	no			yes
M6.3	pha-2	WBGene00004011	HD - NK	no		yes
F38A6.1	pha-4	WBGene00004013	WH - Fork Head	no	yes		yes
Y75B8A.1	php-3	WBGene00004024	HD - HOX	no	yes
Y49E10.14	pie-1	WBGene00004027	ZF - CCCH - 2 domains	no	yes
F45E4.2	plp-1	WBGene00004046	PUR	no	yes
F20D1.4	plp-2	WBGene00008976	PUR	no
W10C8.2	pop-1	WBGene00004077	HMG box	no		yes
F52E1.1	pos-1	WBGene00004078	ZF - CCCH - 2 domains	no
F40F8.7	pqm-1	WBGene00004096	ZF - C2H2 - 3 fingers	no	yes		yes
C37A2.5	pqn-21	WBGene00004111	ZF - C2H2 - 1 finger	no
W03D2.1	pqn-75	WBGene00004157	AT Hook x3	no	yes
K12H4.1	pros-1	WBGene00000448	HD - PROX	no	yes	yes	yes
T05G11.1	pzf-1	WBGene00011505	ZF - C2H2 - 6 fingers	no	yes
R02D3.7	R02D3.7	WBGene00019824	ZF - C2H2 - 1 finger	no	yes		yes
R05D3.3	R05D3.3	WBGene00019878	ZF - C2H2 - 1 finger	no
R07E5.5	R07E5.5	WBGene00011113	ZF - C2H2 - 1 finger	no
R10E4.11	R10E4.11	WBGene00011206	ZF - C2H2 - 2 fingers	no
R144.3	R144.3	WBGene00020093	ZF - C2H2 - 2 fingers	no	yes
R151.8	R151.8	WBGene00020111	MYB	no
Y42H9AR.3	rabs-5	WBGene00021538	ZF - C2H2 - 1 finger	no
Y39A1A.5	rabx-5	WBGene00012644	ZF - A20	no
C27B7.4	rad-26	WBGene00007761	AT Hook	no	yes
ZK593.4	rbr-2	WBGene00004319	ARID/BRIGHT	no
Y74C9A.4	rcor-1	WBGene00022278	ZF - GATA, MYB (2x)	no
T01E8.2	ref-1	WBGene00004334	bHLH - 2 domains	no		yes
C47C12.3	ref-2	WBGene00004335	ZF - C2H2 - 3 fingers	no	yes	yes	yes
F11A10.2	repo-1	WBGene00008683	ZF - C2H2 - 1 finger	no
K01G5.1	rnf-113	WBGene00010476	ZF - CCCH	no
B0414.2	rnt-1	WBGene00004393	RNT	no
F37D6.2	row-1	WBGene00009508	ZF - C2H2 - 5 fingers	no
F53H10.2	saeg-1	WBGene00010012	ZF - C2H2 - 1 finger, MYB	no	yes
T23G5.6	saeg-2	WBGene00011964	AT Hook	no
Y47D3B.7	sbp-1	WBGene00004735	bHLH	no
C55C2.1	scrt-1	WBGene00016948	ZF - C2H2 - 2 fingers	no	yes	yes
F52E10.1	sdc-1	WBGene00004745	ZF - C2H2 - 2 fingers	no
C25D7.3	sdc-3	WBGene00004747	ZF - C2H2	no
F12E12.5	sdz-12	WBGene00017406	ZF - C2H2 - 7 fingers	no	yes
ZK892.7	sdz-38	WBGene00014131	ZF - C2H2 - 2 fingers	no
F19B10.9	sea-1	WBGene00004750	T-box	no	yes
K10G6.3	sea-2	WBGene00004751	ZF - C2H2 - 1 finger	no			yes
C32E12.5	sem-2	WBGene00004771	HMG box	no	yes	yes
F15C11.1	sem-4	WBGene00004773	ZF - C2H2 - 7 fingers	no	yes		yes
T12D8.1	set-16	WBGene00011729	AT Hook	no
F15E6.1	set-9	WBGene00017482	AT Hook x1	no
F44A6.2	sex-1	WBGene00004786	ZF - NHR	no	yes	yes
T19E7.2	skn-1	WBGene00004804	bZIP	no	yes	yes	yes
W02H5.7	sknr-1	WBGene00020961	bZIP	no
Y59A8B.13	slr-2	WBGene00013350	ZF - C2H2 - 3 fingers	no	yes	yes
ZK370.2	sma-2	WBGene00004856	MH1	no
R13F6.9	sma-3	WBGene00004857	MH1	no
R12B2.1	sma-4	WBGene00004858	MH1	no	yes	yes
T05A10.1	sma-9	WBGene00004862	ZF - C2H2 - 7 fingers	no			yes
K02D7.2	snai-1	WBGene00019299	ZF - C2H2 - 4 fingers	no	yes	yes
F32H2.1	snpc-4	WBGene00001568	MYB - 5 domains	no			yes
ZK686.4	snu-23	WBGene00022794	ZF - C2H2 - 1 finger	no
M04G12.4	somi-1	WBGene00010868	ZF - C2H2 - 1 finger	no	yes
K08A8.2	sox-2	WBGene00004949	HMG box	no	yes
F40E10.2	sox-3	WBGene00004950	HMG box	no	yes
C12D12.5	sox-4	WBGene00015716	HMG box	no
AC3.10	spe-10	WBGene00004964	ZF - DHHC	no
C25G4.4	spe-44	WBGene00007732	AT Hook, SAND	no		yes
D1014.8	spr-1	WBGene00005006	MYB - 2 domains	no
C07A12.5	spr-3	WBGene00005008	ZF - C2H2 - 7 fingers	no
C09H6.1	spr-4	WBGene00005009	ZF - C2H2 - 14 fingers	no
F45H11.1	sptf-1	WBGene00009743	ZF - C2H2 - 1 finger	no			yes
T22C8.5	sptf-2	WBGene00011926	ZF - C2H2 - 3 fingers	no	yes
Y40B1A.4	sptf-3	WBGene00012735	ZF - C2H2 - 3 fingers	no	yes	yes
C29G2.5	srt-58	WBGene00016233	ZF - NHR	no
Y51H4A.17	sta-1	WBGene00013111	STAT	no
Y48A6C.3	sup-35	WBGene00012976	ZF - C2H2 - 1 finger	no
C01B7.1	sup-37	WBGene00006342	ZF - C2H2 - 6 fingers	no
Y113G7B.23	swsn-1	WBGene00004203	MYB	no	yes
Y71H2AM.17	swsn-3	WBGene00022182	HMG box	no
C08B11.3	swsn-7	WBGene00007433	ZF - C2H2 - 2 fingers, ARID/BRIGHT	no
ZK867.1	syd-9	WBGene00044068	ZF - C2H2 - 4 fingers	no	yes	yes
T06G6.5	T06G6.5	WBGene00011547	ZF - C2H2 - 1 finger	no
T07D10.3	T07D10.3	WBGene00011583	ZF - C2H2 - 4 fingers	no
T07F8.4	T07F8.4	WBGene00020320	MYB	no
T08G5.7	T08G5.7	WBGene00011626	ZF - C2H2 - 1 finger	no
T10D4.6	T10D4.6	WBGene00020408	AT Hook	no
T11G6.8	T11G6.8	WBGene00011722	ZF - CCCH	no
T18D3.7	T18D3.7	WBGene00011824	TSC-22/dip/bun	no
T20F7.1	T20F7.1	WBGene00020630	ZF - C2H2 - 2 fingers	no
T20H4.2	T20H4.2	WBGene00020635	ZF - C2H2 - 2 fingers	no
T22C8.3	T22C8.3	WBGene00011924	ZF - C2H2 - 1 finger	no
T22C8.4	T22C8.4	WBGene00011925	ZF - C2H2 - 1 finger	no		yes
T23F11.4	T23F11.4	WBGene00011956	ZF - C2H2 - 1 finger	no
T26A5.8	T26A5.8	WBGene00020823	CBF	no
T26A8.4	T26A8.4	WBGene00020827	ZF - CCCH - 2 domains	no	yes
T27A8.2	T27A8.2	WBGene00012074	WH - Fork Head	no
F31E8.3	tab-1	WBGene00006380	HD - NK	no	yes
F37D6.6	tag-68	WBGene00006445	MH1	no
C33A11.4	tag-97	WBGene00006462	WH - ETS	no	yes
F40H6.4	tbx-11	WBGene00006547	T-box	no	yes
F21H11.3	tbx-2	WBGene00006543	T-box	no
Y59E9AR.3	tbx-30	WBGene00006549	T-box	no
C36C9.2	tbx-31	WBGene00006550	T-box	no
ZK380.1	tbx-32	WBGene00006551	T-box	no
Y66A7A.8	tbx-33	WBGene00006552	T-box	no	yes	yes
Y47D3A.10	tbx-34	WBGene00006553	T-box	no	yes
ZK177.10	tbx-35	WBGene00006554	T-box	no
ZK829.5	tbx-36	WBGene00006555	T-box	no	yes
Y47D3A.12	tbx-37	WBGene00006556	T-box	no	yes
C24H11.3	tbx-38	WBGene00006557	T-box	no	yes	yes
Y73F8A.16	tbx-39	WBGene00006558	T-box	no	yes	yes
Y73F8A.17	tbx-40	WBGene00006559	T-box	no	yes	yes
T26C11.1	tbx-41	WBGene00006560	T-box	no
Y59E9AR.5	tbx-42	WBGene00022000	T-box	no
Y46E12A.4	tbx-43	WBGene00044798	T-box	no		yes
ZK328.8	tbx-7	WBGene00006544	T-box	no
T07C4.2	tbx-8	WBGene00006545	T-box	no	yes
T07C4.6	tbx-9	WBGene00006546	T-box	no	yes
T23G4.1	tlp-1	WBGene00006580	ZF - C2H2 - 1 finger	no			yes
Y47D3A.6	tra-1	WBGene00006604	ZF - C2H2 - 5 fingers	no	yes		yes
F53B3.1	tra-4	WBGene00018740	ZF - C2H2 - 6 fingers	no
Y113G7A.6	ttx-1	WBGene00006652	HD - PRD	no	yes
C40H5.5	ttx-3	WBGene00006654	HD - LIM	no	yes
Y116A8C.35	uaf-2	WBGene00006698	ZF - CCCH	no
D1081.2	unc-120	WBGene00006844	MADS box	no		yes
C47G2.2	unc-130	WBGene00006853	WH - Fork Head	no	yes		yes
Y16B4A.1	unc-3	WBGene00006743	IPT/TIG	no	yes
B0564.10	unc-30	WBGene00006766	HD - PRD	no	yes
F56A12.1	unc-39	WBGene00006775	HD - SIX	no	yes		yes
F26C11.2	unc-4	WBGene00006744	HD - PRD	no	yes
F58E6.10	unc-42	WBGene00006778	HD - PRD	no	yes
F55D12.4	unc-55	WBGene00006790	ZF - NHR	no			yes
T28F12.2	unc-62	WBGene00006796	HD - TALE	no		yes	yes
C30A5.7	unc-86	WBGene00006818	HD - POU	no	yes	yes
R07B1.1	vab-15	WBGene00006881	HD - NK	no	yes
F14F3.1	vab-3	WBGene00006870	HD - PRD, Paired Domain - FULL	no	yes
M142.4	vab-7	WBGene00006873	HD - HOX	no	yes	yes
W02D7.6	W02D7.6	WBGene00020942	ZF - C2H2 - 3 fingers	no
W03F9.2	W03F9.2	WBGene00021000	ZF - C2H2 - 2 fingers	no			yes
W04B5.2	W04B5.2	WBGene00021019	ZF - C2H2 - 1 finger	no
W04D2.4	W04D2.4	WBGene00012243	ZF - C2H2 - 1 finger	no
R74.3	xbp-1	WBGene00006959	bZIP	no	yes	yes
Y105C5A.15	Y105C5A.15	WBGene00013639	ZF - BED	no
Y111B2A.10	Y111B2A.10	WBGene00013734	ZF - C2H2 - 6 fingers	no	yes
Y116A8C.19	Y116A8C.19	WBGene00013796	ZF - CCCH - 2 domains	no
Y116A8C.20	Y116A8C.20	WBGene00013797	ZF - CCCH - 2 domains	no
Y17G7B.22	Y17G7B.22	WBGene00012473	ZF - C2H2 - 2 fingers	no
Y22D7AL.16	Y22D7AL.16	WBGene00021254	ZF - C2H2 - 2 fingers	no	yes
Y37E11B.1	Y37E11B.1	WBGene00021374	ZF - C2H2 - 3 fingers	no	yes
Y37F4.6	Y37F4.6	WBGene00021387	ZF - C2H2 - 1 finger	no
Y47G6A.7	Y47G6A.7	WBGene00021637	ZF - C2H2 - 1 finger	no	yes
Y48C3A.12	Y48C3A.12	WBGene00012994	TSC-22/dip/bun	no
Y48G8AL.10	Y48G8AL.10	WBGene00021689	ZF - C2H2 - 12 fingers	no
Y48G9A.11	Y48G9A.11	WBGene00021704	ZF - C2H2 - 2 fingers	no
Y53F4B.5	Y53F4B.5	WBGene00013152	ZF - C2H2 - 1 finger	no
Y53G8AR.9	Y53G8AR.9	WBGene00021816	ZF - CCCH - 2 domains	no
Y53H1A.2	Y53H1A.2	WBGene00013178	ZF - C2H2 - 1 finger	no	yes	yes
Y55F3AM.14	Y55F3AM.14	WBGene00021931	ZF - C2H2 - 9 fingers	no
Y55F3AM.6	Y55F3AM.6	WBGene00021924	ZF - CCCH - 3 domains	no
Y56A3A.18	Y56A3A.18	WBGene00013236	ZF - C2H2 - 1 finger	no
Y56A3A.28	Y56A3A.28	WBGene00013240	ZF - C2H2 - 2 fingers	no
Y57A10A.31	Y57A10A.31	WBGene00013270	ZF - C2H2 - 1 finger	no
Y5F2A.4	Y5F2A.4	WBGene00012385	ZF - C2H2 - 5 fingers	no
Y60A9.3	Y60A9.3	WBGene00013370	ZF - CCCH - 2 domains	no
Y67H2A.10	Y67H2A.10	WBGene00013465	ZF - C2H2 - 3 fingers	no	yes
Y71A12B.8	Y71A12B.8	WBGene00013505	ZF - C2H2 - 2 fingers	no
Y79H2A.3	Y79H2A.3	WBGene00013580	ZF - C2H2 - 3 fingers	no
Y82E9BR.1	Y82E9BR.1	WBGene00022334	ZF - C2H2 - 2 fingers	no
Y82E9BR.17	Y82E9BR.17	WBGene00022349	ZF - C2H2 - 1 finger	no	yes
F28F9.1	zag-1	WBGene00006970	ZF - C2H2 - 4 fingers, HD - ZFHD	no	yes		yes
ZC123.3	zfh-2	WBGene00022518	ZF - C2H2 - 9 fingers, HD - 3 domains	no		yes
F35H8.3	zfp-2	WBGene00009448	ZF - C2H2 - 7 fingers	no
W05H7.4	zfp-3	WBGene00021047	ZF - CCCH	no
C33H5.17	zgpa-1	WBGene00016383	ZF - CCCH	no
T07G12.6	zim-1	WBGene00011597	ZF - C2H2 - 1 finger	no
T07G12.10	zim-2	WBGene00011600	ZF - C2H2 - 1 finger	no
T07G12.11	zim-3	WBGene00011601	ZF - C2H2 - 1 finger	no
Y75B8A.35	zip-1	WBGene00006986	bZIP	no
T27F2.4	zip-10	WBGene00012101	bZIP	no	yes	yes
W08E12.1	zip-11	WBGene00021082	bZIP	no		yes
Y75B8A.29	zip-12	WBGene00013560	bZIP	no	yes
K02F3.4	zip-2	WBGene00019327	bZIP	no			yes
W07G1.3	zip-3	WBGene00012330	bZIP	no		yes
Y44E3B.1	zip-4	WBGene00021552	bZIP	no	yes
C34D1.5	zip-5	WBGene00007932	bZIP	no
R07H5.10	zip-6	WBGene00011130	bZIP	no	yes	yes
Y51H4A.4	zip-7	WBGene00013100	bZIP	no	yes	yes
F23F12.9	zip-8	WBGene00017755	bZIP	no	yes	yes	yes
ZK1037.13	ZK1037.13	WBGene00045515	ZF - NHR	no
ZK1067.2	ZK1067.2	WBGene00014208	ZF - NF-X1 - 2 domains	no
ZK177.3	ZK177.3	WBGene00022671	ZF - C2H2 - 1 finger	no	yes
ZK185.1	ZK185.1	WBGene00022681	ZF - C2H2 - 1 finger	no
ZK546.5	ZK546.5	WBGene00022762	ZF - C2H2 - 3 fingers	no
ZK652.6	ZK652.6	WBGene00022785	ZF - C2H2 - 1 finger	no	yes
ZK673.4	ZK673.4	WBGene00014060	ZF - BED	no
ZK686.5	ZK686.5	WBGene00022795	ZF - C2H2 - 3 fingers	no
F54F2.5	ztf-1	WBGene00018833	ZF - C2H2 - 4 fingers	no	yes
F52F12.6	ztf-11	WBGene00009939	ZF - C2HC - 2 fingers	no		yes	yes
F52E4.8	ztf-13	WBGene00018704	ZF - C2H2 - 2 fingers	no
M163.2	ztf-14	WBGene00010936	ZF - C2H2 - 1 finger	no		yes
R06C7.9	ztf-15	WBGene00011066	ZF - C2H2 - 5 fingers	no	yes
R08E3.4	ztf-16	WBGene00019960	ZF - C2H2 - 8 fingers	no	yes	yes
T09A5.12	ztf-17	WBGene00011639	ZF - C2H2 - 2 fingers	no	yes
T24C4.7	ztf-18	WBGene00020763	ZF - C2H2 - 1 finger	no
F13G3.1	ztf-2	WBGene00008762	ZF - C2H2 - 3 fingers	no	yes	yes
Y39B6A.46	ztf-20	WBGene00012702	ZF - C2H2 - 3 fingers	no
Y48C3A.4	ztf-22	WBGene00012988	ZF - C2H2 - 1 finger	no	yes
Y54E10BR.8	ztf-23	WBGene00021846	ZF - C2H2 - 6 fingers	no
Y6G8.3	ztf-25	WBGene00012405	ZF - C2H2 - 2 fingers	no	yes
F55H12.6	ztf-26	WBGene00010137	ZF - C2H2 - 3 fingers	no	yes
T09F3.1	ztf-27	WBGene00011661	ZF - C2H2 - 1 finger	no		yes
F36F12.8	ztf-28	WBGene00018099	ZF - C2H2 - 2 fingers	no	yes	yes
Y66D12A.12	ztf-29	WBGene00013438	ZF - C2H2 - 2 fingers	no	yes	yes
C53D5.4	ztf-3	WBGene00016905	ZF - C2H2 - 1 finger	no	yes	yes
C06E1.8	ztf-30	WBGene00015523	ZF - C2H2 - 2 fingers	no
T10B11.3	ztf-4	WBGene00020399	ZF - C2H2 - 1 finger	no			yes
W06H12.1	ztf-6	WBGene00012317	ZF - C2H2 - 2 fingers	no	yes	yes
F46B6.7	ztf-7	WBGene00009772	ZF - C2H2 - 4 fingers	no			yes
ZC395.8	ztf-8	WBGene00022598	ZF - C2H2 - 3 fingers	no	yes
ZK287.6	ztf-9	WBGene00013966	ZF - C2H2 - 3 fingers	no	yes	yes

## Sheet: Removed genes
Sequence name	Public name	WBGeneID	DBD	Reason for being removed
C30G4.7	C30G4.7	WBGene00016272	TSC-22/dip/bun	Dead gene (merged to C30G4.4)
T11A5.1	T11A5.1	WBGene00011700	AT Hook	Dead gene (merged to lsy-12)
Y48G8AL.9	Y48G8AL.9	WBGene00021688	ZF - C2H2 - 2 fingers	Dead gene (merged to Y48G8AL.10)
Y95B8A.7	Y95B8A.7	WBGene00022387	ZF - C2H2 - 2 fingers	Dead gene (merged to Y95B8A.8)
C26C6.5	dcp-66	WBGene00000938	p66 family	Not a TF (cofactor)
Y53F4B.3	Y53F4B.3	WBGene00013150	CBF	Not a TF (cofactor)
C48E7.3	lpd-2	WBGene00003059	bZIP	Not a TF (control translation)
C05D2.5	xnd-1	WBGene00001514	AT Hook x2	Not a TF (involved in meiotic chromosome segregation)
F23C8.4	ubxn-1	WBGene00017733	ZF - C2H2 - 1 finger	Not a TF (involved in protein turnover)
F53B7.2	frpr-9	WBGene00009965	ZF - C2H2 - 1 finger	Not a TF (membrane receptor)
C04F5.5	srab-2	WBGene00015447	ZF - C2H2 - 1 finger	Not a TF (membrane receptor)
F45H11.4	mgl-2	WBGene00003233	bZIP	Not a TF (membrane receptor)
F55B11.4	F55B11.4	WBGene00010086	ZF - C2H2 - 1 finger	Not a TF (no DBD detected)
F49E8.2	F49E8.2	WBGene00018636	ZF - C2H2 - 1 finger	Not a TF (no DBD detected)
K11H3.4	K11H3.4	WBGene00010781	ZF - C2H2 - 1 finger	Not a TF (no DBD detected)
C08G9.2	C08G9.2	WBGene00015620	ZF - C2H2 - 2 fingers	Not a TF (peptidase inhibitor)
F13C5.2	F13C5.2	WBGene00017423	AT Hook x3	Not a TF (potential cofactor)
F45C12.1	irld-33	WBGene00018432	ZF - C2H2 - 1 finger	Not a TF (potential membrane receptor)
Y87G2A.3	atg-4.1	WBGene00013595	ZF - C2H2 - 1 finger	Not a TF (protease)
Y39E4B.2	snpc-1.2	WBGene00012715	AT Hook	Not a TF (small nuclear RNA activating complex)
C06A5.4	madf-7	WBGene00015502	MADF	Not a TF (transposon in origin)
B0250.4	B0250.4	WBGene00007121	ZF - C2H2 - 6 fingers	Pseudogene
Y73F8A.33	Y73F8A.33	WBGene00013537	ZF - C2H2 - 3 fingers	Pseudogene
Y54G2A.20	Y54G2A.20	WBGene00021885	ZF - C2H2 - 1 finger	Pseudogene
F48G7.3	nhr-83	WBGene00003673	ZF - NHR	Pseudogene
T19H12.8	nhr-220	WBGene00020591	ZF - NHR	Pseudogene
ZK6.1	nhr-278	WBGene00022636	ZF - NHR	Pseudogene
ZK488.1	nhr-250	WBGene00022755	ZF - NHR	Pseudogene
F23A7.6	F23A7.6	WBGene00009071	ZF - C2H2 - 1 finger	Pseudogene
Y48A6C.1	Y48A6C.1	WBGene00012974	ZF - C2H2 - 1 finger	Pseudogene
F08C6.7	unc-98	WBGene00006827	ZF - C2H2 - 3 fingers	Not a TF (cytoskeleton protein)

## Sheet: Legend
Dataset EV3 – Updated list of C. elegans TFs (wTF3.0)
Updated list of C. elegans TFs. TFs added to the list are indicated in column 5. TFs removed from the list are shown in a second tab. TFs detected by eY1H, PBMs and/or ChIP are indicated in columns 6, 7 and 8 respectively.
