# Supplementary material for: A gene‐centered C. elegans protein–DNA interaction network provides a framework for functional predictions
Source: Mol Syst Biol. 2016 Oct 26;12(10):884. doi: 10.15252/msb.20167131 (PMC5081483; doi:10.15252/msb.20167131)
Supplement: Supplementary file 5 — Dataset EV4 [file MSB-12-884-s005.xlsx]

## Sheet: Dataset EV4
Sequence Name	Public Name	TF or CF?	Published function	References (PMID)
T07C4.6	tbx-9	TF	activator	24885717, 15102704
T07C4.2	tbx-8	TF	activator	18277379
C39E6.4	mls-2	TF	activator	20150279
C18D1.1	die-1	TF	activator	15306811, 26430702
F14F3.1	vab-3	TF	activator	18508862, 17606640, 26430702
C07H6.7	lin-39	TF	activator	21989912, 17084835
F40F8.7	pqm-1	TF	activator	23911329
C08C3.1	egl-5	TF	activator	26547238
Y75B8A.1	php-3	TF	activator	26430702
C38D4.6	pal-1	TF	activator	19261701, 15772128
F18A1.2	lin-26	TF	activator	24885717
C02F12.10	ceh-63	TF	activator	22207033
C08C3.3	mab-5	TF	activator	16421192
ZK1290.4	nfi-1	TF	activator	18651662
D1007.1	ceh-17	TF	activator	20501595, 15489331
F49H12.1	lsy-2	TF	activator	26430702
Y53C12C.1	eyg-1	TF	activator	26430702
Y113G7A.6	ttx-1	TF	activator	25614239
C30A5.7	unc-86	TF	activator	16139210, 7664734, 10848606
C18G1.2	elt-7	TF	activator	24257624, 20807527
F33H1.1	daf-19	TF	activator	15916950
B0280.8	nhr-10	TF	activator	26430702
F16H11.5	nhr-45	TF	activator	26430702
T14G12.4	fkh-2	TF	activator	17510633
F38A6.1	pha-4	TF	activator	11823633, 26430702
F31E3.1	ceh-20	TF	activator	18316179, 23788625, 21989912, 17084835
F01D4.6	mec-3	TF	activator	7664734, 10848606, 1361171
K02B12.1	ceh-6	TF	activator	20211011, 19921263
B0564.10	unc-30	TF	activator	25738873
C37E2.4	ceh-36	TF	activator	20150279, 21041366
C08F8.8	nhr-67	TF	activator	21718694
F25H8.6	bed-3	TF	activator	24885717
R13H8.1	daf-16	TF	activator	20706209
C28A5.4	ceh-43	TF	activator	23788625
R08E3.4	ztf-16	TF	activator	22298710
H01A20.1	nhr-3	TF	activator	26430702
W09C2.1	elt-1	TF	activator	26430702, 25816370
F26B1.7	let-381	TF	activator	20335356
C04G2.7	egl-38	TF	activator	15923112, 11532910
Y40B1A.4	sptf-3	TF	activator	23851392
K06B9.5	pax-2	TF	activator	17021039
Y16B4A.1	unc-3	TF	activator	25913400, 22119902
K04G11.2	sel-7	TF	activator	15020414
C55B7.12	che-1	TF	activator	17606643
Y67A6A.2	nhr-62	TF	activator	23935515
T09A5.12	ztf-17	TF	activator	24885717
F29F11.5	ceh-22	TF	activator	7925019, 9374394, 11783006
C10G8.6	ceh-34	TF	activator	20713707
K03A11.3	ceh-28	TF	activator	25474681
K04C2.6	med-2	TF	activator	25959238
C49A1.4	eya-1	TF	activator	20713707
F16B4.9	nhr-178	TF	activator	26430702
W02C12.3	hlh-30	TF	activator	24882217, 23925298
F58E10.2	end-1	TF	activator	26700680, 20807527
F45E4.2	plp-1	TF	activator	19084000
R08B4.2	alr-1	TF	activator	21368126
C26D10.2	hel-1	TF	activator	26195740
F11C1.6	nhr-25	TF	activator	26430702, 24348269
B0304.1	hlh-1	TF	activator	19261701, 21209968
T08H4.3	ast-1	TF	activator	23788625, 22069471, 19287374
Y59A8B.13	slr-2	TF	activator	20057358
Y5H2B.2	nhr-13	TF	activator	22511885
K12H4.1	pros-1	TF	activator	23334499
F19B10.9	sea-1	TF	activator	23666922
T06C12.13	nhr-213	TF	activator	26430702
C42D8.4	ets-5	TF	activator	23671427, 22479504, 21954162
Y53C10A.12	hsf-1	TF	activator	25324391, 23879233
C02B8.4	hlh-8	TF	activator	16480708
R74.3	xbp-1	TF	activator	20460307
F55A8.1	egl-18	TF	activator	24885717
F52B5.5	cep-1	TF	activator	18627611, 24586407
JC8.6	lin-54	TF	bifunctional	24281426, 21589891
Y43F8C.10	dmd-3	TF	bifunctional	21408209
F46C8.5	ceh-14	TF	bifunctional	15808856, 25614239
R03C1.3	cog-1	TF	bifunctional	16099833, 15749820, 12952888
T18D3.2	odr-7	TF	bifunctional	14704165
K10C3.6	nhr-49	TF	bifunctional	22511885
C48D5.1	nhr-6	TF	bifunctional	26430702, 20506374
F52C12.5	elt-6	TF	bifunctional	24885717, 11532911, 18662544
F15C11.1	sem-4	TF	bifunctional	26430702, 12835398
C01H6.5	nhr-23	TF	bifunctional	26430702
Y53C12B.5	mab-3	TF	bifunctional	21408209
ZC64.4	lim-4	TF	bifunctional	26305787, 26341465
F11A1.3	daf-12	TF	bifunctional	15375261
F28F9.1	zag-1	TF	bifunctional	25474681, 12835395
F25D7.3	blmp-1	TF	bifunctional	26234645, 24968003
C45E1.1	nhr-64	TF	bifunctional	20360843
F43G9.11	ces-1	TF	bifunctional	19372275, 24204299
T19E7.2	skn-1	TF	bifunctional	26430702
C37F5.1	lin-1	TF	bifunctional	25567989
ZK909.4	ces-2	TF	bifunctional	16310763, 10518212
C07G2.2	atf-7	TF	bifunctional	20369020
K02B9.4	elt-3	TF	bifunctional	25711168, 18662544
F31A3.4	hlh-29	TF	bifunctional	23213416
C47G2.2	unc-130	TF	repressor	11018016
F26C11.2	unc-4	TF	repressor	10557206, 20933597, 17289921, 10557206
T26C11.7	ceh-39	TF	repressor	17720939, 23666922
T09A12.4	nhr-66	TF	repressor	22511885
F45B8.4	pag-3	TF	repressor	19343207, 15456856
C33D12.7	ceh-30	TF	repressor	18056429, 20150917
F44A6.2	sex-1	TF	repressor	9823896
Y11D7A.12	flh-1	TF	repressor	18794349
F46G10.6	mxl-3	TF	repressor	23604316
F13G3.1	ztf-2	TF	repressor	16777607
T23H4.2	nhr-69	TF	repressor	22359515
M142.4	vab-7	TF	repressor	15102704, 11861469
F54A5.1	hmbx-1	TF	repressor	20713521
Y47D3A.6	tra-1	TF	repressor	18550714, 18056428, 10458607
F25E2.5	daf-3	TF	repressor	20081192, 9834189
C26E6.2	flh-2	TF	repressor	18794349
Y49E10.14	pie-1	TF	repressor	9705228, 9925644
F53H10.2	saeg-1	TF	repressor	21573134
T08D10.1	nfya-1	TF	repressor	17574230
C27B7.4	rad-26	TF	repressor	25567989
F13D11.2	hbl-1	TF	repressor	19627983
F28B12.2	egl-44	TF	repressor	23946438
M04G12.4	somi-1	TF	repressor	21979920
K02F3.4	zip-2	TF	activator	22520464, 22520465, 20133860
Y75B8A.35	zip-1	TF	activator	12095247
C26B2.3	nhr-31	TF	activator	19668342
F38A6.3	hif-1	TF	activator	21093262
T24H10.7	jun-1	TF	activator	19570917
T28F12.2	unc-62	TF	activator	23468654
K08F8.2	atf-2	TF	bifunctional	16310763, 21502138
W10C8.2	pop-1	TF	bifunctional	16084508, 19818340
R03E9.1	mdl-1	TF	repressor	24699255, 9764821
Y11D7A.13	flh-3	TF	repressor	18794349
C17C3.8	hlh-26	TF	repressor	15935776
C32C4.5	mab-23	TF	repressor	22069471
C13G5.1	ceh-16	TF	repressor	19607822
C48E7.11	cebp-2	TF	repressor	26505800
T27F2.3	BIR-1	CF	co-activator	25088050
C06A5.3	C06A5.3	CF	co-activator	9822615 (by homology with human PSIP1)
C16C10.4	C16C10.4	CF	co-repressor	9150135 (by homology with human SAP18)
C29F9.5	C29F9.5	CF	co-activator	8945521 (by homology with human ep300)
T09A5.8	CEC-3	CF	co-repressor	24348272
C02F5.4	CIDS-1	CF	co-activator	22231121 (by homology with human RPRD1B)
Y20F4.2	CRTC-1	CF	co-activator	25723162
C08B11.2	HDA-2	CF	co-repressor	9150133 (by homology with human HDAC1)
C35A5.9	HDAC-11	CF	co-repressor	11948178 (by homology with human HDAC11)
Y51H1A.4	ING-3	CF	co-activator	19015549
F43G6.6	JMJD-1.1	CF	co-activator	20622854 (by homology with human PHF8)
F23D12.5	JMJD-3.2	CF	co-activator	17713478
ZK678.1	LIN-15A	CF	co-repressor	21196525
T12F5.4	LIN-59	CF	co-activator	10648230
F27D4.2	LSY-22	CF	co-repressor	20431118
Y48G1A.6	MBTR-1	CF	co-repressor	24369422 (by homology with human L3MBTL2)
T23C6.1	MDT-1.2	CF	co-activator	Subunit of mediator complex
R144.9	MDT-11	CF	co-activator	Subunit of mediator complex
K08F8.6	MDT-13	CF	co-activator	Subunit of mediator complex
R12B2.5	MDT-15	CF	co-activator	Subunit of mediator complex
Y113G7B.18	MDT-17	CF	co-activator	Subunit of mediator complex
ZK970.3	MDT-22	CF	co-activator	Subunit of mediator complex
T18H9.6	MDT-27	CF	co-activator	Subunit of mediator complex
K08E3.8	MDT-29	CF	co-activator	Subunit of mediator complex
F32H2.2	MDT-31	CF	co-activator	Subunit of mediator complex
Y62F5A.1	MDT-8	CF	co-activator	Subunit of mediator complex
Y37D8A.9	MRG-1	CF	co-repressor	17215300
VC5.4	MYS-1	CF	co-activator	17009877
K03D10.3	MYS-2	CF	co-activator	24882710
C34E10.5	PRMT-5	CF	co-repressor	19521535
K07A1.11	RBA-1	CF	co-repressor	10704416
T26A5.7	SET-1	CF	co-repressor	23028348
Y71H2AM.8	SET-27	CF	co-activator	21832073 (by homology with human SETD3)
F02E9.4	SIN-3	CF	co-repressor	11106735 (by homology with human SIN3)
R07E5.3	SNFC-5	CF	co-activator	11950834 (by homology with human SMARCB1)
ZK1128.5	SWSN-2.1	CF	co-activator	8804307 (by homology with human SMARCD3)
C18E3.2	SWSN-2.2	CF	co-activator	8804307 (by homology with human SMARCD1)
F48D6.1	TAF-11.1	CF	co-activator	TBP associated factor
Y56A3A.4	TAF-12	CF	co-activator	TBP associated factor
Y37E11B.4	TAF-2	CF	co-activator	TBP associated factor
F30F8.8	TAF-5	CF	co-activator	TBP associated factor
T12D8.7	TAF-9	CF	co-activator	TBP associated factor
W02D3.9	UNC-37	CF	co-repressor	10557206
F54F2.2	ZFP-1	CF	co-repressor	23806335

## Sheet: Legend
Dataset EV4 – Published functions for TFs and cofactors
TFs are classified as activators, repressors or bifunctional TFs. Cofactors are classified as co-activators or co-repressors. Literature references are listed in column 5.
