# Supplementary material for: A gene‐centered C. elegans protein–DNA interaction network provides a framework for functional predictions
Source: Mol Syst Biol. 2016 Oct 26;12(10):884. doi: 10.15252/msb.20167131 (PMC5081483; doi:10.15252/msb.20167131)
Supplement: Supplementary file 6 — Dataset EV5 [file MSB-12-884-s006.xlsx]

## Sheet: Dataset EV5
Sequence name	Public name	Experimentally based	Reference	Predicted function based on co-expression	Number of PPIs with coactivators	Number of PPIs with corepressors	Number of PPIs with cofactors	Predicted function based on cofactor interactions	Overall function	Concordance?
F42G4.3	zyx-1				1	0	1	activator	activator	NA
ZC395.8	ztf-8			activator	1	0	1	activator	activator	yes
T10B11.3	ztf-4				1	0	1	activator	activator	NA
C06E1.8	ztf-30				1	0	1	activator	activator	NA
F55H12.6	ztf-26				1	0	1	activator	activator	NA
K02F3.4	zip-2	activator	22520464, 22520465, 20133860		1	0	1	activator	activator	yes
Y75B8A.35	zip-1	activator	12095247		1	0	1	activator	activator	yes
F56A12.1	unc-39				1	0	1	activator	activator	NA
T27B1.2	pat-9				1	0	1	activator	activator	NA
K08A2.5	nhr-88				1	0	1	activator	activator	NA
Y40B10A.8	nhr-86				1	0	1	activator	activator	NA
W05B5.3	nhr-85				1	0	1	activator	activator	NA
K11E4.5	nhr-71				1	0	1	activator	activator	NA
Y67A6A.2	nhr-62	activator	23935515		1	0	1	activator	activator	yes
C26B2.3	nhr-31	activator	19668342		1	0	1	activator	activator	yes
C11G6.4	nhr-28				1	0	1	activator	activator	NA
T12C9.1	nhr-273				1	0	1	activator	activator	NA
C02B4.2	nhr-17				1	0	1	activator	activator	NA
C28D4.9	nhr-138				1	0	1	activator	activator	NA
R04B5.4	nhr-12				1	0	1	activator	activator	NA
R03E9.1	mdl-1	repressor	24699255, 9764821		1	0	1	activator	bifunctional	no
Y106G6H.4	madf-10				1	0	1	activator	activator	NA
F47H4.1	lsy-27				1	0	1	activator	activator	NA
F18A1.4	lir-2				1	0	1	activator	activator	NA
C27A12.3	let-391				1	0	1	activator	activator	NA
C44C10.8	hnd-1				1	0	1	activator	activator	NA
Y39A3CR.6	hlh-33				1	0	1	activator	activator	NA
C26D10.2	hel-1	activator	26195740		1	0	1	activator	activator	yes
T02E1.3	gla-3				1	0	1	activator	activator	NA
Y11D7A.13	flh-3	repressor	18794349		1	0	1	activator	bifunctional	no
C18G1.2	elt-7	activator	24257624, 20807527	activator	1	0	1	activator	activator	yes
C34E10.7	cnd-1				1	0	1	activator	activator	NA
B0035.1	B0035.1				1	0	1	activator	activator	NA
K08F8.2	atf-2	bifunctional	16310763, 21502138		1	0	1	activator	bifunctional	yes
F28C6.1	aptf-4				1	0	1	activator	activator	NA
F28C6.2	aptf-3				1	0	1	activator	activator	NA
ZK546.5	ZK546.5				1	0	2	activator	activator	NA
F44A6.2	sex-1	repressor	9823896		1	0	1	activator	bifunctional	no
F15C11.1	sem-4	bifunctional	26430702, 12835398		1	0	1	activator	bifunctional	yes
C45E1.1	nhr-64	bifunctional	20360843		1	0	1	activator	bifunctional	yes
F52C12.5	elt-6	bifunctional	24885717, 11532911, 18662544	repressor	1	0	1	activator	bifunctional	no
T26C11.7	ceh-39	bifunctional	17720939, 23666922, this study	activator	1	0	1	activator	bifunctional	yes
C34C6.6	prx-5				2	0	2	activator	activator	NA
Y75B8A.1	php-3	activator	26430702		2	0	2	activator	activator	yes
Y73F8A.21	nhr-5				2	0	2	activator	activator	NA
C24G6.4	nhr-47				2	0	2	activator	activator	NA
F32B6.1	nhr-4				2	0	2	activator	activator	NA
F21A9.2	F21A9.2				2	0	2	activator	activator	NA
F16B12.6	F16B12.6				2	0	2	activator	activator	NA
C28A5.4	ceh-43	activator	23788625		2	0	2	activator	activator	yes
C04F1.3	lim-7				2	0	3	activator	activator	NA
C46H3.2	C46H3.2				2	0	3	activator	activator	NA
ZC123.3	zfh-2				3	0	3	activator	activator	NA
Y113G7B.23	swsn-1				3	0	3	activator	activator	NA
ZK1290.4	nfi-1	activator	18651662	activator	3	0	3	activator	activator	yes
F32A11.6	moe-3				3	0	3	activator	activator	NA
K01B6.1	fozi-1				3	0	3	activator	activator	NA
F26A10.2	F26A10.2				3	0	3	activator	activator	NA
T05C12.6	mig-5			activator	4	0	4	activator	activator	yes
Y62E10A.17	aptf-2				4	0	5	activator	activator	NA
F40F9.7	drap-1			activator	5	0	6	activator	activator	yes
C44B9.4	athp-1			activator	5	0	6	activator	activator	yes
F43G9.11	ces-1	bifunctional	19372275, 24204299		1	1	2	bifunctional	bifunctional	yes
F46G10.6	mxl-3	repressor	23604316		1	1	2	bifunctional	bifunctional	yes
W08E12.1	zip-11				2	1	3	bifunctional	bifunctional	NA
F16H11.5	nhr-45	activator	26430702	activator	2	1	3	bifunctional	bifunctional	yes
F52F12.4	lsl-1				2	1	3	bifunctional	bifunctional	NA
C17C3.8	hlh-26	repressor	15935776		2	1	3	bifunctional	bifunctional	yes
R13H8.1	daf-16	activator	20706209	activator	2	1	3	bifunctional	bifunctional	yes
ZK616.10	ehn-3				2	1	4	bifunctional	bifunctional	NA
F12E12.5	sdz-12				2	1	5	bifunctional	bifunctional	NA
ZC64.3	ceh-18				2	1	5	bifunctional	bifunctional	NA
F49H12.1	lsy-2	activator	26430702		2	1	6	bifunctional	bifunctional	yes
R53.3	egl-43				3	1	4	bifunctional	bifunctional	NA
T24H10.7	jun-1	activator	19570917		3	1	4	bifunctional	bifunctional	yes
R06C7.9	ztf-15			repressor	3	1	5	bifunctional	bifunctional	yes
Y11D7A.12	flh-1	repressor	18794349		5	1	6	bifunctional	bifunctional	yes
F38A6.3	hif-1	activator	21093262		6	1	10	bifunctional	bifunctional	yes
ZK909.4	ces-2	bifunctional	16310763, 10518212		1	2	3	bifunctional	bifunctional	yes
T07C4.2	tbx-8	activator	18277379		2	2	4	bifunctional	bifunctional	yes
K10C3.6	nhr-49	bifunctional	22511885		2	2	6	bifunctional	bifunctional	yes
Y45G5AM.1	nhr-114				4	2	7	bifunctional	bifunctional	NA
C01H6.5	nhr-23	bifunctional	26430702		2	3	6	bifunctional	bifunctional	yes
Y53C12B.5	mab-3	bifunctional	21408209		3	3	6	bifunctional	bifunctional	yes
T28F12.2	unc-62	activator	23468654		6	3	12	bifunctional	bifunctional	yes
C17C3.10	hlh-27				3	4	10	bifunctional	bifunctional	NA
T22H9.4	dmd-8				3	4	7	bifunctional	bifunctional	NA
C49A1.4	eya-1	activator	20713707		4	4	8	bifunctional	bifunctional	yes
F01D4.6	mec-3	activator	7664734, 10848606, 1361171		7	4	14	bifunctional	bifunctional	yes
C26E6.2	flh-2	repressor	18794349		5	5	10	bifunctional	bifunctional	yes
F13G3.1	ztf-2	repressor	16777607		9	5	21	bifunctional	bifunctional	yes
T07C4.6	tbx-9	activator	24885717, 15102704	activator	10	7	26	bifunctional	bifunctional	yes
Y55F3BR.5	madf-1			activator	ND	ND	ND	ND	activator	NA
W06H12.1	ztf-6			activator	ND	ND	ND	ND	activator	NA
F22D3.1	ceh-38	activator	this study	activator	ND	ND	ND	ND	activator	yes
F44E7.8	nhr-142	repressor	this study	activator	ND	ND	ND	ND	bifunctional	no
F40H6.4	tbx-11			activator	ND	ND	ND	ND	activator	NA
K06A1.1	aptf-1			activator	ND	ND	ND	ND	activator	NA
F17A9.6	ceh-49			activator	ND	ND	ND	ND	activator	NA
Y44E3B.1	zip-4			activator	ND	ND	ND	ND	activator	NA
K08A8.2	sox-2			activator	ND	ND	ND	ND	activator	NA
C07E3.6	ceh-58			activator	ND	ND	ND	ND	activator	NA
F40E10.2	sox-3			activator	ND	ND	ND	ND	activator	NA
C18D1.1	die-1	activator	15306811, 26430702	activator	ND	ND	ND	ND	activator	yes
C53D5.4	ztf-3			activator	ND	ND	ND	ND	activator	NA
F33H1.1	daf-19	activator	15916950, this study	activator	ND	ND	ND	ND	activator	yes
F54D1.4	nhr-7			activator	ND	ND	ND	ND	activator	NA
T06C12.6	nhr-102	bifunctional	this study	activator	ND	ND	ND	ND	bifunctional	yes
JC8.6	lin-54	bifunctional	24281426, 21589891	activator	ND	ND	ND	ND	bifunctional	yes
F46C8.5	ceh-14	bifunctional	15808856, 25614239	repressor	ND	ND	ND	ND	bifunctional	yes
D1007.1	ceh-17	bifunctional	20501595, 15489331, this study	repressor	ND	ND	ND	ND	bifunctional	yes
F58E6.10	unc-42			repressor	ND	ND	ND	ND	repressor	NA
F26C11.2	unc-4	repressor	10557206, 20933597, 17289921, 10557206	repressor	ND	ND	ND	ND	repressor	yes
R07B1.1	vab-15			repressor	ND	ND	ND	ND	repressor	NA
C32D5.1	C32D5.1			repressor	ND	ND	ND	ND	repressor	NA
H22D14.1	nhr-267			repressor	ND	ND	ND	ND	repressor	NA
C17H12.9	ceh-48			repressor	ND	ND	ND	ND	repressor	NA
Y66D12A.12	ztf-29			repressor	ND	ND	ND	ND	repressor	NA
F58E10.5	end-3			repressor	ND	ND	ND	ND	repressor	NA
Y62E10A.14	Y62E10A.14			repressor	ND	ND	ND	ND	repressor	NA
M04G12.4	somi-1	repressor	21979920	activator	0	1	1	repressor	bifunctional	no
C37F5.1	lin-1	bifunctional	25567989		0	1	1	repressor	bifunctional	yes
T14G12.4	fkh-2	activator	17510633		0	1	1	repressor	bifunctional	no
R03C1.3	cog-1	bifunctional	16099833, 15749820, 12952888		0	1	1	repressor	bifunctional	yes
F16H11.4	ceh-1	bifunctional	this study	repressor	0	1	1	repressor	bifunctional	yes
T14F9.4	peb-1				0	1	2	repressor	repressor	NA
F27E5.2	pax-3				0	1	2	repressor	repressor	NA
F44C4.2	nhr-37				0	1	2	repressor	repressor	NA
F37H8.1	lir-3				0	1	2	repressor	repressor	NA
T27F2.4	zip-10				0	1	1	repressor	repressor	NA
Y82E9BR.17	Y82E9BR.17				0	1	1	repressor	repressor	NA
M142.4	vab-7	repressor	15102704, 11861469		0	1	1	repressor	repressor	yes
C47G2.2	unc-130	repressor	11018016	repressor	0	1	1	repressor	repressor	yes
Y47D3A.6	tra-1	repressor	18550714, 18056428, 10458607		0	1	1	repressor	repressor	yes
T24C4.2	T24C4.2				0	1	1	repressor	repressor	NA
T22C8.5	sptf-2				0	1	1	repressor	repressor	NA
K02D7.2	snai-1				0	1	1	repressor	repressor	NA
W10C8.2	pop-1	bifunctional	16084508, 19818340		0	1	1	repressor	bifunctional	yes
Y49E10.14	pie-1	repressor	9705228, 9925644		0	1	1	repressor	repressor	yes
F45B8.4	pag-3	repressor	19343207, 15456856		0	1	1	repressor	repressor	yes
C27C7.4	nhr-73				0	1	1	repressor	repressor	NA
C45E5.6	nhr-46				0	1	1	repressor	repressor	NA
F43C1.4	nhr-20				0	1	1	repressor	repressor	NA
C32F10.6	nhr-2				0	1	1	repressor	repressor	NA
C33G8.11	nhr-107				0	1	1	repressor	repressor	NA
C10A4.8	mnm-2				0	1	1	repressor	repressor	NA
C01G12.1	madf-5				0	1	1	repressor	repressor	NA
T27A1.6	mab-9				0	1	1	repressor	repressor	NA
C32C4.5	mab-23	repressor	22069471		0	1	1	repressor	repressor	yes
F56F11.3	klf-1				0	1	1	repressor	repressor	NA
C36F7.1	irx-1				0	1	1	repressor	repressor	NA
C25A1.2	fkh-10				0	1	1	repressor	repressor	NA
F19F10.5	ets-7				0	1	1	repressor	repressor	NA
R11E3.6	eor-1				0	1	1	repressor	repressor	NA
F28B12.2	egl-44	repressor	23946438		0	1	1	repressor	repressor	yes
C27C12.6	dmd-4				0	1	1	repressor	repressor	NA
Y65B4BR.9	ceh-9				0	1	1	repressor	repressor	NA
F45C12.15	ceh-83				0	1	1	repressor	repressor	NA
ZC376.4	ceh-74				0	1	1	repressor	repressor	NA
R06F6.6	ceh-62			repressor	0	1	1	repressor	repressor	yes
W05E10.3	ceh-32				0	1	1	repressor	repressor	NA
F55B12.1	ceh-24				0	1	1	repressor	repressor	NA
F20D12.6	ceh-19				0	1	1	repressor	repressor	NA
C13G5.1	ceh-16	repressor	19607822		0	1	1	repressor	repressor	yes
C48E7.11	cebp-2	repressor	26505800		0	1	1	repressor	repressor	yes
C05D10.1	attf-4				0	1	1	repressor	repressor	NA
R08E3.4	ztf-16	activator	22298710		0	2	2	repressor	bifunctional	no
T09A12.4	nhr-66	repressor	22511885		0	2	5	repressor	repressor	yes
F33D4.1	nhr-8				0	2	4	repressor	repressor	NA
F13G11.1	dmd-6				0	2	2	repressor	repressor	NA

## Sheet: Legend
Dataset EV5 – Predicted TF regulatory functions
TFs regulatory functions derived experimentally (literature and this study) are indicated in columns 3 and 4. Functions predicted based on PDIs and co-expression (column 5) or based on interactions with cofactors (columns 6-9) are shown. TF overall regulatory function based on integrating experimental data, PDIs and cofactor interactions is shown in column 10. Column 11 indicates whether all avai…
