# Supplementary material for: A gene‐centered C. elegans protein–DNA interaction network provides a framework for functional predictions
Source: Mol Syst Biol. 2016 Oct 26;12(10):884. doi: 10.15252/msb.20167131 (PMC5081483; doi:10.15252/msb.20167131)
Supplement: Supplementary file 7 — Dataset EV6 [file MSB-12-884-s007.xlsx]

## Sheet: Dataset EV6
Sequence name	Public name	GO term ID	GO term description	p-value	Fold enrichment
C02F12.10	ceh-63	GO:0040002	collagen and cuticulin-based cuticle development	0.00046	7.27273
F20D12.6	ceh-19	GO:0006974	response to DNA damage stimulus	0.00061	6.77895
ZK993.1	ceh-45	GO:0040035	hermaphrodite genitalia development	0.00028	2.84596
ZK993.1	ceh-45	GO:0048806	genitalia development	0.0003	2.82456
ZK993.1	ceh-45	GO:0048608	reproductive structure development	0.00057	2.54747
ZK993.1	ceh-45	GO:0007548	sex differentiation	0.00061	2.53145
ZK993.1	ceh-45	GO:0003006	developmental process involved in reproduction	0.00086	2.35897
ZK265.4	ceh-8	GO:0006412	translation	0.00016	4.89037
ZK265.4	ceh-8	GO:0008219	cell death	0.00034	3.32817
ZK265.4	ceh-8	GO:0051276	chromosome organization	0.00044	4.87615
ZK265.4	ceh-8	GO:0006915	apoptotic process	0.00049	3.44293
ZK265.4	ceh-8	GO:0012501	programmed cell death	0.00084	3.22081
F33H1.1	daf-19	GO:0000902	cell morphogenesis	0.0006	9.86973
C18G1.2	elt-7	GO:1901566	organonitrogen compound biosynthetic process	0.00093	8.80684
F58E10.5	end-3	GO:0006520	cellular amino acid metabolic process	9.5e-05	15.6121
F58E10.5	end-3	GO:0019752	carboxylic acid metabolic process	0.00027	12.0093
F58E10.5	end-3	GO:0043436	oxoacid metabolic process	0.00033	11.4235
F58E10.5	end-3	GO:1901564	organonitrogen compound metabolic process	0.00065	6.72936
F40F9.7	drap-1	GO:0010033	response to organic substance	0.00097	4.90511
C17C3.10	hlh-27	GO:0010876	lipid localization	0.00051	4.74526
F18A1.2	lin-26	GO:0019915	lipid storage	0.00032	3.62919
F18A1.2	lin-26	GO:0010876	lipid localization	0.00045	3.47638
T01C1.2	mbr-1	GO:0040002	collagen and cuticulin-based cuticle development	0.00072	9.33333
B0280.8	nhr-10	GO:0035335	peptidyl-tyrosine dephosphorylation	0.00029	21.2893
B0280.8	nhr-10	GO:0006470	protein dephosphorylation	0.0005	18.014
T06C12.6	nhr-102	GO:0055114	oxidation-reduction process	0.00063	3.64299
T12C9.6	nhr-16	GO:0010033	response to organic substance	0.00074	3.52555
T12C9.6	nhr-16	GO:0070887	cellular response to chemical stimulus	0.00078	3.5
T12C9.6	nhr-16	GO:0042221	response to chemical stimulus	0.00083	3.17554
C02B4.2	nhr-17	GO:0007166	cell surface receptor signaling pathway	0.00013	7.24953
Y46H3D.6	nhr-237	GO:0043401	steroid hormone mediated signaling pathway	6.3e-05	10.094
Y46H3D.6	nhr-237	GO:0071407	cellular response to organic cyclic compound	6.6e-05	10.0078
Y46H3D.6	nhr-237	GO:0009725	response to hormone stimulus	7.4e-05	9.75758
Y46H3D.6	nhr-237	GO:0009719	response to endogenous stimulus	9.1e-05	9.36727
Y46H3D.6	nhr-237	GO:0010033	response to organic substance	0.00014	8.54678
Y46H3D.6	nhr-237	GO:0070887	cellular response to chemical stimulus	0.00015	8.48485
Y46H3D.6	nhr-237	GO:0042221	response to chemical stimulus	0.00038	6.92846
ZK455.6	nhr-33	GO:0009725	response to hormone stimulus	0.0003	3.63842
ZK455.6	nhr-33	GO:0009719	response to endogenous stimulus	0.00042	3.49288
ZK455.6	nhr-33	GO:0010033	response to organic substance	0.00087	3.18694
ZK455.6	nhr-33	GO:0070887	cellular response to chemical stimulus	0.00092	3.16384
T09A12.4	nhr-66	GO:0040002	collagen and cuticulin-based cuticle development	0.00043	7.36842
C47C12.3	ref-2	GO:0050793	regulation of developmental process	0.00021	8.47368
C47C12.3	ref-2	GO:0048519	negative regulation of biological process	0.00022	6.306
C47C12.3	ref-2	GO:0051239	regulation of multicellular organismal process	0.00025	6.16268
C47C12.3	ref-2	GO:0032879	regulation of localization	0.00071	16.2695
C47C12.3	ref-2	GO:0051128	regulation of cellular component organization	0.00089	15.0643
C47C12.3	ref-2	GO:0048523	negative regulation of cellular process	0.0009	8.74703
M04G12.4	somi-1	GO:0048523	negative regulation of cellular process	0.0003	5.19355
M04G12.4	somi-1	GO:0048519	negative regulation of biological process	0.00035	3.56589
M04G12.4	somi-1	GO:0010646	regulation of cell communication	0.00052	7.1875
M04G12.4	somi-1	GO:0009605	response to external stimulus	0.0007	6.76471
M04G12.4	somi-1	GO:0008340	determination of adult lifespan	0.00099	3.12925
Y40B1A.4	sptf-3	GO:0007588	excretion	0.0006	51.52
Y113G7A.6	ttx-1	GO:0003006	developmental process involved in reproduction	0.00075	2.99408
Y113G7A.6	ttx-1	GO:0048608	reproductive structure development	0.00095	3.13535
F26C11.2	unc-4	GO:0006412	translation	1.4e-06	4.74603
F26C11.2	unc-4	GO:0044267	cellular protein metabolic process	8.2e-06	2.52668
Y82E9BR.17	Y82E9BR.17	GO:0019953	sexual reproduction	0.00047	4.20571
Y44E3B.1	zip-4	GO:0009205	purine ribonucleoside triphosphate metabolic process	6.8e-05	10.9338
Y44E3B.1	zip-4	GO:0009150	purine ribonucleotide metabolic process	0.00016	9.23297
Y44E3B.1	zip-4	GO:0046128	purine ribonucleoside metabolic process	0.00016	9.23297
Y44E3B.1	zip-4	GO:0009119	ribonucleoside metabolic process	0.00017	9.03226
Y44E3B.1	zip-4	GO:1901657	glycosyl compound metabolic process	0.00019	8.84008
Y44E3B.1	zip-4	GO:0072521	purine-containing compound metabolic process	0.00021	8.65591
Y44E3B.1	zip-4	GO:0009117	nucleotide metabolic process	0.00024	8.47926
Y44E3B.1	zip-4	GO:0055086	nucleobase-containing small molecule metabolic process	0.00041	7.55425
Y44E3B.1	zip-4	GO:0009207	purine ribonucleoside triphosphate catabolic process	0.00049	10.3871
Y44E3B.1	zip-4	GO:0019637	organophosphate metabolic process	0.00057	7.0421
Y44E3B.1	zip-4	GO:0009154	purine ribonucleotide catabolic process	0.00062	9.77609
Y44E3B.1	zip-4	GO:0009166	nucleotide catabolic process	0.00069	9.49677
Y44E3B.1	zip-4	GO:1901658	glycosyl compound catabolic process	0.00069	9.49677
Y44E3B.1	zip-4	GO:0046434	organophosphate catabolic process	0.00077	9.23297
Y44E3B.1	zip-4	GO:1901135	carbohydrate derivative metabolic process	0.00083	6.49194
Y44E3B.1	zip-4	GO:1901136	carbohydrate derivative catabolic process	0.00086	8.98344
T27B1.2	pat-9	GO:0018991	oviposition	0.00054	3.72015
T27B1.2	pat-9	GO:0022613	ribonucleoprotein complex biogenesis	0.00056	9.68421
T27B1.2	pat-9	GO:0033057	multicellular organismal reproductive behavior	0.00077	3.54712
T27B1.2	pat-9	GO:0044706	multi-multicellular organism process	0.00084	3.50635
T27B1.2	pat-9	GO:0048609	multicellular organismal reproductive process	0.00099	2.62281
ZK287.6	ztf-9	GO:0032879	regulation of localization	2.2e-06	37.4691
ZK287.6	ztf-9	GO:0008544	epidermis development	0.00073	46.8364
ZK287.6	ztf-9	GO:0030334	regulation of cell migration	0.00089	42.5785
ZK287.6	ztf-9	GO:0008104	protein localization	0.0009	14.6364

## Sheet: Legend
Dataset EV6 – TF-GO associations
List of TF-GO associations. Benjamini-corrected p-value and fold-enrichment for the associations are indicated.
