# Supplementary material for: A gene‐centered C. elegans protein–DNA interaction network provides a framework for functional predictions
Source: Mol Syst Biol. 2016 Oct 26;12(10):884. doi: 10.15252/msb.20167131 (PMC5081483; doi:10.15252/msb.20167131)
Supplement: Supplementary file 8 — Dataset EV7 [file MSB-12-884-s008.xlsx]

## Sheet: Dataset EV7
Xenobiotic	Supplier (Cat #)	Concentration used in RNAi screen (mM)	Stock solution
Chloroquine diphosphate	Sigma-Aldrich (C6628)	1.6	41.2 mg/ml (80mM) in water
Dazomet	Sigma-Aldrich (45419)	0.5	160 mg/ml (1M) in DMSO
imidacloprid	Sigma-Aldrich (37894)	0.067	51.2 mg/ml (200 mM) in DMSO
Sodium (meta)arsenite	Sigma-Aldrich (S7400)	0.8	82 mg/ml (400 mM) in water
1-Hydroxyphenazine	Tokyo Chemical Industry (H0289)	0.033	0.975 mg/ml (5mM) in water
5-Hydroxy-1,4-naphthoquinone (juglone)	Sigma-Aldrich (H47003)	0.05	1.74 mg/ml (10 mM) in ethanol
acrylamide	Sigma-Aldrich (A9099)	2.67	56.8 mg/ml (800 mM) in water
Ethanol (200 Proof)	Decon Labs	340
fluoranthene	Sigma-Aldrich (45504)	0.0067	20 mg/ml (100 mM) in DMSO
atrazine	Sigma-Aldrich (45330)	0.167	108 mg/ml (500 mM) in DMSO
cadmium chloride	Sigma-Aldrich (202908)	0.02	73.2 mg/ml (400 mM) in water
albendazole	Sigma-Aldrich (A4673)	0.00067	5.3 mg/ml (20 mM) in DMSO
thiabendazole	Sigma-Aldrich (T5535)	0.054	54 mg/ml (270 mM) in DMSO
Chlorpyrifos	Sigma-Aldrich (45395)	0.002	7 mg/ml (20 mM) in DMSO
aldicarb	Sigma-Aldrich (33386)	0.04	3.8 mg/ml (20 mM) in water
colchicine	Sigma-Aldrich (C9754)	1.2	24 mg/ml (60 mM) in water

## Sheet: Legend
Dataset EV7 – List of xenobiotics used
List xenobiotics used, suppliers and concentrations used in RNAi experiments.
