# Supplementary material for: A gene‐centered C. elegans protein–DNA interaction network provides a framework for functional predictions
Source: Mol Syst Biol. 2016 Oct 26;12(10):884. doi: 10.15252/msb.20167131 (PMC5081483; doi:10.15252/msb.20167131)
Supplement: Supplementary file 9 — Dataset EV8 [file MSB-12-884-s009.xlsx]

## Sheet: Dataset EV8
Bait strain name	Sequence name	Public name	repeat?	Isoform	Length (nt)	Sequence	Screened in Reece-Hoyes et al 2013?
1067_F10	AC3.5	AC3.5		AC3.5	2000	TTTCGAGCAAGTCACTGTTGAATTGGATGCTCGACAAACGATATTCCGCTTGTCCCGATCAGAAAAAAGTGGTGGGCGACCAGAAGACTTTTTGGGGCCATAAGCCGCAGGATTGGAAGCATATCGAGAAATCATATCTCTCGAACGATTCAAATTACGAGAAATCTGACGATGCGATGTGGAGCACTGTACTTATTCACACTTGATTTCATCTGAAATTCATATCAAATGTTTTTAAAGCGAAGAAATACCTTCAAATCAAAGGACAAAAAGAACAATTAATCATTGTTTGATATTCGAGTGCCACGTCATAATATTAGCCTCTGGAACAAGGGCATTTCTGATTCTTCACTTGTATCCCAAAACAGAATCATAAACAGTTCTTCCCTTCCGTTGCAA…	no
1012_B01	AC3.7	ugt-1		AC3.7	493	ATTTTTGTTTTCAGTTTCAGACAGGTGTCTATATTTTATACTTTTCAACACAATAGATATTAATTATTTTAGAGAGAAAAAAACAGGAAACAGCTACATAGTGTGAAGTGAAAATAGAAATATGAAAAATGAAATAACAATGACTTTGACGAATTTATCCCTCTTACCCTAAATTTTCAATAAAATCAAAATACAACAAAAGCTCCAAACTCTAAAATTACTAAATTGTATTTTTGTACCAAAACTAGCTTCCCGACATTGATAAGTAACGCACTGGCACAAACTCTAATTTTTTAGTGAACACAAAAACAGTAATCTGCAAAACTTTCTTTCTCGTATTCTCTGTTTCTCTACATACCGTACTTAATATTTCACTATCTTATCTCTCTGTGTCTCTTG…	no
1007_C04	AC7.1	tkr-3		AC7.1	2000	TCGCATAATTCACCAGCAACTGGCGTCTCTCCAGCGTGCCACAAATACATACAACAAACATCAAAATTGGTACAGATGTGATAGTAATGCTGAAGAGGGTTCGTAGTCATATGGTACTGGAAATTACTGACATTATCACTAATGTACAAATAATAAGAACTACCTGAAACAGTGAAATATTTTACCGAGTTCCAGTTTTTTTCAAGATAAACAGAATTTGCAAGCCTAGTTCGTTAGCAGTGATAATTATGAATATTTGAAGTGCAACTATAACTATTTTCTAATATTCATGTCTATAATTATTGTACGATTTGAGAAACCTATCACTCAAACAAGTTTTGCTACTTGAGAAAGTTGCTTGACGTAAAGGGGAAAAATTGTAAGCCGAAAAAAATCACG…	no
1001_H09	AH6.2	sfxn-1.1		AH6.2	300	AGCTGTGAAGAGCATTTGAATATAATCCATTTTCGATTATCTTCACTAGACAAACCAACGATTGATAATTTCCTTTTGCTCGTAGATTTTAAATACTGATTCGTTCGATCAATATTCAATATGATGTTTTTTATTATGCAAGAGGTTACAGTGTCACGCTTGCAAAAAAAATTTCAACGTTTTGTTAAAATTAATTTGAGAAAGAACGTGTGAAAAATTTATAATATTTTTCAATAAAACAAATTTTTCACGATTTGGTGAAAAAACAAATCATTTCAACTTTACCTTTTTTTTTCAAAAATG	no
1043_H07	AH6.3	AH6.3		AH6.3	300	AACTGTTTGATTCACGACCAGATTATTCATTTTTGAAAAAAAAAGGTAAAGTTGAAATGATTTGTTTTTTCACCAAATCGTGAAAAATTTGTTTTATTGAAAAATATTATAAATTTTTCACACGTTCTTTCTCAAATTAATTTTAACAAAACGTTGAAATTTTTTTTGCAAGCGTGACACTGTAACCTCTTGCATAATAAAAAACATCATATTGAATATTGATCGAACGAATCAGTATTTAAAATCTACGAGCAAAAGGAAATTATCAATCGTTGGTTTGTCTAGTGAAGATAATCGAAAATG	no
1078_G03	AH6.5	mex-6		AH6.5	1500	CGAATCTCTCTTTACTTTGTTTATAGTTGTTCTAAGTAGATTTGGAAGATGAATCACATTTTTAAACAATTCACCGAGGTGCATTACATCACTTTTGCGTTTTTCAGGAGAAGTGAAAACAAAAACCAAACGCCAAAATCAAAATACATGAAATTTAATGGTATATTTTCCGATTTTACTTCTCTTTTATTTACTTATGAATTACATATCCAATTCATCAATAATAGTTGCGATGATCACAATTCCGTTTTTTGTTTCTTTTCTACTATTTACGTACTGTAAGGCAACAGATATCTCAGCTGAAACATAGATTGAATTTCATTTTCATGTGATTCGGTACTATATTATTCACGGAACACCGGACGATAGGAAGTTGCTGGTTTCAAGTTTCCCTAGTAG…	yes
1008_D05	AH9.1	AH9.1		AH9.1	2000	TGCACAACACAAAGAGCTCAACACCACGAAATTTGATTTCCAAGGTCATTCTGTGGTTCTGTTTCTCGATTTTGTTAGGATTCTGTAAACAAAAAGCGCAAGAAGCTTTTCCTTGATATTCATCAATTTCATCGATTTGAAATTTGAACTTTTTATTTGATTCTGTTGACTCAAAAGTTTTGTGATCTCTGAAATTTTCTTATCTATTCATCCAAATTTACATACATCACAAATTGAACAAGTCTCGATAATTTCTGAGTTGACTAATATTTGTCTTCTCATCAAAACAAGTTCTGACCAACAAAGTGCCAGGTACCAAAGGTCCCTATGGAGCTATAAGCCAACGTACCCGTCACTTCTCGCATTTCAATTCTATCGCTGTTATTTTGCTTTTTGGCA…	no
1057_C05	B0001.6	eri-12		B0001.6	2000	ACGCTTTCAGACATCTACTATAAAATCTTGACAAAAAATTAGGCGCAGGTTACCTGCCATGATTAATTTTATGAAACTGTCAGTTTTGGGCACGTTATGTATGTCTCACTTATGACACAAATGCAGTAGGTGGTAGGGCTTAGGGCTGAAACTTTTAAGTTTTTTTTTGGGACCAAAAAAATTAAAAAATCCGAAAAAAAAACAGAGTGCCGTGTCGAGTCTCGACTCGAGACTATTCTGAATTAAAATTCATAAAAACATGTATTTTATACAGTTTTTACAGTTGTGTATTTTAATACATTTTGCAACATCCCCATTAAAAATAAACTCGGGCAACAAACATTTTTGGTTTTTCAAAAATTTCAATTTTTGGTTTTTTGGTCCAAAATTATTTTTTGG…	no
1016_B06	B0019.1	amx-2		B0019.1	2000	TTTTTTTGATACTTTTCATTTTACTAGTTCCCATTTCAAGTGTTTTTTACTTTGGTTTATCAAAATTTAGGGAAAATATTTTAATTCTAATCAACTTTTTCTATTGTAAAGTTTGGTAGAGGCTTAGACTATAAACTACAAAATATTCTTAATCCACTTGACTTGAATTTAAGTAGATTCCTCTGACGATTTTAAACAAATTTGTCTCTTGGACTAAGTTTCTAGGTCAACTTCTAACAGTTATAAGGGTTCAAAAAGTGGTTGAGGCTTACACTACAAACTACAAAATATTTCTAACTAAGCCACTAAATTTCTACTTCACTATGTTCCTCTACCGATTTTACATAAATTTGTTTCTTGAACCGAGTTTCTAGGCCGACTTCTAACAAAGTTACAGGC…	no
1077_D07	B0019.2	B0019.2		B0019.2	1500	AAAAAATAAGAAAATAAAATTCTAGACAATATAAACTACAAACCACAAACCACAAACTACAAACTACAAACTACAAACTACAAACTACAAACAATAAACTACGACTACTACAAATATAAATCTCAGTGAGCCATGTGGCAATGTTTTTGTGATACTAAAGCTGAATATGTAAGTTTTACAACATTTTTGTTTTGGATTAAACCTACAGACTACAAACTACAAAGGCTACAAAAACTACAAACTACAAAGGCTACAAAACACAAATACTACAAACTACAATGCCTATAAATCTTGATATTCAAAAACAGTAGATGTTATGATTTCGTGATACAAAATTTAATCATATAGACATCAACTGCCCTGACAACAAACTACATAGGCTATATACTTTGTAAAGAC…	yes
1021_H02	B0024.12	gna-1		B0024.12	568	ATTCTGAAATGAATAATTGTATAGAAAAATCAATGGACACAGAAAAATAAAGTCAAAAACGGAAACAAGAAGAAAAGAGCGGAAATGAGTAATGGAAACATTTTTGGACGAGGGAGGAGCCGACGCAGAGTTTCTTTTTCTGAGGAGAGAATACGCCAAACGAGTGCAGCTGCAAGTGTGTAAGTGCGCGATGAGAAAGTAAATAGAAAAACCAATGGCAGATACTGGGCAGTTGGAGTTTTGAAAAAAAAATAAAGAAAAAAAGAAGTAAAACGTTTTCTTTTGATTTCACAGGTCGTTCAATGTAAAATGTTTCTAAAATGTTTGTCCGAGAGGAGTACATGGCCGAGAGAACGCGTGGCCGTGGCCTAGTTCTAGGAACAATTTTAAACGTTGATT…	no
1052_D05	B0024.2	col-150		B0024.2	2000	TCGCTTTTTGATACTCTGGTCGGATAAATTGTTAAAGTTTTAATAGATTACAGAAACTGCCAAAAAGATATATACCATGTAATCAAAAATCAGAATTCGTAAAGACCTTGAAAGCCATTCGACGTTCCTTCTCCTAATTTGATTATCAGAGGTAGAAGAGTCTCCAGACATCGTAAATCACATCAATCGACTTTTGAAATAGCACCTAGGTTTGTCAATTTTTCATTGTGATGGTCGAGGTCGATTCCTTGAAGTTTGCGTGGTTAGGTAGCTTTAATTACAGGTATTATATTCAAGAAATTACTTAGAAATTAGAAGTATTCGTGTAAAAGCTAAACCTATTAGTAACAGTTTGGTGAATTCATTCCATTGTTAGATTTACTGTGAATGTAATCAGGA…	no
1058_G05	B0024.8	che-12		B0024.8	938	AGAAATTATCTTGATATTCAGTTTTTGCTTACTATTATATGTATACATATTGTATCGTTTTATTTTAATTTTAAATATTTGAAGTTTTTGATAAAATGTTTAAAGACCGACAGTGTTTCAGAAAATAAAGTTACACTCATAAGTAATCATTTATTTTTTGGCTTTAAGCGTATCAGCTTGAAAACCAATAAAAACCGGAAATATTCAAAGCGGAAGTTCAGTTTTTGCGAACTCCCAAAATCTCATACTTTATCAATAAAGTCCCACAGAGCACACAGGAAATTGAATTTGGAATCCGAAACTTGTTTTTTAGTAAAAAACTCAGAAATTGGGTGAAGGTATTAGATTAAAAATTGCAAGCAATCACCTGTTAAATTTTAAATAACAATTAGTTTTAGG…	no
1054_H07	B0034.4	B0034.4		B0034.4	2000	GAGCCTGTAAAATTGAATAATACGAGTGAATTATAGTGAGGTCAATAGTTAATTTCAATAGTAAATTTTTGTATTATTGATCTAACTCTTTAGTTTAAAGCTGAAAAACCATAATTTTACTTATAGGGTGATAAAATGGATGAATACCGTATTGAAAAATATTTAAAAAAAACTGAAATTTTTCCTTTACAGATAGAGTCAAAAAGTGGAAATTGATTTCTATTACTTTTGACCACACATGATTTTGGAAGCCGATCAAAGAAAATTTGCAAATAATTTCGATTTTAATTTTTTGCGATCCTAATTCGAACGTTGTAAGTTTCTGAATATGCAGCATTTCTCAAAAAAAAATGCAGCATTTCTCAAAAATTTGGTGATTTTCCTTGTGCTTCAGAAGCT…	no
1018_F07	B0035.11	leo-1		B0035.11	396	AGGGCCGTTTTTCACCAGAAACTTTCATTGTTCATATCAAGATTCATTTAGTTATTTAATTTCTATTACGTTCCCCAGTGTCTCCTTTCCAATTAAAATTCCGGTAGATGCTATTTTTGATGTTCTCGCTATAATTATATTTGTTCTTCACTACGAATTGCAAGATTTAGTTTCATAACTGTTCATAATCCTTGTTTTCTTTTTGTTTGCTAATAATTTGTAATAGAGATCCCCCAATATTCATTTTCAACTTATTGCCTATGGATAAGAAAATCTGAATTTTCAACAACTACTTTTATTATTCAATTTTTATCGGTATATTCGACCCCAAATTATTACTTTGTTTTGCTACTTTCGCTATTCAAAGAACTTAGGTATGCAATATTTTCAATTCAGATG	no
1007_A05	B0035.13	B0035.13		B0035.13	2000	CGACTACCATGTTAAGACAGATAAAAAAAATCCTGATTAAAATATAAACGTTGTACTAGTTAAATTAATACACAGGAACGAAGTTTTACTATATCATTTGGTCATTTTAGCACTGTATATCCCATTGTTTTTGACAATTTCCTTACAGGCGTTAGTCAAGCAATTTTCTATTTCTGGTTCGCCAGAATATATAAAATAAAACCCCTTATGTGAAAAATTGAAACATTTTTATTATATTGGGATTTTTCAAAATCTACCTTAATGTTAAAAACTGAGCAATGCACTGGCTCAATGGTTTCTCCAATAACATTAAAATTTAGCGCTATTTGTGCTCTCTTTCCTAGTAGCCATAATTCTCAAGTAAATTTTAATAACTTTCCTAAAAGCTACAGTAAACCA…	no
1057_F09	B0035.14	dnj-1		B0035.14	796	ATCTGAAAATTGTAATGACAGCAGAGAGTTTCGTCCAGAAGTGAATAGGGAAATTAATAAAAAGGATCGCAAAAATTCGGGGTACGGTACTTCTTTAAAGGTACAGCACCCGAATTTATTTTTGGGTTTCGCAACGAGTTTCGTCATGCAACTTTTATCGATTTTTTTCGCAGAATTAGCGACACGTTTTCTTATTTCTAATCCAGAAATTTCTTATTTAATTTAACCAAAATTTTGCATCATGGAGGAAATATGTGTTTTTAATATAATGCTTCAAATTCTTTACTCAAAGTTCTTTGCGAAAAAATGATTATTAGTTTTAATCCGTTTCACTGACTGAAATTTATGAACCCAAAGTGTTTAACACCCGAAATTTATTAAATTTGAAATAAATATATT…	no
1018_G05	B0035.16	mttu-1		B0035.16	300	CGACTGAATAAACGTTTGGGTCAATTAGGAGAAATTGAGAAAACTGCACAAGAAGCTATGAAGAAGGCTGTAGAAGAGAAAAAGGAAAAATAGTCATCATAATTTGTATGAGTTATTGGTTTCTAGGTAGATTTAGTTGTTTTTATGTGTACCCACGGGTCGATTTTAAGTTGTTTTGCTTATGAAGTTACAAGTTTTAAAGTTTATATTCTATGAACATTTTTGATATGTTTTATTCTTCATATTTCTCTTTTACAAAACATTTTTGGAATTTACTGGAGGAATGCAATTTAGATGAAAATG	no
1032_D07	B0035.4	pfd-4		B0035.4	300	CGCCTGAAGCTTACATTTTTCAAAGAGAGTTGGAATTTCTGAAATTTTAGCTGCTGCCATTTTTTATCAGCCTTAAATTTGAACTGATAGTGACTTAAAAACAAAACAAATTAGGATAAAACAACGCGTGGAAGAAATTGTTCACGAGGACTACACGCAACATGGACTAGAATTTCGTGCGGCCGTGGCTGAGTTTTCTTATTTTTATGTTTCTCTCTCCAGAATTTTCTGTTTAATATCTTTTAATGTTGTTTCTTCGTTGTTTCTTTAATTAAATCTTTGAATTAAAAATAATTTAGAATG	no
1002_G08	B0041.4	rpl-4		B0041.4	468	ATCTATCCCAAACACTTATGTATTGAAACAAGTAAAAACACAATTAAACTATTTGAAAACGTTTTTAAGCAAGAAAATGGAAGGATCGGGTTTGAAATCAGCGGATACCGCGCCCTCGTAAATTGACACAAGTTGCCTGCCGACATTTCGTCTCATCGCGGCGAGACCCCGACGTTGGATACTCAGCCAATACCCTAATTTTTGCCTCCCTTTAAACACGATTTCCCTGTTTTCTGAAATTTTTTAGGAACTTTTTTCGTTTTTTCAATATAAAAAAGATTTTCGGTGATATTTTCACATTTGGAATGTATTAAAATAAGGTTTTGAATATCCTAAGCCTGTTTCGGTCGAAAAATCTGAATATTGCCTAAAATATCATCATTTTTTCTTTACTCTTCT…	no
1017_B01	B0041.5	B0041.5		B0041.5	1485	AATTTCTGAAATAAATAGTTTTTGAATAAAACCATAAAACCAATTTTTCAAGCCTTTTAGCAATAGAGCGTGTTTCCAAAAAAAGTCTAGATTTAATCGGATTAATTGTTTCGAAACTGTCGACGACAAACGCCCGGAAAAAATAACTATATGTGTTGTTGTAACAGCAGATTCTGATCATCAACATTTACAAAAACCCTGTTTATTCCAATTCCACTGTCCTCTTTCCGCCGCCACACTACACTTCCCCTTTTCACTTCTTTTGCCGTCTTTTGCCCCACTATATTCCTCGGCTTTCTCCCCACTCATTATCTGTGTCTCTCGTGACTAGAGTGCTATTTCATACGCACCTTCCACACACACACACACACACAAGGAGCCAAATTTGCACAAGCTTTT…	no
1037_D12	B0041.6	ptps-1		B0041.6	2000	ATATACATTAAGCCAAGCGATACGAAGAAATGACGCTCTAATGATAAGTTGGAAAGTGCATAATTTAGATTATAAAACCTCGGAAATTCTACGAAAATCTTAGGTGGAGTAGTATCTGCGGAGTTTTTGTCCGAAATTACCGAATATGCGTGCTTAGATTTTTTTTGTTGCAATTTTGCAACAAAAAACGATCGTGTATTAATTGGTTGTTCTTTGTTATATCACTAATTTGAAACACCTTTCGCCACATTTTTAGATATCTAAACTTAATAACCCGGCAAAATTTCGCCGAAATTCTAAAATTGGCGGAAAAATCAATAATTTAATACTTTACAGAAAACAAATCTGAAAATGTGACGCATAATGCTTCAAATTGCGAAACAATGAAAAACTGTATGC…	no
1054_C11	B0047.3	bath-24		B0047.3	469	AATGAATTACTTCTTTTTCCTGATGTTCTGTTATTTTCGTTGTTTTTTTTTGTTTTTCACGTTTACTTTTTTGAATAAATTAATGATTTCTTGATATTCGAAATTATTCTAGCCGATACAACAGATAAAATTAATATATATATTGGATTTTATTCGAAGAAAATCGAGTTTCCGGTCGAAATTGATTAAAATTCCATAAAAATTCGGAAGAATATCTTGCAAACTACGGTAAGCAATGGAAGTACGCAATGCACACAAGGCATTTTATTTGACGAGCAATCAGTTTTTTGAACTTTGTTTTTTAGTTTTTCTCAGTTTTTCTGCAATTTTGTCGTTTATTTTTTATTAAATTATTCTCAAAATAGACGCAAATATCATTTGAAACTTCTCTATGCAATT…	no
1021_G02	B0207.4	air-2		B0207.4	541	ATAGTCCAATGAGTACTGAAATTTTCTAGTTGAATCTTAATTTTCTACGGATTGTTTTGATAGGAAAACATTTAAGAAGAACAAAAATATATAAATACAATTTAATTTAATTTAAAACAAACAAAAAAGCAGGATAAACGGGCCTGGCACAGGGCCAAGTACGCATTTACACCGTACATGACGACATATTGCGGACCATTGCATTTTGCCGCGTTAATTTTTTATTTAAACGGCTTGCATTTCTCCTTACTATCCAGCTGACAATTTTTAGTTTCTTTAGAATTATTTGCAATCAAAACTCGTTTTTTGTAAACATATTTACTCAGGTAATGTGTTGATTTCTCACTTTTTTTTGAAATCAAAGCAGAATTAGTCCTATTTTTATTCTACATAAATATC…	no
1013_H01	B0213.12	cyp-34A7		B0213.12	1053	AATCTGAATAAATCTTTTATTTTGTGCATGTGATAAATTATATTGTTAAAAATATATGAAGGTTTTCGGTCGAAATTGAAAATAGGAAAAATAAAAATACTTATTTTTTCAATTATCAGGCAACCGTAATTCAATAAACTGGGGTTTTGTCGATCAACATCAACCAAATCACATGTGATTTCTGATCAAGTTTAAAAAATAAAACAGATATTTTTTGAAGAAATTATACATAGAATTGAATGTGAAAAAATCTGATTAGATGGAGTCAATATGTTCGGCCGAGAATAGTCAAAATTGCATTAGTAAAACATTCAAAATAAATTTGAAATACCGTGTTTAGAAAACATAATGTGCAAACTAAAAGAGTAATTAAAGAAGGGTAGTTGGATGTGGGGAATT…	no
1009_G03	B0213.15	cyp-34A9		B0213.15	300	TTTGAAAGTTTGAATCTTTAATAATTAAATGAATAATTAATTGGGAGAAACATGTACATAAATAAAATTTCCATTAAACAATGTTCATTTGTTTAAGCTGGCACAGACCACAAAAGCTGAAACCACAAAGTTTTTTAAACCTTGTTCTTTTCTTAAATTTTGTAGTTTCTTATCTTATCACTCGTGTTTCTTGTCCTCCAAATAATTGTGAAAATTGTAGTTAATGTGTCAAAAAAGTCACATATAAGAAGACGAACAACTTGATTTTTTGTTGACTTCATTTGAAAAAAAATAGAAAACATG	no
1051_F01	B0218.1	faah-1		B0218.1	2000	TAATTTAACTTTTTGTGAACTTACATACATATGTTCTAGTTCCCAAAAACTTCAGTGCTTTGGTTGCTAAAAGTGCCCAAATTCACAAAGTGTTATTACAGTATTGGGGAAAAAATATCACGTGTACATTATGCGTTTTCAAATAACAGGAAATAAGATAAATTATACTTTGAAATGGTATTTAAAGGAAGAGTAGCGCCAGTGGGGAAATTATTAAAAACTACTCCAATGGCGCCAAAATTACCCAACACCAAAAAGTAAAACTTTTCGAAAAAATTCAAAATCGTTTTATTTACTGTCAAATAGTTACAATTACTCAGTGGAAGTCGGGCAAAAAATTTTTTTTTCTACGATTTTTATTCTTTAATTTTGTATTGATCATTCGTATTTAAACATTCT…	no
1060_E01	B0222.2	pitr-2		B0222.2	1364	AGATTTTCACGCTTTAATTTTTCTTTTAACTTTTTGATCTCTTTAAAATTTTGATAGCTCATAATATTCATCATAACTGGATAATATGCATATTACATTTTCTGTTACGTGTCAGAAATAAACTTCACTCATAACTTATTGTTTTTTTTTTCTAGCAGCCTCGCCAATCAAAAATTCACATTAAAAAAAATTAACATGCTGAAACAACACTTGAAGAAAGTTTAGATGCACAGAATCACTATTTTCAAACGATGACGTGAATATTATTTTCGAACAGACAAATAATATTGACTGAATAAAAATTAAACAACTTTTCAAATTGGCATTCAAATACATAAAACAATAACAAGCACGTGGTGTTCACACAGTCGACCTGATTAGCAATAGAACCACCCCTTT…	no
1045_F01	B0228.6	B0228.6		B0228.6	937	ATTTTGTGATTCTCAATAGATGGAGTGACAACAGCCGCATTGGTCACCCAGAAGAGAACAAGAAAATATAGAAGAATTGTAAACATATTTATGAAAAATCATAGCATTAGATTCTCCTTTTATTCAATAAAATTGACCTTGGTAACCTCGACTTTGGAATTGATTCTTTGTACAAATCGGATTATCGGACAATAGGCGGACCTTTCTGCTCTCTCTCTCACACATTTCAAGAATCGTGCGTTCTTGAAATAATAAAATCCTGGGGAATGTATGTTGTATGTGTTCATATGTTTCTGGTAGAGAAAATGTATGTAAAATCAAAAACATGAAGTTCAAAAGATTATACTTTGTCACGAGGTTGATTTATAATAGTTTCATATTTTAGTGAGAGCTTTAGTA…	no
1028_F06	B0228.7	B0228.7		B0228.7	2000	TTGAAGTTACTTATGAAAGTGAACCTGGGAAGTTCTATCGTGATAGATATCAATTTTCAATGAATAAGGTATAACCTGATGATCACTGTTTTCTCATTCAATTTTACTTTCAGTACACGAATGTAAAGGTTGAGTATTTTGAGAATTTCTTGGATTGGAGAATTTATCAAATTCAACAGAACTGCACAGAATCCAGAACAAAGTAAGGTTTTAAAGATTTAATTTGAAGCAATTTTCCGACGATTTCTGTAATATTATAAATATATTTAAAGAATGTCCAAGAGTGATGCATCAGTTGTTAAAATGGCTCTAGCTTCTCGTCGATGGGATCAAATGCTCAATAAAGGACTCAGCTGGGATACACTTCAAGCATTCAAAGAAATGTTTGATAAAAGCAAA…	no
1042_H06	B0228.8	B0228.8		B0228.8	816	AAATGCAAGAAATTCAGATAAAATCCGTGAATACATGAATAAAGTGGTTGCAAGGTATGCAAAATGTGTAGTCTCTGAAGTTAGAATTCGTAACCTCGTGCATGCTGATTTCTCAACAACGTTTCTTCTCAGTCGAGCAAATGAAATTCAGGAGCAAGAGGAGTTGGATGTGGGATTTGTTGGATACAAGAATAAAAATGGACATTGGAAAATTAATCGAATGTATTTTGAATGTGAAGAGAGCAAAAAGAGAAAGTTTATGGATAATCTTTTAAATGTTCGTCTTAAATGTTGACATAATTTTTTTTATTAATAAATGTTGGAATATATTCAGAGATTCCAAAAATTAATGAAGTAAAAAGAAGGCAGATTAAAAATTGGTTATCAAGTACTAAACAT…	no
1052_C02	B0238.11	B0238.11		B0238.11	766	AAACGAAATGCTTTTTAAAAACATTTTAATCTTGATTCAGCGTACCGCTGAATGATGTTCTGTAAAAATGAGTTTTGCACAATAAAGCTTCTATTCATTCAAAAAATAATCTCGACTTAAAAAACAACTCGTGTTTTTTTGAAATATCGTAATTTTGCTATTAATTTAGAACAAAATATTAGAACAATTTTTAACTGAAAAATAAACAGAAAACGACAGAGTTTGATAAAAACGACGTAATTATTAATAATTACGTCGTTTAATAATACATATGATTGATCAAAATGCTAGAAAACACAAGAAAGCAGCCGAAAATGTTCAAAAAAATTTACGATAACCATTTTTGCGCATCGAGACCGATCTAAATAAATTCTTGCTTCTTTAAAACGGATTACAATA…	no
1009_F07	B0238.7	B0238.7		B0238.7	817	AAGCCCACTTCTATTGCGCCAAGATGTCTAAATATCATAGTAAAACTTTTTTTAAGTTTGAAAAACATTTTTTGGCGGTCAAAAATGGCAATTACTGAGTTTTGGCCATTTTTGACTGTCGCATGTTCGAATGTCTACAATATTTTAAAACAAATTTGAAACATAAGTAGATTATAAAATTCGAAGGAATTTTTTTTCGATCTGACTATAAGACTTCCAAAAAAGTGGTAAAACGGAGTCACCACTTTTTGAAATAAAATAAAAAATTGCAAAAATTTTTTTGAAAAGTCTTACTATGATATTTGGTCATTTTGCAGCCATATATGTTGTAGGTGTGATTTTTAATTTTTTTAAAACTACCTGGCGCCACTCCACCCTTTAAATTGAAATAGCTTAATA…	no
1009_D09	B0240.1	rhr-2		B0240.1	1158	AAGAAAATTCATACAACGTTTCCCATGTTATCATTTTTATTTTGTGTTAGTTTCTTTGAGTTTCTAATTCTGCTTTCCTTGTTTTCTACAGTGTCCCACAATCCCAGTTTTCTTTCCCATCATCACAGTTATCATTTTTGTGAATGTTTTTTTGTACCGATAAACTCTACATGGTAAATAAAATTTGAATCCATGCGCATTTCAATAACGTTTTTTTTTGTCATAACACAGATTTTAATAGACTAAGATTGATAGGCATAAAGATTATCAGGCAGTCGTAAAGAATGATGAGAAGTAGGCGGTGAGATGACACACGACGGACAAAACAGTACAACCATATCGATTACCTGATTGTAGCAATAAGAAAATGATGAGAGAAAGAACGAAAAGAGAAGAAGG…	no
1029_F06	B0244.9	B0244.9		B0244.9	510	ATTTGTCAAGGGAAATGAGGGAAAACGGAAAATATGCGAGAATAATCGGAAAGTTAAGGGGGACAGGTGATAAGGGAACTGATAAAAATTGTAGGCAGTTGTGAATATATGACCGGGAATTTATGATTCAAAAGAATAACTGTAGTCTTATTCAGTGGAGAGAATTGTGTAGACATGAGAAAAGATTTGAAGTTGCACGACGAGAAATGTAGAGACGTTGGGAAGTTGTGGATTGAGTAGCTACAGTACTCAGCGTTCATTTGAAAATGTATCAAATTAAACAAGTCTATTGTTTTTTATCAAATAAATAGTGATATTACATAATGTAGGCAGACAAAGTAGGCAGAAACAAAAAATAAACAAAAGTCTACAGTAATCTTTTTTTTTTGCCTTTTTGAT…	no
1075_F03	B0250.4	B0250.4		B0250.4	1500	AGTTTTGACATTTTTGGGGTTTCCGGTTATACATGTTTTTCTTTTACATTCTGATGCGGAAAACTGTTTAAAACTGTGATAAATTTAAAAAAATTGTGAAATTTCTAATAGTAAGCTTTTCTCAGCAGACGGAACGTTTTTCTCAGTTGTCTGGAAGTTCTTGAGCATCATGAATAATATATAACTAAGTTTTCAGCGGTTACAAATTGAAGAAAAAAACTTAAGTTTTCTTGAAATATATCTAAATTCCTTTAACGCAAAACCTTCTCGCCGTTGATGTTAAACTTTTTCAGCTCCCTTTCGATAGTTTGGTGAACGTTTCTTACATTTTAAAGTATCTGGAAATTATAACAAGTTTTTATCTTTTGAAGGAATTCTAAAAATTTAAGAGTATTCTAG…	yes
1055_F04	B0252.4	cyn-10		B0252.4a	2000	GATTGTAAGGTTATATTGGGGTTATATGTAAGGTTAAGGTTAAGGTTAAGGTGTAAGGTAATATGGCGGTGGGAATTTCAATGGGTGGTTTTCTTGCAATAATAATTTTTGATTTCTTTGTTACAGAAAAAAGTACTTTGAAAAAATGTTCTTAGTTCAAATTTGATAGTGGAACAAAAATAATGAAGAGAGTTTGAGCTTGAAATTTGAAAGAAAGTAAGTTATCGTTCTTTCATTGATGGTTCTGATCCATAAATGCCTTCCATCCAATCTACTCATTATCTCGTAGGGAAATAACAAATAACCTATTTGCTTCGAAAATGTAATTATTTCGAAGAATTCAAAATGTAAAATTATAGTTTCAAAATTGTATGAAAAATCCTTCAACTAGTATGAATA…	no
1076_B06	B0261.1	B0261.1		B0261.1	717	AAGTATACATATAAATAGAAATATAAATATAGTTAGATAGATATACTGTTTCTATTGTAGATTGCGAAATTTCGTATAACATTTCTCTCCTTACTGACCCCCCGTTTTCCTTGTTTGCCATCAGCCAAAAAAAAACTAAAAAACTTTCCAGTCAAACATTCCAAGACTTTTATGCTCAACAAATTTATTTATCTCTACGATATTGTTTCGGTTCTTAAATTTCTCGTATACGTTTGCCATGACCCAAAATTTATTTTTTTCTGTTTTTCGTATTTTAAATATTTTTCATTATACCCTTTCTTCCTTCACTTCGTTTTTCTCTCACAGCAATAATTTTTTGTGTTTTTTTCTATTTTTCATGTCTAGGAATCTACGTTTTGTAATGTCGTAATGTATATA…	yes
1017_C04	B0261.7	B0261.7		B0261.7	2000	AACTACTCAATCTCCTAACAACTATTTACGCATTCCTACATATATTTTGACGATGAATTTAAAGTTTGAAATGAAATCAGTTTCCTGTCAAACAAGTCTTGCAATGCAAATATAAACCTCAGTCTTCTTTTTTGCACCCATAATCATTCTCCTTTCCTCCTCTTTCTCTAATTTTTATCCTTTTTCTCGTTCACACCGGGTGAACATTTGTCCTCGTGTGCTGGCCGCTGCTGCAGTCGTCCATTTTCTTTTTCTCTTTTCATCCTCTCAATCTTTTTTCCACTTCTAATTCTCTCGATCTCCCTCAGTGTCTTTGTTTTCGTCGTCCGTCGTATGTCAAGTCTTCAATCCTAAATTTTATATTCTTTTGGAAATTTTATGAGCCAAAAACATTCCTGA…	no
1009_C10	B0272.3	B0272.3		B0272.3	1204	GAACAATAATTCATCATTTCTCGTCTTACTAAATGTATTTTATTTGAAGTAAATACAAGGTTGCCTAAATACATTAAAATAAATGGAAACCCTTATTTTTGTTTTTTTTTCCACGCTTTTATTATTTTAATGTTAAAATGACACCTTCTGAACATTTTGGATTGAGTTTATTTTCAAAATAAATTCATAAATTCATAAATAAAGAAGAAGAAGAAAATATTTTAACAAAAATTGTCGAACAAAATTGAGGGGTGCTATAGAAGTTGGGCGGTCGTTTATTCAACTTTGTGGCCTCATTTCCATGATTGTTGAGATATCAGCATTGGGCATCATAGGATTTTCAACGTTTGCTGGCAAACTCCATGAACACTTTTTCGAAAATTATTCAGAAAAACCTCA…	no
1004_C10	B0272.4	B0272.4		B0272.4	1757	TAAATTGTATTGATTAGTGATACCTCAATTCCAAACTACAAATCCTTTTTTAATCAACATTTTTATTCGAACTCAAATTTTGAAAATTGAGAATTAAGATTTTTAAATTAATACAGCAAAACATGCTATTCTAGTTAATGGTTTCAAATTTCAGAAAAATTATTATTGCATAGATTCTGCTTCTCCTTGTCTTTTCCAAATAATCTATGATTATACAATCCCCAAATACAATGTGATACTTTCTCTGATGATGACACAACAAACGTTCTTTTATTTTCATCATTTCTAATCATAATGCTCATTTTTCCCAGACGTTTACTTACATTTTAAAACAGAAATACTCCTGCCAAATGTTTCTTACCTTTGCTCCATGTTCCCACTTCCTTCACTTTTAAATGC…	no
1057_F12	B0273.1	B0273.1		B0273.1	2000	AAATTGCCACCCCTCCCCACTCGTTACAAATATTTTCACTGTTTCATTCATTTATTATATTCTATTTCCATTTCCCCCTGCCTGTCCATTGTCCCAATTCATCATTTTCATTCCTCTATCGGAATGTTCGGTTCCATTGCGCCATCTTTGGTGCTCATTTCACAATGGAGCACCGAAAAAAGATTTATGGGTGGTCTTAGATGGGGAGGTTGAGATAAGAACAGAACAAGAAATTAAGTTCACTTTCTGATGAATTAATGAGAGTTTGAGGATAGATTGAGTGACGCGAATTTCAATATTTATGGCTACCCAATTTTGGCGACGTTATATGGTTTTTGGAAAAAATGTAACATTTAAAACTTTTATATTTAAATTTGAAAGATTAGTTTTCCATGTAGA…	no
1055_H04	B0280.10	pot-1		B0280.10	300	CTTCCGAGCAAAATCTAAAAGTCCAGCAAAGCTCTGAAACCTTTACATTCTAAAAAATTATGTTTAATAAATTTAGTTACCATTTTTAGGTTGAAACCGTTGCCAAATTGATGAAGAAAGCGTGTAACTGAAGAAAAATTATGAAATTTTTATCGTTGAAAACATTAAATATGCAACGAACGAGGCTCCGAAATTACGAATCGCGTGTTGTTTAGCGAGAGCGCCAACTTAAATTTAGTTTGTTTTCTCTGTGTTTTTGTTTTACCAATTCCTTTTAAATTATTTTTACAGATTTTCAGAATG	no
1040_F01	B0280.4	odd-1		B0280.4	2000	TATTTGAAAAAAAGTACAAAAACTTATGGGACAACCTGATAGTATGTTCTGAAGCGAGGGTCTAAATTGTGTGCCCGAGTTTCAAAAAGATAATAGCGGTAGAAAACTGCCACCTACAGTAATCCAAACGTGGCGTGCTCTAAATGTTTACATAGTCATTATATTCTTTAGAAATGAAACATTTTTCTGACTGAGCCAGTCGTGGAAGAATTCTTGTTTAAAAAAATAAATAAACCATGCTGCAAGTCCTGTTTTTGGCTGAAACCCTTTTTCACTTTGAACTGAGCTTCCAGCGATTAATTTTTCAAATTATCAGTTGATCAATTCTCCCTTATCATCCAGAAGTTGAGTGCTCCCGATCGGGTGTTTAGTAGCTTCCATTTTCAGCACATCAATGAA…	yes
1072_F09	B0280.8	nhr-10		B0280.8	1500	TATGCCAACTATCTCTGCGTCTCAATTTAAAATCTGTAATAATATATCTATGTCTGTCTCTCTCTCTCATCAACTCAATCTTTTCTCTGTCGTCTCTTGCCCTTCTAACTCTCTCATCACTCGAGACCAACTCTCTTCCCTCTGTCTCTGTGCTGTCCCCGTGGTTACCCTTCCACTTTTCGGTCTCTTTCACCTTTTCTATTTGTCCTTTATGTCTACCCATTTCATGTAATATTTCATTTCACATTCTGTTTCAATGATCATATTCAAAGTTCAGAGACAAAAATAGAATAGTCATGGGAATATGTGCAATGCGTTCAGATACTATGTCTTGCTACTTTCCAACAATTTGAATCTGATTGTATCCTTTTCCAAATAACAATATGTTTTTGATCTAGA…	yes
1077_B11	B0281.8	B0281.8		B0281.8	300	TTGGAATGGCGAAGAGTGAGCAATATAAGGAATATTAATTTTATTTGGGTAAATTGTTGAACACTTAATAGAAGTATACATAATTTAAATTTTTGTAATTTTTTAGAATCGTCATCTTGTCCTCAGAGTTTTTATTGGAAGGTAGCTCCAGGAAAAAAAACGTGTCAAAAAAATTAATTATGATTAGGAATTCCTCACAAATATGACAATTTTATCTAAGAATTATGCAGACAATACTTATTTATTAGTTGTTCAATGTTCATTGCTTACCATTTCTACTACTTTAAGTTAAAACTAAAAATG	no
1031_B09	B0284.1	B0284.1		B0284.1	2000	AAAAATTTATGCCCCGTAGTATTATTCAAATTTACTGTTAAATTGCATTCCCTCTATTCTTATATATGTATACTGAATAAATTATTGATATTGAGGCACATATTTATTGGAATTCAAAACGTGTTTGGCATGGAACACCTATGTATCTTTATATTTTGCTATTGAAAATTAGACATCACCGTCTTCATTAGATATTTCATTCGGTCAAGGCGTAACAGGGCCTCTCACTCGCACTATAAAAGCAGCGTTTTGAGAATATTTTCAGCACTGTTGTTGAAAGTTATTGAACTTTGGCAATAAATTTTATTTATCTCCAGGCTCAGAAATGTGATTTTCCTAACAATAAACCTAAAAATATAAACAAATTTGAGACTTTCTTCCGGGGGCGTTATCCGGGGA…	no
1007_G02	B0285.1	cdk-12		B0285.1	2000	AGAGAGGTAATTTGGAAAATAAGTAGTCTCGAAAATGTTGGAAAGGTTTTTTGAAAAGTTGAATATCCAAAACTTCCAGACAATTTGAGGAAGCGTACTAGCAGCATCAGATCGCCTATCTCAAACAGTATAACGGCCATTCGATGATGTATGTACCCTAAGAATGATTGTATCCTCTGAACAAAAAATCGCTCGGTGTACCCTATGTCGATGTACCCTTGGATCATGGGCCGTTAGAAATATTACCCAGTTTCGGAATTGTCAATATTTTCATCCAGAATAACGGTACCCGGTCTCGAAACGATCAAAACTTCGTAGCTACCGTACCCGTTAGCTACAACTTGAAACAAAAAACGAGTTTCAATATGGATCTTGATATTACCGAAATGCAAAAATTTA…	no
1056_H02	B0285.4	B0285.4		B0285.4	300	GCCATTGACCGCCGCCATTATTCCCGTAGTTCATTCCACAGATTTAATTATATGTACTTAGTACTTATCTTAAATTCTGCTGGAAACAAAAAAAAAACGGCAAAACAAATCCGATAACTTTGAAATCGGTTTGTTCACGAGGAGTACACGGCCGATGGACTAGGAACACACTGTGCGAAATGTTGGGCCATTTAGTTGTTTTTCGTTCGAACGCGTTCGATTTTTCACTAATTAAACTTTTTTCTTCGCTTGAAAGAGAAAAATAACCTTTTAAATTTTGTTCCAGGTGCCTCGAGAATTATG	no
1007_D09	B0286.3	B0286.3		B0286.3	432	AAACAAGAAGAAGATGATCTCTCGTGTGCAAATTTTCTATATCCCACTTTCGTCATCTTGTTCTCGAATTGCTCCCTTTCTCTCTCATTTTCCATCTCTTTTTCCCCTCTTTCTCTCCACATTTTCTCTCCCAATCTCCCATTTTTTTCCTTCGTTTTCCTTATTTTTCCTCTTTTCTCTACGTTTTCGTATAAACGATTATCGATATACACAAGTTGCTCTTTGAAAACCTGTGATTTTTCAAAGAAAGAGCTTCACAATGACTGGCGGCGGCGGTTTTCTCTGTATTTTCAGTGGCGCAACACCGAACTGATAAGACGGGGAAAAAGGCTGAAAACAAGATGTTTGTCGATGACAAACTCGCCTACAAGGGGGTTCTGATATCGTTCCGTGATAGCA…	no
1040_E02	B0286.5	fkh-6		B0286.5	2000	TTACTAAGTGGGAGGTGCGGTAACAGAATGGTAGGCACATTTTCACGTAGGTAGGCATATTTCTAGTTAGGCAGGTAGGTACGTAATCAAATGTGCCGTTCTGTCATACATCTGCCTGCCTACCAATTTACCTACCACACTTTTTTAGCATGCACACTGTCTGTTTTCGTATTTCAGTTTTTTCATTTTAATATTTTTTGGTAGCTTCTATTTTTGGGATTTTTTTTTAACACGTCCACGACAAATTTCAGATTTTTTCAGCTACAGTAACCCAAAGAAAAAAATAAATTTCCAGTCAAAATGTCACCTTTATTATCGCGATCCTGTGGATGCTTGTCCATTTGTTCTCTCTCCTCCAACTTTTTCACTTTTGCCTCTTCCAGTGTCTGCACCAATTCT…	yes
1065_G04	B0294.3	B0294.3		B0294.3	675	CCGGATTTAAACACTTCTGAGTTGCTCACATGCTCAGAAGAACAAGGTTCGGAAAATTAGTGATCATTTGATGTGCTGAACTCCAAAGAGTCAAAACTGAGTTGGTGATCGTACATTTTTGGTTTTTTTTTTAGTTTTCCGTTGAGGTTCTTCTCTTTTTTCTTTCATATTTCATTCCTTTCCCCTATCCTGCCCTATTTTACTTCCAGTTTTATGTTTTATCAAAAAGTTCATTGCAGAAAAAATAATATTTAGAAAGACAACAAAGAGTAGCAAGGATCTTTTATCATTGAACAGCCCGCCGAAAATGTGATTTGTCTTGTTTTAGAGTTAGCAATATATTTCGAAATAGTTTTTTTTAGAGAAGATCAAGATTTCTGAGCAAGAAAAACAAACAGA…	no
1031_G05	B0303.14	B0303.14		B0303.14	1493	ATTTTCTGAAAAGGCGTTGAAAATTGAAATTTCACAAATAGTCTTGGCAAGCAGAGGGATTTTTTAAGAAAGATGTAACAGCAGGAATATTAAAATTAATTAATTTGATATTTACGAAAACTCAGAAAAAAAAGAAGAAAAGATGACGAGCGCGCTTCAAAGAAAAATAATTCAGCTGAAAACAGTGAAAAACAAAAAAGCGAGCGAGCGGAGTGTCGTAGCGCGTGTTGTTTAGCGCGGCAAAGTTGCAAGTCTGGAAATTGCTGTAGTATCTGAAAATTCAAATAATATTACAATGTCATTTAGAAGAAAAATGTTTGGATTATAACACGTTAGACTATTCCCTTCGTTCTCTTTTATTTTAAAATGAAATATACCCTCTTAAAAATCAAATTATTG…	no
1046_B05	B0303.3	B0303.3		B0303.3	1799	ATTTTTGTCTAGTTGTGTTGTCTGGAATAATGAAGAATAAAGTGAAGAATAATATGAAATCAGATGATGCTTGAGAGACTGAGAGAAATAAAGAGAAGCGTGTTGGTTAAAATGTTCCTTGGCGCAGAGAATCGATACGTGAAAGCGCACTAATCGACGGGCAATTGCACGCTTTTTTAGGAAAACAACCTTTTTGTTAAATTTTATAAAAAGAATTTAAAATTTGTTTTTTCAGAAATTATTTTTGTGAAAAAAAACTATTTAGCCTGTAAGAAAGTAGTATTTATAAAGAGGCGAAATGAGAGAGTAGATTAGAAAAAGAATTCGAAAGAAGATAAGAATCGAAAAAGGTGTTGAGTGAAGTGAAAAAAGAAAGGAAAAATGAATTAATTGTATTTG…	no
1031_D06	B0303.4	B0303.4		B0303.4	1799	ATCTTCTGAAAAGAAATCAGATTTAATTTTGGAGGTGGTTTATTTTTGAGAATAAATCTCCAAAGAACAAAAAATGCGTTCAAGAAAATAATTTAACGTACGAAAGAGAACAAAAAACAAATATGGAATCAAATTTGGTTCGCTACGTGTACTCTTATCATTTCATCATTGNCTACGGACAGAAGGGGACAAAGTATTTTCCCTCTCCTTTGAAAGAACACAGCAGAATAATTTTACACCCTTTCTTGATTTTTGAGAATATTAAACCAGACTTACTCTATTTGAAACGACAGCAGAACAAAAGCAACGGATCAAAAAATGAAATGAATTTAAATAATTTCTACATTGAAAAACCAAGAATTTAGAGAAACATTTAAAAAAAAGAAACGTGGCCGATCA…	no
1046_G05	B0303.5	B0303.5		B0303.5	2000	CAGAAATATTAATTTTTGCTTTAAAATTGAGTTTCGATTAAAAAGCTAACAAATAAATAGTTGTTTTTATTCAGCAATAGATTTTTCAATTTTCAGATTCTTGTACACTTCAAATCGAAACCATTATGATTCTAGCCACAACAAAATTGCACACAAAATGGGTATCAAAACACTTGGTTTTTTTTTCAAAATTTTCCACTTGAAACGGATCAGACAGAGGATGAGAAGATCCAAACATACACACATCGAATACTGCGAAATTTTATTCAATAATTCTTATTCCCCCCACCCCGTCCGTGTGTTCTGTGTATATTTGACTCGGTTCTTGTTTTTCATCTTTCTTTTGCATCATCATTAGATACTTCACTAGTAATAAATTGGTAGCTTTTATACAATTGT…	no
1009_B07	B0303.9	vps-33.1		B0303.9	595	ATTATTAAATGAATAATGACTAATTGTTCAGAACTCGGAGTTCTTATATACCAATTCTAGAACCACTAGACCACGCCCCTTTATGCAAATTTGTCATTGTGATGATTATTCACATCTTCTCATGCTAACTGGATACTTAGCAAATGATTGTCATCATATCGGATATCTTAAGATCTTAGCTTCTTGAACAAAGGAATTATCTATGCCACTGTATACTGTATACTTTTTTGTATACTTGGGAGTATACTTTGCACATTGTCTTTTGGTTTGCCGACGAAACAAAATTGAGATAGTATGTCAAGGAGCTCGAATTCAAATGAAAAATCACACCGAATGAAACTATTGAATCAGAAAGAGGGTCCCCTATAAAACCAGAATTTAAACCACCTCCGTTTTTAG…	no
1078_B08	B0304.1	hlh-1		B0304.1	2000	ATTTCAGGAAAATTTTTTCAAAACTGTAAAACAAAAACCATTTTTCACAGAATCTAAGGGTATCTGAAAGCTTAAAATAACTTCAGAAAGATATCAATTCCAGCTGTTTAGTACCTGAACTGTCTGTAAACGTTTCTTCTCGAATTATAGAAAATTTTCCACTTTTTCAAGTTCAGGTTTTCAAGAAACCCCACGATTTCCACTCATCGTTTCCAATGTCCAATTTCCCATCCAATTTGCCGCACTCTGACCCAATGACTTGTTCCTTTGCCAATCAATGCTACCTAATAAATTTAAAAGTTTAACACGCATCCAATTGACACACAGGTAACCGCCCTTTCTTCTTTTACATAATTCGGAAACTTCAAAGAGCCGAAGGTGTCGGTTGTAGCAGCAGCG…	yes
1023_E06	B0304.2	B0304.2		B0304.2	511	ATCGTTTTGAACCATTTCAAGTTGAACTTTGAAGCTGATGTTGCGAAGGAACAGAAAAATCTGCAAAAAAATAAATAATTTTAATTGTTTAAAAAAAACAATAAAACTTGTCGTAAAATCAAATGCGGTGTCCGCAATTCTCACTGCATACCGTAGTCACAATCAAAATCAGAAAAAGAATGAAACGGTAATCAAATAAATTAAGCAAATATTTAGAAACACATTTAAAACTTTAAAAAAAATTGGTTCTAAAAATAATAAAACTTATTTTAAAATTAAATTTAAAATGTTCTTTTGCTTGAAAACCGCTAATTTCGACAAAAATAATTCAAGGCGCATCACTTTATCTTACTGCGCAGGTATCGACGCGAAGGATCTACAGTACCCTAGCCTCTAAAG…	no
1043_H01	B0304.4	B0304.4		B0304.4	511	ATATAACCAATATACGAAAATTAACTGAAAATGTTCAATTTATTTAACAAAAAATCGGTTAAAAATCAGGAGAAAAATCAGGAGAAAAAGCAAAAAAAATTGAAATTAAAAGATCTTTAGAGGCTAGGGTACTGTAGATCCTTCGCGTCGATACCTGCGCAGTAAGATAAAGTGATGCGCCTTGAATTATTTTTGTCGAAATTAGCGGTTTTCAAGCAAAAGAACATTTTAAATTTAATTTTAAAATAAGTTTTATTATTTTTAGAACCAATTTTTTTTAAAGTTTTAAATGTGTTTCTAAATATTTGCTTAATTTATTTGATTACCGTTTCATTCTTTTTCTGATTTTGATTGTGACTACGGTATGCAGTGAGAATTGCGGACACCGCATTTGATTTT…	no
1077_C06	B0310.2	B0310.2		B0310.2	1500	CTATCTTATCACCGTATTGTCAAAAATAGCAAGGTTCCTTTGTTCTCTTGATGATGAGTTGATTGGTGCTCACTGGTTGCGATTAGATATATTTTTTTCATCGGTTTTCAACATTTTGTGTGACTCTATCGATAACGTAACATCGAGATAATTGGTGACTCATTCAAGTAATTGAAATTGTTATGATAAATTTTCAACATCTTTTTTTGATATTGAGCGTCAATATTGGAAAAAAATTTGAAGACTTTAACTTAATAAAAGCCCTTTTCTTCAAAATTCTAAGTAGCCCTACCCATTCATTCCGCCAAACGGAAAAAAAGTTCGAACCCAATAAGTTCCATTTTAATCACATCATCATTTGTCTCCTCATTGAATTAGAAACTATTCCTCTTCTGAATA…	yes
1035_D12	B0310.3	B0310.3		B0310.3	2000	TATATTATTTGTTGTGTTTTAAAGACTCAAGGTAAAATTTAAACTTTTGCTTTTCTTGTAAGGTGGTGTATGGCGTCATATATACTATGTATGTAGCTAAAAAAAATGGACCACCCTCTTTTTAATTGGATTAAGATAATTTTCAAATATCTTAGTAGTTTTTTTTTCAGAACCACTCCTTTCTGGAATCTTCAAACCTGGAAGCAAAGCCTGCAGTGGATGCCGATAAAGTGTATGTTTCCGGCTGTAAACATTCTTAAATTTTTATACACACACACACCCAGATCATTTCTCTTCATATTAGATGAAAAAAAATTCTCAAAGTTAATCTTGATACCAAGTGCTTTGAAAAAATGCTCGGTTGCTTAATGTGATATATGTGATATCCGGTGATAATCC…	no
1011_C12	B0310.5	ugt-46		B0310.5	488	AAATCGTCGTTAAATAATATTTAATACCATGCTTTCATCATAATTATTATTTCCTATAAAGTTGGCGCCAATGTTTCTTCACAACGTTTTTCTCAAACATATTAGGCACATATTCCAGAAAAAGTCATTCTCTATTTCACAAAATTTTTGTAATCCAGCCATTTTTCAGTTCTATTCCAAACTCGTTTTCAAATTCTGTCAACAATTTTGTCATTCCAGTTAAAATGTCATGTGTATTAAGAAGTCCTCGTCAGTGTTTGAAGTAGGACCTCAAGGCCAAAATGCCAAAGATAGAAACACAAAATATATATTACATATTCAACTACAACATTCATTTACACCCAACGCCATCAGTTCACAAAAATGACATTGTGATCTTATCAACAGCCGCTCTTTTCG…	no
1008_C04	B0334.6	B0334.6		B0334.6	2000	CCCATTCCGCACTCTTCCTCCGGCTCGACCGTCCGCTCCGCCTTCTCAGTCTCTCTGTTCCCTTTTCTCCATCTTTCCGAATATCCGACTCACTTACACAAACAAACAAACAAAAGTCCTTTGCGAAAAGCACATATACCGTCCCCTCATACATACACTACAAGAGAGGGGGCCCCTCCGTTTTCCCTATTGATTCCCCTTCTCTCGCTGGTCACTCACTCTCTTATTTCTCCCCCTTTTTCCATTTTTATATTCACGATTCAATGTGTCATCTAAACCTTCTACTAGTTCTGAACTATTTTTTCTCAGTTTTTTTTCTATTCCGGAATGTTTGTCCTTTGAAGTGCACCACGATGACCGTAACCACTTTTGTACACTATTTCATAATTTTGGAGTCTC…	no
1031_H04	B0336.3	B0336.3		B0336.3	1078	ATAGTTTTTCGTAAAAAATATATGTATTTATTTAAGAAAAAAAAAACTGAAATAGAACAATAAACCCACAAATTCTTTCCGATAATGAAGGCAATTATTAAAAAAATCGATGAAAATTCACCATCAATAGTTTTTAGGAATTAATCTTTTACATTTTCCCGGTGGTATGTTACAAGGTTTTATCAAAAATATTGCCAATTATATTTAGACATTCAGTTTCATCTTATCATCATCATCATCCCAATCCATCTTTCGCTATTCGTCAGAATCAATCAGTTATTTTTTCTTTGACAATCAATCACCACACACAATGTTCCGCGTGTAAAAAGAGTACGGTAACCTGGAAGTCCAGAAAACATTGACGGAGACCAGTTTGTTTCGACCGCCCGTGTGTATTTC…	yes
1019_G10	B0336.4	rgs-5		B0336.4	682	ATTTTCTGCAAAAAACCCCACTTAAAAAGAAAAAACAAATGGGAATAAAGTATTAGAGCCGAAAAAATTCGAAAAAAAATTTGAATGATAACTACGGTTGCTTTGAAGGAACATACTTAACATTTTGACCTTGGTCTCGCCTGGAATATTGCTATTTTATGGAAAGAACTGGATTTAAGATGTGTTTTTTTAAAAAACAGGGTTTTTAAAATCTAAAAAACTAATTAGCTCGTAAAATTTTAAAAATTCAATAATATTTTACAAAAAAATCTGACACACAAGCATTTATACTTGCTATAGTTTGAAAACTTCAAACGTGAAAAACGCTAGAATGTAAAGGAACACAATCAACTCTGGGAACTTGCGTCTCGACTGGAATTTAAAAAAACCAATTACTAT…	no
1052_H04	B0348.6	ife-3		B0348.6a	2000	GCGATTTCACCAGAGATCTTTTTACAGCGTTTCCATATAACGTGGAATTCCTCATTGTTATGCGAACAATTTAAGACGCTTAAATAGGAAATGATAACATAATTATTTTGTCGAAATATATAAGAAGAGTCTGAAAAAATTGAGCTTCCGACTCTTTTTTGCCGCAAAAAAAGTTTACTTTTTTCCAGTAAACTTTTTGTGCCGCACACCTCTATTCTGCAAACAAACTATAGAATTTCAAATGCTGTGGGCTTCGCGTGTGTGAGTGGAAATGAAAATAAATAAATACATACTAAAAAGTGATAATCACATCAAAATTTAGTTCCTACCGCTGCGACACTGAGAAGTTGTCAAAATTTAAGATTTTAGCTGAAAATATACCATTTTCCGAGCGGTCAT…	no
1045_D12	B0361.6	B0361.6		B0361.6	334	ATTATTTACGAAATAAATTATTTTTCTTCGCAACTGGGAGATAATATCCATTACGTAAACGTGACTTTTATTCAAATTTAGTTTTAATTCTATATTCCTTTATATTACTCTCGGTGAAATTATTGAAAATCAATCCAATGTTGCAAAAACTCATATTCGAAAAACCGCGCATGTGATGTTCGATTGGAGCGCGAATGCATTTACGAATAAAAAACAATTTTTTTTGCAAAGTTTTATACAATTTCCACTTTTCCGTCCTAATTTTCACATTTTTCAGTGTTCTAATGTTCTTTCACAAATTATATTCGATTTGAAAGTAATGTTTTTTCAGAAAATG	no
1008_B08	B0393.2	rbg-3		B0393.2	574	ATATTACCTTAAAATTCAAAAATTAATTTCAGATCAGTCATAACCAAGAAAACAAAATAAACGTTAGGACAGAAAATTCAAATTAATTAAAAATTATGCTGAATAAGAAAATTACATGCAAAGCCTTATTTTCCTCATAGAAACAGTTGAATAACATATTTTTTAATTGAAAACATAGCAAAATTCGTGGTAAAATTTGTCAAAACCTTGGAAAAAATCGAAAAAAGAACATTTCCCGATGCATTTTCCTATTTCTCGTTGCCGACAACGTATAAACGTTGAATACTCAGTCAACGAATTTGGCTGCTGGCTTGGACTCTCGCACGGAAGAGACGCGTGTGTAGATTTACGACGAAAGCAAAAATTAATTAAAATATTGAATTTGTCATTTTTGATGTT…	no
1055_C07	B0393.3	B0393.3		B0393.3	526	AACAATGATGTATTTATTATTTATTTGAATATATTTCTCCAATATCTTGTAATTTCTGGTTGATGTACATAGTGTCGTTCCTTTCACCCAATTTATTTTTTTGACTTACCAGTTTCATTTTTCTTTATGACCTCTATCGCTTGCCATACCAAAAACTCCAACGGAGTTCCAAAGATTTTAGACCTGTGACTTATTATCGTACTTTGTATACAAATTTAAAATAAATACAAGCACATTCCAATTTACTGTTTTTTCTGACTTACAGATATCCTCGTATGCAACTAAACGTTTTAAGTCTGTTGAGGTTCTATTTTTCTTTCATTTTTGTACTTGAAAGTTTTCTATGCTTTTATTTTTGAATGTCCGCCAACATCGGAAAATGCGCCAAGCACTGGCTGG…	no
1055_E10	B0393.6	B0393.6		B0393.6	1382	GAAGTTCTTCTGAGCCCCCGACCGCCTCTCAACTCCTCTCAACGTTCCCCACAATTGTATTATTTATGACCTCGTATAGTCCCATTCATTTTTCAAACTCCCCGTCCGTATTTATTTCCCCACACAATTTCACTTTTATTACTTTTCTCTGACAATAAATTTTTTTTTGTCAAATTTTGTTCCTCTTTCGACATCAAGGAACTTTCAGTTTAATGATTTAGTGGATTTAGTGGGTTACTGTAGCTCTTAAAGGCGCACTCATTTTTTTACGGGCGAAATTCAGGTGTTTCTAGGAAGTCTGTTGCCATCATATTTTATCAGATTTTTTTGACCGAAAAATTTGTTAGTCGATGCACCATGAGTTTTGTTCTCGATGTTCTTCATTTTTGTGGGATTTTC…	no
1064_B12	B0403.2	ubc-17		B0403.2	2000	GGTCAGCCTTATTCGATCATCTAGCCGTTTTTCGAGGTGAGCCTGAGTGTGAAATAAAAGAACAAAAAAAAGCAAGTAAAAAAGCGTGAATTTTCCATTCGAGCGAGCACACAGGATTGATGAAAAAACGAATGTTTGTTCAAATGGAAAGCGAATTTGATGATTTACAAAACCTGCATTTTGCCTTTAACATAATCTTGTCTATACCAGAAAAATGGGAGACTGATGTTTGAATGAACAAATTTCAGAAGTCCCGAGCCGGATGAAAGTCTTACGGCTATTGACAAAGTGATGAGCATAATAAATGAAAAACCACTCAAAATGGCACATATCCTGAAAACCGCGAGGTATAATCCAAGGTTTTTGCCTAAAATTAACAACCATTTTTATCGCAGATTT…	no
VV_D02	B0412.1	dac-1		B0412.1	2000	CCGAAAAACTATTAGGAACTTCCCGAAATTAAGTTTTGAAAATAATCACAACTGATTTAACCATTTGGATTATCCAGTTGTTGAACCACATAATCACTTTTCTACTTGAAATCGTTGCCATGTTGCAAATCTAGATTGAGATTTAAATCTTCATTGGCTCCAGATTCTTGCCTCAAAAGATGTTTTGGAGAATGTTTGGTTCTTACCAAAAATTTTTGATTATGTACTAAAATGTAAAAAATGATTTTGATTTCCTATGATTTCCTATGACCTTTCAGTGTTTATTCTCAATTCGGATTGTTTAGCAAAAAAAAATTAGTTCCGGACAAGTCTGACACAAAACAATTTTATCACTGATCTGAAATTTGTCTCAACTTCTAATTGTAAGAAAAAGCTTGT…	yes
1029_A08	B0412.4	rps-29		B0412.4	808	ATGGTTGAATAATTGATTGTGGCGGTATCAGTGAGAAAATGTTATCAGTGAAATAAAAAAACGGGGAAAAATAGTTAAAATAGTGAGTTTCTAGGGTGTTTTCTCGCTACATAGTACGAAAATCGTGAATAATATAATTAAATTTCAGATTTTTCGAATTTTTTTGTCTGAAAAAATTTTGGAGCACAAAAATGTTCTTTCCTGTCGTTTTTCCATTCAAAAGCGCGGCTCCTCCCTCCTAAACGACCCGAAGGAGGCGGAGCAGTCTTGGTGTGGGTCTCGCCGCGACTTTGACACACGTGAAACGAGTGTGACCGTACCCGAGTGGCGGAGTGTTCTGCAAAAATTGCGTTTTTCTTCCTTTTGGCCTATTTTTCGATGGATTTTTGTGTTTTTTGT…	no
1005_B09	B0414.2	rnt-1		B0414.2	2000	ATATTCATTCCCATTTTAGCTCAGTTCTGCTATTTTCATTTACACTGTACTTAGCTATTTAATTCTTTAATACTATCTCCGAAAAACCGCAATATTTCCAAAATCTCCCCGTTATCCCGTTTCCCTGACCCCTTTCACCGCTCTCCATTTCACTTTCGCTCATTTCATTTTTTGCGGTCCTTTTCATTCCCCCACCTACTCAAAAGTCTACCTCATCTTTTCTTCATTCTTTTTTCGCTTTCAATTCATCGTTTTCAGTACCTGTCCTTTATCTTTTCGCCCCATCTACCGCCCGCCAACACCTTTCAAGCCACATACGCCCGCCCCCAATGTCATTTTGAAATTTACCTCTGATTTTCTGAAATACTCGATTTTCAACAAATAATTTGTGACAAGTTT…	yes
1073_A02	B0414.3	hil-5		B0414.3	1166	GGAATTCCAAAACAAATTCATTTATCTTTTTATTTTTGGTTTTTTTTTAATTTTCAGCCAGCCATAATTCTTTCAAATATTTCTGATAATATTTGAAATTTCATAATTTTAAAATCTGTTCATTTTATACGGGATACTTGCTTCTTTTTTTGTGAATAAAATGATCTTCTTCTAGATATTCTTGTTGACTCATAGATGAGTCATGTGTATAGAGGGATCTGATTGAAAGCCAATCGCCGGCATTACCAATTTCCAAATGGGCAAAGTAGTACACACTTGGCATTTGGCGACGAATTCTTGCCCAAGTTTGGGCATTGGGGGAAATCTTGGGCAAGGAGATTTTTGGCCACGCCAACATTTAGCCCTAGGTTTATCGAACTCTTGCTATACCAATTGGTC…	no
1025_A12	B0414.7	mtk-1		B0414.7a	587	ATGATTTGAATGAAATGAGAATGCTATTGGCACAGCACGCTGATTTGGTTGTTAGGCAATCTTGGGCTTATTTCACCTGCCACTGGAATGACGTTAGAGAGACATTTTTTATGTAAATCCTGAAGTGATTATAGCTTCATCTGAAAATTTAATAAAATTTGTTTTTCCCATTATGATAATTGCAATATATGGGGGCTGACGTAACAATCACAAATGATATCTTAAGATTGGAGTAATAATTGTTGTGCTATAATAGCCTAATTTCATAGTGAGACTTTTCAACAAAGAATATATATTTAATGAATTGTATATATTAGTTGCATCTAGCCAGAGTAGGAGTTCAAACATGCGGTATATCTACTGGCAAATTACCAACAAAAAAAAAGATGAAATTCAAGC…	no
1011_E12	B0414.8	vps-51		B0414.8	490	ATATTGAAGAAGTTTTTACCAGTCTGAAGAATATTTTTGTGTTTTTTATTCGATTAAACCCAAGAAAGTTCAGATAAAATGTAATCGAAATCGTTTAAAATTAGAGAAAGCAAAATAATTTTCAAGAACGCGCTCATTTTTTTCTAGTCGCGCGCGCAATGATGTTCCACAATTCGCAATAGAGCGCATTTGTGCACGTCCTGGAGACACCATCGATTTTGAGAAACTGAATAGGAAGAAGAGGATACTTCAGAACTTTCTAAAACTGAAGCATTAAATGTGATTAAAAATTGTGAATGTGAGAGAAATCGAGTTTGCAATTCAGAAAATGTATGTTCCAGTTGAACACATCTTACCTTCTACTTATTTTTTCGGCAACCAGCATTTCCCCCAAATTTC…	no
1038_G07	B0432.11	B0432.11		B0432.11	1650	AGAGATATGGGAACTGATGATGAAGATGATATTTTCTATGATAAAATGAATATGTTTTGAAGTCTAGTAACAATTGTTTGTCGTGGTTAATGAGTTAGACACGGAAGTTATATTCTTTAGAGATTTTCCTGCAAGTCGAACAAGAGACCTAGGTGTCTGGATCATTCAGATATGCGGCATGACTCTTTTGAGAATCAAGTTATACAAAATCTTACAATTGTCGAACGGCGGTGGCCGAAATTGCCTCTAGTTTCAGCTGCGACCCAAGAATTTGTAGTTGATTTTTTGGCGCTGTGGAGGCTCCATTTATAGTTGGATTGAGTGAAATGCAAATATAGGATTTTTGTCTTGAATATGAACAGGTCAGTGTAAATATCGATCAGAACTTTAGTACTTAAG…	no
1042_D03	B0432.6	dead gene		B0432.6	300	CACAAGTTCCAGCTTTTCCTAGTCATTTGTGGGTTTTTAATTGGAAAATTTGGAAAAAGTTGATTTTTTTAGATAATGTTCAAAATTATGACTAGAATTTGAAACTTTCAGAAAATAATGAACGTTTGGAAATTTTATTGTAGAAAAAATTATTGAAAGTACCAAAATTTAAAACTGCTGAAAATTTTTTGTAATTTTTTTTTTAAATGAAAATTCTTTAAAATTTGAAATGCTACCCTAGAAATCTAAAAATATCTAATGTTTTACCAATATTCTCCCAAAATTTCCAGATTATCCGAAATG	no
1054_G06	B0454.1	lin-8		B0454.1	2000	ACGCACACCCTGAATACACTCCGCCGTAGAGGAGACGGCCGCCGCTGTGAGTGGACGGCGGCGGAGGTGGGGAAGAGGAGGACGGATACGGGAAACTACTTTTGAGGGGTGTGACGTCACGCGTGGTTTTTACCTGAAATTCTCATTTCGGCTTGATCTTCGTTGATCTACAAAAAATGCGGGAGAAGAGGTGCAGAGTTTTCAACTTATTTCGCATGGTTAAAAACGTGCTGACGTCACATTTTTGGGCAAAAATTCCCGCATTTTTTGTAGATCAAACCGTAACTGGCACCAAGTGGGACATTGGAGGTCACGTCTACGCTTCTAGCAGTCCAGAGAGTGTGGTCTGTTGAAGAGACACAGATATCCAGGGCTATGTGGACCGGTGATTCGTGGGTC…	no
1046_H05	B0464.4	bre-3		B0464.4	2000	AACTTAAAAAAACAGTTTTTACCCTTGTGATCCTTTCGTTTTAAAAAGTTGTTTCTATAAACACGGACACCTTTTAAAGTAGTGTTCAAAAATGCAATGAGTCCATATTTATTTACCTCATTCCTTATCAAGTTTGGGAGTTTTTTTCTAATATACTTCTCTCCTCGTCACACCTTGTAAGCTTATTTGGTCGGTTTCTGGTTGGTTGCCAGGAAGAGCGAAAACCGATTTTTGTGCTTTTCCGATTGAAGACAAAGTATAAGATGAACACGGAAGGATTCTAAGATTCAATTTATTTAATATAAAAATTGTGAAAGTGTTTCAAATGTTTTCTCAGAAACAAAAAACAAAACAATCTCTCTAGCGGTACACACAATTGACTTTTTGTCCTCAGTTTTG…	no
1045_F12	B0464.6	B0464.6		B0464.6	406	ATGGTGATCTGTAAATTAATATATTTAAATATTTAAGACAATTAAATAGAAAGCTATATTTATTAAAATTGAGCCAAAAAAATAAAATTATTAAAAATCTCCGAAATGGCCTAGAAAATGCTGACATGCGTTTTCTAGGCCAACGCGCTCGTAGTACACGAGGACAAAAAGATTCGAAAATATTTTATCGAAAACTCCCTCGAAAATGTTTTTTCTGTGATTTTTCTCACTAATTTGTTGTTTTAATATAAATATTAATCTAATCGCAAGCTTTACATCAACTCTAGTGTGTTACAGGTTCACAATGACTGCGGATTCACTCCGCGAACGACTGAAAAGTCAAAATGCAGACTATTCATTACTCAACACATCACAGGCATCAAACCGGTCAGCATTTGA…	no
1057_D02	B0478.3	B0478.3		B0478.3	989	ATTTTTATACCATAAAATTTCAATTTAGAATAAACTGAACGAATTTCAAAAAAAAATTGAGAGAGACAAGCCGTCAAGCAAATGTTCTAAACGCGGATGTTTATCTTGATATTCACCTTTTCCTGTTCTTTCCGAAAGTGCTGAATGGAAATTGAAGTTGGAAATACGAGATGTTTCCTGAATTTTGAATAAGTTTTGCACGAACTTCAGTGATACTCCTCGATTAGTATAAGATCTTCGTTGCGAGTCTCGATGCATATCAATTAAACTTAAAAGGTCATAAATTAATTTCTAGTTTAAGTTCCTTTTCTTGAAGCCATGCGTTCATACTTTTAAAAACTCAAATTACATTCTACGGTTGAAATTCGAAAAATTTAGCGATTTTGTTTTTATTCTTCA…	no
1043_F02	B0491.3	rmd-3		B0491.3	710	AGAACGCGGAAAGTTTTAAACTTGCTTATCATCATTTTAAAATTTTTTTGTTCACCACCTGAGCCTACGCACTGTAAAAAAATCTGTCAATCTGTCCTGTTTTCCACGCCTTATTTTTATACTTCAAACTTGATTTATACAAACTTTCCATTCTCTCCCGTACCGGAAATTTCTGTCCCATTGTGATGCCTACGTATCTGTAATATTTTTTGCGATAAAATTTTTAAAATAATTTTTTTCATAGTCTGATACACACAATCAAGTTCCGGCTTCAGAGCCATGGGAGTACGGTAGTGTCGAAGACTTTTGCACGAAGCACTTATCTTTGGACTTACATATTTTCAGCAATTCTACAAAATGTTTCAACACTTTTTTAAATCAAAAGTTGGTCAAAAAAAT…	no
1028_E09	B0491.5	B0491.5		B0491.5	440	GATTTCTTTGTTTAATATTAATCAACTTTTTGTTCGCATCTCAGGAAATGTTCTTTGAAAAATAATTTGTTAGATAAAATTTATTTTAATCCGAATAAATATTTTATAATCTTTTTACTTATAGTTAATACAAAATTATAAACTCTAAGAGCTTTCAAAAAGCAAAAACCGCAAAATTAAATGCAAAAAGAAATTACAAATAAATCGTTTTTGAAAATCCGCGCAAGGACGAAGTATGCGCTAACATATGATTGTTGGCGCGTTTCTCATTCCTTGCGCGTTTCCCGTCTCGGCCGATTAATTTTTCAGTGTATTTTTTTCTGTTTTTGTTTATTTTATCCGCATTTGAATACATATTTTTGGCTTATCTTCTTTGGAATTTTTTGAAAGTATCTATGA…	no
SREE02_D09	B0491.6	B0491.6		B0491.6	698	ATTTGTGGAGAAAACTGGAATATATTCGAATATATAAATGCTAAAAACCAACAAAGAATTTGTTAAAAATTGAAAAATGCAAGTGTGCTCTAGCGCAAATTTTCAACGGAGGGAACTTGAAAATTAGTTATTTTCGGGCAAACTTGTCGCAATTTTAATTGCTTCTTTCTTTCTTTAGATATCTCGCTTTTATTCATTTTTTACTAATCTTATATGTTTTGAAAGAATTATTTGTTAATCTTCATTATGTTTTCCCGGAAAAAATTAGCAAGAATCGAGTAAAACGGGTCTAAAAACGCGCTGCATATTACATGTAATCCTATTCTAGACAAACAAGTCATGCGTTTTCTTGTTATTCCCAATTTTGCAACAAGACGCAGAGACAAATTTCAAAATCAT…	no
1006_G09	B0495.2	B0495.2		B0495.2	300	TCGTTCTCCGGGAAGAGCCATTTTCTGGAAATCTACTAATATTTAACGAAGAAACCAATGTAACAGTGAATTTATATAAATAAAAAAGAGGGAACACATGAAACTTATAGATAAAAGATTATTTAAGAAGTCGTCGCTGTTTTTAAAAACGATAAAAAAAACAAGTGTCGTAAGAATGCGCGCACGAGGTGTAATCGGTGTTTGCGTACTTGTCCACCGTACTCCTATTCGAAAATGTTTTCTTGATCAAAATTGTTAAATTTATATTCAGAATTATTTCGTTTTCAAGATAAAATCATTATG	no
1028_B06	B0495.4	nhx-2		B0495.4	2000	GTCTACTGATAAATTAACAGATTGTACTACTTTGCATGTAATGTGCTAGAGGACGGTTCTCTTATCATCACAGGCACTGACGACACTGCCAAAGTTTTACAAGCTAATTTATTAGCGCTCTTCGGCCGCAATGGCACGATTTGAATTGGTTTATTGATTCCAGAGACTAGTTTCAGTTTTTGATAAGAATGAATTATTATTCATTTTCTAGTTTATGAATATATATGTAACTAGGGAAGCCTATTTATGATTTTTCTAATTTTTTAAAATTGTTATTTTAGAGAGGTGTGAAATTAAAATGATATATATTTTCGAGTACTTTAAAAAATAAAAACGGTACATCCTATATTAAATTTTTGATTTTAGATCCTTCCAAGTTATTGACAAGTATTAACTGCA…	no
1013_A12	B0496.7	valv-1		B0496.7	1084	ATTTTGATTTCTGAAAAATTTCCAGGGAAAACTATAACCCTTTAAAAGTTGAATTTACATGTGATACTTTTGATCCAAATCACTTTGTTTGTTGCCAGAAATATTGTGAAATACATTTTGTTAGAGTGAATTTCTTAAAACCACGATTTAAATTTTTCTTCCACGTATTTCATATGAATTTCACTTTTTTTCCAGTTCACGTTCTTTCACAAAATTACAGTTCAAATTTTCAAAAATCTTCGAATTCTTTCAACACACTTTCTCCGCAATCCATCAACATTCCATTTGTTTCCCTTTCTATTAATTTCCAAATTTCCGCCTGCTTTTCAAATTTCCATCGGAAATTCAATCAAAAAGACAATTGATACAAATCTCAAAGACCTAAAGCCCCGACTTCCA…	no
1008_C05	B0496.8	tes-1		B0496.8	2000	GAATTATAGCAAGAAACAGAATTCTCTTTTGTTTCTTCTCAGCTCTTTTCTCCTTTTTTGTTTCTCTGCGTGCTTGAGCTCGGATTAGGAGACACTCGTATTGCATTTCGAGGTCAAAATGAGTTTTTGTCAAGAGTAAGACGAGATAGGGAGTGAGTGACATGACCCTTTTGACGCCCTCCATATGTTTATATTTCTTCTGTCATACACTGCAATACTTTTTTCTAATTTTTTTCGCGGGTTTCCATGGGTTGTTTATAATTTATTGTGACTAGAAACATATATGAATTCTTTAATGAATTTTTCAAATTAAAAATTTTGATATTATATCTCGCAGTTTTTTTTTAGAGATTAAGGTTACTCACGTCATTTCAAAAAAGGAGCTATTTGCTGCTCCCT…	no
1014_G05	B0507.1	B0507.1		B0507.1	300	AATAATTCGAGTCTTTGTACATTACTGTTCTTCACTATTTTATTTTTAAACATTTCCATTTCCCCTTACAACCATGCCCATTTGTATGCAATGTTTCCAATTTTAGCTGCACGCGTTCTCATTGATGCTGGATGATATACATAAAAATGTACATGTTGTTGACACGATTGAAGACAGTGACCAAATATAACGGTCAGTTGAGCATGCGGCTGAATCAACCAACAGGTGTGCCAACATTCAAAGGGCGGTCCTTTGGGGCAGATCGGATATAGCTGGAGATTTTAGTTTCAGTCAGTAGCAATG	no
1058_F11	B0507.4	B0507.4		B0507.4	300	TTTTGTATTAATATTAAGTTCTTTATTGTTTAGGCAGCGATTGAGGAGTGCCGTCAAATTGAGCAAGAGGACGTCACACAAAAATACAGCAATTGCGCTTCGGACACAGAATCGGATTATGATGATAAGGAAGTTTTCGAAGCAAAATTAAAAGAACAAGAGAGACAAAACACGGAAGAATTGAGAGAAAAAATAGCACAGTAAAGTGTCGTAAAGTGAGATTTGAGATTTTTGTAATTTTTTTGAGAATTTCTAGAAAGAAAGGGACTTGAATGTAATATATCAGGAAAATTGCAGAATATG	no
1027_A09	B0511.5	cutl-14		B0511.5	1882	GATGTGTGTTCCGCCTCCAATTATTGTTATATCATTGTTTTCTTTTTCTTTTACTGTTGTCTTTTATTGTTATTCCTACAACCACTTCTCCATCCAACTTTATGTCCCAACAATTATTTGTTCTTTTTCTTGCTGTTATTCCCTCATAAACTGTTTCAGAACCGTGTGTGCTTTTCGTTTCGCTTCAGTAGAAGATGCAGCAATAGGGAAAAAAGCGAAAGCTTCTCGGTCTCGTTTTCACCTTTCCCCTACACCAACACAAAAAAGTGGAGAGACAAGATATCAGAAATGTGAAGAAGGAGGCGAATGAGATATCATCTAAAATGTCATATGTATATATGAATATATATGTAAAGTTGTTGCGCAACTGTCATTTCAACAACGACTTCTTCTTCTTTT…	no
1057_H03	B0513.6	B0513.6		B0513.6	1765	ATGACGATGATGCTGCTGTCGTGACCGCCCCGAGCTATGATGCTGACGTGTAGTCCCGGTGGAGAAGGCGGCCGCCACAGGACGGACCGTAGGCGTGCATAACTTGGACATGGATGGCAGCATCTGCATTTTTTTCAGGTTTAGGAGACATTTGAATAAAGTTAATCATTATTAAATAGAAAATACGGTGGGCAACCGAAGGGAATTGTAAAAAACAAAAAAAAATATCTGAAAATCTTATTAATAATTTCTCGGCAATTCCCGGCAACTTCTTCCCCAAGTTTGGGCCTATTCAGCTTCTTACCCAACTCTTGCCAACTTCTAGCCCAGAGTATGCCCAAGTCTTACCCAACTTCAACAATTCTAGTGTAAACTCCCTCGCCCGAGTCTTGCCCAAGT…	no
1013_H08	B0554.5	B0554.5		B0554.5	348	AAAATTTTGAAATTTTGCCGATTTGCCGGAAATTTTCAATTCCGGCAATTTGCCGAGTTGCCGACTTGCCGGAAAAAATCGTTTGCCGTCCACCCCTGATCGCGTACTAAACAGACCAAAAAAGTTCAACAAACCAAAAAAAATGTGTGAAAAATTGCACAATTCTCTGAAAAACGTCTGTCATCCTTTCTCCGCCTTCCGTTTGAACTTGTTCAGCCGATTATGCAAAACTTTTTAAACTTGCCTATTAATTCAGCCTAGAACTTTCCAACTTTCCGTCACCGCAGTTTCCACTCTCCGCAAATTTTCGGTTCAAAGTTTTTGAAACTGATATTTTTGTAAAAAAAAATG	no
1066_C04	B0563.1	B0563.1		B0563.1	2000	CTCTATAGTTTTCACAATCTGTGAACACTTTTCTGATAGAAAAATTCAATAACTATCGTTCCCATCGTTTTGTAGACTCTAATGAAAACAATTTTTGAGCACACCAGTGACAGCTTCTGAAACTCGATTTGTGAACAGGTCAGATCTTGTCGACTGAAACCAATGTTTTATCACTTAACCAATTGAATACATATTATTTTCAATTAGTACAATGTATTTGAAGAGCATGCAGTCTGAATGAAAGTTTTATAATTTGCATCATAAGGTTTGATTTTAATCTCAAACAACGTGCAAATAAAACAAAAAAAACAGTGTTTGATTTCGTATTTTTTTGTCTGGGTTGCAAAAAATAGAAATTACTGATTGGAAATTTAAAATTTAAGGCTAAAATTCGGCAGA…	no
1065_C09	B0563.4	tmbi-4		B0563.4	2000	GCAGTGCATACTGTATATTCTCTGCTTGTAGGGCATGCAGCACTAATTTCTGCAGTACAATTCAATACTTCAGTACTACTGGAGACTGCATCTCTACTGCAGAATGCACGGTATATGATAAAGAGTTTTTTTCTGAACAACTGTTATGTTACTCAATTAGGAGGAAGTAACGAGAGAAACCAAAACACTATTGAAAAACTGCTGGAAAATTTTTCTCACCTAAAAATGAGTGATGATAGGACAATTGACATGGATCAACGTTAAGAGCGGTTGATGAGAACGCAAACATCGAGCAGCAAGTATAGATTTTTCTGTAAGTAAACCTAGGAGAAATTAGTGCAAGCCGCGATTGTGTCGTATTATGACTGTGTAAGAAAACCTGTCCATTGCCTGTCCATG…	no
VV_C08	B0564.10	unc-30		B0564.10	2000	ACAATAACATGTTCACAGACAGGTGGAATTTTTGAATGTTATTGATTGGAAGTGAAATGAGAAGTTACACCCAAGTGGGAACACGTTGACCGTGAGAATTTGGCTGGAAGTGGTTAAAAAATAATTGTAGGTGATGCTGTGATATCGAGACCTAGTGAAAACTTAAACATTCGATTTTATGGAAGAATAAATGCTGGAAATGATTTCATTCATTTAAATCTATTTGAGACTTCTCTTGAGATAATACAGATGTTAAATACCATGTTCCACTGAAAAATATACACTTATGCAGATTAGGCTTTAATTTAAATAACTGGCAAAACTGCTGTAAAACTTAAACTCTCAAAAAACATGTTCATGGAATTTTTTAAAAATAACCTATCATAAGCAACGTTCATA…	yes
1013_A10	C01A2.5	tads-1		C01A2.5	540	GATCTAATTTGAACTGTTCACTAATACATTTTGTTTTAAATATAATACCGTGCGTGCGGAATAAATAATAGAAAACTTATTTGATTTTTTTAAAACTTGAGTTGTTAATGTGACTTTTGTTCATCGTAATTCGTTCCAAATTGCAAAGTGAAAAAAAATAAATGTATTGATATATCTTAAATAAACCAAGATATATGGCTCAGGGTAAATAGACATGGTGCATCGAATTAGTCTAATTTTATCTGAATTTTGTATAGTGTTGTTTTTTTTGAAAATTAAAACATTTATTCATTTGTTTTGTTGTTGATAAGTCCCTGAAATTAATTTTTTCTGTGTCTTAAACCGTCTTTTTTCTTCTTCAACAAAACTTATTAAAAATAAACGCTAAACCACTGTCTC…	no
1012_H10	C01B10.4	C01B10.4		C01B10.4	518	ATTTTACAAACATCCGGATTTTTGAAGGCCTAAAACCTGAAAACGGTGGCTCTTTGGTAATGGCAATCAGATACTAAAGCAAGATAACACGAACAATTTTTTTTTCACTAAACCATGAAAAACTATTGTAATCATTCGAAAGAAACCGCAGAAAAAGAAAAAAAATATGTGAAGAAAAATAAATACTCCAGTTGTCCGAGTGGAGTACACAACGCGTGGCTGAACTTTCTCCAATTCGCGACCCACGGCCGACCGAAGAAAAAGCGCGCGTGTTCAAATCTGAAAATAACTCGTTTGGCAATTTTTTGAAGATTTATCTTAAGATAAGTACGTTTAAAAATTGACATATATAAATAGAGTTATAATATCGGAATTATTGAGACAACTAAGCTACGAAAT…	no
1033_E04	C01B10.9	C01B10.9		C01B10.9	518	ATTTGAATGCTGTTGTTTTTAGTGAACAAGACAATCGATTATTTTTGAGTTCAATTGATAAGAGTCTGACTACGATAGTGAATCTTATTGACATATCACACAAACAATTGCTGGAATTTAAATTTCGTAGCTTAGTTGTCTCAATAATTCCGATATTATAACTCTATTTATATATGTCAATTTTTAAACGTACTTATCTTAAGATAAATCTTCAAAAAATTGCCAAACGAGTTATTTTCAGATTTGAACACGCGCGCTTTTTCTTCGGTCGGCCGTGGGTCGCGAATTGGAGAAAGTTCAGCCACGCGTTGTGTACTCCACTCGGACAACTGGAGTATTTATTTTTCTTCACATATTTTTTTTCTTTTTCTGCGGTTTCTTTCGAATGATTACAATAGT…	no
1072_G08	C01B12.2	gmeb-1		C01B12.2	1500	CGTATTAATTTTTAAAGTCAAAACTGCTTATATGAACTCATTTCTAACTCAAACTTGATTTGAGCTTTGTCAAAAATTCCAAAATCTGTTGATTTTAGTAAAAATCGTGAAAAAAAACGGGGGGTCCTATAGAAGTTTCACACTGGATTTTGACGTTTTTTCCAGCGCGACCTCAGTTTTTGAGATAAACTTCTGGAAAAAAATGTATATAGGTTTTTTTCAATTTAAAAACGAACGGCATTAGCAGTTTTTCGAAAAAATTTTCGGAAGTTCCTCAAACCTTCAAATTAGGGGGGGTCCTATAGAACTTTCCCACACTGTATATTGCAAATACATGACATAAATTTAGATGCAGGGCAAAAACTATAGATCAAAATTTTCTATTGCACTTTTTATGTA…	yes
1054_B12	C01B12.7	C01B12.7		C01B12.7	651	AAAAAATTGAAGCAGGGGTGGGCGGCAATTGCCGTTCGTTTTGCCGTTCATTTTCATTTTTGGCAAATTGTCGATTTGCCATGTGTCGGAAATGTTTCGAGGGATTTTTTAAAAGACGGAAAAACTTAAAACTGTGCTTTTTTGAAAATTTTTTCACGTTTTCTTTAATAATATCATATAATTTGCTTACTGTTCAGAATAGATGTAGCAACATTTATAGGATGTGTACAATTTTGCCGATTAAAATTGAAATTCTGAAATTTCCAAGAAAAAAGTACAAAATCACAATTTTCCGATAATTTTCGGCAAATTCGGCAAATCGATTTTGACCGAAATTCCAATTCCGACAGTTTGCCGGAAATTTCAATTTCGACAATTTGCCGATTTGCCGGAAAAATC…	no
1078_G06	C01B7.1	sup-37		C01B7.1b	1500	TCTAATTATTTATCATCATCCTCCCTCCTCTTCTACTTCTTCTAACTATAAACGTTCATTTGCCTAGCTCTATTCTCATTGACCGTAAACGTACTCAACTCCATTCCGGGACAGTGTCTTTCACTGCGTCTCACCGCTCTGCACACTCTTTATCTCTTGTCTCAAAGCCTCCCGTGTGTGTCTCCATCATCGGCGTCGTCGTTGTTGCCTCCCGCATACATACCCCGACACAAAGCCAACGGCGACGACCGCGATCACTCCGAGACGACTGAGAGGAGGGGGCCCGCCTTCTTCTCCCGGGCGTTTGCCTCTCCTCGGATCGACGTCCAGCTTGTGTCTCCATATTTCTGCGTCTCTCCGCATCTCGCTTTCCGATCGCGCCGTCATCGTCATCAACCG…	yes
1076_F12	C01B7.6	rpm-1		C01B7.6	1500	AATTTGGTGCTTATACGATTAATCACATACGTCACTGTTTACACCTTTCTTAATCCAAGATTTATTTATGTACCTACGTCTATTTTCGAATAGCTGAAAACAACTTTTCTATTTCAGTATACATATTTATATTTCAGATTGTTAATAACACTGCCATCAAACTCTTATAACAGGTAAATTTTAAGGTACTTAATACATACCGTATTTTAGAATATTGTTCAGATATCCCACAGCAAAAAAAAACAATCTGATTTGGATACCTCTCAAGAAATAACAAAAGCTTCTCCAAGCTGGCATATCTAATTTCAAATCTTTTTCCCTTTTTTCCGGACCCACACCCAATTTTCTCCTTCTTCTGTCCTCATCTCCGCTTTTCGACACTTCTCACAGATACACACA…	no
1036_E12	C01C10.2	C01C10.2		C01C10.2	1774	AACTTTTTTTTGAATAACCGTTTCATTTTCAATCCCCTCTACGTTTACATACTGGTTATTTCATTCTCACACATTCTTCCTATGGATTGTCACCCACTACATTTTGTTACATTTCTTGTCTGTACTCAAATTGTTATCTGCTTCTGAATAATATTTATTATGATTTCATTGTTTCCCCCAATTTGTTTCCATGTCATCTTGGGTACTTGATTTGTTATTGAGCACCACGTCAAAAGATCCCCCAATCTTCAAACAGGTCTGAAGTCATACTTGCAGTACGTATCTGCCCGAACTATTTGTAATTAACAAATAAATAAAATTCTTTAATATTACGTATTTGACTTTTCAGAAAAAAAATATAGCCAAAAAATTTATATTACTCTGAAATTTTTTTGTTTT…	no
1014_F04	C01C10.3	acl-12		C01C10.3	2000	TTGTTAGAAAAAATAAATTCGTCATAGAAAAACAATGCTGTGAAGCACAAGGCATTTGAAATTTGTTTTTCCTTTCCACAATTAACAGTTTTGTCCGGTTTGTATGCGTATGTATAAGTTCAAAAAACAAATGCAATAGAGAACTTGTGCACATCACATAAAATACACTTTCGAAAGTTGCCTCATTTCATATGAATATTAGTATGCTAATCTGTGTCTCATCGCCTAAATTCAATCGTTTCGTTCATACGCAATTCACATAGTTATAACGCGAACAAAAAACGCAACGGGTGAGAACATCATTGTTTAGATGATAGCTCCACCTATTTATCTTCCTCCACTCTTCTTTCTGCCACGCTTATCACTCGTTGTACTATGATACTTTGGTACACGGTGTAG…	no
1073_D11	C01F1.1	C01F1.1		C01F1.1	890	ATTTTTTTACGTGTATTTTTTTTTGTTTTTTTTTCTGTTTAGGTAGCTATCTTCCATCTTTTTGTTGTAATTTTCAGCTCGGTTAGATTTTTTTTGTTTATTTAAAGAAAACCATTGCTCAGCTTAATTTTATTGAACTTTTTTTTTTGATTTTCAAGGCGTTCGATTGCTTTAATACCTTTTACGATTGAATTTCCTCACCATTTTTGCTCCAAAATGCCAGAAAAACCTAATTTCTCGTAGAGATTTTCAAAAATTGCGAAAAAAAAGCTAAAATCTCGAATTTTACCAGTTTTTAATCAATTTTCTCTGATATTTTACGGATTTTTTGATACTTTTTTTGCGTTTATGGTTCAAAAAATGGAATAAACGATCAAATTTGCAATTAATGGAAAAATT…	no
1029_A03	C01F1.3	C01F1.3		C01F1.3	2000	TTCTACATTGTCTTCATATAAAAATATCATTAAAAAAAAAACCACAAGATTCTGTATTTGCAGATTTCCACAGCTACAGTAACCCGGAGAAAGAAAACTCAAAAAGTGAAGCTTTTCGACTTAAACTCTCAAGTTCACTTTATTTTTTTGAGAGAGCTTCCGCGAATGCGAATTAACCACCTCAACAGCTGCTCAACGGAAAGTTTAAAGCTTGATGTTCGTCATAATAATGAGCAACAGCTGTGCGGAGAGCACAAATCAGAGGGAAAAACCGAAAATTCGAAAAATTCCAAGACTCCATATCAAACGAGTTGATAGAAGAAGTCGGTGGGAAAATATTCGAACGAAAAGTAGGGGAAAATGATGGAAAAATAATATGTTTACTTTTCGCCTCTGCGC…	no
1002_H05	C01F4.2	rga-6		C01F4.2	2000	CAAAAATCATGGGAAAAGAACCCTAAAACATTGGTAAGGTAACTCTACATTTCTCAATCTTTTTGAAATTTTTTTGGCAATTTCCCAAAATATGGATAAATCTAAATATTCCATCTTTATGTTCTTTTTCGAGAAAGTTGTATCATAGTGATAAATATTAAAATTTTAATAAATTAGTTTCATACGGTTCTCCATTAAAAAAAATTTCCCGACTAGTCCATACTTCATTCCAAAATGTTTAAATTTCTGGAAGTTTCTGCATTTTCGTCAAAAATCTCGCATCGTGCAATGTGACGTCAATTTGACGAATTCATGACGGGCGCCTTCTGTTTTTTCCCTGAATATTTTTCTTTCCTTGTTGCCGATTTCTAAACTTTCATAAGTGTTTGATCTACAGAA…	no
1012_F01	C01F6.1	cpna-3		C01F6.1	702	ATTACTAAAAATATGAAATTTTAATCGTCATTGAAAGGAAAAGGCAGAAAATAGGCAAAAATGGGAAAGAAGTGCATAAAATTCGAAAGAGAAGTGCTCACGAGAGTCCGCAAACACGGTGACGAGGAAGTGCACACAATTTTGCCTCGAATTTCAAGAAATAGCAAAGGATGAGAAAATTGAACTGGTTTTAGGAAACGGCATCAGTGTTTGCTGAGAAGACACTCAAGAAAGTTCTATATTTTGAAATATCTCACCACTTTATTGATTTTCTTTTTGGAAGCGTATTTTTATTCACAAAAAATTATAAAAAATTATGAAATACGCTTTAAAAATCATTAGAAAAAATAATACAACTTTTTAAAATCAAAAAGAATTAAAAATGGCTCAAGGAACACG…	no
1032_E11	C01F6.4	fem-3		C01F6.4	1352	ATGCATATGATGAATAAAAAAATATTAAATAAAATAAATGTTTATTTTCATAAAAACTGGACAAATTTCATATATGGACTTATCGGAACAAAAAGAAAGAAATAATAATAAACCAAAAAATTTGAAAATCTATGATAAAACCTTTCAGATAACTTCTCCACAGTCGGTGATGACGCAAGCCTTGGAACCCTTCGTGTTTGATTTATTGAAGGCGATGCGGGAGACAACTTCGGTTCCAGCCAAAACTTTACCAAATGCCACGGTTTTTCCATTCATCGATTCATATGGAAGAATCGAGATGTTGAACAACGAGCTGTTATTGTCTTCTTTCAATCAATTTTCCTGAAAAAAAAAGCTGATTTCAGATGCGGATATTCATGAAATAAAAAAGCAGATGAA…	no
1057_E03	C01F6.5	aly-1		C01F6.5	1603	GATATCAATTGTTATAATGATTTGCTTTTAATTTTAATATTATTTCATTTGAAAGTCTAACTCTCTATATTTTACCCAGATTTCCTATTTAATATCACCGATTTGCCTTCTATCTCACTAACGCTTCTTGTGTCATTCACTTTCGAATCCTCTGGTTTACATTTTGAAAAATGTCATAATGGTACACTGCTAAAAAAAGCTGGTTCCATATCACTTTAATTTGTTTTAAGATTTGTTTAATTTAAAATAAAGGTATAGATAATATCGATTAAGCTGCTTACAATTGGTTAGACGCTACGCAAGTGCGCTCTGGTAGACAAACAATAGCATCTGTTGAGTGCGCAGTTGGTTTACACTCATTCAAATGTGTACGGGTGTGGCATTCGAAACATTTCGAAT…	no
1076_H05	C01F6.9	C01F6.9		C01F6.9	700	TTTGTCGGGAGAAACGAGCAGCATGCACACACTTGAGGTCGTTTTTACACTTTTATATGTCGTCCGATCGATGACTCATGAATTTCGCCTGTCAAAAAGACAAAATTTATTATTTTTATATGATATAAAATCTAAATATGCGCCATTAGGAAAAACAACTGAAAATTTGAGAAATTGTCTACGAGGAGTACACGGAAACACAGTATATTTCGAAAGTCGCTGTGAGACACAGGAGTGTTTTTTTGAATAAAGTTCTTTGCAACTACAAACTGTATTTCGTGGCAAGACCACTCCTGCTAGACGCGTGTTCCTTGAGCCATTTTTAATTCTTTTTGATTTTAAAAAGTTGTATTATTTTTTCTAATGATTTTTAAAGCGTATTTCATAATTTTTTATAAT…	yes
1052_A07	C01G10.12	dnj-3		C01G10.12	300	TAACAATGCCTTTTTCATGAACCATCTCAGCTCCTGTGACTGGCCAGTGGCAACGGTTTGGATTTTTAGTCGCGTTCCTGTGTAATTTTTAAAAACTTCTTGTGTTTTTGTTTTTTTCGATTCCCTTTTATTGCATGCTTTAATGTATTAAAAATACAGAATATCCAATAAAAACTGAATTAAAAAAAAACAATTATATTCTTATTTGAAGATTCTAAATGGTTCTAAACCGCAGCATACGTTTTTCAGATCAGGTTTGAACAAATTTTTGAACATTGGTAATTTCAGCATTAATAGTATATG	no
1067_G05	C01G10.2	C01G10.2		C01G10.2	331	AATTTTTACATTTTGAAATGTTTTAAATATCCATCTAAAAATTTTTGATAATTTGAAGAGTGGTATTCATCTTAAATGTATACTCCATTAATTAAACATTATAAGTCTCACCATATGATTCATGAGCTTTTAAAAAAGTTTTCAGACAGATTATATTCCTGACTATCCCATCGGGAATCGTATCCTAGGAAACTGATTAGTTGAAATCAGGTGATGCGTAAACCATCACTTTTTTTTCGAAAACAAGTCAACACAATTATTTAAAAAAAAATTAGACTTTTCGATCTCGAGATCCTTAATTTAGTGTTTTTTTGCTATTGAAACACGTACAATG	no
1060_E05	C01G10.9	C01G10.9		C01G10.9	368	ATTTTAGATGGAGAAATTGAATAAAAAACCTTAATAAAAAATATTCTCTGCAATTGTCTAGGAGGAGTACACGGTTGTCGGATTCTAGGCCGCATGCGCAGAAGTTAGGCCATTCGGCGTTAAAACCGTAACCACGAAGAAGATTTAAATAAATCTCATCAATAAATTGACTTGAGAATATAGCAATGAAACATTGACAATATTTCCATAAATAAATACATCCTCTTCCACAACTTTTCGACTTGTGCTCACGTTTTGCTCACTTCCAGTCTACACTTTCGCTTATCTTATCATCTGGAAAACGCTGCACAGACAATTTGCGCTCTGCAATTCATTTAGCTCTAGGTATCTGCTGCTATTTTACGACAATG	no
1076_D08	C01G12.1	madf-5		C01G12.1	1500	AAAAAGCAATTGCAATAGTTCCAAACTGCTGCTCAATTTTTGACCAACTTTTTTGAATTGTTTCTATACTTTCAATATTTTTTAAAAACAACTTTCGCGAACTGTCGCTAGACTTTCGGCAAGAAACAACTTCTTCTGAATCTACGACAATTTTCTGCAACTGTTATCAGATCTTCGACATTTTGAGCAACGTTTGCCAACTTCTGTTAATTTTTTCTAGACTTTCAGCAATCCCCGCAAGGTTTTTACGAACTCCGACCAACCTTCGCCAAAATTTCATCAATTTTCACCAGTGTTTTTCAAGAAGTTGCGTTTTTCTCAAACTTGTGGTAGATCTTTGGCAGACTTTTGTTCAATTTCAGTCTATTTTAACTTTCGCTATACTATCACCAATTTTCA…	yes
1042_C08	C01G12.3	C01G12.3		C01G12.3	1425	ATTTTCTAAAAAACATTTGATTATTTTCTATCCAAGGAATAAAGAGTGAAAGAGGGTAAGAAAGAAACGATTTAATGTTTAATGAGTTAGTTTTGCAACATTTTCGAAAAGCAAGAAGGTGGAAAAGGAAAGAATTTTGGACATGGCCGATCACATGCGTTTATCCTAAAAGTAAAAAAAAACACATAAAACTAGAAGGAAGAAGACTGTTGTGGCGTGTATTCGACGCGTTTCACATTGTTAGAACATTATTGACTGATCTCTAAAATTTTACGAGCAATCTAGCTGTGCATCGATGCACCATAATATTATCGACTGAAGTTGTTTCTAAACGTATGTTAGTTTTTTGCACTATCAAACGGCAATGCTAGGAAACTAGAGGTGAAAATAACTACCGCA…	no
1057_G04	C01G5.4	C01G5.4		C01G5.4	2000	TGCTGAAAATTCAGAAAACATCGTTCGGGAAGTGTTTGAAACTACAGAAGATATAAAGTTTTATCAAATTAATCACGAAAATGAATAAAATCAATCAAACTTCAAAAGGAACATGCGGAAAAATTGGAAAATGCAAACAAAAAACAAAAAAAATCCCAAACGCGTGCAGCTTTTCGGCGGTACGGTAATCGTTACGAGATATCCTAGGCGCGAAATTCAATGCGCCTTTAAGTTTTCATCTCAAAATAGTCTCGAATTCGGAAAATAAATAAATAAAAAATGCAACACTCCAAAAAAATAAAACACTCAAAATTTTTTTTTGATTTTTCATAATTTCTTGTCAGTTTTGGCAAATTGTCAAAATTTTGAAAAATATGAGCTTTTGAGGAAATCCAAAGT…	no
1057_F01	C01G5.6	C01G5.6		C01G5.6	657	AGAACATTACGGGTTAATAAATGTTTTTGATTTGTTTTGTTTTCTGTATTTTGATGTATTTTTGAGAGAATAAAAATATTATACCAAACATTTTGCGTCGGAATACTGTAGCTTCTCGGAAAAATATTTTTGAAGCAAAAACATGTTAAGTTTTTTTTTCAAAATCGTGAATTTTTAACGACAGCAATAATAATTTATTTCGTAAAACACATATTTCCTCATTTACTGGCAGTTTCCAGCAAAAATTACAGTCATTTCACAATTTTAATTCAAAAATTCTCAGCGGGGCGCACTTTCATATCTGTTCCTTGTCATCGTTTTGCACCGTTTTCGTCCTTCATCACGAGAATTTCTCGAGTTTTAGACAAGTTTTTACACTTTTTTGAACAGCTGTTGTCG…	no
1008_D12	C01G5.8	fan-1		C01G5.8	2000	TTTATGTGTGTTGTAACAATAAATATTTCATATAGAAGTTACATGGTAGGTTAGTAATAAATTCATGCCTACCTCCTGCCTACCGTATTTTTTCTGTATTTTGGCGTAAATTCCATATGGAATTTGGATAACTTGAATTCGCGCAATTCAACTACAGGTTTAAGAAAAAAAAACATTATTGTGCCCATTTGGAAGACTTAGGATTAGAAAAACCTTGCCCAAACCATGATTCTTTAGAAAATCCTAACTCTAAAAAGTTTCATGGCAAGTTGCCAAAAATCCAAAATTTTACCGGGAAGCGAGAAGTGTGTGCAGACGGGCCTATGTCTTCATCAGGAGTGTGCGGCAAATTTGCCGAATTTACCGAACTCGGCAAATTTTGAGATTTGCCGCACACGT…	no
1010_G10	C01G6.4	C01G6.4		C01G6.4	2000	GATTTAATTATCTGAAAATGTCGATTATTTAATTTTCAGTTATTGCTTAACAGATATTTAATTTATTATGTAAATTTAAGTACATTGAGAGTGGAAATAAATTCGAATTTGATGTTCCAAACAAAGCGATGCTGTATTTGAAGAAAATAATTCTGAAAAAGCAATTTATAATTTATACGAATCACAATCTTTTGCCTCAGAAACTCCTTTCATTTTTCTTTCTGGAATTTTGACCAGTGAAATTGGGACGACAATTTTTAAAAAATTAGGAGAACAATACAGTAGCCCGTCGCGCAAAATATCTCGTAGCGAAAACTACAGTAATTCTTTAAATGATTACTGTATCGCTTGTGTCGATTTACGCGTTCGATTTTTTAAATGAATAAAATTGAGCAAAAA…	no
1038_H05	C01G6.7	acs-7		C01G6.7	910	GATTGTGATTGCAATGCCAGAGTGGGTAGATGTTATTGTGAAAACCGTCATTCTCCGTAGAGCAAAAATCATCAGTGCAATGTGTCCAAACAGTCTATTGCCAATTTGAAAGATATGTAAATAATTTGCCATGAGCTGCAAATGGAAAGGTTCGAGGAATCTGCTTTCAATATAATGGTCAAGGCTGCGGAGAAACTTTCAAAAAGGATCGACAAAGATAATAATATTCTCGCAAATCCATCCATTGTGGGACCACGGGACATAAGCCAATGTGATGTTTGGAACATGCCCCTAGTTTGCTATCACTTTTAACGCATTTTCGCCAAGCCTGAGTGCACTTCTACATTGCAAAACATGGATTGGACATGAAGACGTTTGAAGTCAACAACGTTGAAAAAG…	no
1017_D08	C01G8.1	C01G8.1		C01G8.1	563	GATATAATTATTTTTAAATTTTTTCTTGTAAATTTACATGTACATAAATAAAATTCAGAATCGTAAACTGCCAAACGATATTTCCCATTTTGTTATTTTAAAAGTTAAATAATTGGGTTTTCATAAACTTTTTAATGTAAAAAAGCTCAACGAAACTTTAACGTTTCAGTTTTCAGGCTTTTTCAGCTTATTAAATGAACAGAGAAAACCGGAATTTTCTGCGAAAGAACGATATTTTTTATTAAACAAATTTAAATTAAAGAAGTTGAGATTTTTTTGAATCCTTTTTTAATCGCTGAATTATTTTATATTTATCCAAAGTAAAGAAAAAACAATTAAATTCAAACTCAAAACTAGGTATGTAAATTTTAATTTTTCTGGCTACTGTAGTTGACAGTT…	no
1018_A07	C01G8.2	cln-3.2		C01G8.2	355	AAATATTGCTGAAAAATATTTTCATTTTTTCTTTGTTGTATATATTAAATTGTTCCGGTTTTTGACAACCACCCATTCCCCGTTCACTTCAAGCCCATATTTCATTTTCTTCACGTGACATAAGTTGTAATTATTGAATCCCGCACACAGATATGCAATTCTGCGAAAATTGAATCCCTACGTGTCTTTTAGATTGTTTGTTCTTTCAATATTATAATTGAATTTGAGAAAATGTAAACTGCTTTCAAAACAATCTTTTTTTTTTGTTGCGAATTCATAAAAACGAAACGAACGATGAGATATTTTTCAAAATATAATTATTGGTTTAATTTGAGACAATTTCAGAAATTCCAGAATG	no
1026_F02	C01G8.6	hpo-32		C01G8.6	1463	GATCGTAGTTCCTTTTTTATATCATTTCTAATCATACCTCTCGCCTTGTTGCTCCATCCATCTCCATATTTCGATCTAACTCCAACACTTTTGTGATCTTTTTCATTTCATTTTAATTTTTATCAAGAAGCAAGTGAGCCCATTCTGCTTTAGAAAACTCGTGAGCTCATTTGCCTCTTATCCAGTGTTTTGTTCCATTTTAAATCCTATGACCTATCTCAATTGTTTTTTTTTCTGTGTGATAATGCGGGTCAGTTCTTGTTTTCAGTGAAATGCGTGTATATTCAACGAAATGGAAGTCGTTTTTGTGTCGATTTTTCCTTAAAATTTTATCCAATTTTGGAGGCGATGTAATTATTTTTGTTTTGCCTATCATCTCTCCCCCAAAATGTTTTATCT…	no
1075_H11	C01G8.9	let-526		C01G8.9a	1500	GATTCAGATTCAGATAGTGAGATTGGAAAATCAGCCATCCAATTTGACAGCTCAACTTACAAACCTACGAATAAAATGTGGAGAAGTGAAAAGAAACACAGGCATTGCACGAAAAATCGGGAAAGACTGAAAAAGGAGACCTCTCCTTTGCCTTCTCCTTTTTTCGTTTTTTTTTCCTTTTTTATGTGCTTGCTTCCCATCGTCAAGCACATACGCACACATACAAAGAGACACTACACGTCTTGATTGTGTTTTGAGAAGCACGGGACGCCGTCGCTGATGACGTTGTACTCATATCCGTATTAGTCGTTGCACTATTTTCAGTGCATAGAACGTAGAAGTAGGTTGCACATCTGTCAATAAGCATATTTCACTTTGCCAACTAATTCTCTTCACTCT…	no
1017_H10	C01H6.1	col-61		C01H6.1	1084	AGATTTCAGTAAACGCCATTAATTCTAATAAAGCTTTCTATAATTCCGTAAAGCCTGGTGGCACAAATTTTGATTTAATGAAAACTGAAATATACTCAAAATAGGTAGTAAAACACTTCAATTAAACGTGGCAAAGCACCAAACTTTTTGAAAATTTCAGACCCTTTGAGGAATTTAAAGAATTCTTACATGTTTGAAGTTTTAGAATCTAAATATTTACAAACAATTAATTCTAATATTTAACTTGCAAAAAAATTGTGGCCAACTTCCAGAATTGATGAGAGAGAATGAACCGATTTAAAAAGCAATTTAAAAAATATCAGTGCAATATTGGGTTATTTCAGAACCATATAGAGAAAACCCATATTCTCCTTCAAGCTTTTTTGTACCAAATTTTTA…	no
1017_D10	C01H6.4	C01H6.4		C01H6.4	908	ATGGTTTGACCAGGCAAAAATGAAATGAAAAGTCAAAAAAGGGTGTAAAAAGAAGAGTCTAATTTTCCATGAATTTTCGAGTGAATGAGAGAAGAAAAGGATGTTCAATGGGGGAAACGCGTAAGAGAGTGTGAGGGTTAGACACAGAAGGCGTTGACTCCGTTGAGCCAAGCCACTTCAATGAAGCTGTTACTATGAGAATAGGGAAGTTAGAAAAGATTGAGAGACATAGACAAAATGTGTGATATGAGATTAGAGTGAAGAAAGAATAAGTAATTAGAATAGAAACTGCATACGTCAGATATTGGTTAAACATTGAAGTTTTCAATTGATCAACTGGAATTTAGAAATTCATATTCTCAGAAAACTTTGCAAAACATATAATTTTTAGTCATTCGT…	no
1001_G11	C01H6.9	hasp-1		C01H6.9	541	AGTTTGTGAGAAGCATACCATGATTTTTTATTTGTATCCCACCCTGTCATTCTTGTTTTTGCGTTACATACAATGCGTATCTAATAGTAAGTGGTGTAACTGCTAATTTCATTTTCCCCCGTTGCCCTATTATTGTTTTGACCTACGTGGAAATTGATTTTTTGTTGTTGTTGTTGAGTGCAGATTATAGAATGTAGCCTGTTGTTATGTTAAGTTGTACGTGCAATGTTGTTGTAGTCTCCTTAAACCCATAAAAATCATAAAACTTATTTCAGTTTTAAGTTTGAAAAATCGGGATCACCAAAATAATATTTCTTTCGCTTTTTTGGTTTTGAACAAAGTTTTAGATTGGGAAAATTTTCAAAAAACCAATACATGGAAATTTTATTTTTTTTGTTT…	no
1032_H10	C02B10.6	C02B10.6		C02B10.6	1177	AAGTTTATTCAGTTTCCACACGAGAAATCTAGCCAGAACATTTAAATAGCATCCACAAATGCGTTCTCGTATTGTAGAAATGTAAAGAATAAAAAGTTTGAAAAATGTATCTGTTTACTGGATTTACAATCAAAGAAACCGAATTATTCCGGAGAGCCCATGGATAACCTTTTCCACTTTTGAATTTATAATATTTAGTTTAATTTTTAATATTCTCTCCGTAGCAAATGTCCAAAATATTCGGGAATAGCCAACATCGTGGAAAATGTTGAACTTGCTGAACAGAAACCTATAATAGCTGAAAACTATTTTATTCCATATTCATCAATACATTGCTCTGACATTCTTGTACTTCAGAAATAAAAGACGAAGTAATAGAATGTACAATAGATATACGAA…	no
1004_H04	C02B8.4	hlh-8		C02B8.4	2001	CACTGATTATTCATTAATTATGCGACAAGAAGAATAACGTTATAGTTTTTCTTTCTTAAGCATTTTTCATCATCAACATTTTTTGTTTAGATTTAATTTTGTTGCTAATAAAAAACTACACAAAACGCCAAGCACATTTATTTGACTTTTTTTTTTGAGTAATGCAGTAAGTAGGCAATTTGTTGTTTTTATAATTGATTAGTTTTAAGGCCTACTTGCAAAACTGAGAAAATTCTTATCAAGAATTCAAAACCATTTACGATTATCGGATTTTTAATATGGACAATGTTACTCATTTTGGATAAATCAAAAGAGTTTTTGGATTTTAAAATTAATAACTGTTTATTACTGATTAACAAAAGATTACGGTAAATTGGAGTTACAAAATGGACAAGTTTT…	yes
1035_A02	C02B8.6	C02B8.6		C02B8.6	1403	AAACGAAGTTCAGATAGCCAGCGCCGACAACATCAACATATTTTAAAAGTGTTTCTATGAGACACTCATTTCAAGCCTTCCAGTTCCACAAAGCTAATCATCCATCTCAAGTGAGCATGCATGTTTGTGCAAAAGAGACGGTTGCAATTTACCAAAGACGTTGACGGATTTCCTGGATTTTAATATGACCTCAATTCCATCTGTTGGTTTCTAACACGTGTTTTCGGTTCTCCGATCCCCCTAGTCCGTGTCGTCCAATTCCCTTTCTTTTGATGTACTTCCAGAATGTTCCGAACATCTTCAGTCTCTCAATTTTTCTTTATTGTCGTTCAATTAATACTATGTTTCCTTCAATATTTTTACAATTTTAACAAAATTTGTTTCAATAAGGCTATAAAA…	no
1063_E01	C02D5.1	acdh-6		C02D5.1	2000	TGCAAATTGTAAAAGTTTGTGTTTATCACATTATGATATTTTGGGCAATTGTGAGGATCTATTAAAAATTTATAAATCTCTTTGACAGTGTGTGGGAAAAATAAGTTATTTTTAGCTTCTGATATTTTCTAGGATTAACAGAAAAAACAGCAAATTTCAGGTATACCCGCTTGCCAGTTCGTGATCAACTCCAGTGTTTTCCAAAAAAACAAATCTACCCTTCCCCAGCTTCAGATGTTACAAACTCGATAAAATTTGTTTCAGAAACATCTCTTCAGTGTGACCACAAACTAGTCTTTCGCTTCCTTTTAACAACAAAAAATGGAAAAAGAAGGAGGGATTTACAAGAGGCTACGACGATACGAATGAATGAAAACGATTTGATGCAATCAGCTGCTG…	no
1060_D01	C02E7.13	str-211		C02E7.13	1344	GAACATCAATATTGATATATTAAATTCCCGATAGCCAAATAGACTTCCTTGTCTACGTAGTGTTAGATGACAGGTAGTGAACAACTTCTATTTTAATTAAAGATAAGTTGTTATTGTATGTATGTGATTTTTGAAAAAGAAATAAAATTTACTTCTTTTTTTGACTCATTTTTATGGATGCAAGTCTATTGAAGGCTTTAAGCCTTTTTTCAATTACCACACAGTTTCGGATCGAACAAAATTAAAGAAAAGCTAATTTAATTTTTTTTAACTTGAAAACGCGAAAACATATTTTCCCATTGGCGCCAAAAAACTTTTTAAAATATCAAAAGAATTTCAGCTTGATTGTCCAAACGTTCTGATTTCACAATTTCCTTACATCTGTCACGTTTTCTGTAA…	no
1001_H01	C02E7.3	srh-20		C02E7.3	325	AAAGTTTGTGTTTTCAAGTTGAACTATAACAACGTTCACAGGAATTGTGTTGATTTTTGCTTGGTTATATTACCTTAATAACAAATATCTGATTGATGAACAATCCAGTATTAACAATACAACCATTTTGGTTCTGACTATGAGAAGTAACCTTTCGCAACCGCTCATAATAACAGGATAATTGAGTTGCTCAAAAAGTATGATAATTTAGTTCTGATATAAGCTGTTTGTTAGAAATGACGTGCTTTGCCAAAAGGCTGAAATGTGAGCCATGAACAAAACTTTCACCTGGAACTATTAGTTCTAATAAGCTTCATGCTTCAACATG	no
1035_H04	C02F12.1	tsp-17		C02F12.1	2000	TTTCTCCGTTTCGTCCTTAAGCTTGTCAAAGCTGTCTAAAAGCCCTCTCTAAACAGCATGTAAATTGAAAGAAATATACTGACATGAGATTTTCCATATTTTGTTGTGGAATAAAATGTAATTACATCAAACCACATGAGAAATAAAGTGATTTTCAGAGAAAAACACCAACAACAGCTGATGCCAAATATCAATATGTAAAATCTATTACTGAAAAATAGATAGTTCTCAGAAATTTTTAAAATACTATTTAGATTACACGTGATCAAAATAGGCAAAAAAACCAGATAATTTAAGAAAAGTCTTCATAATATTGTGGTTTTTTATAGATTTTTAGTCACCGTTTTAGGGAATCATTGAGGTTCCAGAAATTCAGTTTTTGTCAAGGATTAGAGCATT…	no
JRH_123	C02F12.10	ceh-63		C02F12.10	565	TTTTTCCTCTTTTTTTTAAATTTTCAGCTATTTTGGTCCATCTATTTGTATGTTTTCATCTCATGATCGTTGATCTCTGCATTGTGTCGTTCCTATTTTTTCTACACATTTTCTCCCCATTTTTCCCTTAAAAATTTATGTTTTCGTGAAATATCTCTCCCCAGAAACTGTTCAGACTGTTCACTATGTTATCAATAAACAGCTATTGATACTTCTTTTGAAACATGTTTTCAGGTACCTACCAACAATTTTTGATGAAATGAGTCATGAATCACAAGAAGCATTTTGTTCTGCAAATTGATAGGCTGGAAAAGAGAACAGAAGCCTACAATGAACAAATAGATATAATTGTTTGACGCTGGAATCTTTATTACCGGGTAGGGTAGGATCTGCTACAAT…	yes
1049_B07	C02F4.3	C02F4.3		C02F4.3	1408	ATTGTGTGTGTTTATATATTTAAAATTGATGATGACTTTTCCTTTTATCGACTGATTTTTTGTTTCACCTGCAATTCAAAATTGTAAGAAAGTGAGGGAAACTCTGGAAATGGTGTGGAGTTGCGCGGAGCCGAGTATCTTGGGGCAGCTGACTTGTATTCTTGAGCTCCTTTTTTTCCTTTTTTCTTCATTTCTCTTCTAGTCTCTCACGCGGCTCTCCTTCTCTCGCGGACACCATGGCGATTCAATTTTTATGACTTTTATGAGAGAGAGGCCAATACCTCATATATTTTCCTTTTTCGGCGCGCGGCGCCACTGACGGATCGGATGTATTTTGTTGGAAAATGAAAACGAACCCTTTTTGTTCAAAAAAATGAGTGAATGAGCTACTCTGGTTTG…	no
SREE02_H04	C02F5.4	cids-1		C02F5.4	354	ATCTGAAAAAGGCGTATACTTATTTAGTTGAAACAATATAAATATTCAATATGACAAAATTCAATTAATACAGAAAACAAATGCTCGAAATTTGAGAATTCAACATAACAGGAAATGCTGACAATGAGAGACATCGTCATTTACAATGTTTAGTCCGCAGTTTTCTGCGCGTTCAAATGCACATCGCACATCGAACTATACGACACTTTGCTGAAATTTATTGAAACGCGTTTTCCTCTCTTTTTTGAATGAAAATTCATTTTTCCAAGGTATTTTTGAGGACAATTCATCGCTTTATCTACATTTCTGATTAAAATTTTTGTGATTTCTTTTTTTCAATAATTGATATTTCAGATG	no
1055_C06	C02F5.9	pbs-6		C02F5.9	354	ATCTGAAATATCAATTATTGAAAAAAAGAAATCACAAAAATTTTAATCAGAAATGTAGATAAAGCGATGAATTGTCCTCAAAAATACCTTGGAAAAATGAATTTTCATTCAAAAAAGAGAGGAAAACGCGTTTCAATAAATTTCAGCAAAGTGTCGTATAGTTCGATGTGCGATGTGCATTTGAACGCGCAGAAAACTGCGGACTAAACATTGTAAATGACGATGTCTCTCATTGTCAGCATTTCCTGTTATGTTGAATTCTCAAATTTCGAGCATTTGTTTTCTGTATTAATTGAATTTTGTCATATTGAATATTTATATTGTTTCAACTAAATAAGTATACGCCTTTTTCAGATG	no
1059_A05	C02G6.1	C02G6.1		C02G6.1	1431	GATTGCTCGACTCGAAGAAAAACCAAAAAACTTGGGTGGCAGATTCTTGAAATTCTGGAGCGAGATTGAGTGCAGACAGTACGACTTTGAACGCAGAGAGAAAGAAGTTAAAGTTCTGAAATCGATTGGAAAAGAGGACGTTATTGCACTTTTTGATAAGTAAGATTTTAAATGAAGATTTTAAATGCATTATTTACTTTTTTACAGAAAAATCCAAAAAGATGCTGCTGAACAGCGCAAGCTTGTTGTCATCGTCCACGGAAAGAATGACGACCGAGAAACTGTGGATCGTATTATCAAGAAAAATATTGAGTCGGGAAAACAATTGAAGGAAATTCTCTATTGGGATCAACTCCGGCAATTCCTACCACTCAATGAACAGCCAATGGCAGCAATTGA…	no
1067_H10	C02G6.2	C02G6.2		C02G6.2	2000	TGCATGAAATTAAATCAGATTTTGTTAAATGCATAAAAAGTTCAATTTTGAGATAACTATAATTGATTGGTGAATTTCAAGGAACTTCGTGACCTCTGGAAAAATCTTCTAAAATAAAAAAAATTGTCGGCGGGTATTTCAATACTAGCAGAGGGAATACGGGATTTTGGAAAATTCACATATTTATTAATGTGGTATAAAATGAGTGTCAGGTTTTGTTAATATATCATGTTTTCCAAAAGTAAAAAAAAAGAGACCGACTACTGGCAAGCAAATTAGATATTCAAGTATTTTTAAAATTATCAACAAAACAGAATACTAAAACAACAAAAGATACATATATGTAAATTCTTAATAAAACCCAACAATTTTTCTTATAAATTTATCAAGTACCTTAAC…	no
1052_A08	C02H6.2	fbxa-105		C02H6.2	361	TGCCTGTGACTAAATTGTTTGTTTGTTTTTTCCGGCCCTTTTTTTTTTCTTTTCCCTTTTTTTTTGGATGGAAAAAATTTGGCCGTGGTGGAGAGTTGAACTGTGACTAAATTGTTTGTTTGTCTTCACAGAGTTTGACAAATTTTCCATTAATACTATAAAAATTTCTATTTGAATTTCCATCGTTTGAATGAACTTTTGATCTGAATGATGTCATCATTGTGCTGTATTGACTAACATTGAGAGGCGTCAACCGAGCTGATAAAGTTCGAAACAGTTTGAATTTCATGACACACATTGTTCTCGTTTGGTTTTTTTGTGTCTAAAATTAAAATAATTGCCTTTTTCTGCAATTCCAGAAATG	no
1052_E08	C03A7.2	C03A7.2		C03A7.2	457	ATCTTGGGGAACGCTCTATGAAGGATTTCATCTCGAGAAAGTCTAAAAATTCGAATTTGCGACGATTTTGCTGGAAATCTGCGTTTTCCCAAAGAAATTTGGGTGATTTTCGGCAAAATTCGATCAAAAGTGAAGATTATCGATTATTCCGACCTGAAAAAATTCAAAATATCCGGTTTTCCTCCGAAACATGCTGAATTCTATCCAAATCCACTGAACCACCACTAAAATTCGTTGAAAATGATTTTGCGCGTGGGTTACGGTAGCAGCGCGGTGAACCTCACAGATTGTGCACGGTGAACATTAGTCATGGTCCCCCCCTAAAATTATTCGAATTTTTGGGATTGGCCTACGATTTTGTTCATTTTTTGACACTTTTTGATGATTTTCCTTCGTTTC…	no
1068_C03	C03A7.6	srx-39		C03A7.6	864	ATTTTAATAATGATTCGAACCGAGGAAATCGGATGGTAATGAAGCTCTGTTCTTCTCTTTTATATGACTTTTCCAGCTGCTCAGTAAACCGGTTCCAGTTCCTAATTTCCTGATCCTCTTCTAAATGTGACTCTCTCTTGCGGCCGCGCGCAAAAGCGTTCGCCTAAAGCTTCAAGTAAGCTATCGAGTCACTAAAAAACTCCGAGCTAATACAGGAATAAATTGTAGTATTGCGCAAGCAAAGAAGAGAGGTCTTGTTTGAGTTTGCTCTATGACCTTGTTCACGCAAGGTTCGCACATGAGAACTAGTTTTCAAGGGCAAACAGCGATAAGCAATCTATTTTTATAAGATTTATCTTTTAATTTTGTTTAAATTTTTGAACCGTTCTAGCTAATCGA…	no
1035_H02	C03B1.12	lmp-1		C03B1.12	1911	AAAAAAAACCTTTTAACAAGATTAATATCGGGTTTTCAGTTATATTTCGTATCATTTTCTGCATCTCAAAATATTATAAAACCTCTACTGCCATTTCCCTTTTTTATCACATTGGTAAATATTTAACGTTCGAGTTTAAAACTTATAAAAAATAAAAGTACGTTTTTATATCTCATTTTCAAAGAAATACATTCTTTCTTCTTCTGTTTGCTTCTTCACACACCAACTTTTAAAAATCGTTGGGCAAATATCATTTGATCGGGTTAAATATAAAATTTTGACAAAAGAGATGACACAGTACAAGAGAGTATAGATATTACTTGCCATTTTGTTTTTACTCATATCCTTTTGCATTGGACTGAATTTGTTGGCAAACCAAGGTAATTCAACAACCAGTTT…	no
1021_A02	C03C10.5	C03C10.5		C03C10.5	300	GGTAGACACATGCCTCATGTCTGCCTTTCTGTATGCATAAAAATGGACTTTGACATTTGACACGAGGCATACATAGGTTGCCTTGAAGGTAGGCAGGATATTTTGTACCTACATGGAAGGCTTACTGTAATAGTATTAAACGTTCTTGTCAAAAATAACAAAAATTGCTTTAAAGGTTGTCACCCATTTGGAAACTGAATAGTACTTTCTTACTGTAGTGCCAAGAGCACGGTAGTTATTTATGCGAAAATGTTCTAGAATCAGCTACTCAAAGTTAATTCAATAATTTCAGAAATAAACATG	no
1027_G11	C03D6.1	C03D6.1		C03D6.1	2000	CACGTCTCCCAGCGAGCGTAATAAATTATTATTATTATTATTTCTGTTTTTCTACCATACAACTACAGTAACCCGTTGGTGTAAGGTGTTAGGCTACAGACTAAAATGTTAGGCTATCCGTAAAGTTTCTTTGTCTACATTTTCTGATAGGGTTACATATACAGTACCTACCAAAATTAGAAAGCGTTCCTGGATTTTTTTTGGTCATTTTCAAAATTTTCAAATAATTTTAACTCGAAAAATAATTAATGTATTACAGAAGATTCGCTGACAAACTTCTTTTGCAAAACTAACTAGTTTTTGAGTTATGCTCAATTAGAAAACCTATAAAGATTATTTCTTGGCCGATACTTCATGTCCAAAAATAGGTGACATTTAGGGATCATACATAATTTTTTC…	no
1058_G07	C03E10.6	clec-222		C03E10.6	1610	AGGATGGTTATGTCCAAGATTTGTTTATGTAAAGCCGATGCATTCCACATACACCCTAACTTGAACAAAGAGCTCTACTACAGTATCACTTTCTCACAGGCGTCTGTGTACACTAATAGTGCAAAATTGACAACCGCCAAAACACGAGTATTATCGGCAACTTGATGACATATTGGTTGTCAAGTGTATCACGTCACTGAATAGTACATCTTTTCATTTAAATGATCTCTCTATTTTCTTAATAATACTACTATGTTTTTTGTGCAATGATATTATTTTCTTGGCTAAAACTGTCTGTTAACACCCTCGGGTTAAAAAGACACTAGGGAATTGTGAATAGACTACGTCTAGTCTAACCAATTAATTACGTATCTCTTTGAAAATTTGCTTCTAATAACA…	no
1008_E08	C03F11.3	scav-1		C03F11.3	783	GAGATCAGGATTTAAAGGTGAGAAACGTATGCTGCTAAAATGAGCAACTATCAAACTGAAACTGAATGGTTTCAAAAAATTGCACAATCTTTTGAAAGCTACATTCAAAAACTAGAGAATGCTTGTCTTTTCCAAGTTATAAAATTCGGCAAAAAAACGTTTTTCTACATTTTATATATTTTATAATAAGTATATCTTAAATATTTGTATTCGAACATAACAGGAAATTTGCAAAGTGTCTATTGAGAACTGTTCAGTATACATAAGTAATGTGGAAGCACGTTTTTTGAGTGCGAATTCACTGTGATCATAAGATTCAAACATTCAGCAATGCTATAAATTTTTCAAAAATCCACAGTTTTTTTTCAATTTGGTAATTTAGCAAAACATTGACCGAAG…	no
1076_H06	C03G6.10	nhr-148		C03G6.10	1017	TGTGGTTTGTATGCTGAGGATCGATATTCTTTTAGTTGCAACTCCAAATATGTCAGCTCATCTTATTGCAATGATTCCTTTCAACGTCAGCGCACTTTTGAAATCGACAAGCTCTACATCTTAAATTAGGTTATCCTGGAATAAAATAATTTAAGAATGAAAAAAAAAAACAATTCGATCACCTTTGCTTAAATTAAAACAATTACCAGCCATGTAACATTTAATTTTGGATTTTGATATACACATTCTCCGGAAAAATGTTTTGCAATCTTTGCAAGAAATTACATCGTAAGGAAATCCTCTTGCTCCTCTACCACATACCAAACATCGAGTTGGAGCATTGATTTTTGGCATCCCAATGTTAAAATTTATGCACTTAAATCAGCAATCAAGTATAAA…	yes
1072_B04	C03G6.12	nhr-149		C03G6.12	813	GGCAAAAAATTATATGAAAAACTCCACTCAAGTCAAAGTCAAGTCAAGTCAAGTCAAGTCAAGTCAAGTCAAAAATTAAGAGATTATTTTTTTGTGTTCCTAACAAGTATTAAGAAGTTTGTTATTTTGATCTGAAAATATGACAGCAATCCATCAAATAAATTCTACAAAACTCGATATTTCAAAATTTTGGCAATCGTGCATACATTTACTGATGAGGTTTTTCGTACATAACTGTGGTACGCAGTATGCCGCACTTTATAAGATAGTCCATCAGACTATCGGCATAGATCAACATCTAGGGAAACAAAAGTGAAGTTAACATGACAATTAAGATTGTGTTGTGATGCGCAAATTCCGTCAATATTGAATCTTTTCATTAACCATGTTTTTTTTGTT…	yes
1018_H06	C03G6.16	srsx-24		C03G6.16	348	AATTTTTGAAATCGGTTTTCTGAAGTGTTCTGAATTTTTTTCGTTCTGTCTTGCTTCCAAATGAATATTAGTTTTGTTCGCAACGTCACAAAGGAACTTAAACTTGTTGGGCTACATTATATATCTAGTCAGACAATGAGAAGTGTCTAGAAATGAATAATATAAATAATAATTAATCAACTCACTTGGGAGATCTTAAAAGCCGTCATTAGGCTCATATTGTGATATTATGTCTGATATCTCTTTGATTCTGACAATTTACGGAATACTACTTTTTATTTGATCAATGATTTAACCTCTCAAATAATTAACTATACGTGCTATATTTAATTATTTTTAATTGAAAACATG	no
1077_E05	C03G6.8	nhr-147		C03G6.8	1455	ATAAATGTTTTGTAAACGGCCACCGTTTTTTTTTGAGATTTGTTACCACCATTAATAACAATAATTTATTACGTTTGCATTGAAACGTGAAATTGTTGAGAGAAAAAAAAGAATTAAGAAATCGGACAAGTCAGGACACGTAAACACAGAAATGTGGAAATACGTAGAGAGACAATGCAAGAAAACATATGAAGAGGATGAAGAATACAGCTAACTAGGCAATTTTTGGGACTTGGCAATATCCGATTAGACCACACTAACCTTTAAAAGTACTAAGAGCCCTATTTATGAAAAAATGCCTTTTTAATTTTGTTTTGCACTTCGCCCAGATGAACTTTGTTTTTGTGCGAGTTTTGTTGTTTTTATCAATTTCAAAGAATTTATTTGTATCAATATCAA…	yes
1075_A02	C03H12.1	C03H12.1		C03H12.1	1500	TAACTCTTTGGAAATTCATCTACTGGTCTAACTTTGGAAATTCATCTACTGGTCTAACTTTGGGAATTCATCTACTGGTCTAACTTTGGAAATTCATCTACTGGTCTAACTTTGGAAATTCATCTACTGGTCTAACTTTGGGAATTCATCTACTGGTCTAACTTTGGGAATTCATCTACTGGTCTAACTTTGGGAATTCATCTACTGGTCTAACTTTGGAAATTCATCTACTGGTCTAACTTTGGGAATTCATCTACTGGTCTAACTTTGGGAATTCATCTACTGGTCTAACTTTGGGAATTCATCTACTGGTCTAACTTTGGGAATTCATCTACTGGTCTAACTTTGGGAATTCATCTACTGGTCTAACTTTGGGAATTCATCTACTGGTCTAACTTT…	no
1045_H09	C03H5.4	C03H5.4		C03H5.4	2000	TGATATCAACTATGTTCAAACTACATATGGCGCCAGCCTGGACAGGGTCAAATGGTTAGAACTTATCAGTTTTATCAGTTTACTGTGTTTTGAACCAGATGAAGTCTTGAACTACAATGGAAAAATTGTGAAAAGAGGGTTTTAACATTTTTCCAGTATGAAAAAAATAGACAGGTGAAACTGTAAAACTTTGTATCCCCCGGTTTGTGTTTAGGCATAGGCTTAGGCTTAGGCTTAGGCTTTGGCTTTGGCTTAGATCTGGGCTTAAGTTTATGTTTAGGCTTAGGGTTAGGCTTAGGCTTGAGCTTAGGCTTAGGCTCAGGCTTAGGCTTAGGAAAAGGCTTAGGCTTAGTCTAAAGCTTATGCTTACTATTAGGCTTGGCGTCAGAGCTAACGCTT…	no
1075_D02	C04A2.3	egl-27		C04A2.3b	1500	TGAAAATGGCTGTCGTATCATAATAAATTTTGGAAAAAGAAAACATCTGAAATGTTGCCAGTTCTTTGATTCTCAAAATGTTCAAATGATATTCATAAGACTCTCATCTTGTTTGCCATATTGTCATTAGCAGGTCATCCTCTTCTATTCAATTCTGGCTAATCCCCCGTTCCCCCTTTCTCTTATAATTCATCGTTCCTCACTGTTTGGTTGAATGAAAGAGCACAACAACACTTGTAATGAGTTATTTCATATTTTGAAAAAGTTGCCACGTCATGGAAAGCCAAGACACAGTGGCGGTCTGCTTTGAGGTCGTCACTGTCACCGTCGAACTGTTTTTGATCGCAAACATACATCGGTTGTCTCGTCTCTCGGGTTGTCTCTCTCTACCTCTCTCTC…	yes
1057_D10	C04C3.3	pdhb-1		C04C3.3	1076	ATCAGGAGTACCGCGTTCTTGATGAAAGCGACCCGATCAGCTTCTGTTTGGACTTCGTGTGCGTCAAGGTTGGATTCGGGCTCAAATCTGGAATTTTTGGGCTTAGAGTAGGCTTGGAAGTTAGTGGCCAAAGTTTCTATATTTTTCGGCCAACGATTTTTTTCACTGGGAAACTAACTTTTTCACGATCCATTCCAGCAATTCAGCCACCAGCTGAAAATTTGGGGTCCGGAAATTCTCAATTGACATCAAGCGAGGGTATCGGAGGCTTCGCGTCATCTCACACAGGTCTGAAGTTGGCGAAATTTGGGACTAGAATCCGAACTCGGCCATGATTTTGTAAAATTCAATTTTAAGTGTATTTTGGGTCTTTTTTTTGCGTTTTATGGTTTAGAAACA…	no
1053_D11	C04E12.1	C04E12.1		C04E12.1	2000	TACAGGATTTCATATATCAAGTCTTTAAGTAAAGCTAATTTGGTAATGTTTCAAAAAATTGGCAAACGGACATCGGCGTTTTTTCCACAACTAGAGTATTCTGACAGTACCAATAGCCTGTCAAAAACCAAAACGGCTCAGACTACAAAGACTATATAGACTGCAAACTTTGGAAACATGGAACCAGCGTTTACATACAAGCAAAATTTTCATGTTATTGCGTTAACGGAGGTCTAAAGCTAATAAGCTCAGGCCTGAACAGGTAATCCTCGGGCTCGGTGCAAACAGAGAAAATGAACTCACCTATTCGAATTGCCTAACAACAGTGGATCGTTTTGTGAATACACAGGGTCTTGTAGAGACATTTTCTTTTATTTTTTCACGATAGACTTCTCAACT…	no
1009_C09	C04E12.11	arrd-20		C04E12.11	1153	GAAATATTCTTATATGAGTCCGTTTGTTTCTTCTTCTTCGTCACATAATGTTCAAAATATTGATTTTTAAAGGATTTTTCTATATACTTTGTATTATTTATCCCCCGGTAGTAAGTTTTTCTTGTTTTTTTATGCATAAATTATTAAACTATGCACACATTACATAGTTTGTTAAGTTTGTCAATTGCGAACGATTGAATAAAATCATTGTAATAATAAATAATTTTGTGATTTTAATAAAAGTATATGTTTGACATACAGTTCTGTAGTGGGAAACTCTTATATAAAAAATTTTCCAAAAGAAGGAAGTATCGTTGAAAGTGCTTCGAGCTTTTTAATTGAACTGCGGGAATGCGATTCTTGGAACAAAATAACCCACTCGGTCTCCTGCATCTGTTT…	no
1051_H08	C04E6.9	srd-16		C04E6.9	2000	TCTTTATTTGTTTTCCTGTATAAGAGGCTAGTAAGTGCGTCTGCACTGCCTATTAGTTTTTTTTCATCAATTTTTCTTGAACGGAGATAACACAACTTGTACATGAGTTATTTTTTTGAAAATTTCAGTTGCGATGTATGTATTCTTATCAGCCGATGTCTCCAGTATATAAAAAAGGCTCCGGCAAATTTGAAACTTAAAAATAATCTGGAACTAAATGACCCTAATTAACATTACGCATACAATTTATGTATAGCATAAATGTCTCACTCACTTTTCTTACTTGTTTGCTTGCTTCTCATCAGCCTAGACTTTTCTCTTGAGGATTCGTATCTTCTAATGAATTCTGATAAAATCCAGGGTGACATGCTTTGACAGGTATAATTTGAATTCAAATTA…	no
1027_G04	C04F1.1	C04F1.1		C04F1.1	527	GAAGTACTTTGGCATAACCTGAATATGGATTCAAGTTTCATGAATTGATTGATTTTTATTTGAAGAATAAAGACCTTCTGCTTTTATGAGGTAACATTGTTTAACTCAAACCTACATCTACAGTAATCCAAAAAAATACGAACAGTGTCGATATAAACTGTGCAAAAAACTATACATATATCGAAGTATACATCCCCATTCCAATGCACATTAAAAATATTATTGGTGTACTCTATCATCGTTCCAGAGCATTCTTTTTCAGGAATGTTTCAGGATTTTCCTTTAAAATATTTAAAATTGCTCCTGTAGAGAATGAAGGTCCTGCTTGTTGAAATTTGAATTCAAAATTGAAAGCATTGATAAAATATAAATTAGATACACAAAAAATCGACTGTGTTG…	no
JRH_102	C04F1.3	lim-7		C04F1.3	1500	TAATCCAGCATCCATTTAATCATCTTATCTTTCAAATCCTTATCAATCGATGGAATCTACAGTATCCTCGAATACTTGTCCGTTATCACCTTCTCTCGCATGCATGTTCATCTTTTCATTCGTTATTTCACACCTTTTGAGGTATACAGGAAGTGGGGGAATCAGTTAAAACATACATATGTCCACGTGTCGGCTAATTTAAGAGTGCAACTCTATAGAAACTGCAAATTCACTTTTCGTACAATTTTTTTGACTAAAAGAATGAAGAGTTTGCAATACTAACGAAGAAGTGCAATACTATTAGGGACGCAAGACTAATTGGGACTTCAAGTCTATATTTCAATCGATATGAACTCTAAGAGAGACTCAAAAATAAAATAAAATAAAACATATTTCTAG…	yes
1016_A12	C04F12.1	C04F12.1		C04F12.1	1147	CCGATGTTTTCGCCCTTCCACCATTGTGGTGAGACTTCTGTTGGCGCCAGAGACAAAAATCCACTGTTAACCATAGGAAATGCACTGATTTCAGTGTAGAATTTCAGACGTAAAAATTTCAGATTTCCAGCCCGAACGGGCAAAAATTTCAGTCATATTCTTATAGTAGAGAATGTCAGCTTTCCGATACAATATTTTTTTTTGAATATCGCTCCATTTATTCTGGTCATTCCCTAGTCAGTTGCCTGCCCGTGGCGGAGGAAGAACATAATAGGAGGATACGCAGAGATGCAGAAAAAAAACTTCCGTTTGTTGGTAGGTAGTAATTTCTCCTTTTGATCTCCAAAGATGTTGGGAAATTCGCCTTTTGGAATGTTTTATGGCGCACTTTTTAACAGT…	no
1018_C05	C04F12.10	fce-1		C04F12.10	300	GGAAGCTGAAATTCAAGATCTTCTTAATGCTGAATAATTTTTAATTACTATTTTCAATTGCATTCCAAAAGAAACAAATAATACTATTCACTTCGTTTTCTAAAATTAAAAAAAATTTCAGTGTAAAATTGTAAATAGCTCATGTTTTGATGTCCCGATGTCTATCTGTAATTTCAATGAATATTTCGTGATATAATTTACACGTTTTTTGAACTTTTTGTCTGTTCGTTAAACTCGAATCTAACATTTTACTTTTTCAATTTTTTTCAGAATAATTTACTAACATTTCTCATCTTCAGAATG	no
1041_A03	C04F12.4	rpl-14		C04F12.4	611	GAATATCGCAGAATTGTTTTTATTTATTTTGTTTTCAGTAATAAAACTTTACCATGCATCCTGTATTAATTTACAAAATGCAATTTATATCGAAAAACTGGACTAAGTTGCTTTTTCCTAAAATATGAACACGACTTTTTTGAAAATTCACCGGTTTAATGAAATTCATACAGGTTCAGTACAAATACATACATTAATCACTGAAATTACATAAGAGCAAACAATTGAGCAAAGTTCCCCTTCCTACAATGAAAAAGATGAGATAAACTGCGCCGCAGTTGCGTTGGGTGCGCCGCATACTTGCACGTGTCCCGCCCCATGTGGGTCTCGCCACGAAATTGTCACCGTAGCCTATGGCTGTCTTACTCATTTTGCGATTTTTTTCCCAAATTTTCTTCT…	no
1026_G04	C04F12.5	C04F12.5		C04F12.5	2000	ATTATTTCAGCAAGAGAGATTTAAATAAAAAGCATGTTGAACAATTTTTGAAAGCATTTATTAAAGTTTGTCAATTGAAATATATTCAGGAATGCAACAGAACTTTGAATGGCCATTGATAGTGAAATCTACTATTTCTTTTCCCTGAAATAAATTGAAATCCGGAGAAAAGAGATGAAAAGTCGATGAAAGAAAATTCCGCAATAAGAGACGTTTTAAATTACAGTAATCTTTAAAGGCGCACACATGTTAACAAAAATTTATCGTGTCGAGACCGGCTACCGTATTTTTTAATGATAATAAGTAAGTGAAAACCGGAAACGTAATCAACGCCGATTTCAAGAGCACAGGTTTTATAATTTCTGATCAATCTGAGAATTCACACTTCAATTGGAATTG…	no
1016_B01	C04F12.7	C04F12.7		C04F12.7	885	AACAATAATGTTCTACTGTGTCTCTTGTTTTGTATCATATTTTGACCAAAATTTCAATACTTATCTACTATCAAAAATCAAAAAGCTTTCTTCTAATTTCGATGTAGTTCCGCACTCAAATTTTTATTAAAATTGTATTTTATTTTTTTAATTTGAAATTCTTAACTTTTTTTAAACTTTTCTAAACGCGAAAAAAAGTGGTAACGGGTTGATTTTTCCCCACAAAAACACACAACAATCAACATATTTTCCCATTTTTCCTTTGTCGCTTATTGTCACACACAAATCCAAAGTTTTTCTGTGTATATCATTCCGATAAACATTTTAAAATCTTTTTGGTTGTTGTTCTGAATTTCAGATAAATTATTGAAATTAATAATTAAATTTCTTTCACCTGTT…	no
1051_G10	C04F2.4	srh-229		C04F2.4	300	TCCTTCGCTAGCTGTGTAATAATGTTTATATAAAGTTGAATTTTTGGAATGAAAGTTTATTGTGCGAAAATGAGCAGCCGACATTTGTCAAGGTTGCACAAGCTGTAATATACCACAAACGTGAAACGAGTTACTCACGCAGACATAAAGACGTGCCTGCTTTCCAGAAAAACTTTAAACTGCTTTCCACATATAACTTAAAATGTCCTGCTTATATTGACAGGTGAATTTAAATTTCACAAACTAAAAATGTTACCTTCTCTCGCTTTGAAGCTTACTACACTTTCATAAAATCCCCAAATG	no
1061_C04	C04F5.1	sid-1		C04F5.1	822	ATACTGAAAACTGGAATTTTTATTTATAAAAACCAAGAACGGAGTGAAAATGTTATTAAAAACGACCGATTTTTTACGGCCACTAGCAAAATTTCTAGGTCATGAGAGGGTCGAGAGACCCAGACATTTTGCAAATTTTGTGTTGGTAAATAGTTTAAACTAAACCCAGTGTTGAGAGGATAATACTGAACTCGTACTGTTTCACGGGGAAAACGTTTCAATTTTCAACATTTTGCGATAAAATATCATGCAGGCATCCTCTATATATCTTTTAAAAAATTTTCAGCTTTTTTTCAGTATTAAATTCATAAAAAAAATCAGAAGAAAAACAGCTAAAAGCAGCATTTTATTCGAAAAAAGTAAATTCAAAAAATAAAAAATAAATGAAGTGTCGTAAGA…	no
1002_D03	C04F5.2	C04F5.2		C04F5.2	1088	AGAATATCTTTAGTGCAAAAACATTTTTCTGTAATTTTTTCTTTCACGAAAATCAATTTGCTTTCTGATCGTGAGCTAATAAAACGTTGAAGGTTGTAGACGAAATATGTCGTAGATTGAATTAGACTAAACTTCGTTTTTTCTTGTTACTCTTTCGTGTGATTTATGTAAATTCTTCCAAACAAAAATTTTATGTGAATTCCCAGTTTCTTTCCCTTTATATTTATACTTTATTTGGATATATGTATTAGAAATAATGTCTACTCACAATGAAACAAATGGTATGTTGAAGTATATTATTTACTGAACTAGCAAGTTTTAGATATTTTCAAGAAACTGAAACCTTTGTATTAATTAAAAGTATATATTACGAGTTATACAAGTTCTAATAGCCTACTG…	no
1077_B04	C04F5.5	srab-2		C04F5.5	770	AAAACTAGAAGTTTGTGGTAGTGAATAAATGATGTTCTTCATCTAAGATCAAACATGGTGCAAGACCAGATAGAAAAAGCAGACATATACGTGACTAATGAATCAGAAGAACTAGAAGAATTACAAGAAACATACATATATTTAATTTCAGAGAAAAAAAATTATTTTAGGTTTTTTTGGTTAAGAAACCATTAGTGTATTTTGATTTTAATAAAAATGTTCGAATGTTTTTTTACAATAAGACAACGGTTATTTAAGCTTATGTAAAGCTTGAATCATTTACCAAAAATTCAAAAATTGAATTCATAGTCTCTATGACTTTGGAAGTTTTATATAGAAGAATCATCGCCCACGTTCTGCCCGATACATACAATTATTAATTTTTGTGCCAATCTTGAG…	no
1009_H07	C04F5.7	ugt-63		C04F5.7	824	GATTTTTGTTGTTCGCCAATTTTATGATTGTTTCTTGTTGTTAAGTTTTCTAAAAAATAAATTCTTTGATTTTAATAAATTTCGAAAATTCAAATATTATGGGGACGCCGAGGGAATCAGGGTGCAAAGGCGCTCTAACGCCAAATGACAACCGAGCATTGGGTCTCGTTAGGAAATGGCGGCAAACGAGACATTTAAATTTTTTATTACGGGAACACAAAATTCTAATAATGCGTATTGCACAATATATCTTACGCGCTAAGTATCTCGTAGCGAAAACTACAGTAATTTTTTAATGACTACGCTTGTGTCGATTTACGAGCTCGATTTTAGAGATGAATTTATTTTCGAATAGTGTCAGCGATATTTCGCTTTAATTTCGAATCGAGCCCGTAAATC…	no
1018_C11	C04F5.8	C04F5.8		C04F5.8	1224	AATAATCTAACATATTCTGTCATAATTACTAAATAAAATTTTTTTTCTAAATTCTTGAACTAAAATATTTTTATTTTCGTGTCTCTTATCCGATCACAATTATTATTTTTTCTATTTTTTAATAGTTTTTTTACTCGAAACGACAAAAAATAGTTTAAAAAATGTAAGAATTTCCCTAAAATTTCAGCGATTTTTTCCAATTTTGCAGACCAAAAATAGGCATTTTCCGGATATTTTCATTGTTTTTTTTCTTTTCTTTTGTCCTGAAAAAAGTTTAATTATCGATTTTTAGAACAAATTTATAGTTTTTTACGATTAAAAAAAACCATAAATTTCGCCTAAAAATCTATTTTTAAACTTTTTTTGACAAACAATGTTCAAAATTACAAAAACAATGAA…	no
1026_F10	C04F6.2	C04F6.2		C04F6.2	1091	AGTATTGCATACCAAATTCATTTTTGAACAAGTTTTAAATATGTGATTTCTTTTCACTTGGCCGGCGCTTAACCACGTTCAAAGGTGCACTATCGTCAGTAGAGATTTAGTGTAAATGCACGTATATTTGTTAAATATGACCAAATATCATAGCAGAAATAGTCCAATTTTTTAGAAAGATTTTCTAAAATGTTCAGTAAACAATTCCAAAATTATGTCCAAAAAGTTGTTTGAAAAATTTTTCTATGATATTGCATTTGTAGGCTTAAAAAAACTAATCTTAAGCCTAAAATAACACACGAGTACTCTAATTTTAAAGTGTTATAGCTATTATAAAGACTAAAAGAAAATATGTTAATATTCTAATATCGATTTTTCAGCTTTGGATATCATACTCGA…	no
1007_A01	C04F6.4	unc-78		C04F6.4	1364	AGAGTTTTTATCATTTCACGTTTATCCATTTTCGTTCATTTTTATCATGATTTTTTTTTATTGAATGCTATTTTTCAGATAAAAAAGTTTTCGTGTGAACTTAATTTTTTAGAATCTTTTTTTTAAAGTTGATCACCGATTGAAGCTTTTTTTGCCAGAAAAAACATTTCAAATTTTTCCCACTGGCCATACTCCACAGAATTGCTGCACACACTTGAATCCTGCAAATATGTTGGCTCTAGAGAAAGAAAAACAGTTTTAAAAAATTAAATATACAAATTTTTATGATCTACTTGTTTTTCGAATATTCCTATTGAAACATCTCGAGAAGCCAAGTTGTCAGCAATTTTTTATAAGCTTTTAGTATGTAGTTTGGATTGTAGTACTCTTTATTCAAAA…	no
1047_H06	C04G2.1	ttr-39		C04G2.1	891	ATTATTATTTCTATCGGCTACTTTTTTCTTTTTAGCTGCCTTCTGCTACGCGGAGAATTGGAAATTTTCGAAACTGATTTTGAATATCGATTCTGATTGTATTTCTGATAAAGACGTGGAAAGTTCGAAGGGTCGGATTACGGGGTATTTCAAAGGTTACACGACTTAAATTTAAATAGTTTTATCTATTCTCGTTGGCACGAAGTATATCTAGGCAATCGTGACGAAGGAAACCTTTGACGTTTGTGTAGAGAAAAGCAAACTATTCTGGAACACTTCAAAAGATCTCTAAAATACAAATATCGAATTTGTATTTTTGTATGAAAAAGTGGATTAAAAGGGTGTTCGCTTCGAGAAAGATACAAAATGCTGAAATTAGTATATAGAAGTTCCTAAAGT…	no
1032_C07	C04G2.5	C04G2.5		C04G2.5	300	GTGATAGGTGTGCTTGTCATCGTATGGAGCATTAAAGACGATCTTCGCGTTTGGTTGGGTTTGGATGTCTCCTGGTGGGACGGATTGGGCCATGGTCGTTCGATGAAGGAGTTATGAAAACTCTATGAAGATTATGGCAAAATATTCTCAATTTATAGCAACCTTCTTATCACTGTCCCAGATCTATAGACTACAAAACGTGGAAAAGGGTAATGAGATTTCACGGGGAAATTTAAAGTTTATTCGGGAAAATTCCCGATGATATTATTCATTACTTCATTCTCTCGTCTTGTTTCAAAAATG	no
JRH_007	C04G2.7	egl-38	repeat	C04G2.7	457	GAACGGATTGAAATGGAACTGAATAGCTTATGAAATAAATTGTGTGATATTGTGTGATGTGTTTTGTTTGTTGTTTAAAATGAGCTTCATTGCAAAAAGCAGGATTTGACTAAAAATCTAGAATTGATTTCAGTTTCAGTTGATTTCAGTTGACATTTTGAAAACAAATAGTTTTTACCACCGATTCCTTACCTCAACTAAATCCTGAACCTTAACCCTTTTCCCCGTATTCCGAGAACCGCTGACTTCTCTATCCAATCGTTTTCAATTGATGGGCGGTCTCTTTCAAAAGCTCCGCCCATATTTCCTTCTCTTCCTAATCCACAGGTGCCCTGAAGAATATAGTAAAAGTGTTGGAGGCTAGTGGGTGGAGCCTATTTGACTGTGGTGTATGTGTGC…	yes
JRH_201	C04G2.7	egl-38	repeat	C04G2.7	457	GAACGGATTGAAATGGAACTGAATAGCTTATGAAATAAATTGTGTGATATTGTGTGATGTGTTTTGTTTGTTGTTTAAAATGAGCTTCATTGCAAAAAGCAGGATTTGACTAAAAATCTAGAATTGATTTCAGTTTCAGTTGATTTCAGTTGACATTTTGAAAACAAATAGTTTTTACCACCGATTCCTTACCTCAACTAAATCCTGAACCTTAACCCTTTTCCCCGTATTCCGAGAACCGCTGACTTCTCTATCCAATCGTTTTCAATTGATGGGCGGTCTCTTTCAAAAGCTCCGCCCATATTTCCTTCTCTTCCTAATCCACAGGTGCCCTGAAGAATATAGTAAAAGTGTTGGAGGCTAGTGGGTGGAGCCTATTTGACTGTGGTGTATGTGTGC…	yes
1020_D10	C04G6.5	C04G6.5		C04G6.5	2000	ATTTTATGGATGCAGTTATAACGAAGAAAAATAAAAATAAATGTTTATTCTTGTATGATTAATTTGAAAAATCATTATTTATAGAGAAAATGAGCTAAATAAGAATTAAAAAATTTGGCATTGAGGAGTTCGGTTCGTCTTTTTTGGTATACAAGCAATATTATTCAGAGTAACTCTGAAATTTACTATAAAATTACTGGTTTGTTATCTCCACTGAATTAGTGACAATTGAACTATTAGGGGGTATTTCACAGGCAAATTGGCGGAGCAGGGGCTTTAGCTGCCATTAACAAAAAAGAAAACCGGCAGTTACACACAAAAAAATAGCTGAAAACTCTGAAAGAATCACATTGGCAAAGAGCAAAAAAAAACTGGCAGAAAATCTGATTAATTGATGAT…	no
1046_D03	C05B5.5	C05B5.5		C05B5.5	937	ATGGTTAGTTGAGAAGACGTCTAGTTGGTTAGTTGTCCGGAAAAATCAAGAACTGATTGGTTATTCACAAATTTTTCATTTTTTTCTTGATCATATTTTTCTAACAAAACAGTTCACGTAATTATCAGTAAACCGAGTTTGAAAGTTAAAATTTGAAGTGTTTACTTTTTTTTCTTTTTTTGTTGAAATTTTTCGTTACAAATCTTTAGTAAATCAGACGATCCTGTCCCTGTTGTTTCCGGAAGTACGGTAGTTTTTCAGAATTTTTAAGATCCTACAAAAAATTAGCCCAGTAATCCTATATCATGACTGTTTTCAAAATAAAAAACAAAATAAAAATATTTTCTACCCGGTTACAAGAAAATCGTTAATTTTTATTTACTTAGTTTACTCATACAT…	no
1008_F01	C05C10.3	C05C10.3		C05C10.3	1256	AAGTTATCTTTTAAATCTTGAATAAAAATTTAAAAAAAACATATGTTTTATTAAAATTGCTCTTATTCGTAACTATGTACGGATTTATATATATTTTTTTAATTGTACAATTCGCTAAAATGACAGTAAACTACATTTGAAAATTTTATTTAAAAAGAAGCTAACGTCAGTAGCACACTTGTGTCCTGGCCACCTGTCTCTGTTGCCCTCCCATCCTTATCACAGATCACACTTCAAACATCAAACTTCTCAAGGCAGAACTCCTCCCAAATATCACCCGAATTTTTCTTCTCAAAACTTTTCGCCAGTCTCACAACCACGTGTTTCCCAGACCTTCAGTTAACTTCACTTCTCATTTTCCCTGATTTTCTGTCTGCGTCTCTATAAAAAGTAGACAAA…	no
1011_F06	C05C10.4	pho-11		C05C10.4	1357	AAATATCCAATTTTAGTCTTCTACTAGTTGTTTTTACCGTTTGTATTCATATCAAATTTTCATGATGATCTTTTGTTTCCATCTCCAAGCTTTCACTTTTTGGTTGTTTTAATTTTTTTTTTCTGTTGAAATTGAGTGTTTTTTTTCTGTTGAAATTGAGTGTTCCATTTTTATATGAAATGGATTTTGTCTGTCTTGGAAATTCTTTTGAAGACATTGAATCACAGAAGAATGTTTAAACATTTTCAGAAATTGTACGGAAAAAGTTGGGACCAAGAGAATTATGGTAAAATAAAACTTGTAATATGTATTACAATTTAGAAATAAAAAACTATAAATTTTCAAAGTTGGTTTTAAGTGCGTACAATATAATAGCCATTAAAAAGATATAGAGTAACC…	no
1051_G01	C05C12.6	C05C12.6		C05C12.6	2000	CAACTTTTTTCTTTCATTATTTCTCTCCAGAATCCATCTGAACACATTATTATTCTTTTTGCTTCTTGTTTCGAGAACAGAAAAGTCAAACAAAAAAATAACAAATTTAGTTTTCCGTTGCCCATTTATCACTCCGTAAGGCCGTTCTTCCATCTGTTATGCATGTTTTTTTTCTATTTTTCTGAAAAAGAATCATTATCTTAGTTGTTTTCCAGAGAATCAAGATTCTTGGCATGATTTAGATGTTTTGTGGTTTCGAAGAATTGAAATGAAATTTGATACTATTGAACTCATATATTCTCACTCCGATGGCTATATTTATTTAAACCAATAGTAAAAAAATTGAAGCATACACTTTGGGTAGAGGAGTCCAGATTTTTTTCCTTTTCTGATTTTAAA…	no
1058_H02	C05C8.2	C05C8.2		C05C8.2	346	ATTACCTGCCACTTATTTGTTTAAAAAAACAGGTAAAATAGACGCAAATTGAAACAAGATTTAACTTTCAGAATTATATAAAACACAAAAACAGTTAAAACATAAGAAAAGCCAGCAGAAGCAGTGTAAATTCCGCACAGAAAAATTAATCGACAAACCAGTGGGCGGAGCGTGAAGCAGGAGTCGCAACCCCCGCGCACTTTTTATGCAATGCTGCCGCACGAATTCCTCTCTCAGTTTTTGTTCCCTTTTTCTTCATTTTTAATCAATTTCTTCTGATTTTTTTTGTATATAACTTTATTTTATTTTGTATAAAACATTAAATATTAATTAAAAATAATTTAAGATG	no
1051_E04	C05C8.3	fkb-3		C05C8.3	429	AATCTCAATACTTATGCCAACCAAAAAAAAACCGCACTCTTTCCATAATCTTGCCACGTCATTAAATCGTTCCCAATTGTGTTACCTATAACTTATTGATTTGTGGTGAATAAAAAACAAGTATCTCTCTGATAAAACAACCGATCCAATGCGCAGATAAAAAGGTGAAGGTCTCTCATCTGCGTCTCTCAGGCTTCGGACTGCGCGGCAACAAAACCTGAAGAGGAGATGTGGCGGTAGCCACCGAGAACGGAATAAACTAGATGAGTGGAAGGAGACACTTGCAAGACGGTCGTTGCTTCCTTCTTTTCCTTCCACGTGTAGTGCTTTTGAATTCAAAAGTTTTGATTTTTCTTTTCTTGTAACTTATTCCGCCTATTTACAACAATTAAGTAACCA…	no
1018_F05	C05C8.5	C05C8.5		C05C8.5	300	ATATTCGACTTGTTGGTACCCGGAATTCCATAAACGAAGTCTTTCACGTTGTACATCTCGAGGCTCCCTCAAACGTTCCAATTGCCATAAAATAAAACCGGGTTACAGAAATATATATAATGCATTATTTCACTTAAATGTCTGATGAAAAATAAGTTATTAAATTTATTGAATAAAAATGTTAATAATTTCTTTTGAAAAAAAACCACATACACGGACGCCACACACCGAAAATAAATTTATTTTTTTATTTTCTTTATTCTTGAAATTCTAACCGTTTTTTTCAGATTTTTGAGAGGGATG	no
1076_G02	C05D10.1	attf-4		C05D10.1a	1500	TAACTCTCGTTTACAAAACGCCACCTGCTCTCTCTTTCTCTTCATTTGACCCCTCTACTCCCAACACCCAAACAGACACCATCCTTTGTTCCGTTTTTTTTGGTTTTTTGATGGTGGACAGTGGTGATGGACATTTCGTTTTACTCCATGTTTTATTTTATTCTAATGTGCTATGTGTGCAACCAACATCTGCCTTCCACCGGTATAATGAGATTTTGACTAGGGAAGGGTCAACTCATGGTCACGTTGGCGACTCTTTTGGGACTTTTGAGTGAACATTTCTAAATTGTAGATTTTTCGCTATGGCCAGTTGTCAACCCTAAAAATTGGGATTTTCATGGTTTTTAAGGTACTGTTTTTTTCATGCAATATTTCAAATTCAATTATCTACAAACAAAA…	yes
1056_C08	C05D10.3	wht-1		C05D10.3	1452	AGTTGTTATTTGTTACTACATATTGATAGATTGCTTTACAATTCTGCTCTTATTCTTTAAATATTGTTTTTTTTTCTCAAAAACCAATATTCTTCACTCTCCCATAATTTGCAACAACGCTTCTAACTCGGAAACTGGTGACATTTTCTCTACTTTTCATCATTGTAAGATTATTCCATGTACACTTAAATTCTCGTTTACATAATAAAATTAAATATTTCGTGCTTCACAATTTAAAACGTGCAGTCTGAAAAATTTTGAAAAGTTCAGTCTGAAAGTCCTATAAAAAATGAATTTGGTCCCAATATCGGAGAACATCCACTTTAAAAAAATGAAACACTAATAAAAAAATACTTGACTTGGTTTCGTATTTTTCAATTGAATTCCCAGGAATGGGAT…	no
1030_A09	C05D11.13	C05D11.13		C05D11.13	907	GAATCCTTTAGCTTCTCGTTTATGTTTGTGTATAATTTTTGTACTTATTTATTCGCCACTATCGACTCGTAGATTATGTATTTCTGTTCTTCAACGGTTTCTCTCAATTTTCTCTCATTTTCGTGTTCCCCATCTTTTGTAATGCCATTACATTTTTATCCAAACCAAATGAATAGATTTCTGATTAGTGTGTACTTGAACGGAAAAGCTTCAATATTGCCATAATTGTGGTACATATATACATTCATCCCACTACAGTATCCTTTTCTGAAAAGATTGCAAAGTGTTGTATAGAAGAAGAGACGCAGATAATCAAACAAGACGTCTGCGCTCGTGTATGTTTGTCTCTGGACAGACATACACACAGAAACACCGACAATGAAGATATGAAGACACACA…	no
1028_A06	C05D12.2	C05D12.2		C05D12.2	2000	ATGGTTTTGGTAATTGCTCAGTTTTGCCTCGGATAATTTTGTAGTTCAATTTTAAAATTTCTTCTAAAATATATTAATTCAACAAGTTTTAATTATTTGAATTTAAAAATTATAGAACTTCGAGAGTGTGAAAACATTCTTGAAAAACGCAAAATGTTCAAAAATCTGGCAAAATGAAGCGAAGTTATAATTGAAATTGTCTCCACGAAGTCATAAAAATGCGAGGCAAACAACGGCTGCCTACTCCCACCGTACACCCAAAAATTCGTTTCAATATCCCAGAAATTTTTTTTAATAGTTAATATAAAGAAGCGCTGGTGTAACCGAAAAATAGCAGCACAACAATGTTTTGAAAACAGGCATAGGCAGGCATGTAGGCAGGCTGGCATATATTTTAAA…	no
1076_B07	C05D2.5	xnd-1		C05D2.5	1030	TGGAAATTTTTAATAATAATTCTGAAATTTATTTTCTTCTCAAATTCTCGCAAGTTTCTCAAGCATTTCTAGCTGCGTTGCGTGGCGATTCCTTCCCGAATTCGAGTTTCATATCAATCTACGATCCATTGAACCCAATAACCCGATTGGCAAGAAGATGATCGTACACACTCATTCACATAGGTGATAGACGTGCTACAGACCGTGGGAGACTCGAACGGGTAGTAGGGCGGAGCCGGGAACCGCGACGCAACCGAAACGCTTCAGAAACCGCAACGGAACAGGCATGCGAAGCGGTCAAGATTCGAAAAAGAAAACGGAGCGAACAGGCAGAAAAACATCGATAGATAGGCGCGCGTGGCCGAGAAGGAGGCGAGACGAGACATCTAGGCCATCGAT…	yes
1035_E02	C05D9.2	lmp-2		C05D9.2	1615	ATAGTTTTTAATTCGATGAAAATCCCACAGATGAACACCAGAAAACAAGAGACAATAGAAGATGAACGTTGAATGGCGGGTCAAAGAAAAACGCTATGTGATGGGTTAAAAAGAAGATACGCGCAATCTTTTTATTTTGAAATTTCAAACAGAGTAGAGAAAATGATAGAAAAAAAACAAGATTGACACAAAAATAGGCTGGAAAACCGGTTGATATCACATTTTTCTCTAATTTTTTTTTCAAATTTTTAATTAGTTTCACTAATTTATTGTCACGTGTAGTTGACCTGATAATTGTGGAAAAAAGAAATATATAATTTGTGTTTTTCAATAAATATCATATCTCTAAAATGACTTTTTTTGAGATTTTTGGAAAAACCCAAATATAGCCGAGAATTA…	no
1009_E06	C05E4.3	srp-1		C05E4.3	580	ATATTTTGAAACAAAACTTCCTTCAACCGATGTTTGGGAGAGTAAATCGTATCATGTGGCAACTCTTGTGATTAGAAACACCAAGTAGTACCATTTTAATTTCCGTGTATGCCTATGAATGCTGTCTAGTGCGTAGGCATAAAATAACAGAAAAAACGTAATAAAGAATGAGAAAAAAAAACCTTAATTTCTGTCCATTTTTGGGAAAACTTCCAAATTTGTATTCCCGAAAAAAAAAAATATTTTCCGTCTAAATTTTTTTGAAGAAATAGGTTTTTTTTTAATTAATAAGGGAAAAGCTTGGAAAATTGACAATTGGAATTTAAGTAGTTGAAATTTTTAAAAGTAGATTTATGTTCAATGTGAAGTAGGTGTCATCGCACAATGAATTGAATTTTT…	no
1009_A02	C05G5.1	C05G5.1		C05G5.1	2000	ATACTTTTCTTAACTCATAAAAATTATGTCATTTCGAAGTGAAATTCTCTCAAGCTGATTTGAAAATGCTTATAAAAAATTGAGCTTGAAAACAAAAAAAAACCAATATGTGGGTGGAGACTATTTAAAAATGGAGTAGCGCCAGTTGGGAAGTTGTTACAAGCATGTATAATAGTGAAACTTTTTTTTTTAATTTTAAAAACTTTTATTGACTGCCAAAAAGGGGCCTTACGGAGTTTTTGCCACTTTTAGAGAGAATTCGAATCCTTAAAATGTTAAGTATCAATATTTGAAACATAAATATATCATAAAAGTCGGTGAAATTTTTTATCAAAAACGCAAAATTGAGATTTTTCCAATTTTTCAAAAATAACCTTTTTTTTTATTTTGGATTTTTAA…	no
1035_C11	C05G5.4	sucl-1		C05G5.4	2000	AACACGCGCTGAAAAAAAAAGAAACGAGGAAAGAAGGTACTTTCTCAGAGCAGAAGCAGGGGCAGGAGCAACTAATGAATTTTAAACAAGCGCAATGAGCACATTAGTAACATTCGTGTCGGTTGAGAATGGAAAATGGAGCTCGCTAGTCAAAACTGCCATTTCCGATGCATAAGTATGGCTTCCCGCGAAAGATTATCGCAGTTTATCCGCGGATGACATCCGGGCAAACGGACAGCGGATTTGAATGATAATGTGCGGATTCGGGAGGCTCGGGAGCACACCACCGCCACAAATCAATAAATTGCTGGGAAAGAAGAAGACGAGAGGACGACGGGAGAAAAAAAAACAGCGAAAAACTGGAAAAAAAACGTTTTCACTGCAAGACACGAGACAACT…	no
1064_A10	C05G5.5	C05G5.5		C05G5.5	1074	AAATGGAAAAAACTTGTATCTATTAATTTTGCTTGTCTATGCACATTGTATTCCAAATAAATTATTAAATAGAAATACTTCATTATACTATTATAAATTATTTGAGATATGTAATACATATGCATATGGCTTTATTATGGTCATGCTTTTCAAAGTTATTAAATTTTAGGCAACTTTTAAACCAAAATATACTTGGAAAAATTTTTTATTTAATTTTCGGAGAAGAAGTAGTGTCTGTGGGTTTTTTGCCATCTGAAAGTTTGTAAATGAAAATAAAGTTATAACGTGAGTCTTTAGTCTTTGAATGTGACAAATGATGTTTTATATGATAAAACAACAAAGATAAAGAAAAGAAAAAAACCCGATGAATATAGACCGGAAAAACACACTCATTTCCAC…	no
1007_B04	C05H8.1	ckk-1		C05H8.1	2000	CTCGCATGTTGGTCAAAGCCTAAAAACTATAACCATACAAATTTAATATTTTCCAAATTACATAAAAAAAAATACAAATGTGTTTTCAGAAGAGTGTACTACCGTTTTCTGTAGCTTAAAAAAAAAAAGAACTACGTAGCCTAGAAGAAAAACGCGAGTTTTCTCACATTTTCTGACGTAATAAACTTTGAATTTCGGTATGCCAGAGATCAAAAATAAAATGTTTTTTGTTGCAAAATTTCTTAAGTTTAACTTTTATTTTGAAAAAAAATAATTCTAAAAATAAAAATCTGGAAATTGCCTGAGAATTTTTCCAATTTTCAGAAATTATGCAAACTCCCATTTTCATTGAATTTTTTTGAAAATTTGCTGGGAAAAAAAAATTAAATTCGAAAATTA…	no
1003_G12	C06A12.5	lact-6		C06A12.5	1601	GAAAATTTTTTAAATCTATTTTTTTAATTCATATACGTTTCTCTAAAAATGAACGTTTAAATAATTTTGCAAAAGCGTTTTCTTACAAAAAAAAAGCCTTTTATGACAACATATCGAAATAACAATAGTTTTTCAAATAAATTCTTTGAATTTTGAAGATCATCCAACTATTTTTCCAAGGTCCACCGATGTTTGTATGCGCAAAAATTTAAAACTAAAAGTAAAAGGTTGAAAACGAAAAGACGGTGACAAGTGGTTAATTATTTGCTCAGAAAAACATAAAAGAGAACTAGAGTTTGTTATAAACGGACACTACAAACTATAAGGCCAGAAGTTGGAGAATTGTAAAAGTTTGAAGTGTGTAAAACTTTAAAAATATGTGAAAACTATAATGTGTTA…	no
SREE02_H07	C06A5.11	sir-2.4		C06A5.11	730	AAAAGCAGCTAAAAATGCTAAAAAAAGGTGCTAAATATTGAAAATCCTTCGACCATTTTCTCTCATTATAATGTCTCAGATTTGTATCATTGTTATAATCATTTAGATATCAACTAGTATTATTAATTTTCTCAATTGTCTTTTTTTTGTATTAGCCGACTGTCTACGTTCACTACCTCATTGTTCAATGGTTTTTCTCTCACTGTCAGTACAAAACTAATAAATTTTACTGTTCCCCTATAAAAAACTGTGTTTTTTTATAAAATACAATTATTATGTATGGATTCAAGGCTCGTGAGTTTATTTTCGAAAAAGGCAACTTGCTAGAGAAGAAAATTCATCGATTTTCAAATTAGCCAGTTTTATCAGAAATTGAAAGAAATGAAGAATTTGTTTTCA…	no
1026_E03	C06A5.2	C06A5.2		C06A5.2	2000	TGAAATTTATTGGAATGTTTTATTATGCTATTCGGTATTTTTGTAATAAGTATATTTAGGCAATCTTCACGGACTTGCTCGCTTTTTTATTTATGATGGTTTAGAACGTTTATCATGAATACAAACTAATCTGGGAAATTGGAAATCAGAGCAAGGAAGCTTAAGCAATTCTAATTTCATGAATTTAATTATCAACTACCACGTTTGAAAATGTTACTCTCGGCACCTGAAAAATGAAATTTTCTTTTTTGATAATTTTTTGTAACGGTTTTTATGCAGACATCTTACATAAAAATGGTAATTTATTGTTCAAAAGTTTATAAATTAATCAAAGTCAACGTTTACTTTCCATAAAAGAATTCATGATCGGATGGAATATCGAGCGGGAATGGCAAGATC…	no
1040_C03	C06A5.4	C06A5.4		C06A5.4	300	CGCTCGAATCGCCAAGTTTTCCAAGAGAAGTCGGATCTCTATAATTCTAGTTTTGCATTTAAAAAATTTATGAATTTTCCACTTGTTATTATAAGAAAAAAAAATGAATCAATTAATTAATTATTCTTCGTTTCCTTTTTTCAGGTTTAGTCAGTTTCTTCAATATATTTAGAGCTTTCACAAATTACGCAGTCAATCTTCTATTTCTAAATATTTTCTATCTCCGATGCAGTCAAAATTCTAAAAACTGCTAATTCTTTTTGATTTATTACCCTATGGATGTAGTTTTACAGCTCGGAAATG	yes
1043_A01	C06A8.2	snpc-1.1		C06A8.2	379	ATACTGATTGAAGTTCGATTCTTCTGAAAACATGAAAATGTTTCGATAGAAAACGATCAGTAGAATATTTTTCACGGCAACACGATTTATAAGAACGTTTCACGCAGATCTATAGCTTTTGATGTTTTAATAAAGCGTAAAATTGATTGCGAATATATTTAAACTAATTTTATGGGAATATTTTGAGCTAAATTATATCAAAACGATTGAAAAACAATATTTTTAGGTAAATTGAGGCGCAACTCATTTTGAAATGCGTTGAATACCGCTGGTTCCCGCCGAGAATTGGTTGTTCACGATAGAGCGCACTTGCATGTTTTTATTTTCGTCAATTATTTTCGGATTTATTTCTGAAGATTCAAGGAAAAAACGAGTCGCAATG	no
1028_A03	C06A8.4	skr-17		C06A8.4	666	GAGTAAACATCATGTTCGTAGTCATCTCGTATTCATATAAAACCGCCTGTATTGATCTCGTCCCCTCTATTCACCAAGTTTTGTCGATTATTCTACAATGTTTCCTATTTAATGCATGTCAAATAAAATTATTTTTATTATAACGCTCATTCTTAGATTGTTGATGTTCAAGAACTTGATAGAGCCGCTGGCGGGAGTGCAGTGGAGCGCGAAACCCTATCGATATTACACGATCACTTATTGATTTATATATTTTTAATATTTATTATTGTAAATATGGGGTAGAATATAGAAAAATATTTTCCAGATTTTCTCTTCCCTACAATCTTCGGAGATCTCGTATGGATATGCTTTCGATATAGGTTCAGTTCTTACTACTAGTAACATTTGAGAGAGCTT…	no
1006_B04	C06B8.1	nhr-150		C06B8.1	962	GAGGGAGCTACGGAACTATCAAATAGATATAAATTGTGGAGAAAAGCGATTTTTGAAACACTGGAGTCATTGGAATATTTCGAAAAAGGAGATAAAAAATTGATGGAAGAAATTCTCATTTGTCAGATTAATAATATCAAAATACACGACGATTTTCGAGAAATACTCAGCGAGACTAAACTTTAATTTTTAATTTTTCCATTTTTTGTTAAATTAATGGGTAATTTTGGATCTCATGTTCAGGAATAAAATATTTGAATGAATAATTTTTGTAATCCAGGTACTCACTACAAAAGTGTTAGCGGGAGAACTTAGGCTCCGAAGACATGAAAACACCATCTGAAAATGTGTCAGTTGATGCAATATTGAGCAACATGAAAATAATCTTCTTGGGAGAGC…	yes
1028_A05	C06C3.4	C06C3.4		C06C3.4	1227	ATTTTCTTTCCAGATCTTTCTTTAATATTTTATAATCCACAAGATGTTATTTTATTGCTATTATTACTATTAAAGCACCATGCTCAGCGGAAACCAAGAAACCAGACGCCTTATTCAGTCAACTGGAAATTTGATGTGTGAGTTTAAAATTTTAGGGAAAGAAGATGAAATAAAAAGAAACAGTTAGAATATAAACTGGGAAAGTTCTTAGGATTTATTTTGTCAAAAAATAACTGATCGAGTTTTTGATACGTTTGCTATTTTATAGTTAAAACATCAATTTCACGTTTTTCTCGGATGCCTTCGAACGGTAATGTAAACTGATAATTTTTTGAAAATGATAAAAATCACTTTATTGAGGGAAATTGTCCTACTTCAGTTTACAATTGTGATGTTCTT…	no
TFset2_D03	C06C6.5	nhr-50		C06C6.5ATG	1500	AAAACGCACTGCCAGCAATAAAACCTACTCAGATTTCACTAAAGATCAAAATGTGTATGTGTCATCAGACGTACAAAACCCAAAAAATCCGATCAACACGAAAATCAGGTTTCCCCCAGGTATAATTGGTTTTTGTATAAAAAGTTTTACCGATTTTTATTTCTACATTGAACTGTTTTTGTATTTATTTTCTGCGTGGGTGGTTTTGTTGTTTCAAACAAAACAATTATGTATAAGTAAAATAGTCTCAAAAATATTTTTTCAAAGAAAAATGACATTGCATATGTAGACAGAAACTTTAGGATTCTAAACTTAAGAAATTGAACTTTGAGAGGTTCAAAAAATCAAAAATTGATAAAAAATATAAGTAATACAAATCATTTCCCCCCAAATGAAACG…	no
1064_H01	C06C6.6	C06C6.6		C06C6.6	732	ATTGATTGTATATCAAGAAATCAAGAATTGAAAACTGATGATTTCAAATCTTTATCTGGTCTTGTAATCTAACAATCCAACAACAACAAAAAATCAAGAGGGTACGTTTCTATTTGTTTTTCAAATAATAAAATACGTGATGTCGTTGAAATTAATTTTCTTTTAGATTTTTTGTATTTCGTAATTACTGTGCGGAAGTCGGTGTCTTGAATGCACCTCATTTTCGCCTGATTGCTGGTTCTCTGCAAGGGCTGTTATGGGGGACTTCCCACTTCCCCCAAACTCGTAATTGAAAAAAAAAATATTCTGATATCAAATATCAAATTAATCTGATAATGTTACCCTATCCTCACTTCTATCCATAATTTATTCTTGCCTTTTATACATCGATGAATGTGT…	no
1075_A01	C06E1.8	ztf-30		C06E1.8	1500	CATTCCTCTAGTCTGTATCTCTTATTCTTCTATACTTTCTCATCTTCTCCGGTTTGACCTAGTCTTTGCGTATTGACACTTTCGTCTTATTCCCTTCAATCCATTGCCGTCCGTCTTCATCTTTTTTCCGTCTTAGCCGTCTTGGTGACGATGGATAATTAGCGGAAAGGATAGGTGTATTGACAGTTTGACCTTGTATAGTTCATAGTCACGGGTTGCAACATTTCGGTGCCACGTCATTAGGCTTATTACAAGTGCCTAGTTTTAATCTAATGTTTATGGTCTCTTTTTGGGATATGGGAACCAAGTAAACTGAAATTTGCACGGCTTTTTCATTTGTTAAATCTAGAAAAAAGTCCCTAAAGATGTGCCTTTTTTGCAAACACTCCCCCGCGATTA…	yes
1035_F12	C06E2.5	C06E2.5		C06E2.5	2000	GCATCTCAGTATATCCTCAAAGAAGTGAGAAATATTATACACAGAATCACTTTCCGAAAAATGTACTGTTTTTTGTTTTGTGTACGTGTAAAATTGTTCAAAAAAGGCTGCAATCCTCCTAGCTGTAAATAGGCTCCATTCACACGTACAGTTCTCTTCTCTTCTACCTCCTACCTCTAATTCCTCTTTCTCTCCGCGTCTCTTGATTCCCGCCATCTCTCGTTTGCGCGGCAACGCAGTCTCATTCAAATAATGATGGCTCTCTCGATTCACCTTTAGGCATTTCTATCCAATTTAGTATACTTTTTCGGTGATATTTTACGCTTTGAATGTTCACATGAGAATAGTTTTCACTTCAGGATTTATAGAATTCAGAAGTTGATAGTTTGTTGAGGGATA…	no
1070_C09	C06E2.7	ubc-22		C06E2.7	496	ATATTTGAAAAATGTAATAAAAAATCTCATTGGCACTTAATCGTACATAGTGTTTTTCAAGGTCCACTTAAACTCAAAAAAGGACGAAAAAAAGCTCATTTGCATTCTACTATAACACGTGCATTGGAGGCGGAGTGTCGTTGCCCATATCTTGGTGCACATTCTTCTTTTTTCCTTACATCTCCTTCTTTCTTTTTCCCCTCTTACTATTAGTCATTTCACCCGCCAAATTCAAGTCTTTTTTATCTTGCACACGCGACACCAAGAATTCTGTGGAAAGAGTGGGAAGAGACGAAAGATGAAAAAAAAGGGCTAGTTTTCTTTTTTTTTCTCTTGTTTGCCACTCCAACTATTTTTGTTTTCACATCGATACCCTCATTAATTCAAAACTTTTGTCGG…	no
1026_C11	C06E4.3	C06E4.3		C06E4.3	1390	AGCAGACCGTGAATCATCTGAATACATCGTTGGACAAAATATTATTGCTGACGGTGGAAGCAGTTTGGTTCTTGGACTTCACGCACAGTTTGCCAAAAAATAAAGAATTTTGTTCTCATTTTCTAATAAATATTGTATACTTTGTTCAGTACTTGCTATATTTATATTGGATAGCAGCTTGCTAAAAGGTTTTATTTAAATTGATCTATCGAAACGCATCCCAGTGATCCATGTTTATAGATTAAAATCAGTTCTAATGGAGAGCCGGTACAAAATGCAGAAAATGATTATACGAATAAAACAATAATTATTTTAATGCTAATTGACCACTGGGTTAACAACTTTTTTTCAAACTTTACCATTGTGATAATGAGAGTTCTGGTTACAATTCTAACATAA…	no
1050_H06	C06E7.1	sams-3		C06E7.1a	2000	AATTCTAAGGGCAAACCGTTATCTAAGGATGAGGAATTATGAAACACGTGTTATTTGAAACACCACAATAATATTTATATAAATATACGATGTTTAGAAATAAGAACACTGAGGAAGTTTTACTGTCATATTTTTGAAGAACATAAATCGAGATAAGGAAAAATATATAAAAGTCTTAGAGAACAAGACAGGCGACGTTTACAATCTAGAAAAATAAATGTCTAAAACTTTCGAAATATGCGTTCGAAGATTGTACAGATGAACCGGGAACACGGACAAAAAATCTTCGGAATTGAAGTCTCGCTGAACCTTATTGAAAGCTTCAGCAGATAAAGACAACTCACTTACACTCTTCGACGATGAAACGGTCAATGTTTTTTTTAATGTTATGCACTCCGA…	no
1031_G07	C06E8.4	C06E8.4		C06E8.4	2000	TTCTTTCGCATCCGAACTAAATTATAGGCGGATGCTGATTTGACTGCTCCCATGCTTCTGCTCAGTGAGGATGACGAGCTGAATAATAAATCATAAAAATAATTTCAGCGTCATTTAAATTAATTACAGTACCCTGTGTGTGGGAACACTTCACAAGCCGATTGGTAGATATCAGAAGTCGAAGTGAATTGATCGTCGTATGATGAGGAGACCAATGAGACATAATCGCAGAAAGAGGACGATGAAATATTGTCGTAACGAGATTCGCTACGCATAAGATTCGTCGTTTCGCCTGAAAATTAAAGTTCCTAATTTTTTCTCCCGAATGAAAATTCAACGCGATCTCTCAGCAACTAAGTACCTTTATAGTTTCAAAACACTTCAAAATGCCCACCTGCT…	no
1039_H11	C06G3.1	nhr-105		C06G3.1	2000	CTCGGTCTTGTTTTATTCATCACTTATTTTTGTGATTCCAGATGAAAGAAGGAAGTATCTTTTTCTTCGTTTCTAGAATCAAAATTCTAATATCCCAATATCAGAATGTATAGTTACAAATATGTAAATTATAGTTCTAAAAAATATAGAGGAGGCTCTAAAATGCCTGGAAAAGTTTTTTTGTTCTAGAATCTTAAAAAATCTAGAATATTCTAGAATATTGGCTGACTTTTGTATCATAGTTCTAGAATCTTTAAAAAACACAACGTTTATTTTTGAAAAAAAAAATATTTCTTAGATTTTTTAAAAAATTTTCTACTGTTTCAAAATTTGATGAAAGGAAATTGCACATTAACGATTTTCAATTCGTCTATCTTAGATTCTTTTCAATTTAATTTC…	yes
1021_D12	C06G3.2	klp-18		C06G3.2	666	ATTTTAAAAATATTTTCAAAAAAAAAAATTGTTTCAACGTTTTCGCGTGGAACTGTGTGGGAGGAGTCAAAATGCAAGCTTGGCACGCGATTTCGCAACTCTCTCGCACGAGACTTGTGAGTGTAAGTGCGCTCCCTTTCACAAGGCGCTTTAGTTTAATTTTTGAAAAATAAGAATTAAAACAAATAAAATGAAGATTTTTTGCATTTACCTTATCGAAAGTGTTGAAAATTATAATCTAGTGTACATGAGAGTATTAAAGCTTTTAAAATGTAGAAAGCATGAATTTCTGGGCAAAAAGAAACTACATCTGAAAACATTTTTGATACCGTAACATTTGAAGGAGCATAACTAAACGTATTTCGGTCTCGTAGCGAACGCGCAGAATCCGCCGCGGAG…	no
1032_D01	C06G3.7	trxr-1		C06G3.7	783	AGCGATGGACCAAAAGCAACAATTATCGATAATGTTGTACTTGCAGTTTCCACAAAAAAATATCACATGCTCCGACTAGGAGATTATTTGTAAATTTGAAATCTTATGGGGAAGCACATGAAACTTTCAAGATTGATGTAACTTGAAACTTGAAAAAAACTGTAACAATAGGAGTGCAAAATATTGTTATTTATTCTTGAACAATAGTTTTGTCTGAATTGTGGTTTTCTCGGTTTGTTCTGACTCTCCAAATCAAAAAAAACAACAATTGAAAGAAACATTCATGCAGTAAAAAAATAGTCAAAAATTCTATACATTCATAAGTTATAAATGCTTTGTCATTTATAAAACCTCGAATATACATAGTTTTTTTTCGAAAAATACATTTTTTCATTGATC…	no
1057_D07	C06G3.8	C06G3.8		C06G3.8	300	CAGTCAATTATGCCATAATATCGAAATAATTCGTATAACTTGTTTAATTAATTTATTGAGAACTGAAATATGAATGTATTGCACGTGTTTTATTCTGTTAAAATTAAATCTGTAATTGTTTTTTTAGTCAGAAGGTAGCTTTCATAAACAGCCCAATTTCAATTACTTTTCAATAGATCGCAAATTTTGATGGTCGTTGTGCTCGGATCTCTTCTGCTGTAGATTTTGATTAATATTCACAGCAAAGTTTAATCCTCGAAAAACTTCATAACTCAATTTTTTTGAATTTATCTTCTTCAGATG	no
1003_E09	C06G4.4	C06G4.4		C06G4.4	779	CATTTCTTTTTGGAATGTTTCAAACTTTTAATGGCGAACAAAATATTTTGGAAGGCGCATGACAAGCGAACTATTTACCAAATCTTAAATAAAATCAAAAATGCATGTATTCTGGGTCAAGTTTTTTGAGAGTGGTAGATTGCGGCAACAAACAAATAGACACTGACGACTAACGGGACACAACACACTTTACAACTTAAAATGAAAAGGCGGGAAAATAAAAGGGGAGGAAGAAGAATTAGAGAACACAAAAAGTGTTTAAAAGATCATTTGGCTTGATTGAAACATGAGAAAATTCTTTCAAAAAGTGCACGACTTTAGAAAAAATAATTAAATTGATAACATTATAATATTTTTAAAAATAATATGAAATAAATACTGAAATTCAATAAATTTCTA…	no
1060_E10	C06H2.5	glb-3		C06H2.5	2000	TATGAATCCATAGACTATGAACAGTTTCTCATTCTCTGCTTATTGTGCTCATATTTGTCACGTTTCGAGCGCGTGCTCCGATTCTGTAACCCGTCTGTTCGCCAGCGTTTTGCCCGCCTCTTTCTTCCGAAATCTTGATTCGAAACATTTTGGAGAGGAAGTGGCTTTGAAGCGGCAAGAATTAGAAGCAGTTTGGTGTCAGACACACTACTCACTCACTGCTTCTTGTTTTTTCTGCTTTCTTTGCTTTTCCTCTGTCTTCTTCTAACTATTCGGCATCTTCTACCACCACCACCACCAGAAGCTACTACTGCCACGATATCATGACGACCCCATTACGTAAAAGTGTGTGTCAGCCATCACACGACGTCATCTTATTCTTAGACGATGTGCTGGTGC…	no
1052_F04	C06H5.2	fbxa-157		C06H5.2	2000	GATACCTTTTGTATTATCTGTTTTCAGAATACAACAATACTTCAAAAACATCAAAATAACAATTTTCGAATTTATCCACCAGTTAGTTACAAAAATATGTTTGTAATACATGTTTTTATTGGATATCTCTTTTGTCAGGTTCCAGGAACTGATCCAACTGAGGAAGTCAATGATGTCACAAGTTGAAGAACAGTTGCCAAAAGCCCAGTCACCACTTGCAACACAGCATCCACTTGCACTTGCTCAGTCTGGAACCGTCACTGTATTTTTGTAACCACTAAGAATACAGAAACTTTCAACGGCTCCAACATCTGGAACTTCTGGAACTGGAACCTCCAATGAGCATCCCAAGTTAGCAACACAAGCGATGAGGGCAAGAAGGTAGAAGATGAAATTCGT…	no
TFset2_B05	C07A12.1	ham-2		C07A12.1c	1500	TGGAGTAGTGCCAGTGGGGAAATGGTTAACATCCACTTATATAGAGCCAAAATGACCAACATTATTGACAGTCAAAAAGTGGCAATAACTGTGTTCTTGCCACTTTTCGAGAAAACTATAGCAATGCCGCATGTTCGGATCTCTACAATGTTTGAATATTTATATTTGAAAAATATGTAGGCGACTGTTTATCGACGACTTTCAAAAAAGTAATTACCAATTTTAAAAACAAAATTAAAAATTTCAAAAAATTTTTGTAGCGTCGTTTGGCAAATTCGGCGTTATTTTTTTTCAATTTCCCACTGGAGCGTCTCCAGCTATAATGGAAAGCAGTATCATGTATTAAATAATAACAAATTGACTCTAATATTTGTGCAAGAATCTTTTGAAAAGACACCT…	no
1007_A02	C07A12.7	C07A12.7		C07A12.7a	2000	TTACCTTTCAAATTTGGACTTCTGCACGAGGCGTATAGGCTTAGTTGAACAGATTTTATTCTAAATTTGCATGAATAAATTTTGAGTTCACGTGGCAATGTGAAAATAATAATTTTCAAAAATGTAGTATAAATATTTAAACACAAAAACAATAGCCCACGTTAAAATTTTACAAAATGAGTAAGCAAAAAGTGTTGTCACGAAAAACAGAATTTTTGAATTTCAAGAAAATTTGCAAACTCTTTTTCAATATGAAAAAAAATATATAGTGTCTTATGTTTTGTACTTTTTTTCTTCAGTTTCATTTGAGTCTATTAAAAGACAGATACAACTTCCATTCTTCATTCTACGAATGGCCTCAGTCCGAGTGGTTCTCGTTCTCATAACCTATCCAGTTTG…	no
1056_F02	C07A9.6	ugt-60		C07A9.6a	300	CCAAGTTTGCCTGGAATATAAGGATTTCGTTAACAGTTTTTATTAAATTATTATATGATCAAATAAAATATATTTTAATGGTCAATTATCAATATTTTTTGTAATAAAGTATGTATTGTTTGTTTTTACAACATTGTTTCAATGTATCTTCTGAAAACGTGTACTCCGAACGCTTCCATACTTGATTAATCTTATCATAAAACTTCATCATCAAAATCACATGAAAAAGGGCGTGAAAAACGTGAAAGCATTTTATTTCCATTTTTTAGAAATCATTATTATTCTTATTGTTCTACTACAATG	no
1012_D03	C07A9.8	best-5		C07A9.8	1021	GAACGTTTACTATTCATTATTATTGCATCGATTACCCCTTTTTAATTTATTCCCTACGATTTTCAAAACTGATCTCCACCCTTTTCCCGCCATTGAACTAGTTCATCAAACACATTTAATCTGCTCGATTAGTTGTTCTATTCCGGAATTTCGAGCATTTGAACTGCTAAAAATAGACTTGCTGATAAAAATAAAATGACTTGTTAATTAGAATTATATTTCAACAAATACTTTCAAAGAAGAATTGGAAAATCGAATGACATCACAACTAAGATAACGGAAATGGAAAATAAGTTACTGAATTGGTAATAAAAATATTAAAGATTTTCGGAAGAATCACTTTTTCGGAAACACTATGAAATTTTTAATTCTCATCGATATCATGAAACCAGCGAGATA…	no
1003_G03	C07B5.5	nuc-1		C07B5.5	2000	TAGAGCGGATGGAGCCCACGAGGGAGCTTTTATTGACGTAGAGTTTTGACCAGTGAGAGGAAACTAGTTTTATTGGAAATTTCGTGGAAATAGGATAGCCTCAAAGCAGGCAGTCTCAAGGTGAATGGTTTAATTCTTGTTTTATTATATTCTAAGAAGTGGTTCACAATTCATTGAATGTTCTGAGAGACTAATAAGATTTGTTTTAGTATAGCTAATAAAATACACTGCTTGATTTTTTTGATGGAAGAAAAAAATAATGAAAAATTATGTTTTCTTCATGCATAAAACAAGGAACAGATGACGGCTCAAATAAGGCTCGAGTTTAATTGTAAATTGAAAATTAAAAAAAGCAAGCTGTACTTTTTTGCTGATTTACACAGCTTCCGACATAAAATG…	no
1002_G04	C07D10.4	nas-7		C07D10.4	2000	TGTAACTTTTTAATGAGATTAAACGGACCAGATGATAAACCGATGATCCTATGATCGATGATCGATGACAGCTAGTACATAACTCAAAAATGTCTGGCATTGTTTCTTATTATGCCATTCGTTTAGAAGACAGCGACACAAAAATAAAGTTTAATTCGAGAACCTGCTTGCAAATTACTGATTACTCGATCGTTACTGCCTCTGCTACTGCCTCTGCTACCACACATTAAGCCTCGTCTATGATGTAATTGGTAAAGTAGTAACTGTCCAGAACCTGAATTCATCTAGCCATGTTCTTAAACGTCTAGCCTTGAACTTTCTTACCGCTTTTCGTCATCTCGTGACCCTTCACAGCTTTTTCCGTGTTTTAGTTTCTTCCGCAAGGCCTTTTTTCTAATC…	no
1042_H07	C07E3.10	C07E3.10		C07E3.10	1292	ATCCTGAAATTATGATGTTGTGGAAATACATGATTTTCTAATATCGAAATGATAATTCAGTTGTACACTCGCAAAATTTTGCGCTAAAAATACAGTACCCTCCACAGACTTACAAAAATATATTCGCTTTTTAAGAGTACGGTAATTTCGAACTTTTTTTTCTGCGGCAGTCGTTTTTAGTCGTTTTTTTCACGATTTATGATACATAAAGATCAAAAACACTTTTTGAAAAGCCGCGAACTTTCAATCCACTACTGTATTTTTGTGTTTTGTTTAAGCGACCGAATCGGGGTCACAAGACCTCTAGAGACTACGGTCAACGAAGAGACTTTCTCATAGTCAGGAAAAAGATTCGGATGAAACGCGCGTAACAAAGAAGGAATAATTCTCTGACTGTAT…	no
1055_B02	C07E3.2	pro-2		C07E3.2	1292	ATGAAATCTGAAAATTAGCAATTTTTCACATTTTGTATCAGTTTCTCAACTATAAAACAAAAACATAAAAGTCAAAAGCGATGGAAAGACTGTGAGCGAGAGATGAAGCCGACGGAATGAAGCGTAAAAGCTGTGGCGCACCACGGCTGCGCGGAAAGATTTTTCTCGTTTTTCTGATGTTGCTGACGGGCGACAGCCAGCAGCTTCTCCTTCCATTATCCTACAAGTGTCCAATTCATCCCGCAGAATGGCTTTTGTACCTATCTCCCGTCCGTTCTGGCTTATCGTACCGGGGACATTTATTGCGAAATGTAGAGGATTGTGTATGTGGTTTAGGAGTGGAACATTGAAGTAGCTAGCGGGAATTGTGGGATTATTTTAATTTTTATGAGATTCTCA…	no
1038_D08	C07E3.3	C07E3.3		C07E3.3	2000	ATTTTCTTCCAACACTGTGTCATTCCCCAGTTATTATTTTTATTATAGTTTTGAATTTCAGAATAAAAAAATCCTGAATAACGTCTTAAACCAGGGTCATTCTTGGCAAACGAACACAACCTTTTTATTTCAGTATGATAGTCCAACGTTTCGATTCAAAAATTAATATACATAGAAATGTAAGAGAATATAAGTTTTCATTTGAAATAATATTGGTTTTTGTTTAAAAAATATTTAAAAAACCTACCGTTAAAAGTTTTTGGCACAATTTCAATTATTTTTCAATTTTTTAAACAAAAATAAATATTATTATCAGATTAAACATATATTTTTCTACACTTCCATATCAAGTTTTGAATCAAAAAGTTGTATCATCATACTGAAATAAGCAGTCTTGTA…	no
1076_E02	C07E3.5	ceh-57		C07E3.5	1500	TCGATAACTAATTCACTTTTAATTGAACAAATTTAATTCACAATTTTCTGATTATTCTTATTTGCCAGTTTTTCGAACAATGTTATTTCAGTCTCTTTAGTTCATCTGTCAACAGAAGGATTACACAATCGTCCTTGTCTAAAAAAAAAGATTTTTATAAAAAATTTCAGAAAATTTTTTAGCTTCAGTTGGTTGACCAATTTTTAGGTGTTTTGTTCTTAATTTTTGAGAATACTAAATTTGCAGCTCTCTCTCTCTCTCTCTTTTAATATTCTCTATTCTACAAACGTCATATCCTTGTGGCTACAACATTTTCCTTCAACAAACTTCTGCTTGCGATCACGAGTAGATCCCCGCACATACAATTTTCTTCTCATGACCACAAGAAACATGGGAATA…	yes
1023_H11	C07E3.6	ceh-58		C07E3.6	2000	TTAAAAAATTCTTTGCAAAAGAAACCATTTACATTTATAATTAATTATGGGAGCCGAGCAAAACAACATTTTTTGCAATTTTTTAAATCCAAAACTTGGAATCTGTATTCCACGAATGTTTCTATATTTGCAAAGTGTGTGAGAATATCAGAAGCTGAACAAAAATTCATGTAAAATCTAGATTCTAAATTATTCTGGTGTATTAAATTGAAAGTATAGCAATTTTTACCAGTTTTTGCTATGTTAGCTATCATATTTGAATGTTGCAACTCACTCCTCCAAAACCCTCTAAATCAAATTCCAAATCCTTATGGACCATTCAATGCCCGTTATTATTCACATTGAATCTTCTAAAACTTTCCCACAAGCACGACCAGCACCACCCCATTCAAAGCTGCT…	yes
1008_A09	C07E3.9	C07E3.9		C07E3.9	800	ATGTCGTTGATCTCGAACGATTCACGTCCATCATCGTCCTCCATCTGAAAATTACGAAATTATGTTTTTTTCTTGAAATGTCGATTTAAAATCAAAAAATCAAAGTGATATCTTTCATTGGAAGACGCAGAGATATTAGAGATAAATCCAGGGAGGAAATGAATCATTTTTTACACTGTCAGGTCTCGTGCTGTCCCATTCTTCCTATACTTTCTGACGGCATTCCGGTCATCTAAACACGTGTTTCCTTTGTCTGAACATTTGACGAAATTCCAGACTAACTTTCAATTTTTTGCTTGGTTTTAAATTAAAAATTTTTTTGAGAAATCACAATTTTCATTGAATAATATAATTTTCATGTTTTGCATATTGTTAAAACTAAATTAGCAAATTAAAATT…	no
1013_G10	C07G1.1	svh-1		C07G1.1	754	ATTTTGATGGATTACCTGAAAATAAGTTTAACAATAGTAGGTTAAAACTAGATTTAAATAATGAACATTTTACAAAAAAAAACATAAAAAATGTTAAAATTGGAAAAACAACCAACACGTGGGAGTAAAATGATTGAAAACTTCTCCGAAACACCATTTCCAAGTTTTCTTGCACAGAAATAGTCAAAAGTTGAAAGAAAAAAAATGAATAAATAAGAAAATAATGCTGAAAAAGTGAATAGAAAATAAAAAATATCAATTTTCGAAAATCCCAAAATATTGCGTCATCTTTTTCGCGAATCGCGCTTTACGCGTCCGTTACACATGCGTTGCGAAAAGCTATCGATATTAGCGGCAATTTGAATTTCGGAAGTGATTAATCTAATTTTTATTATGATT…	no
1032_D05	C07G1.3	pct-1		C07G1.3a	2000	TAGACACGCTAGTGCCTTTTGTCTTGGTTTTTCACATTTGCATGTGTTCGGTCTATTCGTTCATTTTTGTTTTTTCTGTCGGCGGAAACTTGTGTGGGACTTATTTCGATTCTGAAAAAACATTTGAATAATTTAATAAATTTCTATTTTAGACTACGCATGTTTTTGTAAGTGCATTAGGAGAATATTTAAAGCAATACTTCGATTTTCCGTAAGAGACTAAATATAAACAAAACGTTTTGAATTGAGAATCTTTCCCCGCGATCTTCAAGCTCTGTAAAGATAGTGGTGACGCTTTTTGTTTCTTTTGATGTTTTTGTCCAAGTTTTCGGTACTTTTTTCTCGCATTCTTAAACACACCGATACACTTTTGTAGAGAATTCAATTTCACTTTTGTTA…	no
1074_C10	C07G2.2	atf-7		C07G2.2b	924	GAAAACCATCAGACACGAAGGTTACGATAGATAACCATCTCTCAAAGTCTATCGACCTCCTTTTTCATCTTGTTTTCCTTCCGATTTACAATTTTTGTTTCTTTCTATCGAAATCTCTTCCCCACTGTTTCTCCACCCATTTGCTATTACCTTTTCTTAATTTTCAATTTTTAAAAATTGTTTAATTGCTTGCTCTCCCAGTTATCCGTTTTCTTTTCTCCAATGATACTCTTTTGTCATTTTTTTACTATAAAGTTTGTTGCTTCTTCGTTTCTCGTGAATCTTTTTTTTCAAACGTTTTATTCTGTCACATCCGCTCAGCGATGTTCAGTGTTGATTTCTTTGTCTCTAATTCGTTTTGCTTTGAATTGCTCATTTTTTATTAATCTTAATCTTTTC…	yes
1059_H06	C07G3.3	str-227		C07G3.3	2000	ACAATTTTTGGTATTCCTCAGGAAAACTGTCTTCCTCAACAATAATGGAGAAACAAATAATGTTATCTGACAACTAATTAGTAACTAGAAAAGGAAAAAGTGCCGAATTCATAACTCTGAACAGCTCTCATCTACCCCAATTTTACTGATATGCGAAAGAAGGGAGAAGAAGTGCGAAAGAAAGCAGAAGAAGAGCGAGAAATAGGTGAAAACAGCGCTTGGCGGCACAATTCACTGATGTGCGAAAGAAAGGTGAAGAAGTGCGAAAGATAGGAGAACCAAATTGCAGAGTCACATCTTAATTGGTTATTTTTAAAATGATCTAATTATCGTTACTGTTTTTCGAATAAAGTTTTGCAAATATAGTATTCAGCAAGTAGTACCTTACTAATATAATTA…	no
1011_H08	C07G3.9	ugt-64		C07G3.9	2000	TGTAGGTTGAATGGAATTACTCACTGTCTGTGGTTTAAAGAATTTGAGACAAAGTTTGAAATTTTGCAGTGATCAAATTTTTGTGGAGCGAGTTTTGAATGTTTCAACTACATATAATGGCAATACTGAAAAACGTGATTTTCAAGAGAAAACTTAATGCTTCTTTTCAATTACGATCTATTCATAGTAAGTGGTAGTTTTTTCAGCTCGTCAACGAATTATTTTTCAAAAAAAGGTTTTTTTCAAAGTTAAACTTTTAATTCTGCAAAATTTATTTCCAGAATGGGATCATCTTTCATGTAGGTGCAAAATATTTAGTGGAAATGTTTATTTTTTTACACTGATCACGGCGTGTAAATTGGTACATCTGGCCTAGCGAAAAGTGAAAAGTGAGAATCC…	no
1054_F08	C07H4.1	C07H4.1		C07H4.1	2000	CCAGTCAAGTTTTATTTAATTATAACCCGGGTGGTCCTGCCACGAGCAGAGTTCAATCTCCTACCGTAGTCTCGGAGTACTGTAGATTTTAATTATGTGGTTTCTCAACTCCATTATTTAAAAAAATTTCCTCGAAGCTCATCGAACTTTTGATGTTTTACGTAATTTTCATATCGACTTGTAATAACTGAGGGTATCAAAAATAGCGAAAACTAGATCTACCGTATTCGAGGTTACTGTAGCTGACATAGCTTGTTCGTGCCAAGACCTTTCTCTGCAGTTCAACAGTAAAACTGAAAATTCTCAATGCCATGTAATACGAAAGAATGAGAGAACAGCTTTAATAAACTTTATCCACTTAAATGTATATACATTTCTTCACTTTCCAATATTCATGTT…	no
1002_A12	C07H6.5	cgh-1		C07H6.5	1040	GAGGAAATCGAAAAACGATAAAGTAATCACATTACTCATTACATTTAGAACTAATTATCCTTTAATAAATTTTCATCGACGCTGGTATATTCTTTTTAATATTTAATTCATTATTATTCTCAAGAAATTTCGCATCAAATCTTCGTAAAGTTTTTCATTGAAATCTAATTTTGAATTACCGCCATTTTGTTTCGCGCGTTGGCTGAGTATTCAACTTTTGTGTGTTGAATGTACGCAGCGAAATGCCTCTCACTCGTCGCTCGCAGCAGCTTGGCCTACTCGTCCCGTCGCTCTCACAGTTTTTCTCTCCACACTCTCGTTTCTTCGCACATTTCCTTCATTTTGGCCGTTGTTCTCCACGTGTTTCTGTGTTTCTTCTCTAGATTTCTAAGAGTTTTA…	no
JRH_125	C07H6.7	lin-39		C07H6.7	2000	CGTGCCGCCCGGATTAGAAGACATGAAGTGGGAGGGCGATAGAGGAAATTCCGATGGCAATACCAACAATAGAATTTTGGCAACATTTTTTTACGACCTTCTAGAATTAAGGTAAATCTCTCTTTTTTTAAATCCACTCCTGGCACAAAGCTTCTCAAAGTTCTAAATGAAACTGGAACTTAACTTTAAATAAGTTGAACCTAGAGGTCACCTGAAAAAGTTATAGGAAAATTCTCTACTATTTAAAACGTAGTCTTTAAATTTTGCAAGTTATGTACTTCAAATATCAATTTTCCACCTTTGTGGCAGAAAACGTTTAAAATCTAGTTTATTTCGGAACCCTCTTATATTTTCGCAAAGTTATCGACTAAATTTCAGTATTTGAAACATTTTTAGATA…	yes
1003_E10	C08A9.1	sod-3		C08A9.1	1057	ATATTCGCAGAAAAAAGTCGTTGCAAACATTCGTTTTTATATGTTTTTCTTTGAGAAAGCGTGGTTCATTTTTGAAAGTGAAAAATATTTGCTTAAAACTTCCAAATTTAAATCTGCAGTGATTCAGAGAGGTTGAGAATTATTTTCAAAAACATTCAATGTTTTCCCTTGGAGTGACTATGCAAATATGAAAATGTTTTCCAAAAATATTTGGATGCCCTGATAAAAAGTAGGTGAAATTTCGCAGGGGAACATCATATTAAAATGTTGAATTTTTAGAAGAAATGGAAATGTTTGTCGGTGGTATGCTCGAATATTTGAGATATTATATATTTACTGTTAAATCCGAAATTTTTGACAAACGGAAAAAATTTGTGTCGAAATACTACATTTTCGATA…	no
1065_C04	C08A9.3	C08A9.3		C08A9.3	392	AAAGAACCTGTTGAGAAATACAAGCCTAAATTGGTACTAAATCTTATTTTAATACATTTGAAATACATTTTCAAGTAGAATTGCCCTTTATCAAGTTAGCATCAGTCGAATTACCTCATTGCAAAGATTTTGAGAAAGATTCCGATTTTGTGGTTGCATAGAAATGTGTGCCTTTCAAAAAACTAAAGTAGTCCATTTTTAGAACTAGAGAAAACTACAGTATCCCTTCCCCATTGTAAACTACAGTAACCAAGTTTATTTATAAACTATGTACAGTGACTCATTTCCCTATATGGACAACTGTTTACATTGAGGAATAATAAACTGATTAATAAAATTACGTGGAATTTTTTTTGAAAATGAAATATTGAAGCTCTAATCTTTTCCTAGATATG	no
1035_C04	C08A9.6	C08A9.6		C08A9.6	2000	GCGTCTAGACAACTGCAATTCTCATGTAAACATATATTAATCATTGATCAAATCATACCAGTGATACAAGTAAAGTAACGTTACATTCATAAGAGTGTTAGAGCACATTTGCATCACCTCACCCACAATGAATCATATCGAGACACCCATGCCGTTCATGCAACTCGTGCACACATAATCTGCCGTCTCTTCCATTCCGCATGGTAACGTCAAATGCTGTCTGCATGTATAAACCTAACTGGACGAGAGGTCTCACCCAATTGCAGGGCTTGCGCAGCAGAAAATGCCTACTTTACACAGTTTTACACCCGTAACAGGGAAATTGTATAGGAATAAATGCAATTACCACAGGGTCTTCAAAGTGATTTTTCCTTTTTATTAATTTCAAACAACCTTAAC…	no
1018_E09	C08B11.2	hda-2		C08B11.2	728	AACTACTTTTCAAACATAATCGTTTTCTTCTTGTTATCATTGTTTTTCATCCTTGTGCCCTTCTCCTCTTATTTGTTTCACTTTTTTGTGTCTACATTCATCCAAACGATCGTAGCGGGCAATGCCACCGGTCTTATATTTTTCAATACTTTGTACCATAAACAGAACTGCTGATTATTTTCAGAAAATAGTTCCAAATTCCAAAAATTTCCAATCAATTTACAACTTTAATCTACATTCTCTTCAAAATTTAATGGTGAAAATCGGAACATAAACGGGTCGTTCCTTTCCTCTCTCTCTCCATCCTATCTCCAACTCCGTTTTTTATTCCGTCTCACCAATTCATAACCTTTTTGTATTTAATATATTCCAACGCGGTTGTCTTTACCTTCAAGAAAC…	no
1066_C10	C08B6.8	C08B6.8		C08B6.8	754	ATCATCGTGTGAAACCAGTCTTCAAAAAACTTTAATACAACGATGACAAAATGATTTTCACAGGGGAACATTGCGAAATTTTAAAACCTTCATTTAAGTATGACTTTAATACAAACCTTAGCTTTGAGAATATTCGCGACATTCCGCATTTCAAGCCCGTCTGCTCATCCTTAAATTTGTCAATAAAGCAGAATTGTCAAATATCTGGAAAACTCGTTTTCAGAACAGATGACGGCTTTTGAGTTTGGGGTTTTAAGAGAAAAGAGAAACAATTCCAGAGGGGCAAAACACAGATTAAAAATGTTTCCAGGAAAAAAACAAGTTTTCAGAAAACGGGAATCAGAAGATAGAAGGAAGACACTGTTAAAGTTTGATATTTCATACCGTTGAATGCGTCGC…	no
1030_D06	C08B6.9	aos-1		C08B6.9	496	AACCACTCCACTTCGGGTATCTTAAATTTTCTTTACTAGGTTCTTATTCTTTTTTATTGTTCACTTAATCTTATTTATTGTCGTCAAGCGTAATGCTCTGATCTTTAGGATGTATACTGTAACATGATTTTTCTGGATTATTTCTAATTGTAAAGCCCGGCAAAGTTGTTTGCCATTGTTTGCAAACTATGATCACCTGCTCACATTTTTCTTTTATTAATGACTTAACGTTCCAACTTCGCAGATTTAATTTTCTATATTACTGTGCCAGTAGGATCCATGTGCCTAGTTTTTCTTCACCCTAAAACTCACCCCGTTTCATTCTCGTTGTTTAATTTCTGGTCTAATGAATTGTGTATTTATTTAAATATCGTTATTTTACTTCTTCTCGATTTTATT…	no
JRH_115	C08C3.1	egl-5		C08C3.1	1503	AAGGATATGAAATAGTCAACGATTATTGCTTTAAGCTCCCAAGTAGCCTAACAGCTTAAAATAGAACAGATGAGCACATACACAAAGCTTTATATACATTCAGTTTATGTTGAACAATGAAATTCTTCCAAACAGTTTCAGATATTATTTTAGCTGCTAGTCTATAGATACTAGTTAAAAAGTTTATGAAGGAACCATGTATCTTGCCTATAGTAAGACTAAATACATACATTCTAAAACCGTTTAAAAGCTCAAGTTAAAAATGAACGTTTTGAAAATGGCATTACTCCACTGCGGCATCATTATCTTCCTCTCTTTTAAAGAGAAAAACTCGACTGGGAAGTTTTATAAGTAAAAATAATTTGTTTCTCAATTGGCAATACTTTGCTAAAAGAGAAA…	yes
1043_H08	C08E3.5	fbxa-162		C08E3.5	316	AAATTGAGACTTTTTGTCAAATGTTCAATTTGATTTTTAACAAAATAAAGTTTTGCCAATTTGTAACTCTTTCCTATTAGAATTCAAAACAATATTGTACTGCCAAAACTCCCAAGTAGAGGTTTCAACCGTGTTGAGCGTAACAGCTGACACCTATTTTGTTATCAGTTTCGAAATACTGAGTTCTTATCAGCTTCGAATTTTATTTCAATGAGGCAAACACGTTTTTTTTCAGTTTCAATCAACACATTTTTGTTCTGAATTGTTTTTTTTGTTTCCGCTTCTAGAAATTCCAACTTTCAGGTAAGAGCTAAAAATG	no
1045_G07	C08E3.6	fbxa-163		C08E3.6	617	ATATCTATATGAAATGGAAGAAATGAAAAACCGTGGCTGCCATTGTTTCTTATCTAATCGGAATGCTTTTATTGTTGTTACCACGAGCAAGCACGCCTATTTGCGCATAACTTTACTGAAATAAAGGAGACGAGTTTCAAAACATTGACTTTTTACTGTAAATTGCCCATTTTTTGCCACTTTCAAATCGTTTTGATGGGTTAAACCTAGATTTTCTCAATTATGCATATACGAATTAACCGTTTTCAACAATACTGTCCTTTTTTTGCAAAATAACAATTTTTTGAAATTGTACAAAACCACTAATAACTGAAAAAAGGACATTTTTTTAGTGTTATGTGTAAATATGACTTTGTTTTTTACATGTCTTTTGATTTTTCACTCTCTTTAATTTTCTCT…	no
1043_A03	C08E3.7	fbxa-164		C08E3.7	792	AACGATGGAAGCACTTGTCTATTTTTATGTGTTTTCAAAGCTCTTTTTTGAACACTTTCCATTTATTTTTATACAATTTTTACTTTATAAAATTTTTTATAATTTTTTTGATCTTAAGAGCAAACTTTGGGAGCCAGACTTTGGACCAGAAGTAGTTGGTAATAGAGAAGATGAAAATTGATTTTTTTTTTGTTATGAAAAATTAATCAATTGGAGATTTGGTTGCGTTTGTTGCTCAGCTGTATCTTTGTGGATCTATGTGCTAACCACACCGGAACAGGCCCGCGAAATTATCGCGTGAACGTTCTTGCATCAAGGATTCTCATGTGGTGTCACATTGTCCCATTTCGTTGTGATCTACAAAATATGCGGGAATTCAGACGCAAACTTATCAGCTGA…	no
1054_G04	C08F1.3	fbxb-13		C08F1.3	1077	ATGATAATGGTGTAGTCTTTTTTGGAGAAAAGAAGGCAACTGGCGGTGGGGGAGAGGGAAGACTGACTGAATGCAATTGAGCACAGCCTATTGAGAAGGTGTGGGAGAAACAGCTGCTCGACGCTGCCTGTGGTGTCCTCCGATCGATTGTATAATTACGTAACAGACCTTAGCCCAAGACAGCCCGAAAGGTCCAAAAATCCAAAGTTTCGCAGCTTTTTTTTCAAGTTTCTTGTCTGATACGTCGGTTTTAAAGGTGGAGTAGGGCCAGTGGGGAAACTGTTAAAAACCACTCCTTTGGTCCCAAAAATGACCAAATATCATAATGAAACTTTTCAAAAAATTTTTGAAAATTTTTTATTTACTGTTAAAAAGTGGCAATTACTCAGTTTTTGCCAC…	no
1048_C06	C08F11.12	C08F11.12		C08F11.12	2000	ACATTATTGTAGAACAACTAATAGAAACTCGCAAATTCACAAATAAATTAATCCTATTATTGCGAAATCGCTTGTAAATGTGCTATCAAAACGGTCTAGGAATGAGGTGGCCTAGAATTTTCGGCGCCATGGGATCAATTATTGATTAATTTTTCCAAAAATTTAGAGTTTCCTAGATGAGAAAGATGTTCATGCTCTATTTTAAGAGTTTTCGATTGTTGAGATAATTTTTAACTGAGAAATGAGCGAAAATATCCTCATTTTCATTGCTTATCGCACAATTGTTGGATCAAATTACAGTGCATTTGTTTTATTCTTTCGCGCATATCACACAGAAACCGTTAACCGCGCGGCAGGACCATTCCGCATATATGCATCTACCTTGAATATCGTAGAACT…	no
1047_C10	C08F11.14	C08F11.14		C08F11.14	2000	AATGGTTGATAACGAACAATTTCACCTGATAAGTGAATGCAGAGCTGCTTAGTGGTACATGTGCCAACAAAATTAATTCAAAATAACTTTGCGTGTGTGGTGTTTGACACAAACATTGAAGGTTAAACTTTCTTCGGTGAAATTATTTTAAAATCGGAAACTTATAAAACAAAATCTAAAAGTAAATTTAAACAAAAATGTAGCATTTAATTCTCTGACAATTTGAAAAGTTATTTTTAATTGTTTTTCACTAAATTGAATCGAAATTGTTTTTTTTTTGCAGTTTTCTTTAAAAAAAATATAGAGAAACAGCAATTGTTTTTATCCTAAAACTTGATGATTTGAAAACCGCTTACTGAGTTATCGCTGTGTAGAAACAGTAGAAAAAATTCTTGTAAA…	no
1057_F04	C08F11.3	C08F11.3		C08F11.3	2000	TTTTTCCTTGAGAATGCAAGCGCCAATTTAAAAAATTCTCAACCAAAAATTGAAGTTTTGATATCGTTTCAATGAACCAAAAAAGTTGCAAACTTTATTAAAATATAATACTGTGAAAGATGATGCAGAATATGAACTTGTAAAAGGCGCGCAGTATTTCTTGTATTTTATGCAGTTGTCTTGAAACAATAGCGAAACAGCATTTTTTTTTGCTTGAGATTTTTTTTGAATTGTCGCATTCATCCCGAAAAATACAACAAATTCTGGTAAAAAAAAACTGGGTAAACTGGCATGCGCCCGACATTTTGCGGTTCATAATCTGAAACTACACATCCCTGATAGAAATTTTTTGCCGCCGAGCTCTTGTTAGAGTTTTCAGAAAACAAGTGATTTCATGGT…	no
1009_A08	C08F11.8	ugt-22		C08F11.8	826	AATTTTTCATCAGATCTAGTCACACAGTTTTTGTTGTTTCATATGATTTTTACTTTTTTTTTAATTCTGATTTCCTTCATGCATAATATAGATAGTTTTGATATTCAAATGTTTCTAATGTGAATAAATTTGCAATCGGACTATTTCTTTCACAATCCAGTTTTATGTTTTATTATCGTGCCACATACTCCGTACACACGTGGTGTCAGGCTGTCTCATTGCGGTTTGATCTACGAAAAATGCGGGAATATTTTTCCAGAAAAACTGTGACGTCCGCACGCTCTTAACCAGGCGAAATCAGATGAGATGTCTGCGTCCTTTCTCCAGCATTTTTCGAAGATAAAAAAAAAACTTACGTTTTAAAGCCCTGAACTGTTTTTTCCCCAATAATGAAACAAT…	no
1005_A02	C08F8.8	nhr-67		C08F8.8	2000	TTGAAGCACTATAGAAAAAATATAAATTGTTTTGTCAGTTGATAACTTTTTACCAACTCAAAAGACAACTGAAACATAAGCTGTCCAAGTACATAGAGCGATGGGATGCAATACTATACGGAAACATGATTGTGATAAATAATTTACAATCCAATGTAACATTGGAAGATCTATTCATTTTACTTCCCCCCCCCCCCCCCCCCACCATTTCGCTAAGTTTTCCAAAAGTTCACACCTGTATGACCCTCGTCTGTCTATCTCTCTTCAACGACCTTTTCCTGCATCGTTCTCGATATTGCGTAAAATCCCAACACATTGTCTTACTCTTGGGTAAAATCGAGAAAAAAAAGTATTTTTGATTGCGTAAGCATCAAAATGAAATGCAGGTGTTCACCACTA…	yes
1032_D04	C08G9.2	C08G9.2		C08G9.2	2000	AATAGTTGAAGTTGACACAATGTCAAAATGAGCGCGAATACCAATTAAGAAAGGTCAGATCGTTGGCATCGGTAGACAGACAACAATGAAAAAAATAGATTCCAGATGCGTTTGATTTGAAGATAGGAGGAAAGGAACAAAAGATGGTGGGCAACGGGAACCAAGTCACACTTATCAAATTAAAGGAATTAATGGGAATTCAAATGTATTAGCTGCAGTAGTCAATAACATCGAGATTTACAAGAAAATTATCTTTGAACAAATACGATACACAACGCTGAAACGGTGTGATACATAGCATGCAGCAATTGCCGTTCGGTAATCGACTTTTCGACGATTTCGGCAATCGCTGAAATTGTCGATTACAGGAAATCAGAATTGCCGAAAATATAAATGTGA…	yes
1054_G11	C08H9.1	C08H9.1		C08H9.1	578	ATTGATTGGTTGAAATTTAATGTTTTTTATCAATTTCTGGTTACGTGGAAAGGGAGAATTGACAGTCAAGTTGGGACAGGTTTTTATAAGTTCACTAATAAAATGTTTATCGAAGTTTTTTTCATAATCTTCTATTCCAAATATTTTTACTTGGGGTTTTAATAAAAGTCTGAATACCTTTAAAAAATTTGCAACCTCTATTTTCCAGAATTCTTTTTTGGATACTTTTTGCCCAACATCATCTCAATTACAGATAGATTTTTCCCTCTTTCTCTATAACTCTCTTACAATCATTATCTCTCTCACATCTCAATGTCAAAAGTCAATTCCAGTTGTCGTTTGACCTCCTGTCAATACAATAAACTATCAAAATAGATCCGCGAGAAGGTTATAGTTGGA…	no
1019_C03	C08H9.5	old-1		C08H9.5	696	GAATTTAAATAAACTTGTGTATCTACGAAATTCCCAAACTTTAAGTCTTGAAATCAGCTACCAGATTCTATATTTTAAAAATTATATGACACAACGATGGAAACCTCTTTTCACAAAAACCATTTTACCGCAGAAAAGTCAACACAAATTTGTATCAAATTTTTGATGTGATTTGCTGTAAAGCGATGTGGTATTATACCTTATTCTGTAGAAAGAAAGATACCGCGATGTTTTTCATTAATTGACAATTAGTGGATGAGTAATGTATCCTTTCCGTTTTGTCTTTTTTCTTCAAAAAATAAAACTAAAACCCTTTAACTTTTTGATCGAACATAACATAAAACATATTTATATTTTGTTGAATATTTGATATTGAAAGTTATTAATACATAGTGAAGT…	no
1031_G10	C09B9.2	C09B9.2		C09B9.2	339	ATCTGGAAAATTAATGATACTTCTCCTATATCATATTTCAAGAAATTACCTTTAAAGCTAATGAAGAAAAACTATAAATCGCTTGGAAAGTAAACTGATATTGATTTTTTTTTCATTTGGCAGTACAAGTTTCCAACTGACTCAACGTGGATATATTCATACGTGAAAACATTAAACTCCACGCAATAAAAAAACAGCGAAACATGTTTCTTTGGTGAAAAAGGTTGAAATTATTTTAACGTGCACACCCACGTTCTCACGTTTAGAAGTTTCGATCAAATCAATCGATATTTCTCGACATTTCTCAACGTTCTACACAACCCCTCTACACTTCAAAAAATG	no
1027_A08	C09D4.6	C09D4.6		C09D4.6	1247	ATGATGATCACAGTAGAACTTTAATCCTTCGAAAACTGAGTGTGATAAATTCAGTATTGATTTTTTTTCCTAATCTTCAAAGTTCATCTGCCCAAAAAAATTCCAACAAGTGTGACACGGGGGCGGGTCACAAACAAAAACGTGAGATGTTATTATTTTAAGTCTTCTAGAATTCATTCTCCGTTACCGAGAAAACAATTTTTGACGTTGTTGTTTGCATTGATTCTCTTCTGAAAATAATGGGACAAAAGTGGAGTGGAACAGTTTCGGTAAGAATTTTAATATTGGAAATGTTCATTTTATTGTTCTGTTTCAGAAAACACCATCGAATCCAACTGTCTCTGTATGTGTTTTGTTTCAGAAAAATATCTAAAAAACTCAATTTTTGTTCAGAAATCT…	no
1034_F06	C09E8.3	mlt-10		C09E8.3	2000	GAGTGGTACATGGATTCTTCGGTGATTTGGACTTGGAGCTAATGCTCAAAAAATTAGAACTCCAAGAGCAAAATTGACAAAGTTACAGTAGTTTCAAAGTTTTTGAGTCGCTACTCGGCGAATTGGATTTTTGTAAATCAGGGGTAATAAACAATAATACAGCTAACTGAATTATGAAAAAACAGTAGTTTGGTCAAAATTCTTCGTAGCTCTAGGCCCAAAATAAACATAGTTGTGGCTATTTGCTGAGTAGCGACTCAATGGCTCCGTATCACATTTTATCCACTTAACGTAGAATCCTATCTACTTTAAAATTTACTTTTTGAGAAAAGTTTCTAACTTAACTCTGAACACAGCTAAGCCAATTTGAAAGTCCTGAGTCGCTATTCAGCCAATTCC…	no
1073_G04	C09F5.3	C09F5.3		C09F5.3	1500	TCATGAAAGTGATTTTTACACCAACATTAAACATCTTGGATTTACTGGTAAACAACAGAAGTAGAGTTTAAAAGTAACTAGGTTCATATTGATAGCACAACATCAAAGTCTTGAACACTAAAAATAAAAAGCATTATAGAGCATTAGCAAGCGTCAATTATATTCACCTAAAAATTTAGATTTAACCAATATTTCTGCAAAATATAGCTGGGCAGTAAAACGCTATTAGAAGGGACAGGACTAATTTTTTTCTGTTATAAGCTGACTTGCCTTATACGACTACTTGTCACTCCAAATCATTATCCTATTGCACGCTATAAACTCATCGGGAAAAACGTTTTCAGTCAGATTGTTGATCAGCTTTCGACATGGTCTCAAATTTCAATTTCTTAACCAATT…	yes
JRH_158	C09G12.1	ceh-53		C09G12.1	1503	ATTTCCAGTGCCATAGCCATCAAATCAGAATCATGCAAATTGACTCCTGAAATATTTATATTAAAACTTGTTATATTAATGTTCGTTACCATTATCAAGTTTCTCCTTGACCTCCTCATAAAGCCGTTGTGTAAGCTGTGCCAAACGAACCCGCACGCTTTCTTGGAACGCTTTTTAATCTTTCTCGTACTTGCGCAGTTTGTTCATATGAGCATCGGTTCGTATCCAGCGATAACTATGGTGCATAGTCGTTATCGGCCTACTTCCAATTTTTCCGCTACGGTAGAAGGTGATCGCTTTATCCAACTGTTCCCTTGATACAGCTTTCTCACCGAACAATACATCATCTTGATCCGGCAACACACAGTCATACGGCTGAAAGGTTTTTTAAATGACAAT…	yes
1002_H11	C09G12.8	ced-10		C09G12.8a	982	AAAATTTAAATAAAATTTGGATTGAAAATCGTGGAAATTTTTGAGAAAAAATTGCTAATTTTTTGACCAAAACTGGAAAATCGTGAAAAATTGTCCATAAAAATGCTAAAAATTCGATAAAATTCTCGATTTTTGGATGAAAAATACTTTTTTCAATAAAAAGTGGGAATTTCAGCGATTTTCTGACGAAAAACTTAAAATTATTGCTGAGAAATCGAGAAAAATGCATTTTTTTAAAACGATTTTAGCTAAAAATTCCATATTTCATTTATTTTCCTGATGAAAAATTGTTTAACATCAAAATTTCGGTGCTTTTCCGTGATTTTTCAAGTTTTTTACATGTTTTTCCGTTAAAAATTCACTTAAATCTTCTAATTTCAGCCGAAAATTGTAAATTTC…	no
1054_C03	C09G5.2	dph-2		C09G5.2	619	ATGATGAAGTATTGATTAATTTACAAACTGAATTTTTTAAATTTAACGCGATTTATATAGACAGTTTTTCCAAAACTTTAATATAGAGCTACACGTGATTTCATCGGTTGCAACGTTTTTTTTAAATTAATATATTTTTTTAAAAATATGTTAATTTGCTTTTAACATAAGCAAATAATTCGACTTTTTCTACAAAAAATACGGTACACGGTCTCGACAAGATACATTTTTTTTTAATCAGAAATATACGTGCGCCTTTAAAGATTACTGTAATTGCAAAATCTCGTTTTTTAAAAAGTTTTCACACTAAGACTATTTATGTTTGTTTTTTAATTCCAAATTAAAACCTTTTTAATCGAACAAATATGAAAAATCAATGAAGAAAATTTAGAAGCAACT…	no
1038_A07	C09G5.3	col-79		C09G5.3	1230	AAAGTTTCCATCTTGTTAGCCGACAATTGACTCGCTTCTATAATCGCTTTGTACACTTTTTTGTTTTGTTGATCTTTTTTTTCTTTTTGGGTAATATTACAGGTCACTTCTCAACATATTGTTTTGAATTTTATCATTTTTTATCAGTAATAAAATTTGTGAATATTATAGGGTGACAACAAGAACAATAACAGTGAATTGGTAACGAAACAACAAAATAAAAATTCAAATGAAACAAATCAAGAACAAAATACTAAAATCTTATTTTCCAGAATATCCTTGAGCAATTCCACTACGTCCTTCACCCATTTTCGTGGAATCTTCCGCTGTACTAACTCCATCATTCAATCCCTTCCAGGTTCTATCGTTACAGTAACCCGGATTGTAGATTGCAACAGA…	no
1028_G02	C09G5.7	C09G5.7		C09G5.7	619	ATTACTGAAATGAAGATTTTATTAATTTTTTGTAAAAAATTAATCATTTTAAGCAGTTTAAAAGAGTGGAAACACTTTTTTTCAGAAAAAATAAAATTTAATAATTAATGGACGAGGTTTTGAAGAGAGGGGAAAACTCGACCATTGTGTGCACAAAGCGCGGGGATTTGAATTTAGTTTTTGAGATATGTGAGAATTTACGATTTTTCCGCCGAAAAAAAGAGTTGCTTCTAAATTTTCTTCATTGATTTTTCATATTTGTTCGATTAAAAAGGTTTTAATTTGGAATTAAAAAACAAACATAAATAGTCTTAGTGTGAAAACTTTTTAAAAAACGAGATTTTGCAATTACAGTAATCTTTAAAGGCGCACGTATATTTCTGATTAAAAAAAAATGTA…	no
1039_F08	C09G9.6	oma-1		C09G9.6	300	TTACTTTTCGGCCGGAAATTCTGACATATTTATATTAAAAACTTTTTTTTAAACTTTTTTATTGTGCACCGGCGCCAAAATGTGATATTTTCTCATAAATGCCATTCGTATCTGTTTTGTTCGCACTCAAGTATTGTTTTATGTAACGTGTTTTTGTTTTTCAGTAGGATCATTTGATTTTCTTTTTCAGAACTTACAGCTCGCAACATCTTCCGGAAATCGAGTATCTCCGGTGTTGATTGTTAAGCATTCCCTGCACCCGATTACTTACACTATTCACATCCACTCAACTGCATCAATATG	yes
JRH_072	C09G9.7	npax-4	repeat	C09G9.7	1500	AATTCAATTGTTCTCTGGTTTGGTGGTAGGTGGGACAATTCTAAATGCCTTAACTTAAAAAAACAAAAATATAATATAATAAAACATTTTTGGTATTGTTGCGAAAGTAGGGGAAAAAAGTAGCACTGGATAAATATTTCTATACAACTAGCCATGCCTTGATGCCAAATATCTATACAAAAAGTTTTAAAATTTCCTGATTACCGTATTTACTCTATTGGTATTGCACCCAATTGTTCAACATTCTCATTTGTCGTGGGTCCTACAAAAATTGTTAATTGACAAAATGTCTGCCATTTCTTTTTCTCTCGGTGCAATACTATTCAAGAAAATCGGCGTTTATTTATGTTCTCTATTTCTATTAGCCCTTGTCAAAGAAGTTTACAGATAACGTGCCAT…	yes
1076_H10	C09G9.7	npax-4	repeat	C09G9.7	1500	AATTCAATTGTTCTCTGGTTTGGTGGTAGGTGGGACAATTCTAAATGCCTTAACTTAAAAAAACAAAAATATAATATAATAAAACATTTTTGGTATTGTTGCGAAAGTAGGGGAAAAAAGTAGCACTGGATAAATATTTCTATACAACTAGCCATGCCTTGATGCCAAATATCTATACAAAAAGTTTTAAAATTTCCTGATTACCGTATTTACTCTATTGGTATTGCACCCAATTGTTCAACATTCTCATTTGTCGTGGGTCCTACAAAAATTGTTAATTGACAAAATGTCTGCCATTTCTTTTTCTCTCGGTGCAATACTATTCAAGAAAATCGGCGTTTATTTATGTTCTCTATTTCTATTAGCCCTTGTCAAAGAAGTTTACAGATAACGTGCCAT…	yes
EA_F06	C09G9.7	npax-4		C09G9.7	2000	TAGACCAATATCTGCGGCCGTAAACTTTTTGATAACAAGGAATCCATTCAAGATTTCATAATTAGAAGAATCAACTATGTTTCCGGCTTCATCAACAAATGATCCCTTGAATTTACCGTCAAAATGATAAATTTGATTTCCTCGGTTCATTTTCCTAATGAGAGACTTAGCGCCTTTTTAGAAATTCATTTCAACTCTCTCACCCATCTTAATAACATTTATTGGCTAAAACATTGGACTTAACCTAACCTTCACTTTCATTCCGAATAGAGATGCTTCAGAGCAGGTGAAATAAATGACAATTATAAAAAGAAACGTGACAATAATTTTGTTCATCGTCTGCAAAAAACACAATTTTGAAATAGTAGAGAAGTGTTTAAGGTTTCAAGATCTTCAAAC…	yes
1045_H04	C09H10.10	C09H10.10		C09H10.10	300	GATTTCACCTGAAAAGCGTTCATTCTTGACTTTTATTCAAAAACATTAAAAAATGCATTATGTGATGATCTTACATTTATATAATTTCTTAATTTCAGATGCAAACACTTCGAGCTCGGAGGACAGAAGAAGTCCCGCGGACAAGTCATCCAGTTCTAAGCTGTTAACTTTGTTGTTGTATTCCAAAAATAAACGTTTTTGGTTTTTCCTGTGATTATAAAGAACCATGTTGTTACTTTCAGAATATTATATTTAAGAACTGGGTATAATCAGAACGTCTTTTCAAATTTTTTTTTGTAGATG	no
1002_B01	C09H10.6	nasp-1		C09H10.6	731	AAACATAATTTTAATTTCTTTTCAGAAATCGCCTAAAACGACTTCTGAGCGGACTTAATTACAACTTGGAAGATTCTCAACAATGTGCCATCGAGTTTTATGTGATATACAGTTTTTCTCTAGTATTTAGAATAAAAGTTTTTAATAAATTCATTTTGTTAAAGAACTAGAAGGAAAATAGGCAAAAGAAAATGCAAAAACAAAAAAGAAAAAATAAAGAAAACTCCAATTGCTCGTCATATGTGATGCGTTACAGTAATATCTGTGCGGCACGCAGACGCAACATTGCACAGCGCGGGAAAATTTGTTGTTGACAATTTAAGTTTATACTCCCAAAAAATTGTTTTTTCTCTTTTCAAATGAAAGTTTTGCTGAAGTATTGTGTTTATTTTTGTTTAA…	no
1060_A11	C09H5.2	catp-3		C09H5.2a	2000	GTTGGAAAAGATAGTCTTTTAATTATTCACCACATTTCACCAATTTGATAGTTTGGTTGTTGATGTTTTCATAAAAAGTATTTAACTAGTATAAAATAGCTGGAATCTTTTTTTGTATTTTGTATATTAAACATTTTTTATAAATCCAGGAATAACCGATATACGAGTTATTAAAGATTTTCGAGATATTCATACAAATATCTAATTGTAAGATACAATAATTGTATACCTAGCAATATACTTTTTTGGCCAAGAAAATTTTATTGCTGGCCATTTTGATCATTCCCAAAAAAACTTACTTTTAAAACAATAAATTATGATCGACTTGTTCAAATTTTTCTAAAATAAAAAATATATACTGTTTCATATTAAGTTGCAATTACAAACTGTTCAATTGGT…	no
1019_E10	C09H5.7	C09H5.7		C09H5.7	644	GATGATAAAATTTAATTCGAATAAGGTCAAATCGTTCACTGTTTGTCAGGTTTTCCATTATCGGCTTCAATTAATTGAATTAATGAATAGTTAAAATAAAAAGATCTTACACTGAAGTCAAAAGGCACTATATCAATTACGAATACGGGAAGCTTAAAACATATTTCGTCTTGGTCGCCCACTCCTTTATATACGTTTGATGTGTTTTTTTTTCAAATGCTACATGAAACTTCTGTCAAACTTTGGGCCAATATTAGTTTTGTTTTCTGGTAGAAGTTGCCAGAAAGCATTGTTAAAATGGAGATTTAACTGAGAAACATAGTGTGAATACCCACAAATCTGTTCCAACAAAGTCGGCACATCATTCTACATTAATACCAATAAATTGTGCTTGTAGTC…	no
1052_G07	C09H5.9	str-130		C09H5.9	329	AACTTTTGTTTAACCGTCAATCATCCTTTTAAAATCTACCTTCACATTAACTTTTATTCCTCCGCTTTGTAAATATTATTTAATAAATGCCTTTATAATAAATTGTTTTTAATAAAAATTATTTTGTTTTGTATCAAACATCAATTATTTTATTTCTAGCGCGTCAAGTTGTGACTAAACCCCTTAATCCTTCAACGTAGATACCTTATTTTCTTCGTCATCATTTTCATAACTTCAATTGTTTTAATGAATAAAGCCATCTAGGAAAGCATGTTTTTTATCAAATATCGAATATAAAAGGAGCTAACCGAAACACATTACGATGGAAAATG	no
1005_B05	C10A4.8	mnm-2		C10A4.8	2000	GTCAACATGCAACATTCCCTAAAGTCCTTGAAAATTTGGCAGCCATGCTTTTGCGGTTGCCGGGATTCTTTGTGGAACCGTACCGTATACTCCTTTCATTTATTGCCGACATGCTGATGAGTCTTGCGTAATGAAAAAATTAGAACATCATTTATAAATTTATTTTCGACAGAAGAATCTTTTTCCTTGTTACCATAATAATCCTAGTAGTATGTTTACCCTTCCTATCATACATTCATTCAAAATGTGTTGTACTTTATTTGTGTTAGCTGATCAAAGCAGTCATCCACCTTCAAATATCATAATTACATGGTTTGCGACAAGATCGCAATCTCAACTCGATTGCCCAACACTTGTAGTGCTCAACAAACTGTCAACCGATGGTGCGATATGTCATCA…	yes
1057_D12	C10C5.1	pezo-1		C10C5.1	2000	GCGTCTGTGTTCAAAGAGACGTAGACACATTGAATGTTGTACCAGTAAACAACACAGTTAGAGATGAAGAGAGTCGAGAAAGACACGCAGATATTTTCGTTCGTCTCTGACCACTCGAGTATCACTTGGTTTTTTGTTATAGCTTTGTTTTTTATATCGGACAGACATGAGTACGTTCATGGTTTCCTATGTACTTATTGTTTGATCAAAGGGTCATCTCTACGAATTCTACAAAGTTTGAACGTATCATCTTTTAAAAACTTCTGAGAACGCCTGTAGCCATTCATTTGTATATATTATTTTTGAATATAAATCAATTCGGCCAAAACTAAAGTTTGAAACTACAGTACTCTTTAAAGGCGCGCACAAGTTTGTGTGTTTAGAAGAAAGGCGCGTCGA…	no
1030_D05	C10C6.6	catp-8		C10C6.6	404	GATGAACTAATAATGTTACATCGAATAGGTCCAACTCCTGGTGTCCCCACTTTCCCGTCTATTTCTCTCATTCTCCAGCCCCGAAATTCTCTTACCGATCCCCGCGTCTCCTGTTTTCTTGGGTATCTCTTTCCGTCTGGCCTCTCTTACCCGTACCTTATCATGGTTTTTGTTCAACATTATTGCTCTTTTTGTTATATTTTTGTATTTATGCTAAATTTATTTTCTTTCTGTACAGAAACGACGCAGGAGAATCTGAAATAAACGTATCATTTTAAATCCATGACTGTGACATGATTCAACTCTCCCAACGTTTCCATATCGTTTACAATTATACTTTAATTCAAATTCGCATTGTTTCTAAATACAAAAATCGATTTTGCAGGGTCCTGTAGCCCG…	no
1061_A08	C10F3.2	dhs-16		C10F3.2	2000	GAAAGATGTATGTGAGAAGGAAATAAACATGTGTTAGATCGTACACCAATTATCTAGTCTGTCGGATACTTGCTTTGGATAAGGACACGGCCACTTTATCCCCCATTCTTTTCTTTCTCTTCTTCTCGTGGTTTCATCTCGGAATGTACAATCTTCTGGTCACTATTTCTTCTTTTCTATCCAGAAACAGTAATTACCCTTCAATTATAGCCAATCCAATAGCTACCGGAAAGAGGTCACATTAATTCGTGGCTTATTTTAGAATTGAAACGTAACTTTTTCTAGCCAATTTTCCTATTCACTATCATTTTTGCAACTTTTCGATCTTTTCCGCTTTTCGTTGTGCAAACATTGCAAATTAAAATTGTTTTTTTTTGTTTATTCAAGTTGTTGTGAAAG…	no
1038_F01	C10G11.9	spch-2		C10G11.9	2000	CTAACTTTGTACACTACATGATTGTAAACTACGTGGATAAACTGATAGGGTGCAAAACAAATAAACAACCCGACACGTGGTGATGACCATAATAAAATTAGATGTTAATAAGGTCTTTCAACAAAACAATAAAGTGAGTATTTTACGAGGGGCGTTTAACTAACGAATGTTTTCAAGAACGGGATAAGTTATGCAAAAAAGTACTAACTTCCAAGCCGGTCCAAACTTATTGTATTTCTCAATGCTACTATGATTTTAATAGTTTTTCCTCTTTTATCAGATGCGCTACCTGGCAGCCCTAGTAAATATGACAAATTTCTTTAACACGATTGACAGATACGATATAACCCTATAATTAGTTAATAATTGACACTTCCTCTAACCTGACACCCAATAATT…	no
1060_C04	C10G8.5	ncx-2		C10G8.5a	2000	TTCTAAAAAAGGGTGTCTTTTAAATATATTTTTTTGGATATTTTGAGGCGGTAATTTTTGTATAAGGGCAGGCGTACAGGCCCTAATGTCTGCCTGAAACCTGCGTATCTCACCTTTTTTTGAATTTTTAATGTGCCTCATTTCAATCAATTTAGTGCTAAAAAAAATTAAAAATTAAAAAAATCCACGTAGGCGACGAAAACCTTCTCTTCCCACGCCTGACTGCCCGGACCTTGTGTGATTTCTTAAATGAATTGTCATCAAAATTAATGTAATACAAAAAAGAGACGAGAAGCCGGCGTGAAGTAGGTAAATTGCAAGCGGCATCAGGCCTTGAAACCGCCTCTAACCTCCGCGTAGGTCGCCTTAAGGTCGGACAGGCAGGCATTTTGGCACCTA…	no
JRH_009	C10G8.6	ceh-34		C10G8.6	2000	TCGAGGGGTACACCTGTCAATCATTTTATTGCACATTGATGACAAGCGACACGAGTGATATTCATTAACAGGAAGCATCGAGTTGTTAACATCAAATACACCTACAGTAGTAAACTGCTGCTGCTGCGTGCACATAAGATATTGATTAGAACATGGAGAGGATTCTTGAGATTTGTAAATAGACTTTAAAAATTTTTTTGGAGCTTATTCAGAACAGGAGCACGAGTAAAAGTGCAAAAAGATTTACTAAAACCGTTTAGAGATTTTCTAAATTTTTGATAATCCTGATGGAGGCTAGATATCTATGTACTCAAAGTTTTTTACTCAGAACTTTTTTGAGCACATAGTTAAAATCTTAAAACTAGTTGACCGGTTTTGCCACGAAAGGAGTGAGCTGAG…	yes
JRH_109	C10G8.7	ceh-33		C10G8.7	361	AATCCTCTAAATTTCTGTGATTTTTTTTTTCATAAGAAAATTTAAAAAAAAACCAATACAAAATGACATTTGTGCCTTAATGCTTCCCACTTGTTCCCATATTTCAGTTTATCAACCTGCAATATTTATTATTACGCAACTAATTTTTTTTTGTAAATAAAGCTTCTTCTCTAAGTTTACTGTATCAGAAAAAATTGGACAACAAGAATTTAGCAGCAGCTGTTCCAGTCTGTTATGAGGGAAATATGAAAACGAAAGCGCGTTTTTCGTTTTTCCAAAACTTCTCACTATCAGTTTTCAAACATTGTGTCACACCGAGCATCGCCGTGTGAGCATCATCATCATCAGCAACCCGAGCAATATG	yes
1008_E05	C10H11.5	ugt-27		C10H11.5	350	AGACATTTGGAAATTCTTAGATATAATTGTTTTTTGTTCCAATTTTGATACCGATAATAAAAATATTTGATATTTGCGCACATTGTGGATGTACAATAATACTATTAGGGAACAACTTCCCCCATTAACTGTTTTAATATAATTTTAAAAAACAAGTGCAATTAGAAAATAAAAATCTAGTTTTCACTATTTTATTATAATTCTCTTTAACTCTTATCATATTGTTTTTCAACACCGCCTACCGACTGATGATCTTACCAAATAAACTGATCTTTATTTTCACTTTTTCCATCGATCCATCATAATTCGAACAAAAACAACCAGACAGACAGTCTCCTTCTCCAGACAAAATG	no
1007_C02	C11E4.6	C11E4.6		C11E4.6	2000	TACCTTTGTTTTGAACACCCAACTTTTCAACTGGTTAATACACTCTTTTTTAAAAATGCAAATGATATAACCAAAACTTTTCGTGGGAGTTAATTAAGTTAAAAATATTTTTAAATAAATATATTATTTAATATATGGTGTACGGTTGAAATTGTAAGCCAAAGATTTTTTAATGTGCGGTGTGAACAACGAAACAGTTCCAAAAGTTTTTTGAAAAATCTCAGTTTTTAAAACTTCGAACTTGGGGATTTAATATAAAATATTTGGAAAACTACGAAATCGCATATCTGAACCGCCTCACTATAGTTTTTTTGATAACATTTTTCATACATTTGTGGTTTTCAATTTTTACTTGTCTAATTTTTATTTTGATTAACATAAGGACAATTTTTCTGTAGA…	no
1065_D09	C11G6.2	C11G6.2		C11G6.2	2000	ATCATCGTACCATTATTTGAAACAAGTGTAGACTTATGTTTAATCTTTTTTAAATATAGTTATCAAAAATTTTATGTTCTTTATTTTGAAAAAAAAATATTATAGATTATTATTTTTCAGAAGTACACAGCCAATACCGTAATAACATATTGTATTGTTGAGGTGCCTCTTTGAACCGAATTCCTTGGATTTTGTGACGTCATTGCTTGTAACGGACCTGCTATCCACCTGCCTCTATTCTCCCTTCGCGTTTATTTTATGTCGCTACACATTTTGGATTACTTTGAGCGATGAACATGGTGAATGTGTGCGACTATATCACGTATCTTATTATTTTGTCCATGAAGGCAAAATTTAAGTGACAAGTTGACTCCATATTTTGCCAGTTGATTACTAATT…	no
1072_G09	C11G6.3	C11G6.3		C11G6.3	1500	ATTTTTTCTAATGTGTAGAACGTTTTTCCAGATCGTTTCTTGATTTTTAGTTGCCAGTCACGTGGAAACGTCGTTCTCCCTACTTTCTTCCCAAATTTTGTTTCATCTTCTTCGTTTGCAAAAAAGAGACATCGAACACAAACTTTTTTCACTTTCTCTTTTTCTCTCTCTCTCTCTCTCTCTCTCTCTCTCTACTCATCGTTTCTTGCTCTTGTTTTCCCTTGGAAAATATCAAATTCAGCTGGAGAGCCGAGAGACATTTAGAGATATTCATTGGTTCCACATTCCATGCCCTTCTTGTGGTGGCATTGGGGGTCCTTGCGCTCGTATGTGTTTTTTTTTTGTGTTGGGCTTTTGCTTGCTTGCTTGCTCAATCGACCTAGAATGTCTCTTTTTCTT…	no
BD1_B06	C11G6.4	nhr-28		C11G6.4	2000	AAGGTCATACGATGAAAACTAAATAAAACATGTTTTCTGCAAAGATTCTATTGTAGGACTTCTTAAAGTTTCAGTGAGCAATTTTTTCTTTACCGTTTTAAAATTGAGCTATTCGTAACTGTAAATTTCATATTTTCCATGTTTTTGCTACAAAGAAGAATGAAAAAAAAAAACTGAAATCTAATACATAAATCAAGGTTTTGCCTAGATTCGGATTGTTTTAAAACCTACCAAAAAAGTTATGTTTCCTGTTGGTTTTAATTTTTATGACAACCCGCTGCACCAATATGTAAATTTCCGTGTGATTTGTGCTTTACAAGCACGAAAAAAGTTAGCCGCGCGCACTTTATAAACTTAATAATTAAGTAGTGTGTGCTCTTTACGCGGAAAACTTGGTGT…	yes
1013_B09	C11H1.2	C11H1.2		C11H1.2	527	GAAAAGTCTTTTATTTTTGTTTTCTAAGTGTAAATTTATCCCAAATTTCTAAGTATAGCTTTGATTGCATTCAAATTGGCATTTTCTCCTCCACATTTCCTGGTAACTTTTGTCCGAGTATGTTTTTTTTTTTTTGAAATTGTTTTCGAATTTGTAATCAAATTTTTTGAATTCTTACCCAAAATAACTTGTTCTTGTCATATAGCAGCAATAATCAATTATATCTATTTCTCTTGTGATTACTGTAGCTCCGCGTGTGCACACAAAAATTGTCTTGTCATTTCATTTTTTCTTTCAATTTTTTACATCTGTGGTATTTGAAAAACATTGGTTGTGGTACTTTTTTTTTTATGTTAAGCGATTTTCTGTATATGTTATGAAGTTTTCACACGAAATTTG…	no
1007_E02	C11H1.3	C11H1.3		C11H1.3	2000	TAAGATGCAGTTAGCCACCGCAATTGTAGGATGACCTTTTTGTCTCTCCGTGCCTATTGACTTTTCTTATTACGTGTCCTGTTTAGTGTATAGTGACCAACTCGATTTTGTTCATGTTTTATCATTTCATCGTGTTTTGTACCACTTCATTAACTCCTCTTCAATAAAATTTTCATAATGTACAGCAGATGAAGCTATGTTTGCCTCAAAATCAACTTTTTCCGATTAGTTGTATTTGATAATTCCACAATATTTTTTGTTTATCTTTTGATTTTTTATTACCAGGTTACAATTACAAGTTAACTTGAATGTTAACTGACTAAGCTCTATCATTGAAAACAAACTTATTGAAGTATACTTCTACAATGCCAAAAACTGATTTTAATCAGATTCCTTTTC…	no
1074_D01	C11H1.5	C11H1.5		C11H1.5	1500	TTCCGGTCAAAGTAGTGGCAAATTACCGAATTTTTGAAAAAAAACGAGCTTTTAAGAAAATCCATTGTCGCAAGTTCTGACCACTACAATATTTTAATACCAACAATTTAAACAAAATTACAGTATAAAAATGTAGGAAAAAAACCAACCTTTTTTGGTCAACTGCCAAAATTATGAGTGGCAAAAACTGAGTAATCGTCACTTTTTGACAGTGAATAAAAAAATTTCAAAAATTTTAATATGATATTCGGTCATTTCGGCACCATAGTTGTAGTTTTTAATACTTTCCCACTGGCGCTACTCCACCTTTGAGTGATACTCTAACACAGATGCAATAGATGAAATGGGTTCTACTTCTAATAAGAAAAATTCGTTATATGGTATAAAAATTAAATAAGG…	no
1072_A06	C12C8.3	lin-41		C12C8.3b	1500	AGTCCAAAAATTCGGCCAGTGATTCATCTTTAATTTTTCACTTCAGAACTTTGTGAAGCTTGCCGACCAAGTTATTTCAACGAGCAGATTTTCGAGAAAATGACCATAGCTCCTTTTAGGAAGGTGGCCGTGTTTTTGTATGTCGCGGCCACATAGTAAAAATCACTCGGTGTAAAATGTGATCCTAAGACAAATTCCAACTTTAAGTTTTTGGCCTGGAAAACCTAGAGAATTGTCCAGAAAACTCCTACAATTTCGAAAAAAGGGGCGTTTTTGTTTATTTTACTTTGATTAATCCAACGCGAGATGTTTATTTAGTTAGTGTTTTTCGCATTCTTCAATTTTCGCTTCCCGGTTTCTATTGCTTCGATTAAATCCCTGTAAAGCTTTCACAAAGCC…	no
1072_E12	C12D5.8	nhr-94		C12D5.8a	600	TGTACTGAAGAATACTACAATTTGCCAACTTAACTAAAAAATCATCTAGACGATCTAAGATGTTATCTAATTAATAGTGCATTACGTTCTACAACCGGCCATATGCCATATTTTGACCTTCATTGATCTGTGATGTCGTCGATGTCTCATTGGTAGAAACACATGTTTCTGAATTGCAGTGGAGCGCAGTTGTTGATTACCTTGTTGAACAGTCATTTGCGAAAACTTCCTAATCACTACCTCATCAGACATTCCATGAGTTGTTGAATTTGCCAATTATTGGATGCACAAAGTAGGTTTTAGTTTAGTTAGTTTCATTATTTCCAAAACAAAATATGACATTTATAAATAGTTCCACAATCTGATTGCAACAAACAGCCTAGTCACAGTTTATGAGAA…	yes
1061_C03	C12D5.9	C12D5.9		C12D5.9	619	ATTTTTTGTGTCTTTAAAATCAAAGGTTTTCTGTTTCTAGTTGGATAAAGACTATACTAGAGCAGGAAATGTAGGTGCTACCGGACTTTTGAATGAAACATGCTTCATTCAAAAGACAGTGTTGATAAATGGATAGATATGAATTTTGAGCTGCGAAATTTCAGAAGTGAGCTATCTGAGAGCTCAGAGAAGCTCGATTGCAAATGCCTTTCACTTTCGTAATTTCATAAAACGTTTGGGAGAGCTCTGAAAAGAACCCATTTTTTCCAGAAATCTGATATTTTGTTAAACAAAAGAATGAATTTTGCTTTTGAAGCACTTTAAAAGATCAGTTCTGAGCTTAAAATTCATACTTAACCATTTCTCAGTGTGCGCTTTCAAATGGAACATGCCTCGTTT…	no
1053_B09	C12D8.5	daf-36		C12D8.5	1227	AAATATTCAATGGAGTTCTTCTGTTAAAAAGTTTTATTTTTCAAAATAAAGTCATCATCTCATAGAGACTACAACAATCCTCTTGTAGACTAATATTTGTTTTTCGCCCGATTGGCAAAATTCACTTCGATTTTCTTTTGCATTTCTTTGAAAACTATAGCATAATTACAACAAGCGATAACTATAATTTTATTATTATTCTGTATCTATCTTCCTTTGACTTTTAAAATTCGTATATTTTTTTATTTCCTGATTTCAAAAATTAAAAATATATTATGATTGTATAAAAAAAAATGAACCTAAATATTTTTCCCTACAAAACAGCCTAGTTTGTGCCTACATGCGTCCAAATTAACGGGAGCTATTTATTTCTAGGTAATAATCAAATTAATTGAAATG…	no
1060_H10	C13A2.1	C13A2.1		C13A2.1	2000	GTTCAACAAGACCACCGAAATTGGCTGGTACAATTTCAAGGGAATCATACGGTCTGAGTTAGTGTTTGTCCTATTCTATCATTGGTCTTTTTGGCAAGAAACAAGTGTCCATGTTGTGTCAGTTCCAAAAAGGATTGCTCATTTTAGGTAGCATGGATTAAAAGGGAATATAATCTCAAAGTTATGTTTCAGACACTACCGTACAATGGATGTGAACGGTCTTAACGGGGATTGGCTCATACATTACAATGGAACACTGCAGGAAACACGTTTCAATAAGAAATTCGAAGAAAAACTGATTAGGAATGCTAAAGAAAAAGTGAAATATGTTTATCAACGAAAATAGGCTTAACTAATTTTTTCAATTATGGTAACCGTTCTTTTGTGATAAATCCGTTT…	no
1054_A05	C13B4.2	usp-14		C13B4.2	1127	ATTTTGATCTGAAAGTCTAGACGTTACTGGGGGGAAACGAAAGTTAAACAAATAAATTTTTAAAAGAGTGAAATGACAATTTTCAAAAAACGAGTAGAAAAGAAGAAATAGGACGAGACGCAGAAAGAATGAAAAACACACATAAACGTGGCGACTAGTGCATAATATAAGGGATGAATGGGGAAACGCCGACGGACAAACGTTTTCACTTTCTTTTTCTTTTTTTTTTTTTTTTTGAAAGTGACGAATCTAACCCGTGGGAAATGGGGAAAACTGATAAGCATGCTTGTAAATTATTGGAGAGGACATATTATAATCAAAAACACTTTTAAAAATCATGAAATACTCAAAAAATTAAAAAATTGCGTGGAAATAAAATATTTTCTGTAAAAAATTAAA…	no
1052_D11	C13B7.1	srt-1		C13B7.1	1001	GATCCACATAATTTTTATTTTAGTAATAGTGTTTTTGCAATAAAAATTTAATTTTTAAACTTACTGCAGCAAGCTCTTTTGTTTTTTTTTTTGAGCTTAGCATTTTCAGAGTTTTCGAAAAATATCTGAATCATTTTTTTCAAGCTTAAAATCTGTATTTCTATTAAACATTAAAAATTTTTGAATCGAATTTCAGATTTTTTAAAAAATTAACTAACAGTAAGTTACCAAAAAAATTGCCAAAATTACCCGCATTGCAATATTCTGACCAATCAGCAACGTTGGCCACGCCCTCTGGCCATCACTGATTGGTTAGTTTTTTCAACCTGAAACTATTAACTACCCCTGTTGGGATTTTCAGAAAAAAAACACATTTTCCAGGTAATTTCCACTCCAGGT…	no
1058_H10	C13B7.4	srd-71		C13B7.4	300	CAACTTCAGACGACAGTCGCATATGTAGATTTTCTTTTGTACAATTTATTTGATCTTTCAAAAATAATTTAAAATAAACTCAGTTTCATTGATGTTTCAAGAGTTCTTTCAACGACAGTTTCACGGTCCGATGCACCGTGACCACGACATTCTGATATATGCATCATCACGTGGTCTTACTAGTCATTTCTGACCCAGACATTTCCAAAAACTTGCTTCAAGTTCACTTTTTTTCTTATTTTCACACGGTTCAGTCCCTCTGATCTGTGACTTCAGTCGTTGCCCCAAAAAATTCTAAAAATG	no
1061_F06	C13C12.2	C13C12.2		C13C12.2	1760	ATTGTTCAGAACAAAAATAAAAAGAAATGACCACTACATTCTGTAATATTCTTCCTACCAAAACGCCTTATTTTGCAGCGTCCTGTAATGTTACTCTGGGAAATCTAGATCAATATCTGAGCATTGTAAACGTCATGTTCCAAATTTGAGGTTTATTGGTTTTACGATTGTCATTATTTTTAGATTGAATTGTTGAACTAAAGTATTTATACAATTGTCAATCTTATCTTGAGAATAACAAAAATCTTCAGTTTCGGTAACAGTCAGATTCGTTAACTTTCCCCACTTATTTGTAATGGATCTTTCCGGATATACAAAAATAGTCTTAAATCTATAATATTTTTCGACCAACTCAGACAATGCTCATTTTGGCTATACGGAAGCTACTACAAATTGTAG…	no
1072_G04	C13C4.1	nhr-153		C13C4.1	1141	ATAATCAATGTAAATAAATGACAATGTTTTTGTTTAACTGTTAATATAATCTGTTCATCCTCTGTATAATATTCTACCTCAAAATACAAAAATAAACATCTCATAATTTATTCCCCTAATTCAAACTACAAAGCATGATGGAAACTCTATACATTAGTCGTTTGTCGTTTCTTGTGGACGTTTCATGTGGTGCTGAAGTTAGGAATTTGGGCGATTTACCTACTTGATGTAACTTCTAAGTTTAACCTGACATTTGCAATTTTAAGAATTTTCCAAGCATTATAAAAAAAATAGTTCACACTTTTCATGTGCGAGTAGATGATAATTATGCAAGTTCAATCTTGCACAGGATTAAACCTACTAGTTCACTTCTGATTTTTATATATTAACTTATCAATG…	yes
1074_E05	C13C4.2	nhr-154		C13C4.2	1500	TGAAAAAGCTCGAATCTTATGTAAAAATTCAGAAAATTTGATTTTAATTGTAACATATAAGTTCAAAAACTTCAATCTCGTAGAAATGTTGTGAAAAACTGTTGCAAAATAGGCAAATTTTTTTGTTGAAATCCTGAAGTTAACAAGACGGGCCTGCAATAAAAAAGAGTAAACGCAAGGCTATTAGAGAGTGTAAGACTAATAGGGAATGCCATACTAATTTTCGGAAGGTCTCCGAGGGGCAATACTAATAGGGAGTGCAAATCTAATAGGGAGGCCATATTAATAGAAGATATACGGTAATGAATAAACTATTTGATTATACATGTTTTTTTTTCTGAAAAAATGAATATCGTTTGGAGTTTTCCGCTAAGCTAAACTGGCAATGGACTCCTATTC…	yes
TFset2_C04	C13C4.3	nhr-136		C13C4.3	800	AAAAAGAAATCTAATATGATAGTGAATAAATAGATTGATGAATAAAAATAATTTTGAAATGTACATGTTTACATTTTTATTTGAGTACAATTTGTTTCTTGAAACCATATTAACCATGAAGTCCATCAATTTTATCTTACAAAATAAACCACTCCGACTTGAAAATTAAGTGTGGAATTTGCCAGTACTTCAGCTTCCTTTAAAAAAAAATTCAAAATGTTTAATTCTTTTCCCAATTTTCTATGCGGTATTTCAGAACTTCAAACTATTGGGAACATTTTGAGACAACCCCCACAGCTTAAAAGTTTTCAAAATTGTTTCTCCGATAAAATGCACATATACCTAACTTTTGAATATAACCCATTTTCTCTCTGAGTTTTATCGTGATTTCTGTGACGA…	no
1002_H10	C13F10.7	C13F10.7		C13F10.7	827	ATTCGTCAAATTAATTTATTGGAACACAATATAATGAATGAAAGGAAAGAGTGAATTGGAAGCGTGTCGATTTACGGAGCTCGTGTACTCCCCGAGGAAAACAGTGAATTTTTGTTTTTCAAAAAAATATATAGTTCTTTGTGAAACGATTTTCGCGAATTCTTTTGTCAGTTAATTTTGAAATCGCTAATTTGTTCAATATTTTTATAGTATTCCAAATAAAATTCGCATTATTTACTGTTGTAAATCTACGAATTCTCGTTTTCTGTGGTTTTGAGTAGTAAATTAATAGATTATCCTCGAAAAAACTCGACGAAAATACACAAAATATGAGATATTATTGACGATTTAATAATCCAGAAATTTGAAAACTTGCAGGGTTATAAACCAGGAGTGCTT…	no
1073_G07	C13G5.1	ceh-16		C13G5.1	1500	TTTTACCGCGTTTTCGGTTGATTGGAGGTAGAAAGTTATTATTGAATTTCAGTTCTTCAGGATGACAAAATTGGGTTACGGTAGTTGAGATTACTATATGCACCTTATGATTTGCAGTGTTAGCAAGAGTTATAAGAAAAAGTGCTCAAAGTTGAACTTTAGATTAAATATTCAGTTTTGAACTTCACACATTTTCACAGTTGGAGGGACACCTTTCTGCTGTACTTTGATAGTTTTCTATGGAACTTGTGCAATTCCCTGTATATTTTTGCAAACATATGTCGGCGTTAGTACCTCTTGCCAAAAATTTGGCAATTTTCTGCCAAGCTTTTACATTTTTTCAAAACTCTAGTTACTTCCTTCCAAAATCTTGCAACGCGGTGAATATTTGGATAAGAA…	yes
1064_D09	C14A11.5	C14A11.5		C14A11.5	834	AAGTCGAAGCGCAAGCGACTATGTTCCACAGAACTCGGAAATCGACAGCTGCTGAAATCATTTACCCCTCGTGCAATACTACTTCAAAACTCAAATTCTTCAAATACTCGACTCAGAATTTCCTGATTTAATTGCACTGAATTATTTGGCCTCTCACCCAATTCTTTTAACCTGCCCAATGTTACCCATCCCGAACTTCCAGTGTTGTCTGGGTTTCCACTCAAAATTACTATGTTCTTATTTCCCGATGTAATAACCATTTCTATTTGCTTTATAAATAGATTCTTAAAAAATTCTAGATGTTATATTAAAAGTTGAGTACGTTCAGTGAAGAAATGGCTGAAAACCATTTCTGGGGTGCTTAAATGACGTCACAAAAAGGTGAAAACAAGGTTTTTA…	no
1020_G11	C14A11.7	ssr-2		C14A11.7	2000	ATCTCAAATATTTTGGTTATTGGCAAAAGTTATCAAAAATTTTGAAATTTTTTGCAAAAATTCCCAATTTTGACTTCTGTTCCTGATGCAACAAATTATGATAATTCAAAAAAAAAGTCACTTTCGGACCGCTGCAAAAGTGGCGGAAATTAAAAATGTTTTGCTAAAATCGCGATAATTTCTTTAACAAATATTTTTGAGAAGTTTCATTAGATGGTCATTTGAGAATTCTTCACGTTTAAAATTCTCTCCTTTAATTATTCTAACATTTCCCCGTTTTTATACATATACTTTCCAAATTATCAGATTTTGAAACCAAACTTTTCTTAACATTTTTACTGTTTAGTGAGGCTATTGTTTTTTTTATTTCCAAAATAACGAGAACTGCAATAAGACTTC…	no
SREE02_C12	C14A4.10	taf-13		C14A4.10	524	AAGCTCACCCATATGGCGGCTTATAACTGTGATCTACTAGACGGCTCTTTCCTTTTGCATGTGTTTTACTTTCATTTTTTGTTCACTTAATTTCTTGTTCTCATCCACACACTCATCACTTTATACATCGGATCTGCACACTTTCTTCTTTCTATGATTTTTCCTTTCCCAATTTTCTGTTTATTGACTGAAATTTTAGGAAAATGATTAACGTATTATGCTTTATATGGTTTTTCGGATTTTTTTCACTTCAAAAATATTGTAATAAGTAGCTCAATTATCATTCTTCCTTTCTTTTTCATGTGCCTTTCTTTGATTTTTCCTCGTTTTTTCACCCACTGATGTACTAGATTTTTTTCCATAAGTCGGTTTCTTCTCCAAATAACGTGATAAATTATT…	no
1009_C02	C14A4.11	ccm-3		C14A4.11	2000	CGGAATTGCTCTTACATTTTGTGCATAAAATATTTTTATTTATAGGAATCTCAAACATATGTAAAATCGGTGAAAATTCTACAACGATTTTATTACAGTACTCTTTAAAGGAGCACACCTTGTCGAATTTAGCAGGAAACAAAAATTTGTCGTGTCGAGACCGGGTACCGTGTTTTTGGCGTAAATGTCGTCAAATAAGAATGAGCGCGAGTTCAAAGTTAACATTTTTTGGAAACAGGCTAAACAATTATTCGAAAATTTGAAAAAATTGAATCATCAAACAACAAGTTTTATTTTGTTTTGAAAATGTTTGATCTATGATCGGCTATGCCTTTGACCATATATTAATACCAAATACAAAAAAAAAAGATGAAACTCGGTCAGAGAACAGAATTATCA…	no
1054_D05	C14A4.8	C14A4.8		C14A4.8	1274	ATGTCTGAGTCTGCAAATTTCTAGGGTCTGTTTAAAAAACGAAAAAAAAATTGGAAAAAATCTTGAGGCTTAAGCTAGGTAGCCGACATTGCTAATTGAACTGAGCGTCGGTGAATAAATCGGCTAACGGACAGGGGGCGGGGTCATGATAAGAATGATAAGATGTTGAAGGCATTGTATATCTTTCGGGAATAAGTGATTTGCGATGATGAAGATCTCGTTTTCTACCTTTGTGTCAAACAAGACGCTTTTCCCTTCTAAGGATAATCGAAAGTCGAGAATTGAAACTTAAGGATGGAGACATCTCTCTTTTGTTTCAAAAACGCGATTCTCTTTCTTTTTTCTCCCACCTTCTCTTTTTGGATTTTTCCGTCTGTGATAGGGATATGGGGGAGAAAA…	no
1046_C11	C14B1.2	C14B1.2		C14B1.2	873	ATAATTACCTGAAAATTTAAAAAAATAGTAATAGAAAATTTGAGGAAGTTATCATTGAAGAGAAAAGAGGTATAGACAACGATAAGTGTGCAAACAATACGTTAGCCATTACTTTGCGATCAAAAAAGTAGGGTATGAGTATTGACAAACGCAGTCAATTTTTCTTTTAAAAAATCCTCGTCGTTCACAACCTGCTAGGAAGAGTGCGAGCGACGAGAAGAGAAGGAGAATAAGCGCACGTTGTAAAACAGAGTAACGAGAGAAAGAGAAGAGACCGTGAACGCCCCGGCAGAGACAACGAGGACCGCGAAACTGCAAGACGAATGGACAGTGCAGTATTGACACGTCAGCATACGCGTGTACGGGAGATGTCCACGTGGACGTCACCGTGGCGACCTT…	no
1055_B06	C14B1.4	wdr-5.1		C14B1.4	332	AAATAATGCACCGACAATTTTTCGCTTAACTGTTTTATAAAGTGTTTGTATGACTGGAAAAGTTTGTTATATCTGTAATCGAATGAATATATAAATATTTTAACACGTATCAGACACGGATACATGTCATGACATGAGTTCATTAACGAAAAAAAAGAAATTCCGAAAAAAAAACTGCAAAAACATTGCGCGTCAAATTGTGTGTTCGCTGTGCATGCACCCTTGCCTCTGCGTACCGCACATTGCATCTTACGACGATTTCTATTTTATATTTTTTGAATGAATTTCTTCATTTTTCAACTTAATTTTTGATTTTTGCTGTGATTTCAGATATG	no
1039_E09	C14B1.8	C14B1.8		C14B1.8	628	AAACCTAGAATGCCTCCATCTCGTCATTTCTTGTATTTTTTCCCATATTCCCAATTCTTTATGCACGCCCAATTGATTTTCCTTGATTTTATAGTATTTGCTCTCCTATCACTGGAGTTTCCCCCCATCACTCTAACTACTTTAAATATGCCGAACATTTGAACTGTAATTTCCTCTTCGTGTTCGATTGTTTTTTTGTCCCATCACCGGTTCTGTAGTAATTAAATTAAATGTAGAGTAGCATGTATTTTGTAGTAGTAGCCCTGTTTTACCCGTATTCTCCTTTTTTGTAGTTTTCTTTCATTCTGATTTTTCATTATTTTTCAAATGATCGTCGATTAAAGCCTGTAAATAATGTTTATCGCGATCAAAGTTAAATAAAAGTTTTTACCAATTTAC…	no
1015_D01	C14B9.2	C14B9.2		C14B9.2	1359	AGCAATTTTATAGTCTCCTTTATTTTCTTGTCGAGATAAAATTATCGGTTTTTGAACCGTTTCTTTAAATTTTTGTTGCGAACTTCTGGATATGCCAGATCCAATGAATGATTGTAATATTTTTAAATGTGTCCCTCTTGTCCAATGAGTTTGCAAACTGGCAAGAAATGGTTCCGCATTGTGATGGTGATGCCGCGACGAACAGAGTCTGACTGCAAATATTTACCTCCGGATAAAGCGGTGCCTGATTGAAAAATGGAGGAGAGTGAACGCGGAAAGAGAGTAATTAGAATCGGAGGATCTGACAAAAAGGAGCTGGGCAGGGCAGGTCAACTGTGGGCAAAGGACACGCAAACATCAAAAAAATACTATCAGCCGACACGGAGACGCAGATATGGC…	no
1047_E01	C14B9.3	C14B9.3		C14B9.3	2000	TTGCTTCTCCAATTTTAAGCTAAACCGAGACCGAACACCGAATGTGTAACTCTTTTGACTATTTTATAAGTGAAGCTGGTATCATTTCGATGCATCAGTTTGCAAGTACATACCCATTGCTATGTACATAATAAGATTTACTGGTTACTGACTTGACAGTCATGTCTTCTTTTTGTCGTCGCTTTCTTCTAAGCGCGAATAACAACTCCCTTTGTGTCTACATGTTTGTTTTATTAAATTAATACGAATTTTATTATTGGAAGAAAACTACTCCCCACATAATTTTTACATCTAATAAAATTTTAAAATAATCTTTAACTACCCAATAAAACACCAACAGAAATTTTATTACGACAGTTTTCTTCCAGACTTGTCTTAATTTAGACTAACAAAAAGTTT…	no
1051_G04	C14C10.1	C14C10.1		C14C10.1	484	AAAATCTGTGTTCAGTTTATTTACTTGGTGATTTACAATAAAATGTTTTTATGGTAATCTTAAATTTTTTGTTACAGAAACATTTAGGCTTTTTCAAAAGTTTACAACATTGTTTTGCACAGTCCACTCCTACCAACGAGATGTAGTAGGGATCCTCTTTTTCACCGCCTCCTCTTTTGCCCGGAAAACGCCTCCGAAAAATGACAAACGAAAGTAAAATAGGAAAAAACAACAAAAAATAAAATAGTGTTTAAATAAAGTGTAAATAATCTAAAAATCTTCAATTACTTACGTGAACCATTTTACCCTTTGATGTGGAAATTCCATAGGTTTGTTTTTTTGTAAGCAATAATAAAAATGAACATAAAAAATTTATTTCACAATTAACATCTCCTCGCG…	no
1061_C08	C14C11.7	C14C11.7		C14C11.7	2000	ACCCATCTGGACCCCCTGCTGGAATCCGATGTTGCGAGTGACGGCGAGCGTTTCCAACCCGGCATCCTCCTGTGTCATTCTCTTCGACAGAGCCACCCACGACAAGTTGTGCGAGGATCAGCCCCAAACACTGATCATGCCTCCACTCGCCGCAGAGGTCGAGATACCACCTCTGGTCGTGATGCCCCTAGCCCAGGCATAATTTCTGGCTTTTTGTCATATAAGAGGGGAGATGTTGTGGACGGAACGTAAACCTGAACTTTATACAGACGTGACCTTTGGGTCATCATGAACTTATCGCGTAAGCGACCTCTCTTTAAAATTCATTACTTCTTACACTTCTTGTAATAAACTACTTCTCTCCGTGTCTCTCGCTCAATACACAACAGTCTTGAATTG…	no
1061_A12	C14C6.10	sri-73		C14C6.10	636	GATTGATTACACTGATGTTTTGATTTTGAGATAGATCAGTTGGTAGTGATGACAGCTACAAGTTACTCTCAGGACTACAAACTATTTTCATCCGGTTCGAGTTTTGGGCTGCTCCTACTACACAACAATTAGGGTTTGGATGTGGGTTTAAATATAAAAAAAACCGCAATTCAATGAATTTAAGGAGTGGATCAGCGCCATTCATTGAGCCAAACTTTCAAAATCCGATCTATGTAAGCTAGAAGCCTAACTCATATATGTTTTATTCAAGTTTTTTTTTCAATATAATACACACTCTTCATGGATATAAATTTTGAATTCACTCACTTTTCAGCGTTTTGCTCTCCGCGTTGAAATTATTCAGGTTGTGATTTTTTATCTTGTTTTCCCTCCTATTTC…	no
1002_C04	C14C6.3	C14C6.3		C14C6.3	2000	AATAAATTTGACATTTGAATGCATATATAGTTTGCGGTCTAATTTTATACTCTAGAATTTGTCCGCCTGTTAAGATTTGTGAAATCGTGCTCGAAAAGTTTAACATGCGATTATCATGTTTTGTGTTCATTTTGTTCATTTTGAAAATTTGAACTTCGTTTTACATTATCTCTAAAACTCATCAAAACACCAAAATTCGCATCCAGCCAATGACGTCGCGTTAGATGTTCGATAACCTCACAAGGGAAGTATTTCAACTTAGTCGCGGACTTCTGAATGAAACATACAACATTTGAAAGTGGACCTTCTAAATAGTCCCACACAAAAAATTTAGCGGCAGAGGACCGCGTTGAACTGGAAAAAAAAGTTGCTCTAGTATATGTTCTCTTCATTTACAAA…	no
1078_G07	C14C6.4	nhr-155		C14C6.4	1500	TTATATGATTGAAAACATTTTTGTCACTAATTTTGCATAGAAAACATAAGAAATTTGGTCAAACTCTAGAATTAATCTACAGAAGTTTTCAGAGGAAAAATGTCTGGAAATTTTACATCAGAGAATTAATTCAAAAAATGACCGAGAGATTCAGATTCAGGAAAACAAAAAAAATTGAAACAAACCATGAAACGTTTCTGCGAAAGAAATCAAAAATTATTCAGCCATTTAAATTTTTCTTTTGACAAAATTGCAAATGATTCAGATTGAACCAACAAAGAATAACTCAAAAATCTGATAATAATGGTTCAAATTACTTAAACATAATTATATTAAAACAAGCATATTCACGATCCTGCGAGTTTTTTCTAAAACTATCAGAAAATGGGTTTAAGGAAA…	yes
1070_C04	C14F11.6	C14F11.6		C14F11.6	1947	ATTGTTGATTGGAGAAAGATTACCTGAATATTCAATATTAATGTTTCGAGTGGGAACTTAAAAGACGTTTTGAAAGTAGGCGTGGAAATCACGTTCCGATTAGAATGAAGCAACGAAACATTGATAGCAGGGAAGACTAGAGTACGTACAACGCATGATTCCTTATCCGAAGAAACAAAAATAAAATAAAACGTGGGTATCATTATCTTTACCAGGACAATTATTTGAGTGTTCAATGGTGTTTGAATGGGCTGATTGGACACTTTTTTTAAATTCAAAAAAGATACCCTAGGACACTCCATTCAGGGTACTAACCACATTTCTAGCCTTTAGCAACGGCGTGGCATCAAACTAGGCTAAAATTGTAGTTAAACTTATTGACTCTATCAAAAACAACTG…	no
1023_B03	C14F5.2	zig-3		C14F5.2	2000	ACATGTCCCCACTGTCAGTTAGGTTGCATTTTCAGACTCAGAAAATGATCACTTCAAAGCCTTAAATTGTAAAATAACCTGTATCGTGTTTGTGCCCGAATCGACCGAAAAATGCTGTAACACCGAGAAGTTGCCAAAATTTGAGATTTTAGCTAAAAATAGGCCATTTTTTCCAAAACTTCGAGCGGTCATAACTTTTTTTTGAAAAATTTTCAGAACGTCTTATTACGAAATGTATGATTTAGACTGTTTCAATGCATGTTTTTGGCGAGAAATGGTCAATTTTACAAAGCTATTGGATTTTCGAAAATTAGTTTTGCATCTCTACTCAATTAAAAGTTAGAAAATCTATTCATTTTGCATTTTTAAAATTCCTGCTGATACCAAAAATATTTCGAT…	no
1041_G05	C15A11.2	C15A11.2		C15A11.2	1293	ATTTCAAATTGTTGAATATCAAGAGAAATTGAGTAAAGAGTCAGCAATGATGCGACAACGATCAACGAGCAGCCGATCGTCGACGAAAGAATAAAATAATAGGATGTACTGTGGGACATTGGATACCAAATGAGTGATGTTTTCTTCCATTTCCACTTACTTATATATGAATTATTTTTGTACTGATCCAATCGGTTTCTTGTTCCGATATTCATCTTTTATTACAACACAACCGTTTGATATCTAGTTTTATGTTTTACTATTCATTTACTATGAGAATAAAAAAGTTTCTGCAGTACTGTAGGAAACTATACCGGCAGAATAATGCTTCCAGAACTAATTTTTTCTAATTGAGGTTCCGTGGAAAAATATCGTTTTAGCAATTGAGATAACTAAAAT…	no
1016_C01	C15A11.4	C15A11.4		C15A11.4	901	ATTCTACCAGGTGAATGACTGTGTTCCAACAATTTTCAGTCACTCCTTTTAAAGCAATAGCCATCACTTGAACTGTTCAGATTAGGTTCACAGTGTAAAGTTTCGAAAAAAGGACAAGAAGAGAATGGGTTCCAGAGAAGTTTGCTGTAATCTGTTGACTTCTTTGTGGCGATGTTCATTAAAAAATATTATACGTTCCCGAAGAGACGCAAGTCATTTTTAAGATTGACTGGTCAATTCAATTTTCTTTCAAGTTCAAGTTCAATTGTAAAATGTATCACATTGCGGAAGTTTCGCAGAAATCCTAATTTTGAAGAAGAACAATTTTGGCAATCCTTCCGGTAACTGAAAAAAGAAGATTTCGAGCTGTGACATTTTATTTGATGATTGGCTTTGGCA…	no
1016_C04	C15C6.1	C15C6.1		C15C6.1	2000	AATCTAGGCTTAAACTAGATATTAATCTTTAAAAAGTGTCTGCCATGCTTATATATTCTTCAGTTTTGCCATTACGTATACCTCAGTTTTTTGAAAATTTTTTCTTTATTCCTTTAAATTTTCGCCCAATATATATGTACCAGGGGTGGGCGGCAAACAATTTTTCTGACAAGTCGGGATACTGGCAAATTGCCGGAATTGTTAATTTTCGGCAAATCGGCAAATTGCCAGAAATGAATATTTCCGGCAAATCGGCAAACTGGTAAATTGCCGAAATTACAAATTTCCGGCAGGTTGACAAACTGGCAAACTGTCAGAAGTGAAAATTTCCGGCAAAATTGGCAAACTGGCAAACTGCCGGAATTGAAAATTTCCGGCAAATCGGCAAACCGGCAAATT…	no
1070_H07	C15C7.4	C15C7.4		C15C7.4	2000	TTAGGCCAAAGTTTTCTACAATTCAATGATCTGCCCGCTTAACGTGTTTTTAACTTTTTGCATTTTCAAATGACGTGCTTATTTTAGTGCTTTAAAATTTTGAAATTGCATTAATCGATTAAGACCACCCTGTTGAACCTTTGATCTAACAAAATATGAAGTAAGAATTTAAATATTACGAGCCTTTTTTGTTGCGAAGATCACCATCTTGTATCATTTTAGGTAGACAAAATCCAAGAAAAATAACCGAATTCTTCACAAGGAGAGAGTTTTAACACCGTTACTCATTTTTCAAATCCGCTTTACAATAAATTATCTCACGTCAACTAATCTAGGGTATCTTATTTATAGGCTGCAAGTAGTCACAATTCTCATCGCGATTCCAGACAGGTAAAATGG…	no
1025_A05	C15C8.1	xbx-9		C15C8.1	1526	ATGAACGATTTTTATTCTATTTTTAGCTTTGTTCGCGTAATATATTTTTTACCGACTAGGAAGGATGTACTCTTGTTTTCAATGCCAGAAATTTCCTCAAACATAATCGTAAAATAATTATAATTTTCAAACGGAATGATAAAATGTTGATGATACAACAAATTTTTGATTAAAGATTATAGTGTTATCATATTATCGTATATCAACGTTTTCCTCTCCATTTGAACTAGATCATAATTACACCGGAAGTAATCAGAGAGACCATCGGTCTTTTATCACATTGGCCTAAATTTGAAATGTTAAATTAATATGGATTAAACATTTTGAAAACTTAAAAAGTACAAATCTTCATGAGATTTCAGAAAACTGATTCAGTGGCTCCAAATGTTTAATGGTTTT…	no
1023_F04	C15F1.3	tra-2		C15F1.3a	300	AATCAACGATTTTCAGGCAAAGTTCAAAACGAGGTAGTAGAAGATGGAGAAGACGAAGAATGGACCGATGATTAACAATCTTGGAATTTTAGGAATAATTGGAGCCTTTTTGTGTTTTCTCTTTTTTTTACGCGGTTGTTTTATTTTTGTTTTCTGATAAATTTATTGAAGATTAAGTTTTTTTGAAATTTTCGTTTTCCTCTATCTTTCACTCCAATGATAGGTTCTCTAACCCTACAAATTATTTTGAGTAATATTTTTATTTACGATATTATTTTACTAACAGATAATAATGGAACAATG	no
1023_G04	C15F1.5	C15F1.5		C15F1.5	300	TGTTCTCTAAATTATCGCATTTGCGCCGAATATTTATTGTATTTTTCATGTACTCTTGCAGTTCTATTATTACCAATCCGCTTATTTCAATCAGTAATTTATTAAATAGACAATTTCTCCAGATAAATGTTTGCTTGAAAAATGTTGCAAGTCTTGGTTGGTGAAAAAAAAGCGTTAATAAAAGAGAAAAAATGTTTAAATAAAAATAACGTGATATTGTTTTTTACATCGAAAATTTAAAATGTTCCCGACTTCAATGTAGAAAGAAGATTATTTCGAAATATTTCAAGTTATCCAAAGATG	no
1067_H05	C15H11.4	dhs-22		C15H11.4	345	AAATATTCATCGACCTTTGTATTTAAATATTTCCCGTTTCAATTGATCCGGTACCCAAATTGAATTAAATACCTGGTTTCCCTTTTCTAAATTTATTTATTGTTTTCTTTACTCCCTGTTTCTCGGTCTTTTTTATCATTGCCCTCCGCCCCTTTCTCTTTTGAAACTATTTATTTATCACTAAAAATCATGATAAAATGATTTTTGAAACACTTCATATTATTCATGTTGACTTTGATGGTGGTTTCGCAATCCCTGTTATTTATTTTTTAGTACGAATTCATTGAAGAAAACTGCAAGTTAAAAAAATTATACATTCAAAGTTTTAACAGACCATCTATTAAAATG	no
1061_A10	C15H11.6	nxf-2		C15H11.6	302	ATTCGTGGTGCTTTTTTCTGCACTGCAGCCTGAAAGTTCGTTTACCGGTTTATTTGCTTTTTTTTTTCGATTTAAACATACCTATTTTTTCGCAAAAAAATTGAGGATTGATTTTTTAGCTAAAAAATAAAAAATAAATATTTGGGCTAAATTAAAAAATTTAGATGATTTCTGCAAAGGATGAGGAGGTCTCGCATGGATTGACACACCTTGCGACTACGGTAGCTGTAGATTTACGAAGTGATTTTCTTGTCTTCAAATCGACTTCAATTTTTCAAACTAAATGCTCACTTTTTAAGATTATG	no
1064_B09	C15H9.2	C15H9.2		C15H9.2	726	AAACTTTGAATCTCAATTTATTATAATAATTGCTAATTTATTTTTTATTCAATTCAATATCTCTTTTTCTACGCTCATTTCAATCTCATCCAAAAGTATACTTTACTAAATGAAGCTGAAAATCTCTATTTTTTTCCCTTGTCACACGGTGTTGTCATCCTCTTTTCCGTTGATGTTGTTTTTCTCTCACACCCTCTTGATTTTCAGCGAGCTGTTTCAGAAACCAAAAACTAGTGTGTGTACTAAAAGCCGTGAGAATATGATTGCTATATTCTGCATTACAAGTGCAAGACGAGAGACGCCTGCCTGTGTGCTCATGAGAATTTCTCTCCTTTTTGTCCCTTCTTTTTTTTGCAGTCTGGTGTTGCCGTCGTTTCCAAAAATAACGCAACTTTGGCA…	no
1066_A03	C15H9.7	flu-2		C15H9.7	1669	AGCCAAAACTGAACTAGCTTTACTATATTTTTTGACCGGACTGATGTTTTTGTCTATAAAACCGTTGCAAAATGTGAATTTAACTATTTCACAAATATTTTTTCTTTGACTAAAGTTACATTTTAACTAGCTTTTACGAGTTTTTCCAAAAATTTGATTCATTTAAAAAATTAATTGCTACTATTACCATTGAAGTAAAATCATTGTATCTTGTTTTTCTATAACCAAATAATGAAAATTTGAAGCTTTGTAAAGATAGAAAAATCTCATGACTCAGTAGAAGGTGCTAGAAATAATATTAGAATGCAAAACATCCACGAGTTCAGTGATTTTCCAAAAATTTAAATAAGTAACTAATAATGGTTTTGGATTTGGCATACGAGAACCACTTTGCCTACA…	no
1072_G02	C16A11.3	C16A11.3		C16A11.3	528	GAAAATATTTGTTTTTAATTGTTTCTTTTTAATTATCCACATGTTCTATTGATTCCCCCGTGTTTATTTTAATTATCTGCACTTTTAATTTTATCTCTAAGTATTATTTTTTGTCGATAAATACCGTTGATGTTTAATTATTTTAATATTATGTTTTCTTTGTATTCAAATTCAGAAATTGTTTGATCATTTCTCTATATCTTCTTCTTTTTTTCAACGTTTTAATAGCTAAAAATTAACAAAATTTATTGGTGATGATTAATAACCTTTTCGCGTCGAGACCCAAGCCTTAATACCAGCCATGCGCCTTTAAACAAGTTACGGTGCCTCCACTCTAAGGAATTTAAATTTTAGTTCCCAAAATTGGTTTTTAAGTTTTTTGCCTGTGTTGTTTAGCTT…	no
1054_G03	C16A11.4	C16A11.4		C16A11.4	805	AATTCTTTGAAATTATTTTGATTTGTTTTCTGTTTTTGTTGTTGTTGAATGATTATCGTTGATAAATATTTTTGTTTTATTTATTTCTTACTGGCTTTTTTTATATGCAAAGATACAGCTCTAAACTTGAAAATTTTCACCAATGAGTCGTGCGCCTTTAAACGTGATACGGTATTCCACTTTTCGAAATTCGATTTTATGTTCCCAAAAATCGTATTGTCGTTTTATTGCTGGATTTTTTAAAATCACTACCAAGAAAATCGCCGAAAAATTTTCTAGCAATATGTTTATTTTTTTGTCCAATTCATAGAAATTCCGCCGAAAAAGCTAGTTTTTTTTTCAATTTCGTTCATTTCTGCGCTTACATGAGAAGAAAAACTTTTAAAATTATTTATTTTC…	no
1046_D06	C16A3.10	C16A3.10		C16A3.10a	2000	TTCTGGTTGTGCTCAATAAGATTTCTGAAAATAACAGTAAGGATGAAAGGTGTGGAGATAAAGCGTGCCAAGCAGGTGATTTTGTCTCCAAAAAGTTGTCACCCGGTAAATAAATACATTTAAAAAATAAATAGAACATAAAGAGATAATTAAGAAGAAACATCTATTTCTCATAACGAACCTCTTGATCCTGAGAACTCGCCTCGGCAGTACCGTAACCTACAGTACTCTCAACGTTCGCAAGCCTGCAACTTTTCTTCTTTGTTTTTCTTCAAAGCAGTATCGAAAATCGGAAATTTTATTTTTGTGGTTTCTCAACTTTTAGATACTCATTTCAGAGTGTTTCCAGTATTTAAAAAAAAAAGATTTTCCAGTTTTCCAAAACCAAGAATTGGCTTG…	no
1075_C07	C16A3.7	nfx-1		C16A3.7	409	GGTTGATGCGGATTACCTGAAAGAAGATGATAAAATGTCGAGTTTATTGTAAAAATGTAAAGATTAAAGAAATTAACAAAATTAATGAAAGAACAAAGGTAAGAAAAGTGCCCTATGATTGGCTAAAATGAATTGCAATGGAAATGTAGCAAGCGAAGAAAAATGTCCTAAAAGTTGTATACGGTAACACTCGTTTTGCGTGTGTAACGCGCGTGGTGAGACAACGCGGGCAAAATCAATGTCCCTTCAAATGTGTAGTTTGTGGTCGGTCATGTCATCTGAACTATTGCACAACATTGCATCGCTTTTCTCAATGTTTCGCGTTTTCAAATAAAAAAATTTCACAAATATATAAAAGAAAAGTATTTTTCCAATAATTTATCTGTTTCAATTACAGAC…	yes
1026_F06	C16A3.9	rps-13		C16A3.9	411	ATAATTACTTTAGTCTGTAATTGAAACAGATAAATTATTGGAAAAATACTTTTCTTTTATATATTTGTGAAATTTTTTTATTTGAAAACGCGAAACATTGAGAAAAGCGATGCAATGTTGTGCAATAGTTCAGATGACATGACCGACCACAAACTACACATTTGAAGGGACATTGATTTTGCCCGCGTTGTCTCACCACGCGCGTTACACACGCAAAACGAGTGTTACCGTATACAACTTTTAGGACATTTTTCTTCGCTTGCTACATTTCCATTGCAATTCATTTTAGCCAATCATAGGGCACTTTTCTTACCTTTGTTCTTTCATTAATTTTGTTAATTTCTTTAATCTTTACATTTTTACAATAAACTCGACATTTTATCATCTTCTTTCAGGTAA…	no
1055_B07	C16C10.11	har-1		C16C10.11	519	ATTTTTGTAGGCATTTGACAAATAAACTATTTGAATTGATTCAATTTTTAATTAAAAATTATAGAAATGAGTAGATTGTTGATTTTCCAATCTAAATTTTATCATCACGGATACGTAAATTTTGAAAATAGAAAAAATAGTCTTACAACGCTTTTATTACGATTTTTATTTGTTGTAAAATGCATAATACAAACTTTGAAAAGCTTGTATTTATATTTAATGATTCTAATATGATTTCGCTTGATTTAGCTCAATTTTTTGTTTCCCTGTCGTATTTCGCAATCTTATCTCTCATCACATTGAACAGACAAGTGATTTTTGAACTATTTCGTCACTACTCGGACAATATAAATGCTCTTCGAGACTAGTGGAGGCTACAGAGTTCCTGATTTCTGTCAT…	no
1056_H04	C16C10.12	wht-3		C16C10.12	519	ATTTTCTGAAATTGATAGAATTTCAATGAAGATTTCAAATAATTAAAACTGTGAACGAAAAAAGCCAGAAGATAAAATATTCGAATAAATTGAAACATTCTAAATTAACTTTTTAGTTAAAAATGACAGAAATCAGGAACTCTGTAGCCTCCACTAGTCTCGAAGAGCATTTATATTGTCCGAGTAGTGACGAAATAGTTCAAAAATCACTTGTCTGTTCAATGTGATGAGAGATAAGATTGCGAAATACGACAGGGAAACAAAAAATTGAGCTAAATCAAGCGAAATCATATTAGAATCATTAAATATAAATACAAGCTTTTCAAAGTTTGTATTATGCATTTTACAACAAATAAAAATCGTAATAAAAGCGTTGTAAGACTATTTTTTCTATTTTCA…	no
1055_E06	C16C10.2	C16C10.2		C16C10.2	405	AAATCTTTTAAAAATCTAGTCACTTTCATACTTATAACTTCTTTGTTTTCTTTTCGTTTTTTTTTTTGCTGTCAATGGTATCATCATTTTTTTTCTCGGTGTAAAATTATTTTCCCTTGTAATTTTAGGACCATCCCGTGCCGGGTCAATCATTCCTTCCCAGTTTTCTTTAATGTTTTCTGTTCTCCGAATCTTTGTTACTAGGTATTGCATGGTGACCGAAGTTTTTATATGTCACTCCACTGAATATTCAGTTTTAACATGAAAGATTAAACTTTTTTTGTCATCTTTAATTTAAATTTATGTTTCTTATGTTTGAAAACAATTCAAATACTTTCTGAGCCATTTTTCATTTCTTTGTTTTCGTATTGTGTTCTCCTGAGCTAAAATTATTTTCAG…	no
1012_F08	C16C10.4	C16C10.4		C16C10.4	300	GAACGAAAAAAACACTTTAAATTCAATAATTGATAAAAATAGTTGAGTTGGTTAACTTTGCGACAAGGAAATGTCGGAGAAAGATTTGCGGTGAAAATCGAAATAAAATAGGAGAATGTCATCTGCGCGCGGCATATCTGCAAATCTTGTGTGCCAGGGTTGCAAAGAACGCTCCGCCCACAAACATTCGAATGCAAATTTTGGCGTTTTGCTTCTTTTTTCTCTTTTTTCTGTATAACCAAACAAATATATTTTATATTATCCCTTTTTAGAGCAAATTTATCTTTTTTTTTCAGAAAAATG	no
1073_C09	C16C2.1	ceh-5		C16C2.1	300	TAGCGATTCACCTATGCACTAGCTTCCTATTGTTTTTAATGCAATTATTTACAGTCTAAGCATCAAATATCTTGCAACTCTCAGTCAAATGAGTCAATTCAAAAGTGTTTTGTTTTGTTTCTATTCAAACTTGGCACTTTCTTATCCTTATTCCAAGAATACAATTAACAATACGTTGGAGTAATTACTGCTGACAGCCTGCTAGTTCCCACCCACTTTCAAGTATCATCCTGTGATGTACCATATGTTGCTCTTCTCAGCTCATTCCATTTATTCACACTTTATTTTCTTGATTCAACTATG	yes
BD1_D12	C16C2.1	ceh-5		C16C2.1	1801	ACGTCATTCTCTTCTCACATCTCGTTTCTCTTTTCTGCGTGTACGTACGTGTCTGCGTCTCTCTGTATATTCTTTTTCACTTTTCCCTCTTCTTTCTCAAAAAAAAAACCAAATCAAATAACGACCATCAAAAAGGGAAATCAGTATCCTCTGCATCGGTTTTACACGCAAATTTAAATATTTCGAAGCGAACCATTTGATATGTGTATTATCAATGAACTTCTTCTCAAAATTAACAATCTCGAACCACCCAACACTGCATATTTTGACCTTATTTTCTCTTCCAAATCGATCGATAATACATGTAATTCCACAGTCTCTTCAGACTCTTCTAGTCCATCATAATCCACATCTCCTGCCAGCTTCTTCTTCATTTTCACGATATACTAATTTGTAATC…	yes
1028_H08	C16D2.1	C16D2.1		C16D2.1	351	AAACGAATATATTATCAACTCAAAACTGCCTCATTTTATCCCGATTATCATCATTCTACCGGCAATTACTTTTTGAGCAATTAGTGCAATTAGTAATAATAGATCACATGTGTTTCCCACTCTTCACCTTCTCAACATTCCCTGCTCAGGGTAGATTGTATTGTTTCGTTTTTTCTTCTTTTTTTTTTGAAATTCAAATATCTCATTTAACAATTATTTTTGAAAAGAAAAACCAAAAATTATTTAATTTTAAAATTTAATTGTGATCGTCAACGTCTCGTTTTTAATTTTGAAACTAATCATTTCTGTCTTTGTTTGTTTGCCGTAAAGCAATAAATTTTTATTTCAAGAATG	no
1060_D11	C16D9.6	C16D9.6		C16D9.6	2000	CTTGAAGTTTAGTGACAGCGAAGTAAAAGTCAAAAATTACATCCATGTAAGATTTGCAGTAAAATTAGTAAATTGCTCAGATTTCACCTATTATAATTTTTAAAATCGCCCAAAAAAATTGTTTTTTCCAAGTTTCATCTTATATTTTAATTATGTTTCAATGATGTACATTTATTTTTTGAGTTTTGGTATCTTTTGGAATTTTTACAATTCGAGAGATTCTTTTTAGTTTTTCATTTTTATTTTTGTTTTTTGATCAAATTCGAGTATTTTCGATTACTGTAAAGTTACTCCTCATTTAAGGAAAAACAAAAATTTTTCAAAATGATCTATAATAATTAATTCCCACGAACTTTTTAAAATAATTTTTAAAATTTTTATATATCATTAAAATAGTTT…	no
1073_H06	C17A2.8	nhr-72		C17A2.8	1500	CCACAGTACACGCAGTTGGAGGTCACGAGACGTTTTAGACTTGGTGTTTGTATTAATTGCATGTACATTGGTCATCTCAACCGGTATTTAATTGTTTTCAAACATGTTTCAGCTTCTTTATAAATACTTAGAATACACTAGTTTTATTTTTAAAAAACCCATAATTTTCCAAAAATTTTATATGTTTCAAATTTTCACGTTTCTTCAGCAGTTACTAAATAATTTTATATGAATAATTTGCTCGAAGTGCTAAAAGCAATTTGAAACAAAGTGGTATCTGAAATATATAAGGAATTGAACATATATTCCTTAAAGTACTTTTAATGCGAATTTGAACTTTTCATTTTTATTTCAAAACTTTAAATTTTAGTGCACCAAAACAGGAGTTTCTACACCAAT…	yes
1052_B10	C17B7.6	C17B7.6		C17B7.6	766	ATTTTCTGAAACATAAATTTTATTAGATGTTGATAAAAGTAGAACAAAGTTAGAAAGGTGATTTTCAATACGGTGAACTCTATTTAAACTATTTAAAAGATGATATGTGTCAACTGTCGTAGTTCCTGGATAAGCGCAAGAAAAGTTTTCTGGTGATTGTGGATCGCACATTTGTTCCACCAAAATGAAATTTGTACATTGACACCTATCCCTTGATTCACCATAAACATGTTGATGCCGGAATTGTTTGACCCCAAGAAATCTCAAAATTACACTAAGAACATTAGTCTTGCATGCAATATTAATTTTCGATTGACCCGTGGGGGGTGCAAGACTAATAGAGACTGCAAGACTATTAGAGGCTGCAAGACTAATTTTCGAATGATTTATAACTTTGAA…	no
1078_F08	C17C3.10	hlh-27		C17C3.10	1784	GACTAACACTGCGAGACGTCCCGTCTCATGCAAGTGTGTGTACCGACCGCTTTCGAGGCAAGCGAGTAACAGCAAGAGAGTGTCTGTTGTAGAGATACAGACTACGAAAGTGTGTCTTTTGTGGTGCAGGGGAGAATAAATGGAATGTACGAGGCAGAGCTCTCCTTAGGTTGCTGGTTCGAGTCTCAAGCAGTAGCGTCTTTTGTGTTTTTTTTTATTAATTAGTAAAACATTTTTCGAGTAATTTATTATATACTTTATCAGGATATGCATTATTGATATACTCAAAAGAATACCACCGTTTGTCAAAGTAAAACAATATTATTATTAGAGGAAAAATTGGGTGAAAAATTTGTTATTAATTATTTAACAAATGGCTCAAACACGACGGAAGTTGAA…	yes
1023_G11	C17C3.12	acdh-2		C17C3.12a	2000	CGGGTGCCTAATAATCAGAAAAATATTTTTCTGGCGAATTAGGAAATTGCGATTTAAATGTTCGTTTGTGAAAAATCAGAATTTTAGGAAAATTCACCTAATGCTCCATTGCTATTCGACACTGCCAGAAGAATGGAGTTTATCCAGATGGAGCCTCCAAGCAATTTTGCCGCGAGTGGTTCCAAGGAGATGGTATGGTTGGAGAACATCTCAATTCAGTACAACCAATATATAGAACTTCCCATTAGAATCTAACTTATGATTCTCCGTTTGATCATTTTCATAACATAGTTCTGTCAGGTTGCCCAGTCAATATATGGCCATGTGCGGCAAGAGCAACAATTTTTTTTTCTCTGAAACTTTGGCTTTTCATTGAAGAATGCCAAATTATTTTCAAAA…	no
1043_H11	C17C3.14	C17C3.14		C17C3.14	1017	ATTTATGCTGAAAGTGTTTTCGATTTTAAACTGTATAACAATTTTATAGGTAAAAAGTATCTAGAGTCTCCATATATTCTGGAGAAGTATTCGGAGTGTTTTCCATACACAGTTCTAGGAACAAATTTGTTTATATTTTGAAAAAACTTACTTTGCATCAATTGGTTGCAAAAAAAAATAATACTGAACAGATTGAAAGGAATATCCAAAAGTTGGTTTGCGAATTCATTTTTGTAGACTACCAGCTGACAACAACGTTCTACATCTCTTCCTATTTATACTTTTCGAAACATAACGGATAGAATGTTTATCAACAGATATTGGAAAACCAAAGACTTTTTAAAATGCTGTAGACTACATATTGATGAACGAAAATCGGGAATGGTTTGATGACGAGTT…	no
1075_G09	C17C3.7	hlh-25		C17C3.7	983	TATGAGTCAAGGATCTGAAATATAATAATAATAGTTAACAAAAGATTATTAGACAAAAACCGTAATAGGGAGACTACAAAATATGAAAGGCAGTTCAAATTAAAGACTTATGAAAACGTTGAAAAGAACCAACCTTACAGTTCAAGTATGCAAAAACATAATGACTACCTTCCATTATATGTTCGAGTTTTTTCTTCAATAGGCGGGGATTCTCATCGTTTGGAATATCATGGGAATCTGATATCCATACCTTTATTACGCGTGGTTCTCATGGTGCATCGAGTACCACATCTCCAGTTCTTGCCGTGGCAGCCTGAGAACCCAAGCAATGCGAAGGGTCACAACCTGAACGAAGTTATTGATTGGTGGGAAAAAATAATCCTGAAATGAATATTTGGT…	yes
1009_B06	C17D12.1	dhhc-7		C17D12.1a	406	ATAGTGGATTTTTTGCTGAAAATATTGATTTTAAGTGTCGAAATTTTATTTAAAATCATTTTTGAATAGAAAAATCGAAGAAAATCAAAGAAAATCCACGAAAAACCACAAAAAACGGAAATTAAAATCAAAAAACCGCCGTTTGGCGGCACTTGGCAACGTGCCAAGGGGTCGTCGTTGCGAGACCCACCACTCGTATAAATCCATGCGCCTTTAATTTATCAATCATTTCCACGGATTTTCATCGTTGTTTATTGATTTTTATCAGTAACCCAACGAATTTTGTGATAAAAATCAATAAAATGAATTTCAAATTATCGATTTTTCAACATTTAATAACATTTTCCCCCAACTAATCTGGAAATTTTGCAGAAATGCCACATTAAACCGAGAATAGAG…	yes
1037_A09	C17E4.5	pabp-2		C17E4.5	602	ATTATTTAACTTCTAAAAACAAAAAGTCGCCGACGCAATTAAAATTTTATCATTTTTATCTACCAAAAAATTAAAAATATACGGATAAAACGTTTGAAGCTCAAAAATAAATGACTGGAGGGAATAATTTCTTTTAAAAACTGCGGTAAAGTTGATTAGTGCAAACGCGCTCTAATCAAGACAGAATGCGGTCTCGCGGCGACATATGTCTGCGTCTCTTCACACACCTTCACTGTCTTCGATATTCATAGTCGTTTTCAGCGTTTCCTTCGGTTGGATCTCTTTTCCATTTAAAGTTATTAAATTGTTTAATTTTTTTGTAAATTCCTTTTCCCCATTGTTTATTCTATAAACTCAATGTTTAATCCAATATAATTAATCTTAATATCGGTAGTATTA…	no
1006_E08	C17E4.6	C17E4.6		C17E4.6	602	ATAATGTGAACGAGTGCGAGTGCGTTACACTGAAATAATCAATTATACAAACTGGGTAATATGACAACAATTATTTGGAAGTATGAAAATGAATTGAAGGAAAACGCTCAATTTGAAACTTTGAGAATCTATTCGAATATTTTCGTAAGTTGAGTTCAAGAATAACAAAAAAAATAACCACACTTTTTCGAAATTCAAATAAATATAATACTACCGATATTAAGATTAATTATATTGGATTAAACATTGAGTTTATAGAATAAACAATGGGGAAAAGGAATTTACAAAAAAATTAAACAATTTAATAACTTTAAATGGAAAAGAGATCCAACCGAAGGAAACGCTGAAAACGACTATGAATATCGAAGACAGTGAAGGTGTGTGAAGAGACGCAGACAT…	yes
1061_B02	C17E7.10	irld-22		C17E7.10	374	GATATTATATTTAATTAATAAACAATCACCGATTTACTTCAAATAAAAGGAAATTATTTGCAGATAATTTAATTACTTAAACGGTTTTCATTAAAATTTTTAATTTTAAAATAAAGGTGTTTAATGCTTTTAAGATGAAAAACGACAGGCTAATAGTTGACTAAAAACAGTTAATTTTTGCAATTATATCTAGGTTAGTTCTGGTGCATGACGAAAAGAAGAAAACATTTTGTGCTCAGTGCATGCTCTTGACCAAGTTAAAGCAAGAGTTTTAGAATATCCACCTGCCTTGCCTCAAAAATTGCATTTGGCTTGTTTCATTTTCCCGAAATCAAATTGGGGTTTAGTCTCATTTTCAGATTGATTTTTTCAAAATG	no
1072_F05	C17E7.5	nhr-157		C17E7.5	1500	TTGTATGAAAATGTGGTCATGTTTTGCTTAAGCTCGTTAGCTTAGTTTTTTTAAACTTTAGTTTTTTTTTTAACGCGTATATTTGTTCTGCAGCACCTGACTGCAAAATAGTACTCCGTATTCAATTTTTTTGTATTTCTTTTTTTGGAAACTTTAAAAGTTGGCAGGTAGTCGCAACCTTATTTTTTTCATAAAATGTGTGGCGTTGAAATGACCAGGCCAAACAAGTGTTTTTTATTAGTGATTTTATCATTTTTTACAGCCGACGCACTTTGTTTTGCATCAAGCCAGATTTATGGTCAGTCTAGAACATTTTTCATTTTTTGTAGATAAAAGTTTTCCCACACCTGCTTCGCCGACCTCAACAACAAAATTAGTTTTAACAGAAAATACACTCTT…	yes
1077_D06	C17E7.6	nhr-158		C17E7.6	1500	TTATTTTTTTTGTCTAATCGAGATTGCTCACTTTCTAATATGCTAAAAATAGTATAGAATGACCACACACCATATGATTTATGACAGGATGTATGCCCAATTTCATTGAATTCTTTTTTCTCGGAATAGTTGTTTGTTCCTGGAAACAATATGATTCATTTTACCTAGAAATTATTGAAAACAAATCTTTCTCTTTTTTTGACTCACTCGTCATTCAAACTTATATCCAAACCCCGATAATTTAGTTATTTTTTGTATGTAGCAAAAATTACCCGCATAATTTTTCTTAAAAATGCGAAGTTATTTTAATTACAAATTATATTATGATTTCTATATTAGTTTAGGACTTTATAGGAAAACGACAATGTTCCGTATATATTTACGAAAAATAATCTCTGG…	yes
1076_F09	C17E7.8	nhr-124		C17E7.8	1500	GTGGATTCATCCGGATCAGTATATAATATTTCTGCTCACTTAAGTCTCTCCCGATTTTAACTAAATTCTTGATTTTTGAATTCATTTTCGAAATATTTTCAGATTTTCCTTCAAAATGGCAAGAAATAAATTTACGATTATATGTAGATAATTAACTTTTTATATGTAGTAAGAAACAAATTTTCAATACAAATTTGGAATTAACCTATTTTTTAGACCGACAAAAATGCCGTTAATTCACATTTCCAATATTGAGTCTCAAAAAAATGGAAAATTCTGAAAAATAATTAATCCACGAATATTTTAATTTCTACTCCGGCAACAGTTTTCTTTTCCCACTCAGCAAACTACAAAACGTACCCGGCAGGTGTAGTTTTTGAGATTTCAGCCAGATTCAAC…	yes
1055_D01	C17F4.1	clec-124		C17F4.1	986	AAAAAGGCGACGTTAAATATAAAATTTTAATAATGTGAATAATAAATAATTTCAAATTGTATTAAGTTTTCAAATTTGTCTGCCTATTTTTGCTGCCTACGTTCCTACCAACATGCCTGCCTTGGTGTCCGCCTACATGCTCACCTATGTGCTTTACTACGTGCCTAGCTACATGCCTACCTGCCGCCTAGTTCCTAAATTTTTGTGCCTACATAGAAGGCCAACACAATCTCCGCCCACGTGTGGCCGGAAAACTAAAACCCCGTTTTTCTGCAAAACTTTTCACCGATCGTTAAATCTGCACTCGCGATTTTATTCGAGGTAAAGCAAAAAAGGTATAAAAGTTTACCTACAAACTACTGAATCTTCAGTTTCCGCAGAGAAATAATTTAAAAAATG…	no
1008_B10	C17G1.3	ugt-23		C17G1.3	1134	GAAAATCCTCAACTACTTCGTGTCATTATATTTTGATTATTTTTGTTGTTATTCAATTATATCTCTGTGAGACGCAGATGAGTTTCTTCAAACTCCAACAACTCATTTATTGCCATTTGTCAAATGAACAAATGAACTTAAACCTACAAAACTTATCATCTGAATTATCTCGTCCCATACTTTTGATCCACCAATTGTCATCTCACATCCACTTGTCTCATCATTCATAGGTTATTATTTGCTCACAGTTGACTATTCAATACTTACTTGTTGTTTATTATAAAAAATCTTACTTTTCTTTGTTAAAAAAATCGATCGAATCGAATTAGGTAATACATAATTAATTCCCACTGAACTCACACGTTTCGGTAACGGCAAGTCATGAACAACATCGCTATA…	no
1035_E04	C17G1.4	nra-3		C17G1.4	2000	TAAAGCCATACTCCGACGATGAGTGAAGAAAGTCCAGAAATCTGAAAGGCAGGTACATGTGACACTCTAACGCCGTGAAAAATCATCGACCCACCAGAAAACAAACATTTGCCAAGAAGAAGTAGGTGATTTTTCGCTTATCGTTCCATATTGATTTGAGATCGATCATTTCCTATTCGTTTTTGCTCGTTCTTGCATTTGCCAATCTGTAAGCTTGATAAAATATGAACATTCGAAGAAAACAAAATTTGGAAGATCAAAGAAACGGGGCAGAAGGAGTCAAGTGTTTTATCTGCAGCTTAGTGGATGTGTATACTTCGCATTGCCTGCCTCTTTCCGCGTCAGTTTTTGTCCACTTCCAAAAAGGATATCTCTGTCTGTGGTCATACATTTAACCGT…	no
1026_C12	C17G1.5	C17G1.5		C17G1.5	2000	TTTCTTTTTTAGATCTATCCGTAATTAGAAATTTATAAAATGAATTCGTAATAAGCTTCAATTTGATGTGTCAACGATTTTCTTCTTCCCCTAGGATGATCGCATCCCGCTGCTATTTCTGCTCTCTTGCCTTATTATACCATTTAATTTTTCCTTCCTAGTAAATTACAGGTCATCTAGCTGTCTGCTCGGCCTTATGATCTCATTATTAATCGACGGGGGGCACTCATCAAGACGGCCCCTTTTCTTCACTACTACCCGTCTTTTTGACGGACAAGAATAAATGTTCGTCAAGAAAGGTCGATCCTGTATTAGAGGTCAGATATTATGTGTGAGATATCGCGCTTTGCCAAAGAATATCCCGAAACAACGAAACGTTGGCATTTGCTATTGTCTTTG…	no
1021_A06	C17G10.4	cdc-14		C17G10.4a	1363	ATTGGTGAATATTGATGATTCATTCTGAAAATTAACGTTTAAAATAAATATAAAACAAAGAGTAACCGAAAAGAATGCAGTTAAAACTTTATTTTCAGAAATTTTAGGAAATAAAAAAGAATGAGACGACACCAGTTTTAGGAATGCGATCTTGTGGAAAGCGGGTGTATGAACAAAAAACAACGCAAAAGAGTATATTTTTTTAGTTGTAAAATCTTTCAAGTTTAGCTTTTTGGCTTCAAAAAAAGTTTATTAATTGATCAATTACCCTAATCATAGTAAACAATTGTTTTTTTAAAGAAACATTGTTCTCAGGTTTTGCATTCTTCTAAAGTGAGTGGTCTCGACACACGCGCAAGTGCGTCCGCTGAGAAAAATTACATTCAAAATTTATTTTTG…	yes
1064_B11	C17H11.2	C17H11.2		C17H11.2	1658	ATTTCTATGTCATACCACCCTATTGACAATGCACTTTTATGCTTATTAGCTTCATTAGCCTTTTCTTTTTCATACTTCTCTCTCAAATTCATTCAAAATCTCCATTTTCCGCTACATTTTTGTTTTGTGCTCGACATAATATGACAGGTGCGTGATATTTCATAGGCACACCTTTCCCCAATCCGTTAATTTGAACTTATCCGAATGAGAAAGAGCTTCAGGTACAACGGCAGATGGGCTCCAGACTAATCATCTTTGCAAGATTCGTCTACGCCATTTTACGCACGCAGCTTATAGTAATTGAAATATGATTTGCCTGAATACTCTGTGCTCTCTATTCTGTGAAAAATTTTGGTATTATGTATTTTGAATAGCATTTTGTTTGAAAGTATTATAACT…	no
1069_A11	C17H11.5	C17H11.5		C17H11.5	2000	TCTCATAACCCTGCAATTTTCTCCCTTTCCCCATCTTTTCCATCTTTTCCATTCCAAATTTTCTCCTTATTGTCCAATAACAAAAACATCAACAACAACTCTATGCGGTATTTTTTTCGTACAGTACTTTTTCTCCCTCTTTACTGCTAGCCACGACGTGTGTTTATGTTGTGATTGCCAAAAAGTGTTTCAAAGTCAATCTCGTCAATTTCTCATGTTAACCTGTTTACACTTGTTTCAATTTTTCTTGTCTGACAGTATTGGAATCCAAATTCAAATACAAGTCATCATCTCTTCATTACATTCATTTTTTAATGTTCTCTATATTTTTTTGTAAAATATATTGATTTTAATTGAAAACTTAATTTTGTTTAGTTCTCTCTTAACAATGTTACAAGG…	no
1032_E06	C17H12.13	anat-1		C17H12.13	2000	TTATTCTGTTTTTTTTTTAAATCTTTCGGCTAGGCAGTTAGAACTGAAATTTAAAAATTCCGCATCTATTTAAATTCAAAATTAGTCTCCGCCCATATCTTGCCTTTTAGCAGTTTTGCAAGTCCTACATCAACTTAGAAGGTTTTAAAATTTTCCTAAAAAATTTTGAGTTGTTAAAAGTGAAAGTTCATTGAAAGTGATCCCGATTTTTGTAAGTCGAGACTTTTTACTTGTACCAACAGAATCATCAGTTTTCAATCGAAAATTACTAGAAAACATTGTCGAACATCTAGATTTTCAACCAAATTTGTTTTGAAGAGTCAAGCTGAAATTTTATTACGAAGTTGATGTTTAGAGTTTTATTATTTTTCTAAAATCATTACGATCTTTCCCCGTAAC…	no
1039_A04	C17H12.14	vha-8		C17H12.14	1478	ATTTTGGAGGGGAAATCCGCCTGAAAAATCAATTGTTTGTATTGTGAAATTTCGAAGAGGCATAAAACAAGAAAACGGACATGAAAGCGCGTTGCATGCAAGGTTAGTTGCCTGTTTAAGCATTATCCCCGCATGTAGCTTGTTCGGCACCGTTAAAAATGCTGAGTAATCAGCTTTTTAGAATTTAAAATATTAAACTTTTAAAATTGCAACAAACATCGACAAATATTCAAGAGGCGAATGATATCGGGAATTTCGATTGAAACGAAACTGTTTTGAAATTCAAAAAGTATTTTCAAAGTATTGTCCGCAAGGCACATCACGCAAACTTGCAGAATCTACCGTATCCCATACATTTTTATAGTTTTTCCCTCAGTTTTTAAAATTAAAAACGCTGAA…	no
1031_C12	C17H12.7	C17H12.7		C17H12.7	615	ATTGTGCTAGAATAGATCATATCATCTTGCATACACACGTTTTATAGCTAACCTCTTATCTTTTCTAGATCGATTTGTCACTAAAAACCAGAAAGTGAAATCATTGACATGATTTCATGCGAATTTAGTTTGAAAGCCAATCTTTGCTGGAAAAACCTGAACAATTTCTGAGCATTCCAATCACGCAAAGATCACGTAAAGGTGAACAATTTTTTGGGCACATATACAAATCGTGAAAATGGATGTCGGCAATGTAAAGTATACATGGCTGTCTGAAAATGCATCTTCACCTGATCTTGGAACCTTGTTTAAACAAATTTTATCAAGACTTTTCAAATCAGAAGTTGTTGGAGGCCCGGTATGTTATAGAATAAATCAGTTGGATATTGGCACCCAGAT…	no
1034_F09	C17H12.8	C17H12.8		C17H12.8	1149	ATCTTTCGTTTCCCTTTGTAGACTAGAAGTTTTTCTTGAGAAAACCAAAGAAACTATTCTTGTGAAATTAAGAACTAATGTTCAATTTGAAACTTTGGTATTTTTTTATAAGAATTTACGTGTTGGAACGTGTTTTATTTTTAAAAAAATAAGAAGTCACGACAAAAAAATTAATTTATTTTTTCAGTATGAATTATGTAAATTTTATACTAAATTAAAAAAAAATTATGAATAGATAAATAAAATTGCTCACTGGTTCAAGGCGTATATCTCTACGCAACCATCTTTTTCAAATTTTTTTTAATGATTTGCCCCAGCTATTAAACTAGCATTCGCAAACGCTTTCTTAAAACATTGAAAAAAAAAGAATTTTCAGATGCGTGGGGAAATCAACACATC…	no
JRH_025	C17H12.9	ceh-48		C17H12.9	2000	AGTTCATGGCATTTACTTTTGCACATTGGAGGTCTTTGACGTCTACAGAAATTTATTTGTTTCAATATGTCTTTAGCTAATTTTTAAACTTTAAAGAATTTAGTAAATAATATTAATCCTTGTCAACAAGACAATTGCCGGCAGACGGCTGGGTCTAAAATTTAGACCACGGAATTCTATACAGTGAAAAACATCCACTTCAATTATTCTGGTCGTTTTCTTCAGTTCTCAATATAAATTTAAGATTTCGAAGCTAGTTCAGAATATGAATACTTTCTAAACTGCTGTGATTACAGCTTTAGAAAATACAAAAATTAATTTGGAAATTGTTCTACATAATTCTAAATCAAGACATTTATAATTTAAAATCAAAGTTTTCGCACAGTGAAGTTGAGTACG…	yes
1014_G06	C18A11.1	C18A11.1		C18A11.1	1635	AAATTTTATTCATTCGTTTCTCAAGATCTTACGTTTTCCCGTTCGTTTGTCAGTGAAAATAAAAAGTTGTTATGTGTTTTTTGTTTTTTTAAACAAGACTGAACATATTGAATTAATTTATATATAGTTGAAAAGGAAATTACATTTTTGCACACTGCAACTTCCGAACTCGCTGGTCTGCAACGGTGGCTCTTTATTCGAATAGAATAATTCAGAAGGTCATTAAAAATGTCGAGAAACGTGATCTGGTCCAAGTCACTTTTAAAGTTGGTAAAAACACTAATTGGAGGAACTAAACTAAAGAGAAAACTAGGATGTGGTATTTGAAGGAGATCATTTTCCTTTGAAAAAGAGGTCATGCATAACATTTTCATAATAATCAGGTCATACCACCCAATA…	no
1070_F07	C18A11.2	C18A11.2		C18A11.2	2000	ATTCTTATTTTATTTTTTCCCTTTTAAATTGATGGTAAATGAACGGATATGTTTTCACGAAAACTTTTAATTCCGAACTGAGTGCTCAATTTCCTCATTCTCAAAATTGTTCGTATTTAGTATTCGAAATCGTAAAGCCGCAAATTCATTTTTGCCATTTCCATTTGGAAGAAGTGCTCTTCAAGAAAAAACAATTAGATTGGGTATATTTGCTGGCCGACTTCAATGATCTTCAATCTCGATTGAAAACTTGAGAATTCTATTGCTTTCCAGAAACAAAATGTTGTTCGTTTTTTTTTCATTCCTTATAAAAAATCGAAAACCACACAATTTCCTTATAAGATGTTCAGGGAAGTGTGCAGTTTCACCGAAATTCCCACTTTATAACAGCGGTGAGAC…	no
1065_F03	C18A11.5	xol-1		C18A11.5	2000	GTTTTTCAAAACAGTTAAAAAATATAAAAGAAACCAGATCCTCGCATGTGTTCATTTATACTGTGAGCGTAACATGAATAATTAGCTTTCATTTAGTGAAATAGTGTCCCAACATTTGAACAGGGGTATTTTGCAATATAAATTAAATACATGGCAATTTTGAATTTGAGAAAACAAACAAGGTAATGATTTAGACAAGATCGATATAAACAAATATGATCTATTTGAAATCCAAAACAATCTTTGATAATTTGAATGAAATTAGAAGATTTCCGATTGAAGTTTGGAGTCAAAAAACAGTAGTAGTAAAACATTTGGGGAGCCGTTGTATTCAATTTGAGTATATTTTGGTTATAATTTTTGAAATTTCACTAATTCTGAAACGAAAAAAACCTTGCT…	no
1051_C12	C18B10.5	srbc-8		C18B10.5	457	AAACTCTTTTCTTGTTATTCGTTCCAAAGCTTAAGCTGTTGAAGTTTGAATTCAATTATGGTGTATGACAAAAGTGTATGAATTTTTGCTGCTCAAGTGATTTTTCATAGTTTTAAAGTACGAGAATAATTTTAGAAAATTGTATAAAAATTTTTTTAAAGCAGCATCAAAAATCATGAATGATTATAAAAATTTAAGAACTCAAGAATCAAAAAATCAAAGCTTACTTAGGCGCTCAACCATATCCTAAGATACACAACTTTGAACCCTGTTACCGGCTTTGTGCGCGTAATTACAATATTATGATATTTTGAAAAGAATATGATTAAAAATCATTCATTAAAAAAGACAGGCCACTGAGTGAATATTGTCAAAAAATGTTCCGGCAACTGCCGGAAT…	no
JRH_010	C18B12.3	dsc-1		C18B12.3	2000	AATTCATGATGGTTTATAAAATTAAAAGGCAGGAAATCAACGCCACCAAAGTCGCTGCCCAAACTATGCAAGTATCTGCCAGCATGGTTTGGGCGTCCGTTTGGTTTGGACAACAGTTGAATCAGTCTAGTAGACCCAAATGTTTCAAAATAAAAGTTCCAACTGAGACCTCTGAAACATTTTTTGCCCGCTGTATAATTGACTGAAAACATGAGTCAAAGTTTCATTTTTTAAATAAACTTGGACAAAAATTTTGAATCTTCAAACAATAAAATGATGAGTCCAACTTCAACAAATGTGATGTTTATTGGTGCGGAGTGAATGCTAAAAACATTTTATTAACATTTATTTTTTAATCGTGACTATAACATCTCAAAACATGCACTTTCACAGGCAATT…	yes
1070_A05	C18B12.5	fbxa-97		C18B12.5	2000	TTTTTTCGTTCCCCTTGGAACTTTAATTTTTAATTCCTTCAGAAATTTCCGCGATTCGAGTGCGGTGATGTTTTCCATTTTTTCAGCTGGGTTTTATTCCATGTATAACTTTATATACTCCAAGCCTTCGGGGTTGAATCTTTTCAGGATCTCAAGGATTTTCAGGTCACGGAGTTTCTGCTGGATTGAATGATTAGTTCAATTCCATTCTCAGTCAAATGTGAGAAAATTATTTATATTCAGAAAATGTGCTCAAAACAAAACAAGGAACAAAGCACCAAGTTTCATTTTAAATTTTGAATACTACGGGACAAATTTCCAGTCATATAGTTGTTTTCGTTGTTGAAATGTGTTCTAAAAAGCTTAAAATCTTATTCCTTCTATCAATATGGGTACACC…	no
1066_E05	C18B2.2	C18B2.2		C18B2.2	2000	TAAATTCACAACAAAAACAATTTTTTCTTATGCTTTTTTCAAAATAAAGCGGAAAAGTGAAAAAGAAAAACGACATGGTTGGTTGGTCAACGGATTTCTAGGACTACCTCATTAATCACTATTGCTTCCTGATGTACTCGACAAATCTCCTGAAGCAGCTGTATTCTGGTGGTTGTTGAAACGAGATCTACCAATTAATACCGAAAAATAATGCATCTAGAAGAGCACAAGGAAGTGGAGCAGTACTACTCTAGTGTAGAATCCAGAGAGTAATTTGATTATCATAGTCTCATGGTCGGGAAGAGCAAGAAGTTGAGAAGTTATGAGAAACCAATTGTGAAAGACTCTGTGACACACTGGTCTACTGGGACCAAACGTGTTCGAAATTTGAGCGAAAAA…	no
1058_F07	C18C4.6	C18C4.6		C18C4.6	1504	AGTTTCTTTTAACGTGTTTCAATATAAGTAAAAATTCGAAACATTTACTTTTGACATTTTTGCTTAATTTTAAGATTTCAGTAAATAATTTTCTGTTAACTCAAATAAAAATTCACTTGCTCAAGTATATTATTCAGGAAAATCGCATAGGCATTTATATATTTCTAATATCTTTTCTGACCACTGCCAGCCAATCTTTTTTCGATTCTAATCAATTCCTAATCAAATTAAAATTTTCCTCAAAAAATTTACACCAACAAAAAAATTAGGAGTCATCATTGCCCATCAAAAAAAACCTAATCAACACACAATTTATCTGCGTCGTTTTTCTTCGGATTGCCCCCCATATGGGCGAGGCGAGTTTCGTCATGATTAAGAAACCAGATTGAGGGTGGAAAT…	no
BD1_A07	C18D1.1	die-1		C18D1.1	2501	CCGTGTTTTCAAATTTGAACTTGAGCACTTTTTCTTCAAAATTTCTCGTTTTTGTTTACAAATAATTTGTACCTTAAAAATCTACAAAAAACTTTGTGCTTTGATTTTAATCATTCGAAATGAGCACCAGACGTACAACTTTTTGAAGCCGTCTCTTCTTGATTTCATTTGTCAATTTCATTATTTATTTTTTCAACTAATGAATTCTGAAACCCCCCGTGGATTAGCTGCTTTAAACAAAACCAATAAGCAGGAGAGCTGATAAGTCGAATTATTGACTGGTTTTTCTATAGATTTTGATAATGTTAAGATACTATTACGACTAAAAAAGTAATTAGTTTTTGTTTTAGATCAGAAATTTTGATATTTTTCAAGTACCGAAAAGTTCTAAAGTCAAAA…	yes
1008_D11	C18D1.2	C18D1.2		C18D1.2	1631	AAATCAATCATCTCACTTGTCCTAATTTTCATTTTCTGTAGTTTAATTTTCCACCATCAAAATGCATCCATCTGCCACACCGCGTCACGTCTCTGTCTCAAAACTTGCAGCCCCCGAAAACAAAATTTCAAAAAAATTTCAATTCTCTCATCTAAAATTTGTATTCAGTCTCTTCTCTTTGATAAATGGATTGGTTGTTATCAATTTATAGTTTAATTTCTTTTTAAAAGTCTTATTTAATCGGATTTTAACGACGTAACAAAAGAAACAGATTTTGTGCTCAAAGTTCGGATTAATCACTTTTTTATTGCAGATGTTTTTTTTTACTCCGACCAGGAAATTATTAGTCACAAAATAACACAGACTAGACAATGGAAAAACACTTAACAATAAGAATTT…	no
1023_A03	C18D1.3	flp-4		C18D1.3	2000	ACATGAAAATGTAAGCAATAGATTAATATTAATCCTAATCTTAGACTAAAGTCTGATATGTGTCGTAATAATACCCCTTTGGTATTTAGTTAAGGTTTTTTGAACTGAAGGTTTAAGTATAAATACCTAAGAAATCCACTCTTACAACATTAGTTTCAGCTTTTGAATTTGGCAAAGTGGTGAGTTCAACTTTTGACTCTGTCTTATTCATTAGAAGTTTTATTCTCCATTTTGAAAATCTATCAGCTTCTGAAATCTTATCAAAATCACTGAATTCCAGCAATTATGGAGATCAATTGACAATCTACATACATGAATAGGTAGGCATTTTTTGCCTACACTCAACAAAGTTTATGACCACGTTCGAGACAGTAAATAGGTGATTTACTAATTGAAGTT…	no
1040_G03	C18E3.1	C18E3.1		C18E3.1	300	GATACATGTTCCAAAAGGTGAACCAGAAGCGACACGAGTTGGAGCAAAGTCTTGGTGTTCGATCAAATTAAATTTTTTTTTCAAATAATCTATAAGGTCTCAAAAACTCACTTAAATTTTGATGTTTCTAAAATTGCAAGTTATTGATTTATTCATTTATTTATTCTTCATTCATTCATGTACAAAAAATACGCTCTTTGTTAAATGAATTTCACGTGACCTCTCTATAAACATCGTATTTAAATGCTCAGGGATGGGGGTTGAGATTATTAATTACTATTTCTTTGAATTTGAATTGCGATG	no
1010_H05	C18E3.8	hop-1		C18E3.8	658	ATTATGAAACGGAAGCCGACCTGAAAGATAATGAAATTGCATGAATCCAGATGAAAATAAGTGAGAAAATACAAAAAATGACGTTTTTCAGTACATAAATCGAGTAGAATATATAGGGAAGAAATATTTGGCACAAAAAAGGACATGCATTTGTTTGAAAATAGGTGGTTTGGGCGGTGCGGTGGAGCACAGTTGCACCCCTCACAGTAACCTTCAAAACCACACACTTTCTAGACATGATTGCAAAGAAAATGTAAACTGGAATAAATAAATATTTGAGGTTTTTTGATTAAAAAACCATACTGGAACAGATTTTTTGATTGGATTTGTTTTCCATGATTGAATTCTTAAAGCAATATTTTCATTTTGTGAAGAGTTGTAAAAAACTTTTTTTTATAA…	no
1030_A03	C18E9.10	sftd-3		C18E9.10	300	GATGGAAAGCTGGAGTTGCATTCACAGCTGCCTTGATTTTCGTTGAAGAAGCTTACCAATACAAGACTCACGGAACCACCTCATGGGATGGTCATCATTAGAATTATCTGTTTCAAATCTCGAGCCGATTTCTTTTTTTTTAGTTTAAAAGTTTTCTTTTTGTGTATGTAGTTTCTTAAACTCCAATAAATCATTCATTTTTAAAATCGCAATTCACCCTCGTTGAAAATTGGTATTCTGCCAGAAAGGTTTCTATGATAACGATGTCAATAAATGTTTTACAACAACAATTTAAAGGGCATG	no
1058_C04	C18G1.5	hil-4		C18G1.5	614	AATTTGATTTCGCTTAAGTAAGAGTATTCCTAAAAACGGAAAGAAAATTATTCAAAGTTGAATAAAGAATTTTTATCGCGGTAATCACACTTTTGAAATTCTATGACATTAAAAGTCAAGGCAAAATTGTAGATCCCGTGTAATTTCAATTTTATCACCATATTAAAATTCGAAATTTTATTAAAATCTGCATGAAACTCATATATTCAGAAAGTGAAAATATTTATCTATTAGCAAATAAGTTCAGGATTTCAAAAACTTCAGATATCATTGCTATTTAAATGACGATTTGAATGGTAAATGTCCAACTGAAAAATCTCTCAGAACTTTAAATGCCTGTATTTATATCAATTCGAGAGTAATTTCTATCGATTGTTGGCTTAATTTGTTGCTAAACTA…	no
1061_B05	C18G1.9	C18G1.9		C18G1.9	1020	ATTTTTTCCAGTCGACTAGAGCAGACAACTCTAACCACAAATGTCTGTCTTTGTTACAGGCAGGAAAGTAACAAAGAGCCCGGAGAGATCCTAGAGAAAGAGACAAAAAAGGTCAGAGTGATAAGATAGACCGGCGGCGGTGGTGATGGGGAACTGTGTGTGGCTCACCACCCATCATTAGTAGTTTATGATATAATGACTATGAACCTGGACGGCAAAGTTCTTAAAGGGAAGGAGAACGAAAGTAAATATGACTTGGGACTTTTATGGATAGTCGTAAATTAGTGGTAAGTCAGAGATGCATGTACCTATGCCTTGTGTGCCAGTGGACGAGCAAAAAAAGGAAACATGGGAAAGAGGGGGGGGGGGTGCGGCAAATCTCAAAATTTGCAGAGTCCG…	no
1011_G08	C18H9.7	rpy-1		C18H9.7	2000	TGTTTTTTTTTAGAAAATTATTAATAACTCTCAATTTCAAATAGTTTTTTTTCTATTTCACGACATTCAATTTATAATTGAAGTTCAAATGTAGAGTTATTTTTTTGTAAATTAATCATGTTAGTGAAACATATTTTTTTCCAACTTACAATAAACCATGGCTCACTGTTCTTGTTGATCGAAATTTTTTTTTTCATTTTTAAAATTACGTCGATATGAAAATGTAGTGCTGAAAACATCAAGACTTATTTTGAAAATATATTTGGATTTCTAAAAATATTGTTTATTTAAAATACTTCAAGTGGGGCATCCAGAGGTGGAACTTTATTCCCTTAACATTTTATTGTCGAAACTGAAATTTTCCTGATTTATTTTTTCTAAATAATCCTTTTTCATCTT…	no
1064_C11	C23F12.4	C23F12.4		C23F12.4	1711	AAAATTCTCAAATTAATTTATTAAAAACTATTTAGATAATAATCTCATTCACCGAAATTTTAATATTCTCCGAAGCCTCTCATGCCGGAGTGACTGTGCTAAATTTTGTTTTGCAGCAAATTGTACCGATGTTACGTCACTAGTCCACTTTCTTCACTTTTTACATTCCGTGTTAGAACATTAAACATTTTCATGCACTTATTCTAAATGCGTCCTTTATTTGCTTTTTATTATATTCGAAAATTGCAATTTGTATAATAAGTATGTCATTTCTGTACCAGGCTATTTTGGTTTCAATAAAGATCTCATATAAACCTGTATATTTTTATTAGAAATTGTTTTTTTGAAATTTGAACAAGAGTGGAGAACAAGTTTATTATAAAATATATCAAAAGAGAC…	no
1046_B10	C23G10.3	rps-3		C23G10.3	623	ATGTTTGATCCTTAAAAACGGAATTGAGAAAGAAATCAATAAATAGTTGATTAATCACCAGGCAAAGCAGTTCAAACAACTAGTGCAAACTTCAAAAGAAAATGAGATGTTCAGAATTAAAAAACTGGTAAAAATAAAGAAAACTGTTCAACTTCGAAGAAATTATTCAAAAAATTCGTTCGGTGACTAGGGTAAAAAAGAGGCAATTAAAGGCGCATGCCATTTTTCGGTCTCATGGTCTTGCGGTGACGTACGCAGCCAATTGGCCTGGCCGTTGACTGAGTATTCAACGCTTCAACGATAAACGTTGAAAGCAACTAAATTTCTTTTCGATTTTTGCCTGAAATTTTTGAATTTTTCGCGTGAAACTGGATTTTTAACATGTTTTGTATAAAAATT…	no
1062_B10	C23G10.4	rpn-2		C23G10.4a	780	ATAAAACGCCTAAAAACGTAAAATTTTAATTGAATATATTGGTAAACTAGTTTTTCAAAGGAAAAAGAAAATTATTCAATAAACTTTTATTGATTAGTTCGGCCGAAAATATCCAACACGCAGAAAGGTAAGCTTTTCGAAGATATAGAAAGTTCTAGAAAATTCGGAAATGTTCCTCTGAAAACTACAAAAACTAAGTCAGACTGAAACCAATGTCATAACTATGTGCAATGAGCCTTTAATACAGTAACCACCGCATAGCTTTGAGACGATCAGTGAAAAATTAAGCATTAGAGCGGTCAAACTAGACACCAATACACTTTTATCTGATTTTAAAAATTAAAATATGCTATTTTTATCGGAATTGCTGGGAAAAATATTGTCTAAAAATAAGAAAAC…	no
1031_G02	C23G10.8	C23G10.8		C23G10.8	623	ATGTTGCCCACTGTTTGACGAAAGCTGAAAATTTGAATATTAATATTAGCGAAGATATTGATAGAAAAGAGTTATAATCCGAACAAAACACAAGAAATATATTTGAAAAAAAAGTATTTTGGGCAAGGTTTTTGTTAAGAAAACCCTAAATTACGTAACTAAAAACTACATTAATATAAAAACATGTTTTAATACAAAATATACATTGAAACATGTGAATTTTTTCAATTTTTATACAAAACATGTTAAAAATCCAGTTTCACGCGAAAAATTCAAAAATTTCAGGCAAAAATCGAAAAGAAATTTAGTTGCTTTCAACGTTTATCGTTGAAGCGTTGAATACTCAGTCAACGGCCAGGCCAATTGGCTGCGTACGTCACCGCAAGACCATGAGACCGA…	no
1044_A09	C23H3.9	C23H3.9		C23H3.9a	2000	CACTGCAGATTTCATCGTCGATTCCGATGCACATACCCGCTCGCCAATAGAAACGCGATGTACAAATAGGAACGATTGCAAAACAGAAAAAAGAAAACAAGAATGGAATCTGTTTGAAAAAGAGGCGCCATTCATTGCGTGGGTTGAATATGCGTAGAATTGCAACACACTTCGAGCAAAGGTCGAATATTTTTCTTTGTATGATGAATGAGTACTGTACAACATCTAATGAGCCTATTATTTCGAAAAATAATTTCAGTTCGCACGAACTTGAGAAATTTTTATGTGTGTGTGGTTTGCAATACCTAATTGACGATTAGATCATTGAGTTTTAAGATGTAAATTTTAGTTTTCAAGCTTCTTTTTTTTCATGAAGCCCTCAACTCTAACTTCTCAAGT…	no
1065_C08	C23H4.2	C23H4.2		C23H4.2	2000	GTTTTTTTTTATTTGGATGGTATTATACAGTTTACGAATATTCATTAAAAATAATGAATACACATACTTTTTGTTTGATAATATCCGCGTAGCTACTGTTCCTAAATGTAAACAATTTGGATAGTTTTATTCAAATCGAGAGAATCACAATTTGTGTTAATGGAATACACTTTCAAATTGAACTTCTAAAGACTTAGTAAAATCTTCCTACTATTTCCTAGTTTTTTAATTACTCAAATTTACAGGTCCAATAAAAAACTGAAATGTTAAAAAGTAAAGTTAAAAACCTATATCTATATTTTTTCGTAGCCTGAAAATTTGAAAGTTTCTCAACCTCTGAGCCGTTTGAACAATTGTTTGTGCAACCATTTTCATAGCCTATGAATGTGATAAAACACT…	no
SREE02_D03	C23H5.1	prmt-6		C23H5.1	2218	TATCTCACCATTGATTGCATCAGAAGTAGTGACTAGTAAATGCCATTCTGAGACCGATGGAATGATGATGACAATATGTATGTACTATTGAATTAATTAGTGTTATGAGAATTGTTTGAGTATAAATCTATTGGTCCTTTAAAGCCTATTAGTAATAGATAAGCAACAATTTTTGTTCCAAAAACTTTTCAGACGCTTTAGAGTCGTTTTAATATCAAATCAAGAAGACGTTCTATTATACATCACACTTGCTTTGATTAACATCATAAGATAATGTAATTGAATACGAGTTGCCCAAACAAGATCCCCCTGATCTTTATATCGTCTCACAATCTCGACACTTTTCACTACACAATTTATATGTTTATGGGCTGGGGAATTTGTGATATTGCATGCCAA…	no
1040_B01	C24A1.2	elf-1		C24A1.2	2000	AAATTAAACACAATTAAAATTTTTTTGAAAAAAAAAGTTTCCACGAAAATAAATTTTCATAGGGGGGACCCTTATGATTTTCAAAGCGGATCATAAGGGGGGACCCTTATGAATTTCAAAAATCCAAAAAAAATTTTTTTTTGAAAACTTGCTTTTAAATCATCAGATACAGTAGTAAATGATATTTACTCTATTTGTGTCAATTTAAACGTTAGGTAGAAAGTTTTTAGCTGAGAAAACGACTATTCCTTGTAGGGTTCAAGCATTTTGCTTACACTGCGAATCACCTGTGTTATGTGAACCATACCAGAAAGAAACAGTGGGTCCCGGTCGAGGAACACGCTAAACCTGATCTCAAAGGGGAACTTCACAAGAAAAAAGTGCTTCTCTCAATTTGGT…	yes
1018_E11	C24A11.9	coq-1		C24A11.9	1571	AATTTCTTTGATTTTTCATTTTTGTTTATAACAGAGCTTTATATCACAATTGCAACATGGCCTTGTTTTGCATTTCTCTGGTGTTCTTTTTTTTTAATTTTCAGTTTTATTCGGTCAATTTTCCATTGGTTTTGGTTTTATTTCTTGGTTTCTACGAGGTCCCCCCACACACAACTATTTAATCCCCGATTTCCACAAAAAACTATACATTACTATGTTATTCCATCGGATTGTTGTTCTTTTGCCAATCAAAATCCATTTCTTTCCTATTCATCTCTCTGAAAGTTTTAGTCAATTCCTGTCTGTGATGCGCGGTTTTATTCTTCGTTTTCCCATGTCTCTATCCCTGTCTTTTTTTTGTTTTTAGATTCAATTTTATTTCAAAAATTTTTTGAATCT…	no
1035_F02	C24A3.2	C24A3.2		C24A3.2a	1786	GAACTCGGCAGTGTTGGAAGGAGGATGAAGCCACTGCCGCCACCGCCGTTAGGCTGTAGGAGAAGGGGGGTCCCGGCTATTTTCTTTTTCTTCGACTACCGCTGGGGTCTCGTTTTCTTTGACGCCGCTTCTCTTGGTCCCTTACTACCAAGATATCTGCGTCTCAAAGGCTTGAACTATCTCTCTCCGAGTTCCGATTTCTCGAGAGTTACGCTCCAAAGTCAGTTGTTGTGCGTTCTTCGTCATCTGGATATCGCAAATTGCCCTGTTGTGTATTTTAGTACTTTTACCTGAAGACGCATTTATATTTTCCCAAACTGCAAAAAAAAAAGAGTAGACGTACTTGTCTTAGTTAAAACTTCAGCTGTTGTTAATTTGGAACAAAAGACGTCTGAATAT…	no
1035_D08	C24A3.4	C24A3.4		C24A3.4	938	AGATTTTTTTTCGGTTACTTGTATGAAATTAAAATACCTACTCGGTTTTTACACATCCAGTATGATTTACTTTTTATAGAATTTCAATCAATGTTTGTATTTTTATTAAGATCACTTTATGTTGTCATTCTTCATTTTTCTCTTTTTCCTGCATGTCATTTCTTATCCACTACACGTTTTCCCGCGTCCAATTAAAAAAAAGAAAGAAAAAATCTCAAAAAAAAATACCAGGGCCTTGTTCTAATAGCTAGTTTTCGATTAGTTACAGGCATACATAAATCAACTTAAACTTTCTCGTCTGCGAGAAAAAGCTGCTTCACGAATACCGCGTGCCACAAAACCGACACCGACTAAAACTCAACGAAGATTTCATAAATCTTAGTTCTAATTGTTTCCTCA…	no
1068_H11	C24B5.2	spas-1		C24B5.2a	554	GATTCAGTTTTTCTCCATTATCAGAATAAAACAGTTTATGTATATTTTGAACATGAATGACGTTTTTTTAATAAAAACAATTAACAACGCTATATGCAAACACTTTTCCTTGAAAATCAATATTTAAACTGCCGCGTATAACACGCTTGCGCAATTCTTGTCGACATCAAGTGCGTCAACACTAACCTTGGCGTGTTTTTCGCGTTTCTCCGTTGCGACTTCTTTTCTCTTCTTTTCTCACTTTTTTCTTCAAAAAACAGTATAGTTTTCCAAAAAATATTGTAAATATTTAATGGAACTTTGCACTTATTTAAGTTTGTGTCTTATTAATACTTATTTTTCATTTGCAACAAAATAGGTGATGACACAAGAAAGTCTGAACAGCTACATATTTTATTT…	no
1011_H05	C24B5.4	C24B5.4		C24B5.4	987	AATGATTGTGATAGCTTTCCCTTCAGGTAGCATCGTAACTTAAGATTTTTTTCAATACACTTGAAGGTATTAAAATTCTTTGTGATGCCTATCATGCAACCAAAGAAGAAATAAAACAAAATATTGAGATGAATGATGCAAATGAGTTAAAATCTCTATAACGAAATGCATTACTTTGCTTTGAGAATGAGATACAAGAGAAGCTGCTTTTGGAGTTTTCCATTTTTAAAACCAATTTTTCTTTTATACAATAAACAACAGAAAATAGTTATATTAGTGGCAGAAGAATCGGAATGATGTTGACCTCTATCTTCCCAACATAAATTTCTTGATGTGTTTACGTCTCTTTCCCTATCATATTTTCCCTTTTAGAACATATCAATATTTTGTTTGCTTCTA…	no
1053_D01	C24B9.4	srt-28		C24B9.4	1656	ATTGCACTATAAAATTATTATTGAGACCACAAGGGTGTCGGCTTTTCGTTTTTCACAAAAAAACATCGAAAAATCGAAAAATGACACCCTTGATTGTGACGAGTTCTAAATGAGCCAGTTCTGCCAATTTAAAATTGTTCGATAAAATTTAGTGATTAGAAAAACTATTGCTTTATCTGAATTTAGCTTTTATTTAAATCTGGCTTCCCTCATAAATTTAAATGGAAGAGCTTGCCGAACTATGCCATTTTGGCTCGGCCATATCTGGGGTAGATTTACAGCGCGTTACGTGTCGCGTCGCGGCTCATTTTTTAGTTCTAAAACTACATTTACTTGTCCGTGTGGAGTACACGACTTTCCCACGCGTTGTCCGGCGGGCGATTGTCAATGGAGCGCGAA…	no
1058_H03	C24B9.5	srt-29		C24B9.5	562	GAATGAAATTTATAACCAGATTTGAGCACCGTGTAGTGCGGCGCGGAACCCGTAAAGTGTCGGGTGCTGTAAACCAGATATAGCACTAAAGTACCTAGTAGGGCTTCCATGGGAGCGGTTTCAAGGCCTGACGCTTGCCTTAAACCTGCCCACCTGGTGTTTGCACCACATAGTGTGTAAGATGGATCTTTCGCAGCAACCGACACTTTTTGGGTTCCTCGCCGCACTATACACAAGGCGCGAGGCAGGCAGGCGTTTTGGCGTCTTGTCTGATATATCATTATTGCGTAATGTTGGCCTATCAGTTTTTGTTCAATGAACTTCTCATTACTTCTTCATTTTTTTTTCAATAGTTTGATTAAATAAATCCATTTAAAAATATTAATCCTCTTTTCTTTT…	no
1048_E07	C24D10.4	C24D10.4		C24D10.4	300	TTAGGAGAGGCGATGAGAACATCATCCTGTAAACAATAAATTAAATAATAAAATAATTAACAAACTTTTTAAATCAGAAAATCCGAAGAAAATAAAGAAATAAAATAAAAATAATGTTCATGTGTGTTACCCGAGAGGAGTCCACAAGGAATCTTGTCAATGGAGCGCGCTTACGCAGCTAAATTTTGGTTGATTTTTTATTTTATCTTTTGCAAAATCTCTGCTTTTTCACCGAAAAACTATTTTTCTTCGCTTTTCCTGTATAAAATAACTTAAAATTAATATTTATATTATTCCAGAATG	no
1056_G11	C24D10.6	C24D10.6		C24D10.6	300	GTGCTGTCTCTTCTTGATCTGACATTCTGGAATAATATAAATATTAATTTTAAGTTATTTTATACAGGAAAAGCGAAGAAAAATAGTTTTTCGGTGAAAAAGCAGAGATTTTGCAAAAGATAAAATAAAAAATCAACCAAAATTTAGCTGCGTAAGCGCGCTCCATTGACAAGATTCCTTGTGGACTCCTCTCGGGTAACACACATGAACATTATTTTTATTTTATTTCTTTATTTTCTTCGGATTTTCTGATTTAAAAAGTTTGTTAATTATTTTATTATTTAATTTATTGTTTACAGGATG	no
1047_H04	C24F3.3	nas-12		C24F3.3	427	GATGGGAAATGTTTCAAATCACCTCCGAATATTATAATACTACTGTTAAATGCTCCCATAATATGTATTACGTGTCAGTTTATTATGAATACCCGGTTAATAATACTTCAATACACATTATCTCGTAGAATCTTGTTTTCTCAACGATTGTGAGCTGAGCAATTGAAAGCTCATCAAACTTTACAGTACGTATTGGAAGAGTGCGCTTTCCCAAATCGATTGACTGTTTGATCGTCATTAATCTCGATAATCTGAAACAATTACATTCATTCTTCTGTTCGATAACAAATAAAAAGAGCCACTCCTTTTTCATTTTGTGTGCTCAGCCGATTCATCTCTTTCTCCTCCTCCACCGATTGTCCGTTGGTATAAAATCGCCAATGGCATTTCTGAAAGACT…	no
1018_F08	C24F3.4	qns-1		C24F3.4	506	AAGAAACTGCTCATGGCGACTTCCTTCGTTTCCTTCTATTTCCAACTTCATTCTTCTATCCATTTTCTATACTCGTGAAATTTCCCCTAATTTATTTAATATTTGTAGGTTCTCTACATTATTTATTTGAATTCTTGATATCAAGCTTGATTCTTTAAATCAAAAGTGATACAAGCTCTCTCCAGTCATCCAAAACCCTTTAGTCACTGTCTCCTTTCAATTGTGATTTACTTTCCTCGTTTTTTCCTGTTAAAATGTGCATTTTCTCGTTTTCTCCGCCCCGTCTCTATTCATGTGGTCTATCGCTTTCCCTCTATTCTATAAATGTTTTATTATTAAAACTGTTTTCTGCTTTGAAATCAGTAATAATAAAAGTTGCCGATCTTACTCTTCAACTTC…	no
1058_C06	C24G6.1	syp-2		C24G6.1	1040	ATTAGATTTCAACTCTCGAACTTTGCGACTAGCTTCTTGTTGCTGCTTTTTGATTAGGTTATAGTCGGTGAGATCTTCAGTATCTCTTGGACCTCGGATGTTTTCCCAGTTGTCCGTGTCAAGTTCAGCGACTTCCTTAAAACTATGTATTTATTAAAGATCTTTTTTTTTTTTCAAAAACCCACTTTATAAACTGACTCGACAGTGACTCCTTCGCGAAGACGCAGACCGCTTCTTGTCAAATCTGACCTCTGCAAACAATAAATTTAGAGTTTAAATGAGAAAAAAAATTAGAAAAGGGTAGAAATCACACGTTAATAGGTTGAGATATTTTCTAGAAACGAAACGCACCAAGAGCTCAAGATTATCGTCTTCTTGCTTGATTTTTCGAAAATCGAA…	no
1073_C10	C24G6.4	nhr-47		C24G6.4	607	ATTACCTGAAAAAAAATGAATATTAAAATGCGGACATGACAGTGAAAAATTGAGAGAAACGGACGGAGAATGCGCGAGATGTTTGAAAAATACAACTTTTAATAATTCAATAATGTAAATTATTGAATTATTTTTTAGCAATTTAAACAAAATATTTAGAAATCAATTTTCTTACACAACGAACGACACCAACGAGCAAGTGAAAACAAAAACTGAATTTTGTGAACAAGCATCGAACGTTAATTAATGAGAACTGAATAAAAAACGCGGAAAATCGAGAAATTGAGCAAACGCGCGTCAAATCGATAAAAAACCACCGAATTTGGGACTTTGTACTGCAGAGAAAATTCTCGATAAAACCAACGCTGGTCGCGAAACGCGCCAGCATCCAATAACGCG…	no
1005_D11	C24G6.4	nhr-47		C24G6.4	300	AAAAAACCACCGAATTTGGGACTTTGTACTGCAGAGAAAATTCTCGATAAAACCAACGCTGGTCGCGAAACGCGCCAGCATCCAATAACGCGTCAGCCGCAACTTCGCTTGCCCCATTCTCGTGAGCGCACGGCAGAGAGACTGAAGACGTGACAACACCAATACTCCAATAATCTTAGCACGCACACAACTACAATCTATATAAATACTGCATTCTAACTAATAAAAAAGCCAATGCTACTATTACAAGCTATATTTAAAATATTCATAAATTCTAAATAATCCATAAACTTTAAAATTATG	yes
1036_E05	C24H10.4	C24H10.4		C24H10.4	1922	ATATTGGAAAGCGGGTCGTCAAATTGAGGAGAAAAGAAAAACGGCCGCCGGTTCGTTCGCCTAGTCCTTGATTCGATCAAAAGTGTCTGTCACTCCATTTCGTCGTCAGCTGTATCCAAGCTCGGAAAAAGGAGAAATCTCTTGATTCATAAATTTCCTCCTTTTAGATAAGACAATTACAGCGCTGATCGTACTAGTTCCTATAAAACTATTATACGGTGGTGGCAGACATCGCTTGTTCTAGAACAAATTGGCAGAACATTTTTATTGCTCTGGTTCTGATGTTGCGTCGAAGCTTTGAAGTTTTTACATGGTATGCGATTCTGATTCACTTTTGCAGAAACAATAGTTTCCGTGAGAGAATATGAACGGACGAGGCGCAAGAATCTCGTGAAAACT…	no
1077_A01	C24H11.3	tbx-38		C24H11.3	1500	CCAAAAATTGTAAATTTTATGTTCTACATTTTGATAGTTGACAACTTTTTTATAGCGTTTTTTTTTTTTTTTTGTTTTTGACGCGAAAAATTTCTTTTTTTTTTTGTAAATTTTTTTCAATAATTTTTTATTATAATTTTCGTGATTAAATTGTTATCAAAGCTATCAAAAAGTTTGTAAATCGTTTTCCAACTATTCCTAAATTCCTAATCGATATTGTTTTTTTCTTTAATTTTCCAGATGTCCTCCAAGTTTCCCACAATATCGTGTGTCTTTCGTTTTCCAAACCACGTGGCGTACCATACATGGCAGAGAGTTGTGTTACGGCTCAAAGACATGTGCCGCTTATACTTTGCTATAAAGTATTTTGCCAAGTGTTTCGAACCGTTTTTGAACCGT…	yes
1028_G09	C24H12.8	C24H12.8		C24H12.8	483	GACAGCCTTAATTCTGATCTATTTTACTGCATTTATTTTACAAAATATGAATATTTATTTCCTCCATAAATTTTGGCGGCAAATTCAAATTTATGAAAATTTGTGGGATTTCTAAAATTGGTGGGATTTCTAATTTCTGATTGTGAGAATAAACTTTGCCGTCAAAATTAGAAAGTTTCTAACAATTTTTAAAATAAAATAAATACTTTTGGCTCATTTTTATTAATTCTGCCAGTTTTGCGAGAAACTATTGAAATTATAAATGTTCAAATTTTGATACGTCTCTATTTTAGGTCTGACATGAGGTGTACACTGGCATCCTTTCATTGTCAGATACGTCTGTTAGATACAGAGTCAGATTCAGAGTACATCTGTTGACCTCTCCTCTTCCTACTCACA…	no
1072_C11	C25A1.11	aha-1		C25A1.11	330	CCCCCATCATCCTAAAGAAATATTGATTGGTGAGAGTATATGAAAAATGGAGACTCAGACATACGTATCGCGTGTTTAAAGACATTGTGTCTACAATGGAGAGTATTCTCTGACGCATCTTACTCTAGATTTTCCATACTTTCTCTCTCATCGGGCAAGGAAGCGACGATTTACATAATTAATTGATTTACTCTCGATCCATTGCACAACTTGTTTTAAAATTCAATTTTTTAAATTCTTCACCTAATATATTCAATTGCCTATAATTTGTTTTGGTGTCTTTCAATTCTTCTTTTCGACAGAAAAAAACTTTTCTTTATAGTTTTCAGAATG	yes
1017_B06	C25A1.13	mrpl-34		C25A1.13	300	GCCTAGAATTCTCGGAGCTTCAAATGGAATTTATTAATTTTTTGGCTCGATATTTTCAACAAAATCTCTTGATATGTGATGATTAGTCACGTTTTTTCTATTTTAATGAAATTTGTTTGTGTAAATAACCTCGCGAAACCTGTTTTCGCATCAGCTGTCGTCGCTTTTGAACAAGACGCTCGTATTCTTTTCATTAGAGCGCCGTTGCCTTTCTTCATTTTGCCAATTTAACAGTACGATTTCTTATATTCTATTTCAATATTATACTTAAAGTTTATTTTATCAAACTCTCATTTTTAGATG	no
1026_A05	C25A1.4	C25A1.4		C25A1.4	2000	ACAGTCACTATAGTTGTACTTTGTAGACATCTAGAACGTTTCCGAGCAAAATACAATAGAAACAATAGCAAAACAAACATATAGTCTTCTCAATCAGGGCACTAGGTCTATTTTCATAAACATATATAATCATATGACTGAAATAAAATTGGAATTTCGATGTCTTGTTGTAGAAACTTCACGCTAAATTTGAAACAGGGGGAAAACAAATCTGTTGACCGAAGAGATGAGTGGAACACAAATCTATTCAATAAATAAACCTACACTGGTTAAAGATGAAAAATTAAAAGTTCGAGTTATAGATCGAAATAAAAGGTGATTTCTGGTATTTCTCACTTCCCGGGCGTAAAAGGTCATAAAAGACCTTTGCCCTTCTCAACCTAGTGCGAATTGTTCTCT…	no
1021_B11	C25A1.9	rsa-1		C25A1.9	433	ATGATGAGCAGTGAAGACTGAGGAAATGAACGTTTCGTTCTCCTTTTATGCACATTTTTGCCGCCGTTTCCTGAAATTTTCACAAATGCGCGCCGCTAATAGACAGAGATCAAATAATAATTTCAAAACAAATCAAGTCTAGAAATATCCTAAACTTCATTTCTGAACTGGTGTTATGAATTTGAAGCACGGATGATGGTTTAAATGTTCTGTAGCACACTGCAGATTTTCATTTATGAAAATATTTAACTTTTAAAAGGGCAAGATCTTGTTTTAAAAAATTGTAATTAATTTTGAAAATTATATTTTGAATAGCCGCCCTTGATATTAACAAAATATGCAGTGGAGCGCACTTAATGCGCCCATTTTCAACAGAAAATAACGCTCGAGATTCGAATT…	no
1036_B04	C25A11.2	C25A11.2		C25A11.2	1045	AGATATAAATTCATCTTCATTTTTATTATGAGCCAATTATTACAATTTTAATTACAATTCGTTCATTCAAGCATCCTATCCCGTGATCTTCTATTGATAGACCAACAACAATGCCTATGAGTTACTTTTATTTTTTCTTCCTTTTCATCCCTTCCCAGGTTTCTTCTTTAACAGCCATGGCTTCACTGCTCTAATTGTAAGCTTTCATCTCTTCTGTCCTTCTAGTAAATGTTCAATTTCTGCCATTCAAATGTTATATTAAATCTATAAATATATAAATTTTCAAATATCTTTCAAAGTTTCTTTTTCAAATATGCATATAAACATATTTTGTTTCTAAGTGATTGACAAAAAAGCTTGTCATTATTTTATCCAATTAATGTGATATCATTTCATGAA…	no
1058_H11	C25A6.1	C25A6.1		C25A6.1	331	AAATTCCAATTTTTTCGATCTCGGTACAAATTCCCTTTGCAGATTTTTTGTGATATCTTGCTCATTTTCATAGCTTTCGCATTTTCTATTCTATTCTTGTTACGGGTACTTTTTGTTTTTTATTAATTCAGTTTTTATATAAATCAATATGGTTTACAAAATTATTAAATTATTCACGGCGCCGTGAAAAAAAAATTGTTTACAAAAAGACACGTAGATGTGAGTAAAACTAGGAAAAAAAATTATTTTCAATTGAAAGTGATTTCCGAAAGGTGAGTTCTCTTTTTCTCTTCCAGGAATCAAAAGTTAAAAAGGTTTGATGTTTTAGATTATG	no
1031_B11	C25A8.1	C25A8.1		C25A8.1	392	GATACTTTTTATTAGGAAATAAAGAATCGAGAAAATCATTGTTTTTTTTTTCATTTTTCAAAGGAGTCACTGAAATCGTGTGATCAATCGTTGTCAACATAGAACTTTTTCGAAAACGTACTGTAGATACGTATCGAATTGCTCAGGTTTTTTAGCAACTAGTGTGATAGGCCGTGGCTCTGCGGAATGCCAACGTGAAGTAGACCCGAATAATTCACACACCAACAAGCGACCAAAACTCACATTTTGAGCTAATCGACTCACTGCTACCGATTAAAGTTATTTTATGATATAATACAATTTTTAAAACTTACTTTCCCAGACTTTTGTAGGTTGTATTTGGTCCGTCATAAATAGTCGAGTATATGCTATAGCTCCTCCAAAAAGTCGGCATG	no
1076_E08	C25B8.6	nhr-120		C25B8.6	1500	CAGTTTCATCACTGTTTGACTCGAATTTAAAAATGTTATGTTTTTTTTTTCAAAAGTTTCATTCTGATATTTAGGCATTGTGTCCTTTTAGAAATAAGTTTTAATTATTTTCCCACTTGCCGTACTCCACATTTAATTAACACAAGACAATTTTTATGTAAATCCACGGAATATGCTGCTGCTTCAGACTACGTAAAACCACAAAGTCGTAACTTGCCTGGCTTGCAAATGTTATCAATTTACTTCAGCTGCTGATTCATATCATATTGCAGTCAGTGCTAATGTCTTGTTTTAATTTTCAATTTTTGCATGCAAATTTGTATTTTATCCAATGATCAGTAAATTAACTTTAGTCGAAAATTCGATTTTAGATGAAGAGTCATTGCAGACTGCATACGG…	yes
1061_C11	C25D7.2	C25D7.2		C25D7.2	523	GAAATTAGTTTTACAATTTTATCACAACCAGTGATTTTCGACATATCTGGATAGTGAACTTGAAATATATATTAATTGAAAAGAAAAAGAGAATACAAAGAATCTCTCATGCCCCCCGTTTATTATAATTAATTGAACTCATTCCCAACAGATCTTGAATTGTTTTGTTTTGTATATTATGAACATATTGAATGAATTTTGTGATAATTAATTTCAAAACTAAACTGCAAAGAAGTTTTTTATGAAATGGCAAAAGTAAAACTAAATATTTAAATTTGTATATTCAAACTATTTTTTTTGTAAATTTAAAATTTTGATTTCCGTGAACTCAAAAAAACTTTTGAAGAAATCTTGAAAACAAATTTGATTTAAATTTCAAAACGTGACAAAACTTCAAAG…	no
1075_A12	C25E10.1	nhr-30		C25E10.1	1500	TAGTGTTCATTGGTCATATAATACTAATGATTTTAGTAGTCAGTCTCTCTAGCTTGTGTTGCGTTTGGTGCAATATATATTTGAACCTTTGGTCTCTTTCGTCTTTCTCTAAGTTACTATTGCCGATCAAAGACGATAAGAATCTTCGAAAGTCGGCCTCAATTCCTTGTAAACGTTTTCTTCTTGGCTGCCCTTTCTTTGTAAGGAAGGGCTGAAGAATCCCCCGTTGCTTCCTGATGTTCTGATCTACATTATTTGGCTGACTTTCTTTGATTTGTCCTGCTTTGGTTCTCGTTAAATAAAAGTTGGTGTAGATCATTCGTTTTGCTGCATCCACTCTAAAAGAAGAAAGTCACAAAACAGGCGTCATATCAATTGATACCGCCCTGCCACAATCAC…	yes
1058_F10	C25E10.11	C25E10.11		C25E10.11	2000	CTTCACAACTCACGGGGGCAGCATTGATTCCTAGTAATTCTCCCAATGATGGTGTTACTGAAAAATTGTAAAAAATTCAGCTTTTGCACAGTTTTAAATTTTATAAAACCAAAAAAATTGATCAAGATTTTATATTATTTTTTTTGAAAAAAACAATTATTTTCCATTCGAGCAGTTCAATCTGAATACAATTTTTAAAAGGAATTTTTTGAATTTTTAAAATGTGGATACGTAGAATGCTCAAAATTAAATGAGAAAACCATCAAATTAATCATTGCTTCTAAATAAAAAATAATATTCAAAAAAAGACATAACACGTCAGGTGCATATATTATTCACAAACGATAAGTTTTAAGCGCTTTCTCATGGCATTCTGATTTGTAATAAAGCGTCGGTTCA…	no
1051_C07	C25E10.3	srsx-34		C25E10.3a	1035	AGAACCATATATTCTTGTTGTTTTTTAAGAAATCACATTCAAATAAATATGTGTAGCAATGAACTTGAAGAAGCAATTTTACGTTTTTGGATCTGACAAACTTTTGCATCTTTCAATAATAAAATACTGTTCATAAAAAAGCATCAAATTGATCTGTTGGTCTGTTGAAACTGTTTGAAAAGGACTGAATACAGAAAAAGACCATTTGTCCAATCCAACGTTCTGCATACAATAGTGGGCAGAAGTATGTGTTTTTGGCAATTGAATTTTTTGTAAATTCGTAGGTAATATTTTTCAAAAACTAAATGTTATTGACAAAAAATTCAGCTAACAAAAGATTGCACATTCTGTTTCGACAAGTATAGAGACATAATATTACATGGAAGCATCAACAACCGC…	no
1049_D09	C25G4.10	igdb-2		C25G4.10	2000	TTAAATTTTCACTCACTCATAATTAAAATTTAAAATTTGAATCTACTCATCGCGGCGTTGACAAAAAACACCTTCAAAATTTATTTCTACTTTTCTACTTTTTACAGTCTACTTTTTGTGTCAAATAAAACCCCCATTGGGACCATTGGCTCTGCAATCATTTTGATTTAAAACCATTAATTTTATGGGTGGGCAACCTTCCGGGTACATACTTCGAATTCTGCAGAATTATTTTGCTTAAAAATTGCCAATTGATCAGTTTTAACACCGGTGATTTTGGTGGTCACAATAAAAATGTTTTCTACAAGTTCCTAAAAAATATATATTTTAATTATACTAAAATCTTACTCTAAATTTGCCGAAAAACTCCATAATTTTCAAATTGGCAATGTACCAAAA…	no
1078_C02	C25G4.4	spe-44		C25G4.4	1110	GCTTCTGCTCCTTTGCTTCTTGGCTGCTTTGGCGATTCAAAAGACGATTGATTCAAGATTTCGGACGAAATATGAACAAAACTGACGAAATCTGGACCTTTTATGCTGAATTAATTAGGCCATAAAAAACAAGGCCCAAAGGTCATGTCACGTAATCACTTTTTCGTCTAAAAAACTCTATTTTAAAGTAAAAATATTATTTTTTGTTTCTAACAAAAAAAAATATAAAAAAATATTTTCAACTATCTGAACTTTCAAATAAAAAAAATCCGTCCCTACGAGTCTCTCATAAAAACATTGACCTCTACAAAATTTGAAATCATTAAATGTAAAAGGCAAAATCAACCTTGGAGCAATTTTACGAGCATTAAAAAATGTTTTCAACGAATTTTTTTGCTT…	yes
1005_F05	C26B2.4	nhr-258		C26B2.4	2000	CCTTGATCTGTTTGACCTAATGATGAGTTCAATGATAAAACGATGAAGAATGAGAGAGTGGAACCAACGTGATTTTGATTAAACTGATCACAACTGTAAAATGAGGGACTTATCTGTAGTTTTGATCGAATATTTTTGTTTTCAATTTTTTTTAAAATTCCACTCTGTTTCAATTACAGTGTAATAAATAATTTTCGCTTCTTCAACTATGCGAGATTACATCTTCGTGGCATTTTCCTATTTTCAGAGGTAAACAAAAGGGTAAAAAATCAATTTTGCAAATTGGTCATTGTTTCGTTTCTGCATAAAAATTTAAAGTGAAAAAACGTAGATATTGGCTAAATACTAAGTAGCAAGGTACCATAATTTTTGTTCCGCCTCCAGTTTGATTAATATTTT…	yes
1073_C12	C26C6.1	pbrm-1		C26C6.1	1232	TGCCTGTAACAATTGGACCATTATGCATCCCTTTTGTCTTTTCTACACGCACACATGCACACCGTCTATTCTCTTTCGTTTGATTCGGTCGATATTTGTTGTGAAGGGAGAGACGCGCGCACTCCCCCTCTCTCTCTTACTGAATTGAAAATCCGAAAACGCGCCAACGAGTTCTTGCTGGCGCATATTTTCAAATTTTGAAGTTGCAATTAAAAATTGTTTTTTCTTGATTTTAAGCTATTTTGCTTACATTTTTATTATTTAGACGTATTTTTTTAGGAATCAATGTAATTGACTATTAAAAAACTATTGTTGATTGTAAATAAAGAAATTGCTATTAATTTGAATGAGGAAAACAAAAAAACGGCTTCTGCAGTTCATTTCTCTAATAAAAAACAA…	yes
1020_G05	C26C6.8	C26C6.8		C26C6.8	393	ATTTTTCTAGTTTATTTGGAAATAAATTATTTTTTATTAAAATTGTATTCTTCGCCTCCGAATTTGTATTTAGTAAGCGGTTGCCACGTAACTGGTATTAAAATTTATTGGTTTTTAATTGAAAACTTCCAAACAAGATACAAAAGTTTATGCATCTCTGCATGGTAATCTCCAAAATACATAAAATATCACAGATTCCTTATTTCTAGGGCAAAATAAGCCATTATACTGAAGCCAAATAATACTGTCCGCCTTTCATGCCTTTCCCTCCCGAGACTCCATCTTTTTTTCCAATCAGATCCAATTTTCGGTGAACAAACAATAATTTGACATGCCTCTGTTGATTAACCGTGTTTTGTGAGCAATTCATTGGCTTTTCGTCGCACAAAAACAATG	no
1053_F01	C26E1.1	C26E1.1		C26E1.1	2000	TGATAACCTTTTAAACTCTCGACCTATTTCACCCAGCTGCCCCGTATAAAAATACGTCTATCTTCTCCGGATACCATGTTTGCCAATGCATTGTGCACAACAAAACCATCTGTCGATCATGTGAAAAAGGGGAGGAAATGCAGTGAAATAGGGCATTTCTGTTCAGAAAAGAAAAGGCACACGAACACACAAAAAGAGAAACCCTACAATTCACCGCATAACATGTAATTTTTGTTTTCTTTCATTGTTTTTTGAACTAACCTACTAAATAAATGAACCGTCGTCTTCTTGTTTCGTCATTCATCATTCATTCTTACAGGACAATAGTAGTAATAAGTCATTGAGCGGCGCGGTGTTGCAAACTTCAAAATGAATATATATCTAAGTATCTTCTTTTTT…	no
JRH_095	C26E1.3	ceh-79		C26E1.3	1500	TTATTTGTTCTATAAGTTTTTAGCTCACTTGAAAAATTGCTGGTCATCATTCTGTCTCTTGGTATTTGTGCCCAATTAGATTCTGAGTTCTTCAGTTTTTTTTTTCGAACGAGTTTCAGTTTCAAGAATCAAGGAAGAAGAGTTTCAAGGATTTCAAACTTTGTCGAACTTTTAAGAAATGTCATTGACTGGAATGTTGAGCTAAAAGCACTCAATTGTTCTATCATCAATTCATAGCCGTGTGATTTTCCTGTTGCTTTTTTCTCATTCTCCTTCATCTTTTTTTCCGAAAAAATAATCACGATGACACAACCATCCGTCGTGCTGTCCCGTTGTCCCATGAGTGTGTTTTTTTGTGATGATGATGCTTTAGTTGACAAACGGAAACAAGAAACACCT…	yes
1077_D09	C26E6.2	flh-2		C26E6.2	1500	GCGCTTCTCGTGGGCTCTGGGAGTCAGGTCCCTTCTGCTTTTTGGCTCCGCTTCAACGGAGTCATTGAGCTCACGAAAAGGGCATTCCAAGTTGGTATTTTTTGGTTTAATATTTATATTTTCTAAAAATTTAATTATATTGTTATTCATATAGTTTTTTGTAAGCTTAAAAAATGATTGTTTTCGTTAGTATCTAACCACATTGTAATAATTGAATATTTAATTGTTTTTTCCGGTCAGGACTTTACATATTATTCATGTTAAGCTAACTTTACAGATAATCATAAGTTTATGAAATTAACAAGAAAAACCGCAAGTCTTGTACAATACTTTCGCAAGTTTAAGGGTCTGCAGACCGGCCTGGGCTTATGATTGCTCTTAGGATTAGGCTCAGGCTCA…	yes
1056_F04	C26E6.7	eri-9		C26E6.7a	466	ATCGCGTGAGAATTCTGAATTTAAATTATTTTAGAGAACGGCCGTGGCCGACGATCGTCTCAAATTTAGGTCATAGGAGATGATTTGAAACATTTTTGTTGAAGAGCGCTGAAGATTTTCATTTAAAAAAGGATGCACTTTATTTTTTCTTTCAATGTTGATGAAAACTTGTATAATTTAAAACAGGTGGTTATATAAATTCGTTTCATTACGATTTTCTAGCTGATTCCGTTCAATATGTTTATGTAATACCGAAAATAAATAATAATAAATAATAAAAAAAATTGATTAAAGCCGTATCATCGTGAGAATTAAAGGCGCATGTCTGGAGTCCAGCTTTCGTTGCGAGACCAACAGAATTACCGTAGGAAAGTTTTAAAAACATTTTTTGTTTGAACA…	no
1062_B05	C26F1.10	flp-21		C26F1.10	2000	CACTCGTCTGTCTTATTACTGTGGAGTCTATGACATTTCTGTCTGAACGCTGTTTCGTAAATAATAAAATGACAAATTAATAGCTTAAGCTCTGATTTTAAGCCAAAGCCTTCTTATCCTGGAATTTTATTCTAATTTTCAGTCTTCGATATCATTCCTCGAAAAATCACAAATACATATGGTGATGTGAATACTCGTCTGTAATTGTTAGGTGGCCACTTCGTAAAATGCTGATATTTCCAAAACCAAAATATAAGAGATCTTGGAGAAAACGCGTCAAAAACCAGCATTTGACGTGTACCTCTACAAATTCTTTCACCTGCCAAATGTTAAATTTGATCTACTGACCCACTAAAACACTACTTTTTTTGTTACCAATGACAATTTTTATGCGACTTT…	no
1060_E12	C26F1.6	frpr-3		C26F1.6	2000	ATCGGTCTTCAGGATTCGTCTACAATTTTATTACTTTAAAAAAAATTGCGCCTATTTATTTGAATATATTGGAAGTTTTTCTTAAAACATCTATCAGCAAGCTCCAAATTTGTAGTTCAAGTTCCAAACATTATTTTCTGAAAATTGGTTATTCCTTTAGATCACAATTTTTATTTGTTTTCTTGTTCGATATAATAAAACCTTTAGGAGTATTCCTAGAATTTTAAAGAATAGAAAATATTTATATTTCATAACAAACACCAATCTTTATAAAAAATAGAACTTCACCTCTTCGTGCTCACAAAATGCAAACTTCTAGACCTCCTTGAAGTGATCTCCGTATTTTTTCATTAGTTAGACATAGTTTATGCTTTCACCTACGTTAGCGCTCAATATATA…	no
1067_G01	C26F1.7	hint-3		C26F1.7	2000	AGGCTTTTTTTTCTGTAAAACAAATTAAAATTTACCGATTTGTTTCCTTTTGTCCACTCTTAATGTTTAAGAACAATTCTGAAAATTGTTTGTTTGCTACGTAGATGCAAAAAGAGAAAATATGGTATTTTTCATCAGGACCGTTTTTGAAAGAATCAAGAAATAAGAGTTCTTCGAAGAAAAAACCGTCCGTGGGTTTCCTGCTGCTTAAATTTAATCGAAACGTAATCTTTGAAAGGTTCTCTATAATTTTGTGCCAGTGAATTTTAAAGAAATGCTAAGCTCCTTGGGAAGATTTTCTTTAAATTTAATTTTAGTAAAGTTGTCCTTATACAGTGTATTTTTTCCACTTGCAAGAGAATCCCTTGTAAATGGGTCTCGCCACACCAAATTAATTTA…	no
1076_G05	C27A12.2	C27A12.2		C27A12.2	698	CCAGAAACTTGAAAAAGCTCTTTCATTTTCCAATATCTAGGCAACTTATAGGGTAACTAGCATTTTCTACTTCATATATTCAGTTTTCTATTCCACCCAGCAATTAGTTTTTAAAATGGAAGAGTTATTCAAATTTCAAATTTCTAGGCCACTATTAAATTTTGCATTTTTTAACCATTTTTTTCATTCAAATTCTAGAAAAATTGTGAGAATTAATTCTCACAATTTTCAGTTTATTTTGGTTAACCTACGAGTTTCTTTTTGCTTCTTTTTTTAATAAAGATTTTTTTTCTCAGATTTTTCAAATTTTTTTTCTTTTCCGTATTCAGTATTTTTACTGTTTAATTATACTTGCTTTTTTTTTATTGTTTGCCAATATATTTTGAAACTTTCTCCTTT…	yes
BD1_C01	C27A12.5	ceh-2		C27A12.5	769	CAGTTTCTTTTTGAACAATTTTATAAATTTTGTGCTCATCTCGTGCTCACTTCACCTCGATTACTAACATAATATACCTATTTCTGAGCCCAACGTCCGCTGCTTTCGGGCGCACAAAAGATGTAATCCGAGATCTGCGATTTGTACATATTTCGGATACATTTTCAATCTCCATTTCCAACTCATCTTCTAATTCGGGACAATGAGCATCATCATGAGCATGTGTACACAAGGTAGTTCGGTCGCCCAGTTGCCGATTACATAGGCACCCGGTTGCCGAGTAGACGAGTTGTAAAAACAGGGCACCACGAGATATTGCCGATTTCCACATAAACTACTTATTAAAGTCTGGAGATTTAATTCATATGTCAAGAAAAATGTTCGTGAAAGCAACAATAT…	yes
1038_H03	C27A2.2	rpl-22		C27A2.2a	468	ATTTTGACTTGTGCGAGTATGAATAGCTAGAAAGTACGAATGCCAGTTTTCAATTAGTAGGAATGAATACAAAAATTGTTTCGATGATGCAAAAGAATTTAAATTGTTCACGTTTTGCCGCAAAAAGATGGAAACAAAATGTGAAAAGGAAAAATCAATGATTTAAACTAGCCGGCGTCTTCGAAGTGCCATAGAGCGCAGATGCATAAGAGGGAGGTACGCACAGCTGAAACGAGTGTGACCGTAGTTATTGTCGTGTTGGGACGCCGACTTGGAAAATGAGTAGAGTTCTCGGCCTAAATTTGCTTCTTTTCTGGGTTTTACCTTCACGCAAGCTTTTTTCAGCAGATTTAAAACAATTTAATATTGTGTAGCTTTCGAAATCGTTTTTTGTTATTT…	no
1039_C09	C27A2.3	ify-1		C27A2.3	468	ATGATTACCTGAAAGTAAAAATTGAGATCTTACAAAATATTATCGGCATCTTCAGGAATAAACGATCATGAAAATAACAAAAAACGATTTCGAAAGCTACACAATATTAAATTGTTTTAAATCTGCTGAAAAAAGCTTGCGTGAAGGTAAAACCCAGAAAAGAAGCAAATTTAGGCCGAGAACTCTACTCATTTTCCAAGTCGGCGTCCCAACACGACAATAACTACGGTCACACTCGTTTCAGCTGTGCGTACCTCCCTCTTATGCATCTGCGCTCTATGGCACTTCGAAGACGCCGGCTAGTTTAAATCATTGATTTTTCCTTTTCACATTTTGTTTCCATCTTTTTGCGGCAAAACGTGAACAATTTAAATTCTTTTGCATCATCGAAACAATTTT…	no
1021_G11	C27A2.6	dsh-2		C27A2.6	552	GAATTGGAGATAATGAGCTAACTCGATATTATATTTGCTCTCGCACTATTAGCATTTTAGTTTGGGTATCTGGTCTTTAAAATTTACATAACAAAACATTTATATTGTGATGATCTTTCCAACACCTCTAAATATTAACGCAATGGGATTCCGATTTTTATGTACAATAATTATTATGTCATTGGGTATACTCTTTGTCCAAATAAACAAACAATATTATTATCGATTTTCTTGATGAGTCCCCACATGTCAATTGACCTGACCTTGGCTGAAGACGCGTTGACATCTAATGAGAGCAAGAGACCACAAGAAGAGGAGACGCAGAGAAAGACTGTATGCATTTCTACGTCACGGTGTATGAACCTAATGCAAAAAAAAGCGCTAGTCAGACAATGTTCA…	no
1059_G06	C27A7.1	C27A7.1		C27A7.1	2000	ATGTATCTTTTGTTTCATTACATAAACATTTTGGAGGTCTCTGTTTTTTTTTCATAAAGCCTGGAGATAGTTTCATTTGTTGCACCAACATCATCCTTTAAATATTCGCTTGGTAATTATTTTCAAACTTGTCAAGAAATGTTCTCTTAGCCAGTTAGAATTTCAAATAATTATTTTTGAAATACATATAGTACCCCTAACGGTGTGCTAAAATTGCTGTTCGGCGATTGCAATTCAATTTTGATGTTTATTAAAATTACTGACTGCCAAAACTTTTAATTTGCAAGATTTTGAAACATATATCTGTATTTTGTGGCAGAATTATAATAATATTACTAAAATTATAGGGTAAGTTTTGACCATATTCGAAATATAGCAAGTTTAAAGAATTTGTTGCCA…	no
1026_D10	C27B7.6	C27B7.6		C27B7.6	1014	ATTTCTCAAACAACGCATGACATGTGCAAAACTTGTTCACGAGTTTTGAAGTGACTCACCTGCTGAATCAAAGCACCGAACGCCAAACAGCAGAAGAAGTACCAGTGATAATGATATCATCTGAAAAATATTTAATTTTTCAATGTTCATTTTGAAATAAATGGGAAGAAAATTACTGTTCAAATTAGGAGTAGTTTCGACGTATATCGTTAACTTTTTATGAATTCTCGAGTACCTTAAATGAGAAGTTGCCGGGTAATACAAGTTAGAAAGAAATTCCACTGAAGCCAACTCTCAAGATTGTTTCATTCATTATTCTATCAACATTTCAAAACGTGAAATGTTTTTAGAAAAATCTACTTAATGTCGGGTCCGAATTATTCAAATGTTAAACAGAGG…	no
1070_D02	C27C12.5	acd-3		C27C12.5	846	AACAAGCACAAGATGAAGCGTGGTCCTCCAATGTTTGAATAATCTGATGCTGCCAATCGATACAGTTCTCTGTTTTTTCCCCTCTTGACATTTCTAAATCGTGTAACTCTCCTTGTATTCTTCCTCCGACACACCGGTAATGACATTTGCGAACCGAAAGACAATTTTTAAAGTTTTATTTTTCAACGATCTGAGAACCATTGTTTTGTTCAATTTACATATATTTAGCGTTTGAATAGAATTCTACATTACTCCATCCCATCGCTAGTCCTGGAATCTGAAATGGAATCTAACAAGAAACCTAGATCTCATTATCGATAGATTTATTTTTTTGTGTTTTTTTTTCAATATTTTCCGCGTTCAGCTCCACAACCTCGCTCAAATATCATAAAAACCTCT…	no
1075_B02	C27C12.6	dmd-4		C27C12.6	1500	TTAACGTGATTAGAAACAAAAAAAAAATTTTTGTAAAATCCCCCACAAGTAGCAACTTTAAATTTTAAGTTGTCCCTAAACCCTGCTCATAAAAACCTACAATGGTCATGAAATGTACAGTATGACAAGAACTTTTACATCATTGTTATTTTGCGTTATTTTGCTAATCCGTTTGCAATCACACTAGTTTACCGGATCATGTCATTGCATGCCGCTTGTGCAACATCACTTTGAGGATGATCCCACCATAGCGAGTCAAAAGGACGCGAGGAAGAGTATCGAATGTTCGACACCTTAACAGGATTAGAGGAAGACACTTTGTTTGTGCATGGTATTACAGGTTAGATTGTTGCACGGGGTGAAGAGGAAGGCGACGAATTTGGGTTAGTGGAGGAATCA…	yes
1065_E02	C27C12.7	dpf-2		C27C12.7	2000	GTTACGCACCGTGTACTCTTCCTTTTTGTTTCTCGCACATCAGTGACATCGGTGTTCACGATGAACTACTTGACGAGTTTTTTTTAGAATTTTAAAAAATCTTCGTTCAATGAGAAACACATTCATTTTATTTTAAATAGTTCGTTGAAAACTTTGAGCAAATATCTGATAACTATCAATAATTCATGCAAGTTTTGGTAACGGCCATTTGTATGCATATCTAAATAGCAATGGATGTTTCCAAAATGTCAGTTTTTTGTTTCAATTTTTGACCTTTTGTCTAGCTCAAAGATGTGCGATCGGCTAAAAAAATTGTTTTTTTTTCAACTAAAACATGTGGTGGATGTTTGTTTCGATTACTTTGTAGACGGACTTCCAATTCTTATTTTTACTCTCTTT…	no
1055_H08	C27D11.1	egl-45		C27D11.1	840	ATCAATCGACTATGAAAGCTGAAAACGATTCAATTGTTTAAATGTATTGTAAAACAGCAAAAAATAAACCAGCCAGGAAAAATCGATTATATTAAGTGGATTTTCTCAGTGTGATTGTGGAATAAAATATTATAATTTTAATTTTAGGTGGAACTGGGAAAACTCAATTGATTTTAAACATTGATTTGAAGAAAAACTTTAAAAAATTAGCAAGAAAGGGTAAACATTGTGGATATCTGATGAAAATAACACTCGCGCTTTAAAGGCGCGTAGAGTTTTCTCCGCGTGCAGGTCTCGCCGCGAAAGCCTTTTTTCGTTCATTTTCCAACCGATCGGTCGGATTCTCAGCCATCTTTTGCGAATTTTTAGTGTTTTCCGCAATTTTTTGATGTTTCTGTT…	no
1047_D12	C27D8.2	C27D8.2		C27D8.2	520	ATTTTTAGTATTCAACATCAAAAAAGTAGTAGCTCAGAAAAAGGCTTTTGTACTTACTATTCAAAACCTATCGAGGGATATATTGGTAATTTTAATTATGAACCCAAAAAAATTACCGAAAGGCAACATTTTTTTTTCTACAAAAATTGTAAAAATTCTTTGTAAAAAAGGCACAAGGAAATTAGTAAGGAAATTTTTTTTAAAGCAAAAATTGCAGGAGGTTCAAGGACATTTAAAACTTAAAGAGTCAAGAAATGGGAGGAGTCAATTTGCGGGCTTTTAGAAGGGTTACTTGTTTTTTCACACAATTTTCATCTTAATCAATTTTTTTTATTTTTCACAAAAAATTTAAATTTAATTCCCGTGAAATGATTTTTGAAACACGTTGAAATTATATTA…	no
1001_H10	C27F2.1	C27F2.1		C27F2.1	396	ATTTTAACTATATTTCAGCTGCTGAAACTGAAAATGAATTAATTTTTGTCCTGCGCGCGCTAAATTCGTCAAAAAAAATTCAAAGAGGAGAAATGGCCGATTTTACCCTCCCCGCAAAACCTCGTCCGCGAGAGAAAAAAGCGCGGAAGTTCAAAACAAAAAAAAACAGTTGAGTTGATTTCCTTGGGTTACTGTTAAACAAGAATGGTATTTCGCATTTTTATGTCTAGAGATTCATAAAGTAAATTATTTTCACTGAGAAAGTCTCGAAAGTTTGAAGAAAGAAAGATTAGGGCAATCTTGTTGAAAATGGTCACCATAGCAACTAAAATGTGCAGCATTTGAACCACCCGAAAATCGAAGAAAGATTTCATTTTATTCCATTTTCTATGAAAAATG	no
1031_C01	C27F2.4	C27F2.4		C27F2.4	317	GATGATATTTTCCCATCAACGAATTTCAGACTTATGTACCTTATGATTTGTATTTTCCTCCAAAAACCCTGACTTGCCAGAAACTTTTGTTTTTGATGCTTTTAGTAGACTTCACTCGTCGATACTGTAGATGTAAATAGAATTTTTATTTATTTATTCAAGATTTCTATCCCATACGATCCAATAAATTGAATTTATGTTAAAGTAAACGTATTTTTCTTTTTATATCAATTGTCTTATAACAATTTCTTATATTTCTTAATAATAATTGTAAAAATAGAAAAAATATTAATTTGAACTTCTGATTTTCAGTCAAAATG	no
1030_A12	C27F2.6	C27F2.6		C27F2.6	300	GAGGTGCTCGTTTCACAAATAACAATTAAACATTCATTTCTTGTACATATCGACTTAGTCTTTCATTTTCACTGATCATCGGAACTTATCACTTTCTATCATATTGATCTCGATCTGCTTGTAAAAATAATATATTATTGCATCTCACGGATGAATATTTTATGTACTTTCTGTAAATAAATTATTTCAACTTTGAAACGTTGCAAATTTTCATCAAAAAACCCGTGAGATAAAAAACAAATCATTTCTATGTTTTCGTAATCACATGAAACATTTTGTTCAGTTGATTCTAAAATTGGAATG	no
1048_E06	C27H2.3	C27H2.3		C27H2.3	2000	AAACAATGGAATTCTTAACTGTTTCATAATTTTCACCGAACATTCTAAAAACATCGACATGCTGTTGTAGGGTTTGCATTAATTTGTTTAACAGTGCCGAATAAGTTTTGGAAAAAATTCAATGTTTCCTTTTGTAAACTTTAATTTGAAAATAAATCAACAAACGGCCAGAAAATACTTTTTTAACTAAATTTTTAAAACTACTAAAATTGTTTCCACTGCTTCTATACATTGTTAAACCTTAAGCGTTTTTAACGTCTAGCATTAATTTGAAATCACCAACCACAAGGTTAAAAATGTTTAAACTATTATTTTGTGTATGTACTAGCATATATATTTGAAAATGTTTCAACTTCAAGATTTCGAAGTTTCTCGAAAATAATTAACTGTTCCATGATG…	no
1046_G09	C28A5.1	C28A5.1		C28A5.1	521	GAGAAATCGACATAATTTTGATAGTTTCTTTTTTTATCCGCTTTCAATTGCCAGAAAACCCTTTATTTTTTCTTTTTTTTTCACTTTCTTCTTCAATAAAACCCATTTTGTTCTTAATTTGTCTTGTTCGACATTTACCAAATTGGAAATTGGGAGTTATTTAAAACCATGTAGTTTTTCAGTCTCAGAATTAATTTCCTCCAATTAAACTAATTTTAGTCACCATTTCCGTCGTTGTAGGCCTGAAATGTTTATCTCGGTTACTGTAGTTTTTCAAGGTGCATGCATTCCCACTCGAAGGTCTCACAGCGACCCGCCCGTGCAACCTTTTGTTTTTGATTCCAACGAACTCTTATCCTACATTTATTTCGTTGAATTTCGTTCTTTTTTGTTAAGAAA…	no
1014_C04	C28A5.3	nex-3		C28A5.3	2000	CCCACAGGCGATACTCCTGCTTTAAAGAAAAATGTAATAATGACATTAAGTTTAAAAAATCCCAGATTTTGGTGATTTTTCCACTCTTGCTAAAATCTCCCATTGACAGTACTCCACCATCAAACAAGGACAAACTCAAGAAGTTTAAACAAACGATTCGAATGTCTATTTGTTTGAACTTTCTCCCAATTCTTTTTTTATTTACAAACACATTTCCTCATTCTTTCTTCCCATTTTTTATTATAGTTTTCGATGACTCTTTGCAGAAAAAAAAAACGGGAACTTTTGCTTGTTTAGTTAACATTTGAGATATTGAGACAGTTTGTTCTTCTATTTTTCAACATTTATATACGATATTTTTGAAGAATATTTTCTCTAAATTGATCTCAATTGTAATTC…	no
VV_A08	C28A5.4	ceh-43	repeat	C28A5.4	382	CGAAACTTTTTTCTCATCTCACATTCGTTTTTTTTTATTTTTGAAAAGTTGATGCTCTTGCTACTACGAAATATTTGTTTGCCACGTCATTACTGATAATGTTATGTTGAATGTCATGGCACTGCTCCTCTGTTTAAACAGTAGAGACTAACTAAACTAACCGAATAATCATGAATCAAAAGTTTTGTCGTCGTTCTCGAAGACTTGCAAAAACCAAAGTGTGAGAACTGCAACCTTTCAAATGGTGTGAGAATTTTAAAAGTTTTCAATTTCATTCATTCTACTTCTTCACCTTTTTGTCCATTTTCAGAGTGTTTATTCCGATTACGTCTCATTTCTTCAGTTCTTAATTTTGTATATTTTTAATTACTTTCTTTTTCAGATG	yes
1039_B09	C28A5.4	ceh-43	repeat	C28A5.4	382	CGAAACTTTTTTCTCATCTCACATTCGTTTTTTTTTATTTTTGAAAAGTTGATGCTCTTGCTACTACGAAATATTTGTTTGCCACGTCATTACTGATAATGTTATGTTGAATGTCATGGCACTGCTCCTCTGTTTAAACAGTAGAGACTAACTAAACTAACCGAATAATCATGAATCAAAAGTTTTGTCGTCGTTCTCGAAGACTTGCAAAAACCAAAGTGTGAGAACTGCAACCTTTCAAATGGTGTGAGAATTTTAAAAGTTTTCAATTTCATTCATTCTACTTCTTCACCTTTTTGTCCATTTTCAGAGTGTTTATTCCGATTACGTCTCATTTCTTCAGTTCTTAATTTTGTATATTTTTAATTACTTTCTTTTTCAGATG	yes
1021_B02	C28A5.6	C28A5.6		C28A5.6	300	TAAGTACTATTCACACACAATTATCTATTTTCAGCTGCAATTCATGTACCGAAACGAGCTACACACGTATATGTGAGAGATCGACATAATTTTCATACACGTTCTCTATTTTTATCCGCTCCCAATTTTCAAAAAATTTGGTGTATTATTTTGTTCCAATTATAATAAAATTATCTACGCTTAAACTGTTTTATTTCTTACTTGACATTCCCTTTAATTTCAAAGTTCAATAATTTAAACTTTCACGTCCTTAGGCCTAACACTTCTTCTTGTATAGTTTTAATTTATTTCTTGATTAGAATG	no
1032_H11	C28C12.1	C28C12.1		C28C12.1	1712	GATCGCCAATGCGATGATTCCTGTTAATTTATTTTATTTCTTCATTCTTTGTTCAATATTAACTACTAACCCGGTCATTTTTTTCTGTAAATAAAACCGGTTGCTCAGCTAATTGATTTCACATCGGCACCGACGGCACCGATACATTTTAAGAATTTTAAATCGCGTATTCGGTTCAAAACCTTGAATGCAGTGTTCATACGCAAACAGGAATTTGACATGTAACCCGGATTCGCTGTTTGTTTCGTGCACAATGTGGACACATTTCTTGTTGTCATCAGAAACATTCTCAGATAAACGTTTTCGCTTCTATTTAGAAGAAAAAAGCAGATATATTTAGAAATGGCGCTAGCTCCCAACACGACATAATTAGAAATGCTTTTTCATCTAAATAGCAGA…	no
1057_E08	C28C12.2	mesp-1		C28C12.2	521	ATCTTAATTTGAGTTTTAAGCAAAGAAACAGCGCTGAAAAATTCAAAAATAATATGGCCGGGAAAATTGTTTAGGGTAAAAATCGAGTTTTCTCGGCCACGGCCACGAAGTATTAACGCGCTAATTTCAAATTTTGAAGTATCATTTAATCACGCCCAGTCTCGTGGTGGACCCGTCCGGAAAAATCAACGTGCCTTTAATCTCGCGCATCTGAGTCTCTACTTTTTACATGTTCTCTCACTTGTGAAGAGTACGGTATCACGATTTCTAGACGCTCTAGGTTTTATTTTTATAATTTTGATCTAATATTAATGCGCACTGATCTGAATTTCGCCGCCAATTATTTTAACATGATTTTTCCTTGTTGACAATTCATATTCATTTCATTTTTTCACATCT…	no
1076_C04	C28C12.8	hlh-12		C28C12.8	300	ATTTTGAAAAATAAGAAACCACATCAAATTCCCTTTTTCTTGCAAAATAACAACGAAATCTCTTTCCATCTATAAACTTATGAGCAATATCATCATGTTCCAATTATTTACCGACTTTGTCTCGACAATGTCAGTAGAAGGGTAACATGTGTGAAGCAGGTGGCTGTTGGGACGGCACACGATTCCTTTTTTAGATGGTAAAGGGTCAGTTACATCTGTCATTTTCTTTTCATTACTCAACTCCTACTTGGCTCACAACTCGTCATTTTTTATAGCGTCATCTTACACAATTTTATTAAAATG	yes
1032_G03	C28D4.8	C28D4.8		C28D4.8	1680	GAATCTCGTTCGCTTTGAATAAATACTCTCTCCAAAAAAAAATCAAAAAGTTGCAAAGACTTTTTGCCCAACCTAATACATCCTTTTCCAATATTTCGTCAATTATTTGAACGCTTTTGATCAAAAACTCGAGTTCAATTTGCCCGAACATAGGCCAATTTATTAACTTTGCAGCCTCTATGCAAGATATTGCTGGACTGGAAAAAAAGTCGAGTGCAAGACTATTAGAGACTGCAATACTAATAGAGGATGCAAGACTAATAGAGGAAATACGGTATATCGATCACAAACATTTAAATTTGTACTCACATAAAAATTAAATGGACTGGCAAAGTTTGCAAAGTAGCGATTCAACGTTTGAAATAAAACAAGAAATACGATGAGCAAGAGACATCTGAT…	no
1074_F10	C28G1.3	sec-15		C28G1.3	931	GTGTACCAGTTCAGAACACAACTAAACATTTATCCCTCTATTTTTTTGAACTTAATTGAAAACAACAAATGTTACAACATTTTGAGCAATTTATCATCTCGGTGAATTGTTGAGATCAAGAGAAACAGAAAAATGTGATCTCTATTAGTCATGAGTCAGAGATCATAGACAGGAAACATGAAGATAAAATAAAACTTTGGAAATCAAAAAATCATTTAGTGCAAAATAAACTCTGTTGAGTATTAAATATTGAATTCGACGGACATTTTCACAGTTAGAAGTGGCTGCAAGAAACTTAGCTGTTTACAATTTTTTATAAATATGTGCTCTCTTTTCGGAATTGTAATTTCCGCCTAGAGCAAGAAAAACAACATTCAATAAGGCAATGTCGGATAAATA…	no
1005_F06	C28G1.4	C28G1.4		C28G1.4	2000	GAAAATCTCCCCTGTAGATTTACAGGCCATATGTTAGGTATCCTACACCTGCTCGTTCTTAAAAGATCGATAATGCTGTAAACCCCTTTAGAAATATTTATATTCTGAAGAGACACATTTTCTTCCTATATTTTGCAATTTGCATTCAAACCAAAAAAAGCACACCTAGATACATTTTGATTTTTAGTTTGCTTCATATCTCGGCTTCCTGCAACTTTTAAACCAATTTTAACCACTTTCTAACAAACTTTAGTAATTTAAAACTCATTTTTACAAGCTTTTCAACTACGTTTAGACAGTTTTCGGTATTTATGCAAATTATTTGTTTCACAAAAGACCATCATCACTTTTACCTAGATTTTTGTGACTTTTGCAATTGAAAATTTTAAACTTGCCACA…	yes
1074_A10	C28G1.6	C28G1.6		C28G1.6	665	TGATTTTTTAAATTAATGTTACTTATGTTGCCTTTTACTGTGGTATGATTATCAATAGATGCGGAATTATTTTATTGTCAACGTTGCATAATTTATTTATTGTATGAAAAGTTTTGAATTCTTTTCATCTCTTCGCGAAAATGTTTTTGGTTCTCGGTTTTATGTTGCCAATGATTGCGACTATAATATTAGCTCTGAATGGGATTGTTTCAAGAAAAGAAACAGGAAAATTTAAACTTTTGAAAATTTTAAAACCCTATCCTTTAACACGAGCCACTATAAAAGTCAATTAAATGTTGTGCAGCCCCCTAAATCAAAAAACGAACAAAATATTGAAAAAAAGAGTTACTGGTAAACTTATTTGATTTTTTTTTTATTTCGATTAAACAGAATATTTGG…	no
1045_E12	C28H8.1	bcl-7		C28H8.1	356	ATTTTGACGCAAGATTTGAGAGTTTCTAGAAAACAGAATTTGATTTAAAATATTTAGGATCAAACGGCAAAAATTTAGAAAAATGAATAAACAAAATGTATGATAGGTTAAAGTAATAAATCGTGCTAGAAACATCAAAATGGCCGTGGAATTGATTGCGAAACAAGTAAATTAGATTGTCCGAGAGGACTACACACAACAATGAGTTACTGCGCTCTACCGGCACGTATTAGAGATTAGAGGCGACAGAGTTCAGTTTTGGCAAAAACGTTCGATTGTTCGAATTTAAACAGTTTTATTGTATTTCGTTCTTTTTATTTATTTTTCTGTAAATTTATTAAATTTTTAAGTTTCAGATG	no
1021_D10	C28H8.12	dnc-2		C28H8.12	356	ATCTGAAACTTAAAAATTTAATAAATTTACAGAAAAATAAATAAAAAGAACGAAATACAATAAAACTGTTTAAATTCGAACAATCGAACGTTTTTGCCAAAACTGAACTCTGTCGCCTCTAATCTCTAATACGTGCCGGTAGAGCGCAGTAACTCATTGTTGTGTGTAGTCCTCTCGGACAATCTAATTTACTTGTTTCGCAATCAATTCCACGGCCATTTTGATGTTTCTAGCACGATTTATTACTTTAACCTATCATACATTTTGTTTATTCATTTTTCTAAATTTTTGCCGTTTGATCCTAAATATTTTAAATCAAATTCTGTTTTCTAGAAACTCTCAAATCTTGCGTCAAAATG	no
1063_A07	C28H8.4	C28H8.4		C28H8.4	944	ATTGTCTGTAAGATTAGCTGTCTTGGATTATTTTTAAACATTTTGATAGCTCAAGAAATCGGGCGCCCGGTGTGAACAAACAAAAAAAACAAGAGAATGAATGAACACTGATCGATAAATTGGACAGCTGCCGATGTACGCAAACACCAACACGCGAAATTGCGTATTGTCCAGCGTGGACTCGTTGGCTGATGGACCTTTTGGCTCGAGTTTTCTTCTTCGTTTCCGGCCTAAAACGTTTCGTTTTTCAATTAAACAGTTTAAATTTTTTGCGATAATTGATTAATATGTAGCTACGCATTATGTGAATACCAAAAAATGGTTGAAAAGTTCATGTAGGCCTACAATTTTAGAAAATCTAGGTCTTTCGAAAACAAAAAAAAAACATTCGGTATTCAG…	no
1031_C07	C28H8.6	pxl-1		C28H8.6	2000	GCTCAACAGGGGTAAAATGCTGTAGGGCGGGAGAGTACCTACTCTCTATCAAGTGAGAAAGAAAAATATAGAGAAAAGGAGCAGCACACCTTTTTCTTTTCCACGCACACAACACTTTTACCTATCACTTGGCGGAATGATGCGCGAGTTGCAACAACGGCTTGACCATTTCAATGGTCCAAATTATGCACAAAATAGTCATTCAAACCACCAACAACATCATTCGGTTTATAGCTCACGCAAGAGTCTCGGACCACCAAGTCAGGCACAATCCTACTCTGATGTCGTAAGTTTTTATTTCTTTTCGGGGGGAGCTTCTGGGAAGGGAAACTGAAATGTTTTCGTTGGGAGACCTTAATTAAAAATGTCCTTAAATTAGAATTTTCAAAATCCCAGAAT…	no
1010_B09	C29E4.7	gsto-1		C29E4.7	1873	ATGATTTTGAATCAGAATTCGCTGATTCCAAATGGAATTCAAATTCAGATAAATGCAATTACCCTCACATATCCTTTTTATACTCATTCTCTCGTAAACGCCCTTTGGCGGCGGCAAAAACTCGCCGAAAAACTTGATCCGATCGAAGAAAAAACCGAAAAAAAATTCGAATTGTTGTGTTGTTCGTCAGTTGGATGGAATGATGATGAAGGAAGTTGATTAATGGATATGACTGATGATTAGTGGTGGAATATGGAATAATTATTTATTTGATTTATTCTGATTATTCTGAATTAGAATGTATTTTCATATTTCAGGAAAAATGATTTTATTTCGAAACGAACTTGTTCTAGATTAAAAAAATTGAAATTTAATATTTAGTGCTATACAATTACAGTA…	no
1001_H07	C29E4.8	let-754		C29E4.8	2000	TATATTTAGAAAAGAGTAGACCTATTTAGTTAAAAAGCTCTGCTATTTAGATGAAAAAGCATTTCTAATTATGTTGTGTTAGGAGCTAGCGCCATTTCTAAATATATCTGCTTTTTTCTTCTAAATAGAAGCGAAAACGTTTATCTGAGTTCCCTTTTCTCTTCGTTTTAAGATCTTTCAGGTTGGATTAGTGTAGTTTTAGTTTTTAATAATTTCTCCACTGTCCATTCTCCGCCTTTAATACTGACGTGATCTTTGGGTCAACGTGAACTTATCGCGATTCTCTCATTCTCTCATTCTATTGATCTCTCATTCTATTCATTACTTTCTACACTCATCTTAATCAACTTTTTCCCTTCTTGTCATCAATATACAACAGTAAGTGTGCTTGGAGTTTCA…	no
1005_F04	C29E6.5	nhr-43		C29E6.5	2000	TTATGCTTCTAAGAATGAATCATAATTTTTAAGTAAAGAAAACTACTTTTGTTTTTGTTTTCCTCCTTTAACATACTGACATCATTATCCAATACTGTAGTTCCTCACACCGTAACCCATGTCTACCCTTGTTCATGAGACTACCACATGATAAAAAGTGGGTAACATGAGCGAAAACTGGAATGAAATGTTCTATGAAACAAATCATTAAATGATGCATTGTCTCTCGTTGTTCACTATCATTGAATTGTTCTGATTTGTGCCCGATACAATTGACGGGGTTAAACTGTTTTATAGTGCAAACTGTAGAGAAGTTCAAAATGTGCCAGGAATTTTTTTGATTTTTTTTGTTTATTTTTTCATCTATAATATAATTCTAAAACGACGCATTTTTAATAA…	yes
1051_G11	C29F3.5	clec-230		C29F3.5	340	AATTTAAACTTTTTCGTTTTTTGTATAAATCTTATTTATTTTCTATAATAATACAATCTAAATTGACAACACTTCTTTGCTCATTTTACTAATATGAAAGTGAGCAGAAAATGTTGTGGTATGTATCTTACGCTCAATGAATTCAGGATCCCTTGATTCATAACCCACAATATTTTTAATTTTACCGCGATTGTATAAAATCAAAAAATCAGAAAAAAAACTAGAAAGCGAATCCTGCTGGAGACTGTGTCTCAATTTTGTGATTTGGGCAGACTATATAAATAATCAAGTTTCCGTGTTTCATTTGATCAGATTTCATCCGCGCATAGACCTGATCAAAATG	no
1001_G06	C29F3.6	srx-58		C29F3.6	1913	ATGTTGGGTTCAGAATAAAGCTTCTGCCAAAGTTTGCCGATTATTTTTATGATTTCCGATCGGCACTATGTAAAATTAACACCGTTTATTTTCTCATCTTCTCACCGGTTTCGGAATAGTCCATGCTTATTTTTCTTGTTCGAAAATGTTGTAGATCTTTGGGATGATCTACTAGAAGTGATCTACAGTAGCACAGCCAGGCCTATTTGCGTGATTGTTGCAAGACTTACCTTTCTAATGAAACGAATAACACTCTAGTTTTAGAGGCGAATTATTGTAAGTGGGAAAAATGTATGAAATCAATTTCGATTTTTTTTATAATCAATAAACCATTCAATTCTATCTTAACAATGAAAATTAAACAGAAAAAATTTCCACGGCTTAAAAAAAGTGTATTAA…	no
1051_F07	C29F3.7	C29F3.7		C29F3.7	1115	AGCAAAACAATAGCCTTTGGGTTTTATATGGAACTAAATAATTCATAAAACGTTAAATTTTCAAAATAAAACATTACATTATTGATCCATGGTAAAAAATCGCGCTCTGGCAAAAAGTTCGCACCCAATTTATTCCATTATCTCCCACATTTCATTTTTCGCGCACCATGGACAATCGCTGACGGACTACTTTTTGGCCGAGCCAAAATGGCCAAATCCGCCAAACTCACACATTTCAAAATATAAGGGGGCATTCGTAATAGACCAACATGACCAAACTTTATTCATAAATACTCCAATACTAATATCATGGAGCAGAAATCTATGACACAGAGTCATAGAATGTCATTGACAAGCAAGAAATGTATCTGATTTGTCTGTTTTTTTTTTTTGAAAGTA…	no
1045_H07	C29F5.1	C29F5.1		C29F5.1	662	ATATTTTGAAGGGAATTAACAGTCTACAGAAATTTATATTTATTCATCCTTTGTGAACAGTATGGAAGCGTTTTGAATAAAAAAGTTCCCAAGTTTTTGTTTAATGTTGCTCGAATTTTTATTTGCTAATCTTTTTGAGGTTTGAAATCTAACTGGTTGGGAAATCGTTCTGTCTAAAATTTATCATTATGAGCTTTCAAATAAAATATTTGTCATTCTACAGCCTCGTGATACAGATTTCTGTCTTTAGAAAATTATAAATTAAGCGAACGCTGAAATACTTATTCTCAACATTTTAAATTATTCGTTATCACAAAAACGTAGCCCAATGCTCCCACTCCAGGTGATGGTCAATCGATGTGTGCGTGTGTCCTCCAAATCTATACGAAATCTTTTCAT…	no
1070_E02	C29F7.2	C29F7.2		C29F7.2	892	GCTGATGGAAGTGGCACTAGGTTAGGCCACCAAGAAGAATGGGAGACGAGAAAACGGGACAAAATGTGTACTTTGTGGTTTTTCAATAGGGTACATCGTTCTGCAAAAAAGCGGAAATTGATAATGTGAAATTTTGTGATATTAGAATTGTGAAAATTATGCTAAAGTCGCTTATTCCTAGAATATAATCGCTTCACAAGTCATAAAATATTAAATTGCAAAAGCTAGACTGTGCCCAACGTACACTACGAATATTTGTTGTTTACAAAATGCTTATGACATGACCAGCCGGCTTTTGATAAATCTGCTAAAAGGACTTATGAACTTAAACATTGAACACAATCTCAGAGAAATGTAAAAACATGACAAAAAAACAAGTGTACAGTGTTCAAAAGGGAT…	no
1074_F02	C29F7.5	fkh-4		C29F7.5	1500	AACAGATTAAAGAAAGTGAAACACAATATTGTTAAGTAAAGAAATTCTTTCAAATTTATAAGGTTCATTCAGGTTGAATATAAATTAAGATAAACATCAACCAACACATGTCATAAATTATTTTCAAAGAATTCTGAAATTAAATTGTTTTTTGCAACTTGTTGGTTACTTTTATGATACGGATATTGAAAAAACTGGAAAAGTGTTTTAATACATTCACTAATCGAGTTCAGAGCTGGCTGGGGTTTGTATCATTTATTGATATTAAATGAAAAGGATAGAGCCATCAGATAGGTGATGGCTTATATACAATATGAAGTAGGCGGAGAATCAATAAGATAAGTAAAAATGACGGGGGATAGGAATGCAATCATAATTGAATGGTGCAAAAGATAACAA…	yes
1063_A01	C29F9.12	C29F9.12		C29F9.12	2000	ATCCTGTAATTTTCCTAACGATGTTCCGTCAGTTTCTTTTTGATCCGCATTCTGAAATATTGGTAGTTGTAGCGAAACTTTATCACTACGTCTCTTATCTCTCTAGAACTACAAAATACGACAAATTGCTCCTCCTGGAGCATGGAGAGGGCGCATCTAGATTACTGGTTCACAATCAAATTGCGCTTGCAGGTGGAGTAGCGCCAGTGGGGAAAATGTTGAAAACCACTCCTTGAGTCCCAAAACGACCAAATATCATGATAAAACTTTTCAAAACAATTTTGAAAATTGTTTATTTACTGTCAAAAAGTGGCAATTGCTCAGTTTTTGCCACTCATAATTTTGGAAGTCGACCAAAAAAAAATTTTTCGACATTTTTTATGTTTTAATTTTGTTTCA…	no
1019_H08	C29F9.13	nhr-280		C29F9.13	300	AAATTTAGAAACTGACAAGGACTTACCTTCAATTGCTGTACTTCCAGTAGATTCATCTGTCAAAACCTTGCTCCTAGTTTCAGAAGCACTCATACCCCTTTGAACTGAAATTATACATGTTGTAAGCAGAACCTAAATATAAGAAAGTATAATACGCGGGTTGCCTCGACAAAATTAACCGACTGACCAAACCAAACCGGCCGCTGCCCAAATGATAAAAATGAGCACACTTTCTTGTTATCAGGCTTATTTTTGAATTCAACAACTATATATACCTATTTGTTTATTTTTTTCACAAAAATG	no
1020_D04	C30A5.4	C30A5.4		C30A5.4	2000	TCTGTCATTACATGACCTGCATAGCTAATTGATAACAGTATTCTCTAAAGAGGAATCTATGAAGTGCCATGCCGACACCAGACGCTTGACGAGTGCCATGACACGAGTCGGGAGATGCTGCAGAAACAATGATGACAGCCGTCTTTTGATGTCTTCGTGTCTTACGCAACATTACATGCATTCGTTCGGGATATTGAGGTATAATTGACTCAGTTGTGCAGAAACGTTATAGATACGGTTTTTGGGGAGGGGAATTAAAAAATGGATTTACCGAGTTATATTAAAATAAAAGTTAACGCCTGTTAACTTTTACTTGGCCTTTTATTAAGTTTTTTTGAAGTTCGAATCCCGACAACTTTATCAATTTTGAAATTGAAATTTTCTTATTTTTAATACAGA…	no
1011_A08	C30A5.5	snb-5		C30A5.5	1986	ATTCTCGTTTTACTCTTTGAAATCCGTTTTTAGACATTCATTTCTCCGTTATTATAATTCGATTATTTGGTCCAGATTTCTATACTATACTCAAAAAAGAGATCTGAAAATTAAGATTTTTTTGGTGGATTTTTTTAAAAAGAGACGAAGTTGTTTTTAATTAAAAAAAAACGATTCGAGAACGGGCCAGTTTCACCCCTCACTAACAACTACTTTGCAATTTGTGGTGATAAAACAGTGAAGATTTAGGATTCTTTCAGTTTAATTAATTTTCTATTGGGCTACCGTTTAGGCAGGTATAAGCTGCTTACAGACAGGAAAGTTTGAATTTGTATGGTCACTTTCAGAGTTTTTTGGTAAGGAGGAATTAAAAAATCTAGAGTAAGTACGTGTATCTTC…	no
1072_E07	C30A5.7	unc-86		C30A5.7a	1500	TAGAAAGGGAAAGAGGAAGAAAGATACTAATTGACTAAAGTGTCAAAAGAGCACACATGGATTTAATATTGAAATGAATGAACAATATGAGCAAAAAAAACATATCTGCTAAAACTTATGATTAAATTTAAAATTTGAATTTGAAAACAAGTTCATTCAAAATTTCTGAACTTTAACGAGTCAGTATCTATAATTTTTAGAAGTAGAATCACCTTGCAATCAGTTATCAAGATTTTAACTGTTATGGGGTTATTCAAGTATATAAAAACATGTATTTAAATACATGTTTTTATATACTTGAATACAGTTGTGAAATAATTCTTCTACACTTTTTAATTTTCCGACACTACTTGAATAACCCCATTACGGCAGTTAAAATCTGATTTTTTTCTAAATAGA…	yes
VV_C12	C30A5.7	unc-86		C30A5.7a	1963	CTTGTTCCCTACAATTTTCTCATCCTTCTTAATATTTTCCATATGAACTACCGAAATTGGTAGGATGTCTTATGGAGAATAAGAAGCAGAAGTTATGATTCGAGTCAGTCACGAAATGAAGAAAGACTGAGTGCAACATGTTGCTCGTCTCTCTCTCTCATTCCTCATCTTCCAAATTAATTCTCTAATTCTCCGCAAAATCACACGATATTTCTCATTTTGACCATCATACCACTAATAACTCCAGAAAACGAGGAAGAAGAAGCTGTCATGTCGTGTGCAATGTCAGTTGCTCACCAACTGAAATACCTCAGCCGGAATGTACCCATCTGGTGTTGTGCGCGTGGCTCCTGACACTATGAGCTCATTCACTCATTTTCCCGCACAGTATTGTAGTGT…	yes
1043_C03	C30B5.1	szy-4		C30B5.1	863	AAATCATTCACTTCACTATTAATTTCTTGTCAAGTAATTGTGGTTCGTCTATTTATTTCAATTATCGCTAAACCTTGTACAACATGTTAATTTTTTTCAGATAGCGATGTCCGCGTGCTTCCTAATCTTCATCGCCAATTCAATCAACTTTAGCGTCATCATTTTTTACTTCCGCATTTTCAACGGCGAGGATATGAATGGGATGTCATTGTGGTAACAATCGTCTGGTCATCATCTCCTAACTTATTCTTTTTCGATTTTCCCTATATTCTACTTCGTTACTCTCACTTTCCTCGGTGGATTCTCAAACATTGTATAAATATAAAGAATTGTTCTGTAAATTTGGCAAATAAAAGTTACCAAAATAAAAACTGTATTAGACTTCCAACTGTAATTAAT…	no
1028_E08	C30B5.4	C30B5.4		C30B5.4	301	ATTATGAACTCGTGTCTTGAAAACTTATTTGATGAATAAATCCAGGTTCCCTGAAACAAGTTATATGACCGAAAAGATAATTATTACACAAAAACAAAGAGAAAAATCGATGCAAGCAACTGAAGACAGAAATGGGGAAAGCGCGAGATGTGTGCATTCTGACGTCGCTGTGTTTGCAGACTTTCGACCGTACCCCTTTTCAATTTACGAAATCTAGTTTTCTCTTTAATTTCCATTATTCCGTGTTGCGATCTTGTTTTCAGTTATATTTCACTGATTAATTAACATTTTGCAGTAAAACATG	no
1046_B01	C30C11.2	rpn-3		C30C11.2	469	ATTATTCTTTATAGCAGGAGCGCTGAAATTAAAGATAAAAGTTTAGACAGTTTAGACCAGCTAAAAACGGACAAAATGGGTTGAAGAAGCTTTGAAAGTATATTTATACAAAAACCAAATATTTTTCTAGAAATTTCGAGCAAATAAAAAAAAAGTGAGCAAGAAAACAAAGGTGAAACAGCGAAAAACGACCGAAAAGGGCGTGTCTCAGGCTGACTCCCTTATAATGGTGTTTAAAGGCACACCGAATATTCGAGAAACGTCTAGTACATCGTTGCGAGACCCATGTAAAATTCTCTACAGAGCAGACTTGCATTATTTTTTATTTTTCAAAATCATCATTTTTCAAACATCGTTTTTCATTTTATTAACGTTCTGTTGTGTTTGTTTTTATTTATT…	no
1026_H05	C30E1.6	C30E1.6		C30E1.6	300	GTGTAGGGCTTCCATGTGGGCGCTCTCACGCCGCGATCCAAATCTTTAAAGCGATGCGCGGAACCCAAAAAGTGTCGGACGCGTAGCCAAGTTTGCACCAAATGTGTCATACCCTAGCGCACTATCTGGTGCAAACTTTGCTCCGCAACAGACACTTTTTGAAGTTCGCACTATAAAGATTTGAATCGCGGCCTGCGAGCGACGTTCGCGGCGGCCACATGTGAGCTTTACTCTTGTGATGCAAAATAATGCAACTTTTGTAAAAGGGAAATATTACTCTTGACAGACATCTACACAACAATG	no
1041_B05	C30F12.4	C30F12.4		C30F12.4	1094	ATTCTTAAATTTTTGTTCTTTAGTTATAAAAGCTTCGTTATTGATTCATTGTCAGTTAGGAATTCGATTAGGAAGTTAAGAAGAACTTAAAATATCTCAAATTCGTAAATTTTTTTGCTAGAGACTGTCTAGTATTTCAAAATTTGAGACAATATGTATGTAGCTATAGAATATTTAATTTGAGAAAAAAGGTATCGATTAAATGTAGCATGGGATTCTCCAATGCTCAGGGTCCCGGGAACAAAAAGACGGGCGTTTTCATGAACATCTGCGTCTCTACATCTCTCTTATCTCTAACGTGGTAAACAACTTGGCAGGCACACACACATTTGTTCGGCTTATCAAGAAAGAAAAGAAAAGTTTGGCAGAGAAAATTGAAAAAGATAGGGAAGTGCGGCT…	no
1026_B05	C30F12.5	C30F12.5		C30F12.5	2000	TATTGTTTATATAAAATTTATAAATGTTTTCTGTTTTCAACTATTAGCTGAACTATGAATGACACATTCTAAGTTCTCCACATAAAAAAATATCCGCCAGCTAAAAAAGCAAGCCTAGATTCAATGGCCCACATACCTTCTTAAACTCGCTAAATTTCATATCTTCAAACTGGTGTGACTTGGAAAATACAGGTCTAGGAAACAAATGTTTAACTAACAAAATGATCAAAAATATTTCAGCTTTCTACTGCAATGTTTTTTATTGCATAACATCAATTATTTAATGAGTTACACACAGTCAAACGCATTTTATCAAAAGTGACCTAATTTTTTGAGAACTTTTCTGTTGTACAAGTCATAACTAAACATCTATCGAGTTTCAGTAGAAAAATTGTTGAA…	no
1037_C10	C30F12.7	idhg-2		C30F12.7	1094	ATCTTGAGCAACGATTTTCCGATTGAAAACAGATGAGAAAATAAAAAAAAATAATTCCTCGAATCTCAGTCTGTGAGAAGTGCGTCGATGTGTTTGCGTACTTTGATTGCATACCGTAGTTCACTATAAAAATTGCAAACGAACATTTCCAATAATATTATTTTTATTTAAAAAAAAGTTTAAAAGTGTCAAGCAATCTTAAAACTTGAGAAGAACTGTATAAGTTTTTTAAAATAAAATCGGAAGTATAGAAATATCGTGATTTCGCGAAGTTTTGACATGTCAGTTTAAAGGCACTGCCAATGTTTCGAGTGGGTCTCGCCACGATCTCAGTAATTGTTGTCATTACAGGTGCCAAGTTATACAGGAGAATTCATTTCATGTAGAAAATTAAGTCTA…	no
1017_D02	C30F8.2	vha-16		C30F8.2	2000	AATGTTGGTAAACTTTGGAATTTTGGAAATTCTTGTATATTACATAACATATTATATTGAGATAAATTTGATATTTTGGAAAATTTAGGTTTTTTGAAAGCTGCTTCCGTAGGTTTGACTTGAATGTTCTGATACAAGCGCCACTTTTTTTTCGACCGACTTCAGGAATTATGATAGATGAAAATTGAGAAATTATCCCGATTTGACTTTTACGAACAATTTCCAAAATTGTAAAAAAATTACTACAATATTTAAAGTTTTTAGCAGGTACCTCGTAGTAGAAACATACATTTTCTGAAAAATTGGATGATGTTATTTTTTAATTTGGAGGTTTTATCTCTTTCCATCAGAGCAGCAACTTCTATCCGAATAGATGTAGATATACTTTTTCTGGTCAAA…	no
1057_B08	C30H6.7	C30H6.7		C30H6.7	467	ATGCTGAAAATCGAATGATTTAAAACAAAAATCTGTTAAGGATTACTGTAAATTTTAAAGGAACAATTATATGGAAGGCAGCTTGGTCTCGAGTGGAAAAACGCGTGTTTTCCTCTCGGACAACATGGCAATTAATTTTTTTAATGTGAATATTGGTTTCTTTTTTATTTCATTTATTATGCATAATTTTATGCTAAATAGTACACTTCGTTATTAAATTTTTTCAAAAAAAGATTAGTTTATTTAAGTAAATATTTATTTTAAATGCAAAAAAATGCAATTGAGCGAAGAGAAAGAGGCGTTGACGGAGAAATAAATAGAGAAGTGCGGCAGAGCGCTCTTGCATTGCACACCGCTCAACAGATTTTTCCTTCAATTCCTCTTCTTCCTTTGCTAAAT…	no
1061_D06	C31A11.6	srxa-7		C31A11.6	1572	AGGAAACCTATTTTTAAATATTTTTGTACATAAAGTTTTAGATTGTTTTACTTAATTTTTGATAGAAATTTTCATTTTTGCATTTTATCAGTTTGAGTAGGCTCGCTGTTGCAAGAGTTTGGAGCTCACAAAATGTGGCATACAAAGTATGCAAAATAATTTTCACTTCCAAGTACGGAAATACAAAATACGTTGGATTCTGATAGTTAGAACCGGTGCCAGATAACTCAAAAAAGAAAAAAAATAAGTAAACTAAATTTCAAAAGCACAAACTAATAAATTCCAAAAAACTTCGAGTTGTTCTCGATTATTGACTTTATAAATCATGTTATTTCGTTACTACTTTTGCACCACTTTTATGATGTTTATTTTTGACATATCTGTTGAAAACATGATCAT…	no
1060_A09	C31B8.3	C31B8.3		C31B8.3	1248	ATGACGACTTTTAAAGAATAATGAAAGCTGGCACCTCTTTTATACTGAGTCACAAACTTTTGGGTCCAATAAAGATCAATTTTTTACGAATTGGAAGATAAATCCATTGTTTCACAAATTTCTATATTCGGAGATTTTATCGAAGGTGTTCTTTGGCTAAGCTGCCTGCCGGAGGAATTTTTGGAATAGATCAGGCACAGATTTTTTTTCGAATTGAACATTTTCGAACGTTTTTTTTTGGGAATTTAGAAACTGTAAGACAGCAATTATCTAAAAGTGTTAGCCTTTGGAAACTAATAGTAAAATTTAAGTATCAAGATAATTAAAATTTCAAACACTTTCTTCTATCTGTAGACTGAACTTAAGATTTGTAATAAAACTTCAGAATTTAACCGGAGT…	no
1023_A11	C31C9.2	C31C9.2		C31C9.2	2000	CACCCGTTTTGCACCCATTTTTGTGTATTCCGCTCGCGTCTTTTGTTTTTCTCTCTATCTCTCTCTCTCTCTCTAAATGTGTCACATTTTTGTGTGTTGCCCATCTTCTCCTTCTACGTTCGTTTTTTGTCTCTTGCCGCTCGCTGACCATAAACGCATTTTCTCTCTTCTTTTCGGTGTGTTTTCGGTGTAACTATGCTGAAAATATAATTTATTTTTGAAGTTTTAGCTTCTTAGGACTCAATATCTTTAAATTGGTTTAGAATGTTTTGTGATGACGTTGTCACAACCGAAAAATTTAATTAACAAGAATTATTGTTGTTGGAATTATTTTAACTTTCTAAAAATTCAGTTTTAATTGTTTTTGCCCATAAAACGCTGTTGAAAATTTTTTGCCAA…	no
1032_E07	C31H1.5	C31H1.5		C31H1.5	300	AATTTTCATTTAAATTTTCATTTTTCGTGTTTTTGAATTATTCAAAGCACAGTGCAAAACATCAGATTTTTTGAAATTTGGAAAACCTGCAGCTTCGTTCAATAGCATTGATTGAAATTAAGTGAATGTATTTATTTCAACTTTCAAATTATTTTGATTAATACAATTTGAAACGTGAAAAATCCAACTAGAATTTTGAACTTTTCTCAAAAAAAAAAATTCACGTAACCTCTCACCATTCTCAAACAAACCAATCATTGCCTGGTCTGAGAATTCGAAGATCAACATCAAATCAGAATAATG	no
1070_H09	C31H2.3	C31H2.3		C31H2.3	766	GATGCAATTCTCTACTCATTTTTTGCCGTTCAAACTTTATAATCAGATTCCAAAATAAAATTTCATCATGCGTAAAGTACATACCTAATAATCTACATTCACACTCCACTGACCTAAATTCGAAAGGAACGCATTCAAAAATGCAATATTTTTTAGCTTTCAGTTATCCTCATTAAATGTTCCACAACCAGTCCGTGTTTAAGATTGTGTGCAATAAAAGAGATTAGCAGCTTCGAAATTTTGAAGAAAAAAACAAGTGTTTGCACCAGATTAGCCCTTGCAATTGGTTCTTTGTTGAAATGATGGCAACAATAATCTGAGTTACCGTAGTCATTTTTAGGCCAGAACTTTTAAATCTCAAGTTCCTTATTGATTTTTACTTTGTTTCCAAAGAGATGC…	no
1017_F06	C31H5.1	C31H5.1		C31H5.1	304	AATTTTCTTTTTTTTTTTTGATTATAACGTAATATAACCAGTAAATTTATTACAAAAAATAAACTATTTTTCGAGATCATTGAAAAAAAAAACTGCTCTCAATTTTCTATACCTATCAAAATTTAACGTCATCAATGTACAAAAACAAATTGTTTACATTGGGTACACTTATTAATCGGTTTCACGCGTACATCCTGTCGGATCTTGTCAAAAACTAGTTGTCAAATATTGTTCACACCTCATACCACATCCCCTATACAGGTATATTAAGCCAAACATCTCCTATTCCATTTTTACACTGAACATG	no
1054_E04	C32B5.16	sdz-4		C32B5.16	1001	GATTTATCAATCTATGCGCTTTTTTTTCGAATAAAATACATACTACAAACTATACTAAATTTTTATGATATTGTACTTGCGCTACAGGTTCTCAGTCTAAACATCTAATAATTTGGTGGCTGTCCTGAGGACAGGTTAAGATCTTAAACGCGATTCCCAAAGTAATATTTATTAAATAATAATAGCAAATACAAGTTGGTTGAATGATTGACGGAATGATTGGAGGGGACAAGAAATAGTGTGCAATAGCATTGTACGGAAAAGGATTCCAATATTTCCCGTATAATAGTTTATTAATAAGAATGTATAGATTAAGGGGTCAGAAAGGGGTAGAAGGTCCAGAAAGGATGAATGGGGGATTCTACATCTAGAACCGTTTGATGCTTGAACCATGTTATA…	no
1029_D02	C32B5.4	fbxc-15		C32B5.4	2000	GTGTGCAAAATTTGGCACTTATTCGTCTTGCTCGGCCGACTCATAGAACTTTTTTCAATTCTGAGTTAAAAATCGTGTTCAGCGTACTTTTGTACGTAGAGTAAACAAAAAAAATATCAAAAAAGATGAAGTAGAACTTGAGATAATGACGAAAAACTACTTTTTCGGAAAAAAAAAATTTTTTGGCAAAATGTCATTTTTTGGCCTTTTGTTTTATCACAACTTTTTTCCATTTGCACTTATGAACTCAAACTTTTTTTCAAAAAATCAGTCTCTCTGAGTAGTATTTTGCACATGAGTTTGAAACAAAACAGAGCAAAACCCGAATTTTAATTCAATTAAAACATGCTTTTTTGGGGGTAAAAAGAGCAACAAAAAATTTTTTCAAACAGGGGAAAG…	no
1075_D05	C32C4.5	mab-23		C32C4.5	1500	GTGGCAGTTGGTGGCAAATTACTTGTCAAAAAAGTGATATTAATTAGGCATGTCTTTCTCCTCCAAGCTCCTCGGAACCTCAGCTTGAGGTGAAATATGAACATTTGGTTGCAGCAGAGAGACACTTGATAATTTATTCGTTTTTTTTTGGGAAGAGGAACACATAACTGTGTGAACAGAGAAGGACTGTGTGGGTCACGCCTGACATCCGATCTATTTATGATACTTTGTTCGGAAAAAGGAAAAATACAAGGTGGTTGGAAAATAGGGAAAAATGATCAGATATAACATTCACAGGTGATTGAAAATTTAAAAGAAACAAATAGAAACTCCACAAAATGCCGACTTTAGACCTTCAATACTAGGGAAAATTTCGAAGTTTCGAAGATCAGTGGTATC…	yes
1028_E12	C32D5.12	C32D5.12		C32D5.12	1373	AAATTATTTCTTCATTTCGCTAAATAAAATTTCTATGTTTCAAACCATATTTATTTTTGGCAGATAATCGGAAAAGAAAAATTAACATTATAGAACAGTTTTAGCTTGAAGTCACTTCTAAAAGTAAGATTCTACACCGTCTCTAGCAAGTTGACGCCAAGGACACAAGAATATCAGAAAGTAGAACGAATATGTCCTACTTTCTTCCGATATCCAGTGGTTAACAACATATCCTTTTGCGCGGAGAGATGAAAGACGCAGGGATATTGAATAGTCTGGATTCGTTCATCTCTTGTTCTGGAGGGGTATGTTGTCGTACTTTGCAGTTCCTCCGTGTAGCCTACGTTCATCTTTTAGTGGTAACTTTTTGAAGACCTTATCAAACACTGTTTAATTGGT…	no
1026_E04	C32E12.1	C32E12.1		C32E12.1	2000	GCACACACCTGTTCAAAAGTAGCATTTTTCTCATATCCCAGAAGTAGATCAGCATCTCGATCATCTCGTACAAATCGTCTTCTTCTCGGATTCCTCTTTCGTCTTTTTGTCTTAATAATTAATATTTGTGTTGGTAAGTTAATAATTAAGACAAACCTGTGGTTTCACTAGCGACTCATTAACAATCTCTTGAGTCTTTCTTCGTGCATTATAACGACGGGATGCTTTTGGTGAATCGGTTACAGATGGGGTTGCACTTGATGGAAGAGCAGTTGATGCAGGTGTTGTAACTGATGAGACCGTCTAAAATATTCAAGTTGTTATCAGGATCTAAATTCCATGGTAGTTTCCTTACCGTTCCAGCAGAAGCAGCAGCCTGATTTCTGATTCTAGTTGCAG…	no
1040_C12	C32E12.2	pde-5		C32E12.2	300	TTGCACAAAAACTGGTGGACGCTGATCGAGCATCTCTCTTCCTAGTCGATTCGAAGAACGCACAAATTTACGCGAGAATCTTTGACGTCGGGACTGGAGATGAGGAACATGTTCGTGTGAATAGTGAAGGACAAAAGGAAATAAGGTAACGCTTTGGAGATTCAGAAATTGCCTTGCAAATTTTCTTTGCCTTAAAATGCTGTTGCTTAGGTTACCTTTAAGGCCCCTTTTTTGGCAAACAAGTATTATTTATTATGAGTAAAACTGAACAAAAACCAAAACCAGAAGTTTAGATTCGACATG	no
1073_A08	C32E12.5	sem-2		C32E12.5	1500	GGCAAGGTTTTTCACGGTCAGAGATTTTGAAATGTTCCAAAAAATACCAAAGTATGCATCAAAAATATAAGCCACCTTTTTTCAGTTCATTTAAGAATCTATTAGAATTAGAAATCTATGTTTGTCTAGATACCTTGCTTATTTCTCATTGGAAATACAATTATCTTTGTTATATTCAGAATTTCAATAGTTGAGTTTCATGTCTAACTCATCCCAAAATTCTTGTTTATCCAATTTCCCATGCAATCTAGCCACCTCAATGTACCAAGTTACTTGCCTCCTTTCGGAACTCTGCCGCAAATAACTTGGCACCTCGTGGTCCTTTGCAAAGTGCCGTAGAGGCGGTCTAGACACGCCTTTTTCAGGACGGGAGGCGGTGGTTGTAAGGAGGAAGATATA…	yes
1017_G09	C32E8.4	C32E8.4		C32E8.4	763	GATTGTTTTTTGCCTGTTTGAATTGTTTTTCTTTCTGTAAAGTATTTTGTTCTCACTTTTTTCGTTGTTGAAATTGTAAGATTTTGATCACAATTTGAAAAATGATTCTAGATTTCAGATTAGTGACTTTCAGTCTCCCGCTACAAACAATTCCACGACATTTCGCTAAAAAAGAGGAAATGTGGATCAGTTATTGGAAGTTGCTTTCAGAAAAGAAGAAATTGGTTACTGTACCGTTTAAAGGCGCACACAACTTTGGTTAATGCAAGAAGGTGTGCGGATTAAAAGAGTATTGTAATTTCAAAATTTCGTTGCTTTGGAATTTTCATAGTTTTTCAATAGAAATATTTTTTTTTTACATTTTAAAGAAAAACTTGAATGAAACTATGAAAAATCAGA…	no
1040_A07	C32E8.6	C32E8.6		C32E8.6a	840	GATCTCTTTTTCTTCGGCTCGTAAAACTTTTTTCTATGAAAAACACATTTTATTTAAGAAGATAGGGTTGTTGTGGTAGAATCGGTGATGCGAAATCCGTCCATACCGCCCATGATGATCTGAAAATGTTTGAAACTTGTTGCGGCCATAAAGTGGGTATTGGCACGATTGCATGCAATTTTTAAGAAAACTCAAATTGTTATAAAATAGTTTCAATAATATTTCTATTTATTTTGATAATTTCCTTTCAACTTTGGCTTACAAAAATCGGCTTAAAAATCAAAATTTCCTGTCTGTCGGTCAGGTGGCCTACGCCTGCCTTGTACCTACACAGACCCGTTTTGTCATAATACAAATGAACTTTGTTCTTTTTTGTTCAATTTTCCAATTAAAATTTAT…	no
1010_G08	C32E8.8	ptr-2		C32E8.8	1834	AATTTTGCTTTTTTTTGAAAGAATTTTGTATTGTATTTTAAACTATTTTTAGAGAAATGAACAATTCTGAATCCAAATATTTATTTCTCCAATACTATTAAACTTGAAAAAAAGTCTAGATGAAAATTAACAAATCTGTGAACTTTGGCATTTGTAGCGATCTCTATGACTGAGATCGTGACGAGACCCACTCAAAAAATCCCATGTGCTTTTGAAATTGCCAATTTTTAGCAAAATTACGATATTTCGGGAGCACAAAAATCTGAGAATGTGTATTGCGTAAAATATCTCGTAGCGAAAACTACAGTAAGTCTTTGAATGACTACTGTAGGGCTTGTGTCGATTTACGGGCTCGATTTTCGATATTAAATAATTTATTTTCCCTAGATTTTCTCAAAT…	no
1015_F05	C32F10.5	hmg-3		C32F10.5	748	AACAAATATATTACTTCTGATAAATTCAGAACCGATTCGGTGTCTGGACACGCTTCCAACCGGTTCTGAATTCTCACAAAACTTTATTCCTGTCTTATGAATCAATATAGATTCAAAATACTTGTTTAAAGTCCCCTTCCCCCGTTACTATCATTTTCTATTCATGTTCTCAAAGTCTGATCATTTCTTACTGATCTCTTCCTCCAGGTGTGAATTTAATTCTCTATCTCACTCTCTCGTTCGGGCTATATACTGTTTCTTTTTGAATTTCCAATTGATGTTGTTTGTTAGGCTGTTACAGTACCAAAAATTATATTATTTGAAGTTTGTTAAAAACTTAATATATTTGGTACTGCTTCTTGGTTGTTGAAAAGATGAAATAAATATTATTTGATAATT…	no
1027_A11	C32F10.8	C32F10.8		C32F10.8	2000	AGGCTAATACTAAATGTTAGGAAACGTTTCAAGAAAATCTTTGTCTTGTAATCTACCACACCAACGAAGCTTTTCTCGTTTTCCTGTATATTTTTTGTTGACGCTGAAGATGGTTTTTAATTATTTGTTTTATTTCTAAAAGTTCGACATCATTTCTTCAACGAATTTTTTTCGAATTTCTACAATCGTTATCTAATTTGATCGAAATTTGACTTTTAATCTCCAACGGAATTGTGTTCAATGGACCGTTTCTTCAATGCCACGTGACTTTGAACTGTCAATCCTTATTTTCCTAGATCACAATAGACCTCCATCATCATTTTTCTCTCGAAAACCAAAAAAACCAGTTTCAAAAATCGAGCCATTGGCACGTAGTCCTCTGTCGGTTTATTTCGTTCC…	no
1057_H02	C32H11.3	C32H11.3		C32H11.3	1319	AAAATTTCGGGCAGATACTGAAATACTACCACCATTGTTAAAGTACCATATTTGTTGCATTTTTGCTTGTGTTAAGTGTTAGAAATGGTTTATATCGTTTCATTTTGAAAGCATATTCTAGAGTATTTATTTGTAGCAAAAAAGTTTTCTATTACACCGTTCTCAAAAACATCATTCGCTCTTAAATACTTCACATTTTCGGTTGAAAAGGTTGTAAAATAACTATAACCTTATTGCAAAATTCAAATACATATATCCTCTCCAGAGTGGTATTTTTATGTCAACAGGTTGTAAATAGCCTCGCTCCTTTTGATTTTACGACTACATATCGTCTCCTATGTTTCTTGATGACACATATTTTAGCAATGATAGTATCTAGCAATTGTAGTATTTTAGCAA…	no
VV_D01	C33A11.4	tag-97		C33A11.4	2000	TAATCTTGAGCACAAGTTAAGCAAGTTAAATATTTTGGGAAAAACGTCTTTTTTGGTCAATTTCCACAGATAATAAAACAAATTTACACCAGTTATCATTGAAAAAAATATATATGGAAACTACAACTACACAGCATTCCATTATCCAGTTTCACAGATTCAAAGTGTTACATATTTTAATAAAAAAGTCAAAACTGTTATAAAATTTTAGCTAATATGTATACGTTGTTCCAAATTGTGTGTCTAGATGTCTATCTGTTTATTGACCACATAAGCTTGCAACTCGAATTATGTTAATGCTTTATTAATCATTGAACCTGATGAAACTTCAAAAACTCCAAATCAAAACTAGACGACCTTTTCAATAATCTTTTACTTGCAAATTGATCTTCTATAAAT…	yes
1057_D08	C33A12.10	sru-4		C33A12.10	501	AAAAATCTATTCCGATTGTTTATTTGATTTTTAATGAAGAATCAGTTTTTAATACATGATAGATAATTTGTCAGTAAAAATAGAGTATTATTAAATGTTCATGAATATCTTGAACAAACTTTTAACTTCAATTTTTATTAATTTTTAATTTTTGAATACTAGGCGTTGCATGGTTCTAAAAAGATAATACATTTAAAGGTTTCTGACCGTTTGATTCATGGCGTACATGAAATTTTATAATTAAAACTAAATAGTAAAAAACCCGAATAATATAATGACAAATTACTTCAAGCCTCAGATTTTTATTTTTTATATTTCAATTTCATCTGTCGACTGCATTTTTTGTTATTCTTCTCTTCATCTTATCATCTGAATATTTCAGATCTTTCAATTTTTCAT…	no
1057_H09	C33A12.11	sru-3		C33A12.11	897	TCCACCCTAATAACCCCCTCTACTAACAACTCGATAGTTATTCTAACGATGCCAGTCAAATTAAAATTAAACATGAATTATATTATTCCTTGAATGTACATTTTAATTGAAGTTTGAGCGGGTCGACCCATTTTGGCTCAGTGCCACCTCTACTTTCTGCGATCAAACGATGTTCACGTTTGGTTTAAATCTAAACAAACATTGATTTTGTTTTCTGGGAACATACAGTTGTTCTGATTCGGGGAAACATAATTTATGTGCTCTGATGAGCATCAAACTTTGCATGGATAACTTCAAGACAATTTCTAATTTCCGGCGTCACGTTTTGTTTATAAAACATTTTTGAAACCTACTATAGTCTAGATGTTTGTATTTTCTCACGTACTTTATTAGTTAACA…	no
1032_F02	C33A12.12	gadr-2		C33A12.12	1190	ATTTGTGTTTCGGTTCAAATTATATTAGTTTGGTGCCGAGAAATATATATGGAAGTGGAAATAAGATTTCTGATCAGACAAAATAAGAATGTCATGCTAGAACAAATAAGAAAATAAGTATCAATTATTGGAAATGGCAGTGTAATTTTATGCTGTGTAACATGAATATGAATTCTTGTGAAAGAGAAGTTTTGGACTTGACGTTTAGAAAAAGATGGGGCACATGGGATGATGGTTCAGTCTTATGGAAAACGTGCAAAACTTTACAATTTGTCAAACTCCGGAATCGAAGCTGTGTTCACCTATTGATAAGCAGCTTTTTTGAGTCGGGAAGTTTTGAGGCCGGCTGTTTTTGCACTTTTGATACATTTCAGAAGCACAAAATATATTTTAATAATT…	no
1048_F10	C33A12.14	sru-1		C33A12.14	1101	GATACTTCAAATTTTTTTCTTGTTTTTTAACCTCTTTTATCCATACATCATCTTTTTTTTTCCAAAAAAAAAAGCTTTGAACATAGTTTACTTTTTTGGTTTTTTAAAAAAGGTATTCAAGTGTTACACAAACTTCAGAATTTGCGCATTTCTAGTTTATTCAACCATTATAAAGATCTCTCTTGAAATCACGAGTTTAGCCGTTTTCAATAGTATTGCACGTTTTTCTACCTCATTGCATTTCTCTGAATAAAAACTGTTTATTAGTAACGAAACACCAAAACCAAAGCAATATACATGAAAGGTACTATCTATCACGGATCTCACCTTATCACCTTCTCTCAACTTTTTGTTCTCATCTTTTTTCAGTAAAATATGTTTTAACAGGCAGATTTTATA…	no
1042_B08	C33C12.6	C33C12.6		C33C12.6	1395	AGGCATTGTATTGAATGAAGATGTTTTTTGAAATTTTAGGGCAACGTTCTCAATAGAGCGCGTTTGTACTGAGCCTCCTTTTTTCTTAAAGTGATATACATTTTCCTATCAATGTTTAACGGTTTGGCGAAAATGTTTGCAAAAATGTTGGTCGTAGGGCTTCCATGGGAGGCAGGCCCTGACGCCGGCTTCTCGCCTCATTCCCGCAACATGACGGGAAGCTAAAGGCTTCGTGTTCACACCACATAGTCCGAAATGTGTTTTTTTCGCCGCAGCCGACACTTCGGGTTCCGCCGCACTATACAGAAGGCGAGACAGGCAGGCAGAGGTGGCCAGACAGGCGCGGTTTCAGAGCATGACGCCTGCCTCCAACTTGTCCGCCTTCATCCCCGTTTCTTG…	no
JRH_111	C33D12.1	ceh-31		C33D12.1	1500	TATAAAGCTCAAAATAAATAAAAAATTTACTTACTTAGCATTTTATTATAATTTTTAGTGTTTTGAGAATCTGATTTTTGCGGATCTGGGATTAAAAAAATTAGGTACCAGTTTAGTACACCTGGTCCAAAAATATTAAACCCCTTTTTGCCGATAATAGGCTTAAGGTTAAAGTATTTCAAAGTCTAAAAATGCAAATCTATTTCATGGTTTGAATAAATTATTATGTTTCAAAAGAAATGCATGGAAAATGTACTGGAAAATGTTTTTGTGTTAGGTATACTACACAAGTACCAAAAGATGTTACCAGTTAATCTGAACTGTACGTGTGAAGCAAGTTTAAGATCACAGCCAGGAAAATCTAAATGCAAAATGAACTATCAAAAGTAGTCACTGTTA…	yes
1064_A11	C33E10.1	C33E10.1		C33E10.1	1602	AATTGTTGTCCCCCCAGAAATTCGAGGAAATGATATTTTCACCATGACTCTTTTCATCTTCAATGCGTCCTGTTGTTTTCTTCTGTTCTTTACCGGTTTCTTGTTACGTTTACTCTTGTTTTCTTTTTTTTTGTTCTAATGTCTTCTGAAATGCAAACTTATTTGCTTTGATTCTCAATAAATGAATGAGATAAAACGTATCCAATACACACGTTATTTTCTTTCCAGACAGAATGAATTTCGTGAAAAATGGCTAAAATTTCACCAGTTTCCTGGATAAAACATGTAAAACAATTTATCGACTTCACATCTGTGCCTATCGTCTCAATTTCAAATTTGACTTTCAAATTTTTGGACGAAATCCACGAAAAATCTCAAAAATTGGCACATTGATTGATA…	no
1001_F04	C33E10.10	C33E10.10		C33E10.10	830	ATGTTCTGGGCGATCAGGGTCGTTTCTGTAGTTTTCTGAAAAAGTTTACGTTTTATTTGATTGAAGAAATTATTTTGCGGAATGAAGAAAATGAAGAAAAGTACTAAAGGAAACAATGGCAACCAAAATGTTCATTATTTGGATAAAACAAGAGAAAGTCCAATTTTTCAATGATCTTTTGTGGAACAATTTATATTATTAAAGCTTAAATTAACTTTTCTAACACTCTAACACGAAAAACCAACGTAAGCTTCACAAGTTCAGGAAAAACCGCGAGAAAATAAATTTCGAAATACTGATCGGCTTAAATATATATTCCAGGAAAATTGTTTCAGTTTTTGACATTTTTCGTGGATTTTGGACCAAAAAAGAAAAATTGAAATTGTGACAATTGGCACA…	no
1028_F08	C33F10.9	msp-40		C33F10.9	310	ATAACGACGTTTAAAATTTTGAGAGATTTGAATTTTCGTCTCGTAAAAGTTAAGCAATAAATTAATCGAACGGTATTATTGTTGGCATAAAGTTCACACGTAGCGAAGTGTGGATTTTTAATCAATTTGTTTTAATTTTTTGGCACGTCCCGTTTTGACAGTTCATTAATGTATCTTTTTAATATTTTCTCGTGATCTCCTATATTTGGATGAACTTTGAGATCTAGGACAGTGATAAGGATTTGCATAAATAGAGAAGGTTTTATCATAATCTTCACTGTGAGTTTTCTCACTCTACAAAGAAGTCGCGATG	no
1008_F03	C33G3.4	C33G3.4		C33G3.4	2000	TTAACAATTAAGTTAAGTGATCTACTACATATCTCCAAAATTCTTTAAGGTTTTGCCACAGAAATTCTTTATTGTGACTAAAAAGGTACTACCCGTCTTTAGATATAACTACTAAACATTCCTAGGATTCTTCAATGCATTGCCAATTTTTTATTAGAGTGAGCTGTAAATTTAAAATATTTGTGGTACATAGTTCACCTCGTAACTTTAACAACTAAATTTTTAGTTTCAAACATTCAAGTTTTTGAAACGATTTTTCAAACTTATATTAAGTTAATTAAAGTTCCATCCATATAACAAATATCAATAGGAGAATGACAAAACATTGGAATAAATAATAGATCTTTAAATTTGTTACTTGTTTTTTACAGTAAAGAAAGCGAACATTGGCAATGAATA…	no
1076_A11	C33G8.11	nhr-107		C33G8.11	1500	TAACCATCAAAAACGGAATAGAAAAAATGCGAACAGACAGAATAAAATGGATAAATAGACTGCGAAGGGAGACTTGTGAATAGATGAAATTGGATAGAGATTGGCAAAGAGAGACGCAGAGTGCAAAAGACAGAGAGATAGAAACAAGAACTGATCAGTTTCATGTACTTTTTGTAAATGATCGTCCATCGTTTTCTATGTTTTTATATTGTTTTTGATGAATTCCTAAATTTGATATTGTCTAATTACAGTGAATAAAGTTTATGTAATAATTCGTGATTTAGGGAAACCAGAGAAGAAAACGAAGTATGTTTGCTCTAAAGCTGTTGTAGTGAAAACAAACGTTCTTTGTAGTGCAAGTTTAAGAAATCAAGTAATCATATGGAGTGATCAGAAATC…	yes
1058_A04	C33G8.4	C33G8.4		C33G8.4	575	AAGCCACGTACATATTTTATTTTATTTTATTTTTGTTCTGTGAACATTTTCATTACCAATGTATTGTGATAAATGAAGACTAAAAGGTCTTCCTAATTTTTTTTGGAGAACATTTTTTTTCTTACTTTTTCTGTAGTTGTTGCAACAGGAGTATTCAAAGCAATTTGTTTAATTAACCTAAAATTAATTAGATGATAAATGTTGCCAGAAACCCGGAAGTGCAACTTGGAAAATATTATTCAAAATCTGGAACTTGACAATTGTAATAAATTGAAATCACGATGCACTAAACAAATTTGTTACTTAATCTAAAGTAAAAGTTATTTTGATACACAAGGTCCTGAGAGATTTTAAATCACGTTTCCAACATCAAACTTTTCACACACTACGAGTTCGAAG…	no
1006_C07	C33G8.6	nhr-42		C33G8.6	1751	ATTTTTGTTGCTTTTCAAACTTATCTGAAATCTGAAATTTTCAAATTGAAAAACTCGAACAAAAAAGACAGAGAATTAGATTTAATCGCTCAAAAAGTGACGACATGAAAATAATCGACCGGTCGATTTATTGTGTGAGAGGTAGAGACAGAGGAAAAAGAGAGAGAGAGAGTGGAGCTAAAAAATGTTATTAAGGAAAGTTAATAAAATTTTCAGAGTCCCTTATCAATAACATTTCCCTTTTTTACACTTTTACGCATCGAACTACGCACAATCTACAACCTACACGTGTAGGCAAACTATAATAGTTTGTGCATTTGAAATGAGCAGAGTTCGAGAATGTGCACAAACAGAAATGTTATCTGCCTTTTGTGTTTTTGACATTTTCAACTGTACTTC…	yes
1077_E02	C33G8.8	nhr-139		C33G8.8	300	ACGATTGCAAGAAGAAATTGTCATTTGTGATGTGATTGATATTTCTTTAGACGAGGATTTCAAAACTATTATGCATATTAAAAAGCTTTAATTTTCAAGAAGGGAATTATGATCTCTGTATAAAAACCAGGAAGTCTGTCAAAGCCACTCTGCTCTTTCTGAAAACCAATGGAATAAAATTGCACTTTTTTTTGACTTTTGATTTTTTTTTCATCATACGGGGTTTCCCTATATAAATTGCCTTTTCGACAGCTGATGATTAGCACTCATTCCATTAATTTCAGTCCAGGTTTCAAGCGAATG	yes
EA_A11	C33G8.9	nhr-140		C33G8.9	2000	TGAAAGATGCAAACCTTTTCTCAGAGCTTCTAAAATAGTTAAGCATTTTTTTGGGCTTTTGTGCCTACCGTGCCTACTATATGCCTTTTGTAGTGATTGGTGCTTGAGTTTGTAAATTCTCGGTCACCTTCAAGACATGTGCGCATTTTTGTAAACGTAGAAATCTTAAATTCTCTGTCAACTTGAAAACTCTACATTATAGTTTTGAAAATAAAAACATAACACTTTACTAAATTACATACTGACACGAATAAACTTATTTTTGGCGGCATAAACCACATACTGATAAGATATCACAGTGAAACAAATTGAATTCTTTGTAAGTTCTCAGAAAGTTCTCAGATTTTTTTCTTAAGTTTTTCTTAGTGTTTATTAATAGAGAAGAAAGGGTTTATATAT…	yes
1030_E05	C33H5.14	ntp-1		C33H5.14	411	GACCAATTTCATTGAAGATCTAAGTCACCGCCATTATATATTTATTTTCTGAAATATCATTTTAATCACACATTATTGTTTTGCTTGCATTGTCTGAAAATTAAGTAAACTTGTCAATAGAATTATGTTTTTCCTCACGCTTTGTTCTTATTTTGAAATTTTTTATTCAATAGTAGGAAACATTCCATCAAAAATCCCTATTTCTGACGTTTTTCCCATTCCGACGAAAGAAGCGGCATGAGATGGCGGTACACGATAAGGGACCAGTCGCCGTTTGAAGAAAGCAGCAACTGCCATCGATTGACTTCTTCAGAAACAGCTAATACTTTCAGGTGGCCGATGCGCACTTACAATGTGTACGGCTTCCTGCTCACATGTACATGCCTTCTTTTAATACTT…	no
JRH_042	C33H5.17	zgpa-1		C33H5.17	376	AGATCTGTAACTGCATCATTTCATTCCATATGCATCTCAAAAATGGAATTTCTCTTTGTCTAGTCATTCCTTTTTCCCATTCACTACCATTCTCTGTCCTGTTCCTACGCTTTAACCAGTCCTGTTTCATTTTTTTGTTCAAATTTCCACCAACTTCTTCCCATTGACAAACAAAAATATGGTTGTGAGCCTTATATAAACCCAAATTTTGTAGATTCCACCATCTTTTTAGGCTATTTTAGCTGTGTGTACCTAATAAACTATCCTATTTTTTGAAACATTTTTCTCGAAGTTACAGTTGTATTCACTGAGTTTACGTTATTTAGATTTTTTGTAATATAGCTTATGCAAACCTAATCATAATCTTCATGAATAGATG	yes
SREE02_D06	C33H5.6	swd-2.1		C33H5.6	239	AATCACTTGGATCTCAAGAAAATCTCTTTTTAACTATCTCATTACCTTATAAAAGGTGCCAAACTAAAATCATTCAATATTTTATTTATTGCTTTTTTATGAAACTGGTTCATTTTTCTTTGGATGTCTGTTAATGAATTTCATTAAAAAAAAGTTTTTTTCTGCTTTTAATACTAGTTTTTTCTCACTATTCGAATATTGTTACAATCAAATTAAACCGAAAAGTAACTTCAATTCAGATG	no
1001_G01	C34B2.2	kbp-5		C34B2.2	318	ATTTTACCTGAAAATAATGAATATAAATTCGATAAAAAACCGAATAAATTATAAAAATCGATAATTTCGTTGAGGAAAAAAAAACTTGCAAACAGAATAGAAATTGATAAGTCGGGCAAAATGTGCGGCACGGGAATGTGGGCGTGGTCTTCGTCGCAACACTGCGGCGCACTTTCACAGCGATTTATTATTTTGGCGCGTTTATCTTTTTTTTTTGAAGACGTATTTTGCATTTATCGCTTGTTTTCTTCTTGAAATTGCTTTTTTAATATAAAAATCTGCTTTCAAACAAAATTCAAACTTATTTTCAGTACTAAAATG	no
1077_D03	C34B7.4	mys-4		C34B7.4	495	CATAAAATCATGTGATCTTATATTTCTCCTTGTATCTGTACAATTCTACGTTCTTTTCATTAATAAACATCTCCATCAATTATCAATTCGTTGAGTTTTAGAAGAAAACTAGAAATTTTCACAATTTCACATCATTAACTAAACCAATGAATGCAATTCCAGTACAAAAGTTGAGAAATCTGTTTCTCCAAGTCTCAACTTCCCGGAATTCTTGGAGTCTCTCTTCCGAAATCCGGCTAATGTTAAAGCAGATAATTTATAAATAATAAAAAAATCAATAGTCCAAAACATTTGTTTTTAGATTTTCAGTTTTTTGATCAGTGCAACTTTTACTTTCAAGTTTACCTTGTTTCTTCTCATGTTTCTCTGTCCACGAAATAGCACTGTGCTGATGTCTGC…	no
1056_B06	C34C12.2	C34C12.2		C34C12.2	751	GATTTTTCAAGGACAAGACTATGAAACTGGCAACTTCATACAATGGGCGCAAAGTGGACTGTCAGACTTGTTCCAAGTCTGTACACGGTGTATGCTGTGGGCTGTGGGATCCTGAAAGTTGGAAGCTTACCACTGAAGATTCTCCTGACGTGGATTGCTTCGAGTGTCGATCCATGACGGTGAATCGCATCGAGAAGGAAGCTGAATCCACCATTGCACATCTGGAAAATGAGAAGAATAAATTGATGGAAGATTTGAGGTTGGAGTATTTATATTTTCTTTAAAGAAAGCATTTAAATTTACAGATTAGCTCAAGCACGTGGTGTCAGTGTGTCCCATGTTTGATCTGCCTAGATCTACAAAAAATGCGGTAGTTTAGACTTTCTCTGATTTTTTTTA…	no
1009_H05	C34C6.4	C34C6.4		C34C6.4	405	AGAAATTAAATATCTTTTATCTTTGATTTCTAACCGGTTTTCCTTGTGTACAAACACCGATGTATAGATTTTATTTTATTTTCCCAAAGAAGTAACCTAATAACTATGTTTTAGGATTTAAAGTATATTGAAATAGCTTTTCCTCACATTTTTTGAAGTTTTTAATCTATTCAAGGGTCCCCTCTCTCACTTTTCCTCTACTTCGTTTCGTGTGCTTTCCTCATTTTTTACTTGCCTTTTCTGTGATTTATTTACTTTAAAAATTTTCTAAACGTTTAAAAATTATTTTCCTATTCTCTACTGAATTGTTTTACGTGAAAGTCAAGTTATTGGTTCTAGATACTGTTTTCAAAAAAAAAAAAGACCCACTGGAAAAAAAGTTATTTTATTTCCCATTTT…	no
1076_E06	C34C6.8	ceh-7		C34C6.8	995	TCTGTAAAAAATTGAAGAATTCGAGAGTTAATTGTTGAAAAAAAGTAGAATTAAAAATGAAGAAAAATACAATTTACAAGAAATATATAAAATAAAGTGTGAATTTTGATTGAAAAAGAAAATAAGTGGGCCCCAGTGTAGTCTTTTCATCAAATTGATTGATACTACATTAGGATTTAGAGTGAAGGAGACGTAGTGATAAAAAGATAGTATTGTCTTATCAAAAAGGATACAATTGATGAAATTTAGATAAGGAACAACGGAGGTCGACTATCGATTTCTGAAATAACCGGGAAACGTTTATGGATTTTTTTTCCAAGTTTTCCTAGCAAGATTGAAAACGTAATAAAATAGAATACCTTATTGTAAGTTTCCAAATTTCAATCCTTCAATTAGATA…	yes
1076_E01	C34D1.1	dmd-10		C34D1.1	1500	ATTTACAGTCCTCTTTTTGATTCCATTTTACTTTTTTACAGTATATTTTACTTTCAATGTAAGAACAATTATGACTAAAGCGAAATGAAAATGATTTTTTAATTGTAGTTTTTGTTGAACTTCAAGGTGAAACAAACTGCATAAGCTCACTTCAATACTTCATATGAAGTAATTTTGATTCTTATCTCTAATTTAAAATGTTTTCTGTAATCCCAGTAACCACTTCAAGCTGTAAAGTTCAGACCATAACCTTCGAGGTTCATTATTAATCCCAAAGTCATGATTGAATCACGAGTTTCAGAAACTCTTAAACAATCCGCTTTTATGTAGACAATCCGATTATTACATAATAAACTGCACACAAAATTTCAAGTATGCCCATAAAGAAGTCTACTGCGA…	yes
1005_C07	C34D1.2	dmd-11		C34D1.2	2000	TTGCCCGTAATTGGTCCGTCCCGCTTTTCATATCCGTAGTTCGCCCGTTAATGGCCCGTTCCCGGTCCAAGATCCGTAAACGGACCGTACCCGCTTTGCCTGTGTTTATTTTGAAAAGTTGTATTATGCTAGATTTATAATCCAGGTATGTCATTCTTGAACGATTCTTTGTACTGTTTCAACTACTCACTGCTTACCTTCTGTATCTCTGGATTAGTATTCTAAAAGGGAAAATCGAAACAAATGTTGGTATCCGATTTGGTACTTATTTTTGCTGATTATATTCCTGGTCCCTGAACAGCTTTCAAAATCTACTTACTATTCAGTTTCTTGGTATTTGTGGTCAAACTTATTGACCAACCAGAAGAGTTTTAAAAAACTTGGAGCCGTCTTGGTAAT…	yes
1023_A01	C34D1.3	odr-3		C34D1.3	2000	TTCAGCAAGTTTTAAAATATAATTAAATTAATATTTCTTATTCCAAAATATATTTCGAATTCCAAATTTCTAATTTTATAAAACTAGATTATTTTACTCAATCGCCCACGTTGTGTTGACTTTCATATCTCAATATCATATTCTCAATTCCTTAATCTTATTCTCACAACCAACGTCCAGTGTTACCTGTCCACTTGCCTTTTCCATCTCAATTCCTTCACTCATTCGGTGACTCTCACGTCTCTAAGGAGAAAATACGAAAGCAAATATACTCAAGTCTTTTTTCCGCTTTCTTGGTTGAATGACTGAAATTTTTTAGTTATTATCTGTATTTTCCGGATCACCCAGCTGAAGGAACTGATCGTAGTATTTTGTAATTTTTAAACAGAAAGGTGTAGG…	no
1032_H07	C34D4.12	cyn-12		C34D4.12	373	AAATCAATAAATCCAGTGTATATACCACGACTTTAGTCTACAAAAATCTAGTCATTGTATTTTGATAATGCTTTCACTTTTAATTACATAATGCTTTAATTTATTTTCAAAACTTATGTGATCATAAATTCTTATTTTTTATAACGATGTTTTCATGCTGTGTGAGCATTTACAAAGGTTAAATATAATGTAATCAATTATTACCGAGAAAAATCAATTATTTCCGAGAAACGATGTGGCGTAAATTATGGTGTAGCCTACGCAAACACCTCCACGCAAAACGGCGGACGAAATGAATTTGAATTCGGAAATTATTTCTTTAATTTCTTTCCAAGTTTCTGTTTCCATTTGTGATTTATAAAAATTTCAGAAAATG	no
1033_C07	C34D4.15	col-113		C34D4.15	1178	ATTTCGATGTAATTTTCTCGAACTGATTCAAATTTCGATTAATTTTATTTTTTCCGACAGAGAGGGAGGGGGGGGGGGGGATTTTTTATAAACGTGAGGTTTGCACTTGCGAAATTGAAAATTTAAAACAAATTTCTTTTAAATTTCTGCGTAAATCCAAAAATTTTAAAGCAACTTTAAATACTGTTTACTTCTCAAATTTTGAAGATCAGCTTGTGCTCGGTTCGGCGGAAGTAAGAAAAAAGCGAGCTCTCATCAGTACATCATTAAGTTTTCTGTACAGTGATGGCCAAAAATTTGCCCTTTTGATTATTTGAGAATAACTATTTTTAAAAGTTTTTCGTTTTAACTGAAAGTAATCAATAATATTGAAATTATCAAAACAAAGTAATTTTAAAC…	no
1019_G02	C34D4.2	C34D4.2		C34D4.2	618	GAATAGAAGAATTATCACAATAAGATTTGTGATTATGAAAACTTCTCTGAAAATTATGTATTGTGTGTATAAATAAAGTTGAAAGGGGAATGATTTTTTGAAAGTTTGTAGTTTTTATTTGAGAACCGGGAAAATTACAAAAACGACCACCCGCAATGTTTATATTTCGACCATTTTTTGAAAACCGGGAAAGTGTAACCCAAATTTGGTATATACTGTGCCAATATTCTATTCGCTCTCGCTTTTACGGAAAAATATTTTCAACTAACAAAATTTTGCCGTTTTTAAATCTAATTAGTCAGTATTTTTACTTGCCAGACGTTTTTTGGCTAATTTTATAGCAGGAGAGAAAGTAATTATATTTGCATAAGTGTTTTTAAAAAATTGCAAAAATTGAAA…	no
1055_D05	C34E10.3	gop-1		C34E10.3	300	CGAGTTGTTTGTTTCATGCTGCTTAAAAATAAAAATGGAAAATTGAGTCAAAAAGTTGAGATAAAACAAATTAAAACAATTTTCTGAAAAATAAACAACTGAAATTTGAAGTAATAAACAACACGCGAAAACGTTATTTCGGAGCATCGTTTGAGAAGTAAAACTTTTTTTCGGCGCACCCTTGTGCGCAGTTTTTATCTTCTCTTTTAATTTAATTTTCAAGCTAAATCTTTCTTTTTAAACTTTGAATAAATATTTAAATATTCAGAATGCACCAATAAACCTGGAACAAAATCGATAATG	no
1055_F05	C34E10.8	sumv-1		C34E10.8	300	CCAAGCTTGCGGAACATTATCGATTTTGTTCCAGGTTTATTGGTGCATTCTGAATATTTAAATATTTATTCAAAGTTTAAAAAGAAAGATTTAGCTTGAAAATTAAATTAAAAGAGAAGATAAAAACTGCGCACAAGGGTGCGCCGAAAAAAAGTTTTACTTCTCAAACGATGCTCCGAAATAACGTTTTCGCGTGTTGTTTATTACTTCAAATTTCAGTTGTTTATTTTTCAGAAAATTGTTTTAATTTGTTTTATCTCAACTTTTTGACTCAATTTTCCATTTTTATTTTTAAGCAGCATG	no
1055_F07	C34E10.9	C34E10.9		C34E10.9	617	ATTTTTTTCTGAAGATAGTTTACTATAAAACACCGACAGTTTTAAAACGAGAAATATAAAGTGTTCGAATTACTATACGAACATTTCCATAAAATGTACAACATCTTTAGAGCAAGAAATTCGATAATTTTTATTAAATTTGCTTCCTGAAAAAATGGAATTCCTAGAACACAAAAAAACTCATATTTACTCTGACTTCTAGCACAGCATTACGATGAAAATAACAATAAAAGGGGGAGAAAAAGAACTGAAATTCTGTGAATTTATCGTTTTTCAAAAAAATCTTTTTGAGGGGTGCTTGCATCCAATTAATCTCTACAAGAAGTTGACACCAGCTCCAATATGGAATCCACCGAGCAATGAATCGCCGAGCACATATTTCAATGGATACGTGTAGTT…	no
1070_E04	C34E11.2	C34E11.2		C34E11.2	2000	TATTAAAAATGCGAAATGTTTTGCTCACTTTCTTGTTTGTTTGTACACCAAACCTAACCAAACCGACCAGCATAAAAGAAAAACATTTGATCCAGCCGCCCGTAGTGGGTGCGGAACTAGAAGAATGCGCTTCAAAGGAGAAAATGAGCGGCTAATTGCTGAAAGATGAGTAGACAATAGGGAACAATCACGTACGTCACTTGGAGCCAGATTTTATGAATTTTTTTTTAACAAAGCAGCCTGTATGATGACGAGTATTTGCTTGATTTCAAAATAATTTCATCTAGTTTTATATACCATTTAATGATCAGAATTATGTCGCACACTGTGTATGCACAAGTTAGAATGACGTAATGTAAAACATTTAAAATTATAGGGTTAGGTCAGAAGCCCACTTTT…	no
1033_B12	C34F11.1	C34F11.1		C34F11.1	300	GTCCATGGAGACTTCAATCGGGAAAAATTACAAATTGCCCTTGATCTTCAATAAATGTTGTCGAATGGCCTAAAATCAATAAAATACTGGCTTCGTTTTCCGTGTTCGTTCTCATTTCTCTCGAGGGAAAATTGCTAGAATTTTTTAAACAATAAATGAATAATGAAAGTAAAAGAACAAATTATCAATATAATTTCCACGGGCTTTTCTTTGAAAAAACAAAAGTAAGAGAAAAAGCAAAATGACTTCCAAGTTTCTTTATTTCATTCATTCCTAATTTTTATCAGTCAACTTGCAAAGATG	no
1038_D07	C34F11.8	C34F11.8		C34F11.8	1513	ATGTTAGCTACGCAAACTTCGCAATGATTGAGAATATTGAAATTTGGTGGGGTCGCGTCAAATTAAAAAAAAATAATAAAGGGAAAATGAATAAATTTACTACTAGTACACGTTTCAACAACGTGTCAAATACATTAATTTTTGATAGAAATGTTGTTGCTAATATGACGAAATTTGTGTCGCGAGAGCTTACTATTAGCGTTTTTGATATACCGGGCTCGTCAGTTTTAAATGTTGTGAATCTTTGGTTTCTGTGTGCCTAAGCCTAAGCCTAAGCTTTTTTTTTCCAAATTGTTTTATTATTCATGGAATTATGTCATTTTTGAATTTAATTAAACTTTCATTCTTTTTAGGCTTACAAATCCCTTCTAGTTTGTTTATTGTTTCTTTTCTAAACCT…	no
1023_G02	C34F6.10	C34F6.10		C34F6.10	2000	CTTGCACTGAATAGAGAAGCGCACATATGTATGGACATGTATTCCGTTGCGACGCTTTTTCTTTTTGCCTGGTCATTTTGTCATTGGTTTTCTAAATTTTTAGTTGTTAAAAGAAAAAAAATTATTAAAGAGTCAATGATGCTCATCCCGCAAATTGTGATGAGCGACAAAAAAAAAGAGAATTTGCATTTGAAAGCCCGCGGCTGCCATGGCTGCAAAAGTTTTATACCACAACCATAAACTTCAGCTATGAAATGAAGTGTATTTTATTCTACACCACTTCATTCGTAACTCTATTTCTGAGCATTGAAATGAAAACGAATTTTTTTCATAATGTTTATCCAGTCATTCTTAGGGCCACTCTCACCCGGCACATCTGTCGAAAAGGGAAACTAGTGA…	no
1070_H10	C34F6.3	col-179		C34F6.3	1164	AATTCACTTCTCTCTAATTTTAGTGAATCTCATTCTAATAAAAAATTGCCTCAATTACTCATCTTACATCATTCGCATAATGAAATAATGGCTCTATATTGAGTATATAACTCCCACGAGTAGTTCGCGTAAAGATTCGCAAATGGTTCGCATATACAAAAAAGTGCCTCTGAAAGATTATTTTCAGTTAAAAATAGAGCATAAATATATAGATTTTTATCCTGAAAAATAACTGAACTACTAACAAGAGAGGCTATCACAAAATTCAATGTGAACAGATTTTAACACAGAGCAAATAGGACTCGATTTGAGACAGAAATGTATTTCTACTCTTGATAACTTAACATAATGTTAGTAGAAACCATTGTTTGGTAGGCCTCAAATGGCAAATTATATATG…	no
1009_G05	C34F6.4	hst-2		C34F6.4	401	AAGGAGCAGCAACACCAACTGCATCTTGCAGATACCCGTTCATTTTAATTATACACGTTTTCTTCATGTTTTACTCATTTTCACTCATCTTTCCATGTCAATCTCCTCTTTCCAAATCTGCCAGAAGTGATTTTTCAATCGAGCACCCTGTGACAAAGTTCTTAATTCAAATTTATTTTTTTCTGTGAATTATAATTTTTCTTCAACATTAATCGTGAAAAATAAATCATTTTACATTTTACTACTATCTGCCTGTCGATACATTAGATAACTATCGACAAGTGCGTCAGCAAAAAGAACACACATATCATTAGAGACGCAGACATCGGTGTCTACGTCAGCAAGCGATAGGAAGACGCACAAACCGTGCACCAGCCATTTTTTGAACTGTTTCATCTA…	no
1005_B07	C34H3.2	odd-2		C34H3.2	2000	TAGATTCGGTTCCCGTGTGTCTAGAAAAACTTTATCCAGACCTAAAGGCGCTTTTTATGTTTCTTATCGCTCCAGACAGTTTCACGGTTTTTTAAAAGTATAGTTAGGTCTAAAACTTCTTTGAAAAGGGTGTCATGAAATCTTCAAAGATCTACTTCTACTTCTAAAGTAGGCGGTGCACGGCAGCACAGGGCCTACCGTAGTCAGTCAACCAGCGCCCGCCGAGAGAGCAGCAGCAAAGACAGTGGGCGTGTCGGAGGAGAAGACGAGCTGAACACGAGGTGGTGGCCGCCTCCGTCTGCTTCTGGGAAGCCACTCAGTTCCTCCATTCTACCAAGTATAGGCGATATTGTATGTTCTGAAAACTTGGTTCTGCAAATTTTTCAACTATTTGTGTGA…	yes
1039_A02	C34H4.2	C34H4.2		C34H4.2	890	AATGTTCACACTTACACTCACTATGTGCTAACAATCATGTGCTAATAACTATTAATATCATTCAAACATGTTCTCAAATATTTTATTTTTCATTAAGTTTGTAATTGGAAAATCTGAACTTCTGCAAACAATACAGTAACAGTAAAACGATAAGTACAGTTACATTTATACAGTAACCTTTGCAGTAATCCTACAGTGACAAGTACGGTTGTATTTTCGAATTTATATATGGTTCATTGTAAATTCATGTTAGCTTCGTTTTGTAAAACCAATTTGAAACGATTTTTCACAGTGAATATCAACTGCAAATGAACAAATACAGCTTCCAGAGACTTGCAACACATTTTAATCTTCTTACCGTCATGGTATGGGAAATTGCGTCGTTATCAGAAAAATCAT…	no
1049_G05	C34H4.3	tag-244		C34H4.3	886	ATTTGTCTCCGACACGTCGGGTTTCAAGTGTTGTTTGAGCTGATGGAAGCGGCAAGCAGATGAGTTCATAAATTCCCGTCCACACTGCTCGCACTTTGTCATTGGTGCTTCATTGAGAATTTCGTCGACGGTAGGGAAGAAGTCCACTTTTCGAGCGTCTGTCATTTTGTTCTGAAATTTTGAAATATAATATTCTTAAATGTGAAATAACGGCTCTAAAATACTTAAAATTGCTCTAAAAAACCTAATTTCATATTGAGATCTTGAATATTTCAGAAATTGAGTATTATTGGCATTGCCCGCCTACGACCTAGAAAATAAGTTATTTTACCTTACTTCTGTATGAAGCATATTATGTTTAAAGGAGAACATTTTAAAACCAAGGTCGATCTAATGCAT…	no
1067_C10	C35A11.4	C35A11.4		C35A11.4	2000	GATGAAATATCAAATAAACCCGCGTTCATTCCGTGCAAATCATGAAAAATTGTCTGGAAATGATTCAAAATGCAAATAAGTTTCAAACCTATAAAAATTCAATCCAAAGTTCAACCGCACGCAGTTTTAATTTTTGTATTCTCTTCAGATCGAACCCGGAGTTGGAGGCAATTATCGTTTTGTCAAAACTTGTCAATTGTCGAATAAAAATTTAATATTCTCAAATGTAGGATCAAAAATTTTTATTTTCTGAATTGGAGAGAAAAATGTTACGTTAAGTTTTTCTGTTTTAGCTACTTTTTTAAAAACTTTTGTATCAAAATTAACTCGATAATTGGGGAATCGCCAAGTTGCCAAATTGCAAAAAGAAAACCGATTTTGAAAAAAGTTTTATTATAA…	no
1060_F03	C35A5.1	aqp-5		C35A5.1	2000	GATGAAGAAAAGGAAAAATGTAGGTTGAAGTGGGGAAAAAAGCAAGATGCTTCTACGATAATTCAACAGAATTCAGAGAAAATGGTGAAAGATTTATTGATTTTATGATTGATTGTTGTTGGTTGAAGCTTTAACAAATTGTAGTAAAGCGTGTAAAGAGAAGAAGATGGATTGAACTAGATCTTATTTGTTAACTGAATGAAGAGTTTGAACTCTTTCCAGACAGCTTCATCATGCTCCTAACACGTGTGGTGAAATATTTCAGAACAATTTTTTTTGAGGGAAGAATATTGATATAAGTCATGGAAAAGGAAGAAGAGTTTTAAGAAGGAGGTGGATAAAAAGAAGAAGAAATAGGTGGACACGATTGATATGATATGAATATTGCATTTGAAAATG…	no
1011_H03	C35A5.8	C35A5.8		C35A5.8	665	ATTTCTTTCAAATGTGTAATGACTCTTCTCCATTTCGAAGAATCAAATGGATGTAAATGTTCGATTCCAAATGCAGTTACATTATATTCAGAATGATAGACAATTGGACGTTGATAACTTTTTAAACTAAAGATTTCATCTTTATCTCTGAAATTATTGATATTTTTGGCATTTCCAACTGCATGTTGTACTACAGATTAAATTTCAAAACTCACCGCTCTGCCATTCAAAATCTGCGTAGAATGAGTGGTTAGAGCGGATAAATAAAGAAGTAGTCGTAAAGATTCTGTTTTTCTTGTTTTTGTTATCAGAAAACAGATAACGAATTCTGAAAATAGTGGAAACTGCCAAAAGATGCCAATTGTGGCGAGAGAGCCTGTGGGATGTAGAGTAGGATGA…	no
1004_D03	C35C5.4	mig-2		C35C5.4	1047	CATTATTTTTGAAAAGCATCTATCTTCTTTTCGTGCTAGCATCTCAATCTCAAAAAGTTACACCACCAACAATACGCATCTCACATTTGCCGAGGTGGAGTGGTGACAAACTAATTGAATCGCATCCGGATTCTTCCACTTCTCACTCCTGAAGGAAAACAAAAAAAAAAGGAACTTGCCCTTCTCATCCATCTTTTCCCCCAACCTAACCCATCTCACCTCAAATGCATTAGTTTTATGGGCTTTTACGACAGATATCAATGACTTGAAGAAGGAGGGGGAGTCACTACGTGTGTATGTGTATGTGTGTGGATGGCCTTTAGACACTAACATCCTCAGATGTTCTAAATTAACCGTCCGTACACTTTGCAATTTCTGGGGTCAGTGCCCACGACGCGT…	no
1008_B12	C35C5.5	lev-8		C35C5.5	2000	TTTCCGATTAAATGGAAGAAAATATTCTAGGTTGTCTTAATATAAAGTTTTATATTCAATGTCTCCAAATGGACCATTTTAGTAAAAAAGACTAGGCAAATCAAAATTTTTTTGGAAATGTTTATAGAGGTTCAAAACAGAAAAAAGACATAACAATCCAAAATTTCCGTGTTTGTCAAACTTTGTTCCGTTTCATTCAGATACCTAGATCAACAGAAAAAACAGAATAAAAATTAAATACATAACATGTGACATAAAAAATTAATAGCGGTTTCCCACTGCTACATACAATATGTAGAAGGTGAAAAATTTTGATTTTTCTGTAAATATTTACAAAAACAGTTTTTATTCAAAAGGAAAGTTGAATTCAATTTTCGAATCGAGTAAATACATATAATT…	no
1070_B09	C35C5.9	C35C5.9		C35C5.9	429	AGTTCAAATGCAACATTTTATAACTCTGTTCTCATTTTGAACTCAAACGTTGACGATTGTAATGGAATAATATTTGGTTTCAACCTATTGAATTTGCCTCTTCTTCTGTTCCCTCATCCATGATCAAATGACTTGTAGTGTCTGTACATACATCAAAACTGTTTGTGAAAAAATAAAAGTAAATAAATACCATGACATCGATGATGAACTTCCGTTTTTCACCAATTCCCTACCACATCTATTGATTCCCTGCGTATCAAATTGCGCATGTGACAGCAATTTTGAAAAAAAGGTAGGTACGCATTGTGACATAACAGGAGACGACTTCGGGCAACACCCACATTCTTTGTCTCACTTTCAGTCATTTCTTGGTTGATTTCTATTTACCGTTGGCAGAAG…	no
1029_E05	C35D10.11	msd-4		C35D10.11	305	ATCATGACATACGCTGGCTATCTAAATGTTAAGCCTTGAAATACCCCAACATAATGCCCATTAACACAAACTATTCCAAACCTTGAAAATTGACCAATCATTCCAACTGAACACGTCATTGTGGAAATGAATTTTTTCTATAAATTTTTTATATTTTATTCATAACACCAAAAAACCTTTTCAAAATTTTCGAAAATGTTTAAACTCGAAAGTTCACGTGAGGTCACTGGTACATCTTGATAAGAGTTGCTATAAATACGATTGATTTGTTCAATTTATACAACTTTAACAAAAAGTTTCAAAAGATG	no
1063_B04	C35D10.13	C35D10.13		C35D10.13	354	ATTACCTGCAATGCGCATGCTTATTGATTTTTTTATTGACGAAACAGTTTGAGACATTATTTAGAAGTGAAAAAAGATTGCATGGAACAAAATAAAACATGAAATACCGGCGAAAATCGTAAAATTGGAGTCGATAATCCGAAAATGAATCATTATTTGCGTCGTTTTGAAAGTAATGCAAACACGCTCCGCTGCACTTTTTGTTTCGAGTAGCGCGCGAAGACAAATTTATCATCCATTCTTTTAAAAATTGTCAATTTTAAAATTAATTTTCTGATTTTCAATCATTCCACTTTCCCATTTTGCAAAATATTTTGCGTTTTCAGTAAAATTTAAAAATTTAAACCTTTCAGAATG	no
1046_G10	C35D10.5	C35D10.5		C35D10.5	773	ATTCTGTTGTCTGCATAATAAAATTATAGAAAAATCAATAATTCGAGTGTTTAAAAGTATGTTGAACAGGTTGGAATAGTTTTAGCTAAAAAGTGTAATTTTAATCTTGACAATTATGTAAAATTTAAATTTAATTTTTCTTCTACCGATTTTATGAGAAAGTAATAAAGTATAAAAGTATAAAATGTTCACTGGAACATGAAACTTGTCGCCGGAGAGCAAAAAGAAAACCGAAAAATGTTCTCGTTGCTCCGATGGCCGAGCTTCCAAACAACTATTCATTTCTAGGCCACTGAAACAAAATGTTAAAAGTTTCAAACTAAACTACGTTTTCTTAATTTTTATTGTTATATTATAAGTAGACGAATACCGACTTTCAAATAGCATAAAGCTTTTCTG…	no
1027_C11	C35E7.2	C35E7.2		C35E7.2a	2000	ACATTATCTCCCTCTCTTTCACAAGTCCAAGCTTCTTCTGCTCTCTCTCTCTCTCTCTCTTTTTGGAAAACTCACGCAAACGCTCACAGAAACTCACAAATCTACATATACGCCTTCTGATTAAAGCGACAGCAGAGATGTTTTCTCTCGTGTTGTCTAACATCTCTTTTATTTATTTTTTGCGTGAAAGCTGGAGCTGAGAGAGAAGAAAACGGATTCTTGTTTCGCGCATTCTTTTCGAGAACCCCAACAAACATTTTTTGACGCCAAGAACCCTTGCTAGCTGGAATTCAAGTTCCTGGTAGGCTCCAGATAGGCCTGGTAGGTACGTAGGCACCCCTGCCTGCTGATTATTTTTTTGCATTTAGGCGCGAGCTCTGGTGTTTCCCGTTTATACAG…	no
1038_G01	C35E7.3	C35E7.3		C35E7.3	2000	AATGGTAGATTTATTTATTTTTTCTTTGGTTTAGATAATTTTTGAATTAATTTCAAGTTTTTTTTAAATAAAAAGTTGTTTTGTTGTTTCTATCAACTTAAAAAAAACGTTTTCTTCAGAAAAAAAACATTCTAGCTAATTAAAACTATTTCCAGGCACCTTAACTTACAAAACTTTTACAGTTCTTCTTTTGATACCACGAAATAAAACTATTACATACATTAGTTAGTAAATTCTCCATAATTCTTCAATTTCCCTAACTTTTCTATGAGTCATTTTCAAATATTCGATCTCTTAGTTGCATTACTAGCCAAATCACGTGCTAACATCACTTTTTAAAAGCATTTCAAAAGAATCTCAAATATGAGTCAGTAATTGTGTCAGCTATACGATCTCCAG…	no
1016_A03	C35E7.9	C35E7.9		C35E7.9	1442	AAAAAATTAAATTTAGATTTGTCAAACAAAAATCATGCAGATTAAATAAATTTTTATTCAAACAAATTGAGGAAAGGAAAAAATTCATAATTTTTCGAGAAAGTTTGGAGAGAGAAAGTAGTAAAAAATATCATATTAGTCCAAAATTGACCAATTTATTCGAAAAACTGTAAAATGTTCTCCTCGAGGAGTACACGAAGTGCGTATATCGACATATGCACGCCAAAAATACGGTACCCGGTCTCGACACGACAATTTTTATTAGAAAAAGGTGTGCTCCTTTGAAGGGTACTGTAGTTTCAAAATTTCGTCACATCATACTTTCATATTTTTTCGTTAAAATTATCGCATTTAATTTTTAAAAAATCGCGAGAAGCGAAAACTTGAAATTACAGTAAC…	no
1009_G09	C36A4.6	cyp-25A4		C36A4.6	1168	AATTTTCCATTTCTTCTTCTTCTTTCTTTGTTCTGTTTTTAAGTGTATTTTACGGCAATTTTTATAATTTTTTTTGCTTATTGACAGTTTATCTATGTCAAATTTATCAAGATTGAAATTTTATTTTTATTCAAAAAATTTATTGAAATTTTACGCAAAAAAATTAGAAAAAATTGAATTGAAAAAGTAGAAAACCGGTTTTCAATTCTGTCCTATGTTCAATTAAATCACGAATAATCGAAGAAATTTTCTTTATTTTCGCTTTTCTTATTTTGGAGAAAAAATCAATTTTTTTCCATTTTTCCTGGTTTTAATTCTTTTTCCCAAGTTTTTATCGCCGAATCTTTTGGAAAAAGAGATAAGAAATTGGTTTTTTCTTTAAAAAATGCCGAAAATTAT…	no
1029_H09	C36A4.8	brc-1		C36A4.8	1548	ATGATGAGATGCAATAACCTGAAAATGAGGCACTTTATGATAAGAAAATGCGGTAAAACATGCGAAATATGGCACCATAAACCGTGAGCAGGACAAAGAACAAACACTTGGAAAAGAAAAGAAAATAGAAAGAAAAAAAGGAAAACTGGAGAAAACAAACTCAATAACACAACGCGAGAAATACAATTTCGTTTCGTTTTTTCTTCTATTTATTAGATTTCTCACAATTTGTTACCAGTAAAGTCACGTTCTATATTTCAAACTACTCCTAAAATTCGGTTTGAACAGTTCTCTGATAAACGAATTTCGAAGAACGATCAGAAAACAAATCTACGGTTGTGTGTGATCAATGGGGTCAAACGGTGGACGAAAGGGGACGGCGGAGAGAGGAAAAAGTGA…	no
1037_C11	C36B1.11	C36B1.11		C36B1.11	1897	AAAAAAATGTTTTCAATTAACACCCATTTTCTGTTATTGTTTTTTTCCATTTTTTTTTCTTCGAATTGTCATTTGTAGGTAGATCAAAAAAAAAATCGAATCTTCTTTTGCTCTATATTGTTATCTAATTGCGGCAAGGAATATCCACCAGAATGGTTTTTTGCGGTAGTTTTTCGTTTTCATTTTCTCCGACTTTTTGGCGTATTCTTTTGTGTTTCGCCACATTTCTCCGGTACTTCTTCTAAATAGTTTTTAAATTTTAAGCTCAGTTTCAAACTACTGACCTGTCTCTTCAATTTCAGAATGATTGGCGCTATCAACGTTGCCGGACTCTTATTTAGTGTTTACTTCTACGCATGGTTACGTCCGGATCTTCAAGCAAATGTTCGCATGGGCTTC…	no
1015_B09	C36B1.4	pas-4		C36B1.4	300	GTTGATTTGCGTACGGCATTACTAAAAATGATTATTATAAGGAAAAATGAAAAATCTAATTATTGAATTGAAAACATTTAAGTCGAACAGAAATTCAAAACAAAACGTCGCTAAACAACACGCACATTCGTTATTTCGGAGTGTCGTTTCAGGTTCTCGGTTGGTAAGCGAAGTACGGTAACACTCATTTCAACTGTGCGCTTTTGTCACTGCACAATTTCAAATAATCATTTTTTAATTATTTTTTCGTTTTAAAGTTAAAAATGGTTCAGAGTTATTTCAAATTTTAAAATTTTTCAGATG	no
1041_B10	C36B1.5	prp-4		C36B1.5	516	ATTTTTAATGCCTAGAAATAGAAAATAACTCGATTGAGATACCAGAGAAAATTTTAAAAACGGGTAATGAGAACTTTGCACAGCAAAACGAAGCACATTTGAAATACGCTTCCATTCGACTTCGTATCGACTGAAATCTTCAAACAATACAGATTTCGAAGATAAAGATAATGAATCGTGGGAAAATCAATAAAAATAGATAATCAAAAAAAAATGAGGGTGAAAATGAATCGAGAAGAAGTGAGAGAACCTCAGATTTCTTCAAATTATCATTAGAGCGCGATTACTGGTTCCCACTTTCGAAGAATTTTCACCGCTTTTTTTGAACTTTTATGCCATTTTCTTTCCTTTGTTCACTTTAAAATGTTTTAAACTTCACAACTAAATATAATAAATTAT…	no
1040_B12	C36B1.8	gls-1		C36B1.8a	300	GCTTCGAAGCCGATGTTCATCTCAAGTCACTCGATTTCAGTAAAATGGAGAAAGTTCAAAATGCCGAGGTGTCATCGGAAAATTCAGAAATTTTCGAAGAAAATGGATTAAAGTTCGAATTTTGCAAATGGAAGGTTGTCGAGAACCACTGAATTTTTTTTTGAAATTGCTGTTTATTTTTTTAATTTATATGTATTCATTCACCTGTTGTTTACTCGGGCAGCCCACAATTTTCACGTGTAAATATAAAATCTGTACATGATTCTTATTACTATTAACTTTTTGTAATTCATCGTAAGTATG	no
1065_C10	C36B7.1	C36B7.1		C36B7.1	2000	GCGATTGCTCAAATCCCTGTTCAAAACATTTCAACTCTAATATCGTTAGTTCACAAGTCTGAAAAAAGACATCGATAATTTGTGAGTACGTTTACATTTTCTCACACAATCCGCTTACGCAGTGTGCACATTGAGGAGAAGCAGACATGAGCTCCAATACGTTGTGCTCTTTCAAACCATCAATTTTACTTTGCCAGAAGTATTCAAGTAATCAGAAACTCAAAAAAGTTGTTTTTCTTATTTTGCTCAAAATGCGAAAAGATTTACGTTTTCTTTAAATTTGTGTTTTTTGCCGGAATTCAAGCGTGATGTTTGTGAAGTTAGATAAAAACGTAGTTCATAATTAAAATGTTTATTTTTATTTCCTATCTGGTTGGGGAATTTCAAACCATTAAATAA…	no
1025_C08	C36C5.2	srab-8		C36C5.2	2000	ACGTGAAAACTAAAAATAACTTACTTAAAAAATACGTGGGCGCTGTGTGCAAATGAGCGAAAAATGTTTTCATAATTAAAAGTTGAGCCAAAAATACATTTCTGTTTTTTCTTTGCCGCCTCTTAATTTTTTGAACTTTCGAAACTATTTAAATTTTGGCAAAGGTTTTGGAAAGGGTGTGAGAAAGATAGAGCTCAGTTTTTTCTTACATTGCGGATATGGCGTGCACATTTACGATTCGCCAAAGAACGAGTGTTGAAAACTAATTATATGTTTTGGCAGACATGTGACAAAAGGAAACGAGCAATGAATGAGATACGGCGTGTATCACCTACACAGTTTTTTTTCAGAAGCCATTTATTGAATTGCTCAAATTTATTTTCTTTTTTTTTCGTTTAG…	no
1070_G04	C36C9.3	fbxa-170		C36C9.3	2000	GATTTTTGCAATTTTCAAAAAAATCATATAAAATCTAGAAAATTTTTTTGAATTTTTTATCATGATACGTAAATATACAACACTTATTGCTCACTTTTTTGTTTTAATTTTTTGTTTTTCATTCAATGGTATCTCATTCTTGCTTCTCATTTACAATGTTTTCACCGAGAACGTAAAATAACAGTTAAGTAACCATTGAAATCCGAGTGGAATTTGAACTTAAAACAAACAAAAAAAAAAATTGAATAGGAGTGTGCGGCTGACTGATTTTTTCGGCTTTCAGCTGGTACAGCGAGCTCTGCTAAAATTTTTACTATCCTATAAATTTTCTATCAGACGAAAATTTGTCGGTCGGCTGTCGGTTGGCTTTACCAGCAATTCCAATTTATCAACTGAGTA…	no
JRH_129	C36F7.1	irx-1		C36F7.1	2504	TGTATGAGTTGATCGATGTGTTTTGGTACAATGGCAAGAAGGTGTCTCTACCAGCTGTTAGAATAAGAACTGTAATTATAGATATGGCAATGTATTCAAAAACACTCTCGTACTTATATTATGGGTATCATAGAGATTATTGCAACTTTAATAGAGTTGTATACTGGCAGACAATTTTTCTATATCTGCTCTTGGTTAAAACAAAGTAATAATCCGAATGCTCGGTATTCAAGTAGTAAATTCAATATAGAAACTTTTCATTTTCATAAAAAAACGCGATGAAAAGTTTATGATAGCAGGTTTTGCTCTTGATTTTTCTGGATTAACGGTCTTTAAATTTTTTTAGTGACAAAGCTATAAAAAACAACGGCGGCAAAGAAAATCCCTAAAAATTATACC…	yes
1018_C03	C36F7.2	swah-1		C36F7.2	2000	GCTCCACGAGCTCACAGATATTCCCGAACACGCACAAATTGTGTGGAAGCGATAATTTTCTCAGGTGTCAGGTGTCGGCACAGGCAACGACACAACATGGTCTAAGAAGCGATGTACGACAACCTGGGGCGCCTGTCGCCCTCCCCTCTTGCTTGATTTCGCCACGCCCCCCGCAACCGAAACGACGTGTCGTAATTGATAAATTGCAGGTCGTTTCATGTCAATGTGTTAGTGTTTTGAGAAATGTGAATGGGGTTGGAAGCGAGGATATTTGATGTCCGAGATTGTTTATAATACCGACACGCAATGTTTTGTTTATGTTTCTGATTCGAACTGACATTGTACACCGCAGGGGAAATAATCGCTGTCATCAGTTTCTAATGCCCTTCTCTCCAATTA…	no
1017_H06	C36F7.5	C36F7.5		C36F7.5	334	ATTGATAGCGTCGATAGTCGCAAACTTGCAGTTGACAAGCTCTTTATTGAAAGGTTTTTTGTGAAGCGTTGCACGTGTAATAAGAATAATGCTTGTTTAAATTATTAGCGCATTTTTCCTATTAGTACATTACATGCAAGCCTATTTTTCGATTTGTCATCCAATAAACTGCGTGTTCTAAAAAAATTAAATAAAATAGAAACGCATCAAAATAATCATTACCTTCCAAAACCTTGTTATTTCGCAACTTTTACTCTTGGACGCGCAACTTAACATTGTAAGTTTTACAAATTTCACTTTTGACGAATCGAAATTCTCATTTTCAGAGAGGAAAATG	no
1014_H09	C36H8.2	inx-6		C36H8.2	1880	ATTCCAATTGATCGATAAGATTTTGACGAATCCGAGTAGGGAATAAATCGATTTTTGACAAAAGTGATTGTGGTTAGATTGATTGAATGATAAGAGAATTCAACGTGAATTTCGTGCCACGGAATGTTATTTGGATTCAAAGTTTCTTTTTGGATTTTCACGTTTTTTATAAAATTAACTATAGTAATAAAAACATAATTAACGTGAAGCTCAACAATACTGTATAATTTGTATCGATTTTGCAGTTTGTTAATTTGTACAAGTTTTGACCCTAAATTAGGATTCGAATCAAAACTTCTTATCCATCATGCCATCATAATCTCTATTTGCTCCTCGTTCTAAATGTCTCATTCCTTCTCTTTCACCAATAAAAGAGCATCTCGCGCATCAGTGGCAATG…	no
1074_B10	C37A2.5	pqn-21		C37A2.5a	914	TTTGATCAAATTTCCCTGAAAATATCAAGTCGAGCTATTCAAAATATTCAAAAACAAATAAATAGGAAGATAACGACTGAAACTGGCTCAAATAACAAATGTTGTGCAGTTTTGAGTGTACACAATAGGGAGAACATAAACTATCAGTCAGAGGTGAAGAAGAATAAGATTTTAAATTCATAAAATCAGATAAGATTTGGTACAAGTGAATGAAGGTCGTTTTGGTTTTAGATTTAGATTTGCAGTTATTCCATTAAAAATTATTTAAGATTTGAATTAGGTGTGAATTTAAAATATAAACTGAGCTCATGAAACTGTTCATGTTTGCACGATACTTTCTATGCTTGAAATTTAGAGATTGATATCTGATATTTAATGAAAATTAATAAAGAAATATCA…	yes
1027_F06	C37A2.8	C37A2.8		C37A2.8a	848	ATTATGACTGTGAGTTGTCAAGAAATCAAAGAGAGAAGCTCTGGAATAGTAGGCGTTAGACAGTTGAAAAGATTGCAGCAGAAACAAACAAATTAACAGACAAGCTACGAAGGAGTACTTTGAAACATTAATTATTAAGATTTTTAATCATATACAGTTTTTTTGTGAATCGATAGTATTACGTATCCATTTTAGGTAGGCTCCGTGTACCAGCGCTATCTCAGCCACGGCAGGACCTTATTCTTATAAAAGGTACATAAATTTTCAGAAAACAATTATATTTATAACAATTCATAACAATTATACTTGAGAAGAACTATCGCATTTCCATTTTAGTTGACCAAATTTGTGAAAAATGTAGCCTAGTCGAATTCAAATATACTCAGTGCCCCTTTATGG…	no
1058_F08	C37C3.2	C37C3.2		C37C3.2a	2000	TCTGGGCTAGTTTTTATTCAATAACTAGAAATGTTGTTTATTTTTGTTCCCTACTTAAATCATATGTTATTTTCTTTTTCCTTTGTGTCTTACAGGCTTTTTTAGCTGAAGAAATAGCAATTTTCCGATAAAATTTGTTGCTCTATGTTAAAGGCGCATGCATTTATTTGAGAGACGGGTCTCGCAACGTGCTCACTCCTCGGCCCGATTTGTTCTTCGTTTGCGCGGTTTTCAGGCCTTTAAAAGATAGTTCCGTCGTTTTTTTCTCAATTTCTGCTGAAATAAGGTTTAATTAAATTTATTTTCAAAATCTTGGTAAACATTTAAACTCATATATTCAGAATTTTCATTCCTCTTTCACCCAGAAAACCGAATTTCAATATTAAGATTAAGAACACA…	no
1007_G03	C37C3.3	vps-32.2		C37C3.3	2000	AATATTTACTTCGTATCATCCATCTTCCATTCCGTCTTGTTTACACCTACGGCAGGTATTTAGACACGAATGATTGTTTTTCTCGTTGCCTAATACTTTTTCCCCCGAAATATTCCCATATTCCAGTTCTGAACAATGCACTTTTCAGCGGTCATCGGGTCCATCCAGCCCTCATTCAGCCCTTTCATTTATCTTCGTTTCTACTTTTAGACGAAAATGCAAAAAAAAGAGAAAAAGACACTCTCTTTTGACGCTCACATTCGCTCACATTGCTGTGGTAGAAAAACACTCACTCGGTGGCTGCTGGGAAGGGAAAACGAGAAAATGTTTGGTCACGCAATACGCCTATATCTTTGATTTGACTTTGAATCTTTATACATTTTTCACGGGGTTCAAAAA…	no
1064_B07	C37C3.8	memo-1		C37C3.8a	2000	TTTCTTTCAGAAAACTTTGCAAAGCTTATTATTAGTTACAATTGTTATAAAATGAAGAATGCCAAAAATCAAGTTTTATATTGAAAGTCAAATAGGCATGAGGCAGGTATGTAGGCATGAAACTTTGCCTGCCTATAATGGAAGACATAAACGAGTGAACACGAAATAAAGTAGTGAACACGAAATTTTAAAAAAAAAAAGGCAGATTTTCTACAAACCTACCACTTTTTCCATTCTTGGAACTCCCCTTCTTGGCCCTCTTCCAATATTCAAGTGCGAAAAAGACTGAAACAGTGGCCCCTCTAGTGTCAAATGTCTGCCGATTCCATTGTTCTCGTTCTATTTCACTGCCTCCCCTATTGTGTTCTTTCTCCCATCACCCAATACTCTCTTTTTAGT…	no
1067_C04	C37C3.9	C37C3.9		C37C3.9	2000	ATCGATTCGCAAATCTTCAGTTTCTTTCTCTTTCTGGACAACCTCCCTAAAAAAGACACCATCAGTGTTTGATACTTTTTTTTCAACCCGATTATGCCTTCCGACTCACCGGTTTGTAGCGGGCAAACGCGGAGAAAAGGGAACACACATTTTTTTAAAAGCGCGTATGATAATCTATTGAAGTTCCGAATTTAACTACGCTCATTTCAAATAGTCGTTCTATTATATTGTATTTTTCTTGTTTTTGTAATGTCTTTTGTTTGATAATGTTTTAGACCTGTCATTACGCATGTGATTCTATCAGCTGATGTATACTGTTACTAAAATGGACTATGGACTTATTTTGTAATTTATTTTAGCCTTGCACATTTCATGCTTAACTCTAAATCAATCTGCATG…	no
1066_G05	C37E2.2	C37E2.2		C37E2.2	2000	GTCAGCAGCGATCTGGCGTGTTTATCGATTTTGCCTTGCCGGCGGCCATCGCCAGTGGCAGTTGTTTCGGTGGTCTTGGGAGAAAAAAAAGAAAGAGGGGCCTGTCAGGTTTTGTGTTGTTTGGGTGGATTTTTGTGGATTTCAAAATTGTTTCTCAATATTTAACATTTTTTGGAGTATGAAGAATGACAGAATAATTGTTATTTGTAATTTTTGTAAAATTTTAGCTGGCAAAAAGTTTTAAAAAACTCACAAAACATTTTCGAGACAACTTGGAAGTTCTTTCCAATTTTCATAAAGCAATTTGTGTCGTCATGTTTTCGCCTATTGTAATTGCCAACAATACGATTAAATTACTATGAATTTGTGTATATTATACATAGTACGCCAGATAACCAT…	no
1075_G03	C37E2.5	ceh-37		C37E2.5ATG	1500	GGGGAAACGGAACGACGGACACGCCTATTGCGGTGGCTCATGATCCATTTATTTTAGGGGGGTGTTTCCACGCGTATTGTGATGAGAAAAGTCACTAATCCGCCTACCTTTTAAGGGGACTAACCTTTAAATCGGGTCTTAAACCCGTTATAAGCCGTTCTGCAACTAATCTTGCAAATTGGGTCTTGTTGTTTCAATATGATTTAATGTTGATTAAAATGTTACCAAACATTTTATGATAATTACAATTCGAATTTGTTTTTGAACCACTTTCATTTCTACCTTCTCTCAAAATTTGCTGACTTGAAAGGCCCATGAATATCTAGTCTTTTCTAGTTTTGTCAGTTATGTCTCGCTTTGTGATATTTTTAGTTTATTAGAATCACTTTAAACTCTTTG…	yes
VV_A06	C37E2.5	ceh-37		C37E2.5ATG	1997	TCTTGAAAAAAAATTGTGAGAATTTGAGGGAATATAAACAACATTTAGGTAAGCACAATACCACAAATATTTAGAATTAAAAATAGTGCTCGCACAATTTTTCTTGTCACACAATATAATTGCCACAAATTTATAATATAACTTTGACAATTTAGTTTTGACTTATTATTATACAATATTGCTCTAGTACAATGAACTTGAATTTGAAGACTGAAGCTGCCAAAACCAAACCACAGAATTCATGAGTTTAGAACAATACACTTTATTATTTCTTCATGCATTACATTCTCAACACAAAACAACAACAGTAACTCATGATGACATTTCTAGTTCACACCTCAAATCAAAAACTACAAATTCATACCCGAGGTCTGTCAATTTGATTCATTCCTCTTCCAC…	yes
VV_A07	C37E2.5	ceh-37		C37E2.5TSS	2000	TTGTGCTCATGCCTATTTTATTTACAAAAATTTTCAAAAAAAATTGTTTTCCGAAAACTTTCTAAAAAGTGACCAGATGTTATAGAACCATGCAAAACTGGATGTTTCTATAGTTAGAATGTTTGAAAACGAGTTTAACATCCAAAATTGAGGTATAGTAGTAGCCCTATGTTCGAAAAACGCATGATCTTTGGATACCTATATCTCCGTGAAAAATTTTTTTATGGCAAAGTGATCAACTACAAAGTTGTTTATCATAACTTAAAGTACAACTGTGTAGTTAACCGTTTTTTATCAAAAAATTTGTTGTTCGAGATAAAGTTGTGTAAAGTTCGGCACATTCATGCTCGAATTATTATCTTCTTTTCCTGTTCATATCTCGACCAACAAATTTTTTGA…	yes
EA_F05	C37F5.1	lin-1		C37F5.1	2000	ATGTTTTGTTAAAATGACAGTTTCAAATAAAATCAAAAGATAACCGTGGTATGAGCTGGCAAAGTTGAGCGTGTGAATTCGATGCACCATGTTTGATCCTCTACACTTTAGAAGACCATATTTCGATCGATTTTAAAGATATCAACGTATAGTAAACTAGAAAACTATAGAAAAATACCGTATTTCTTCTATTAATATGGCTGCAATACTATTTTTCGATGGTCTTCCCGCTTGCAATACTAATAGGGAGTGCAAGACTATTAGGGAGTGCAATACTAATTTTCAGAACATTTTTCTGACTTTGAGCTTACTAGTTTTTTTCTGAAAAAGCTCGAATCTTATGTAAAAATTCAGAAAATTTGCTTTTAATTGTAACATATATAATAAGTTCAAAAACTT…	yes
1051_H02	C37H5.11	cwp-2		C37H5.11	300	CTAGCAAAGAGAAAAGCTGGCTTCAAGATCATTTTAGAAAAATTAAATGCTACAAATAAAAATTACATGCGCCAAACGGAGCGGAGCCTGTAGCATGGTTACGTACTTGGATACGGAGACGTTTTGTATGGGAAAAATTGCTTTTTGATGGAGCTCATCAAAATGTCATCATTTTCCGAATAAAACGTTGTCGTATCCAAATGTAACCATGGTGATGCATGGTTACACGCTCCGCCCGAACATCGGAGCAATCCTGCCGGATTCATTGTAACTTCAATTTCCAACAGATAGCTTTCGAAAATG	no
1058_C11	C37H5.2	abhd-5.1		C37H5.2	300	TGCTACACTTTTTATTTGTTGGCATTTTTCTTGGAAACAACTTGAGAAATTTACGTTTGATATAAATTTGTTTCCCATTCTAAAATAGTGTAACTTGTGCCGGATTTCACCAAAAATGTTTTCAATTCAAAGTTGTGTGTTCAACAAACAATGTGATCACAAAAAGAGATAGCGTGTAGTTTTGAGAGAACGCAGACACATAAACAACAATGTCTTATGCCCCTCCTTTCTGATGATTAAAGAGGAAAATAAGAGCACTTTGTGAAATTTATTGTCGCTGAAATATACTTGCTGCTCAAAATG	no
1073_D10	C37H5.5	C37H5.5		C37H5.5	609	AGTGCCTGAAAGAAAATTGCATCATGAACGAAAACGCGAGAAAATAGGATAAAAAGCAGTAAAATATAATTTGTAATCGGTTTTTGAGCTTATTTTGACATTTCCTAAACAAAATGACACAAAATTTGCTTTTCAACCGTTAAACGGGACAATTTCTTGTATTTTTGATAACAAAAGTCAGGGCATTTTGCATCATTTCCACTGAATATGCCAAGTTTTAGGAGAATAATGATGCAAAATATTGGAAAGGAGAGCTAAAAGGTTTAAATTTAATGAATTTTTCGTTGGAAAAAACTCGAGAAATTTCTCGAAAAAAAGAATCACGGGCTTTTGCATCAACTTTCAAACAGAAAAAAACTTCTCGTCTCCGCCCATTTCACATTACGGTCAGGCGGCGGG…	no
1063_G03	C38C10.3	C38C10.3		C38C10.3	300	GATAAATTATCCACATCACGACAGAGTTTCCAATTATTGCAGTTGCCATCAGAAGGACAAATGCAATTGCCACAAATACTTGAGTTGCTCTGAAATTATTTTTATTGGATTTCTAAATTTCAATTATTTATTTAATTAAAACATATTGTTGTTAAATAAATCAATAAATACGTAATATGTACTCAATTAAAAAATATTTTATTTGAACCTACACGTAAAGATAAAAAATAATCATCCCCCAGAGTTTTCGATTCAGTTTTCAATTTGTTTCCGATTCAATTGCAGCGATAAGGAAAAGTTATG	no
1053_F09	C38C3.2	sru-27		C38C3.2	1499	GATTCCTCGACTTCTGTGAATGAAGAATTTATGAATTGAATTTTCAACTTTTTTATTCTTTTTCATAAATATTTCTGCGGGAAATTCAAAAACCTTTCAGGAAATTCCAAGAAAATTCTGAAATGTTCTATTAGAAAATTTTTTCCTTGTTGTTTTTTTAGAGAAGCGCAAATATTGAATAGGCACAAGAAGAATTGATTATAAGCACATCTATGATCCTTGTGGTTTTTAAACTTTTTTTTTGAAGACTTCTATGCACTTTATTTCAATGCTATGTTTTTTTGTCTTTTTCTATGTTTTGAAATTAATTTTATAATTAGAAGAAAAAAAAAACAATCCAAAATAGTTTAGACTAACTTTCGTATCAATTTTAACACATATTGTGAAAAATAACAACAT…	no
1053_G10	C38C3.6	C38C3.6		C38C3.6	2000	GAAAATAACAAGCCTTCCTCCTTCCTCTGACTCACTTTTTTCTTCAGTGAGAGCTTTTTGTTCGCCATTTCAAGAGGTTAAGCTTTTGAGCCAAAGTCCATATAGCTCTGCTTTTTTGTTCTGTTCTCATAATTATTCTTATCTATTCTTATCTTTCCAATAACTCTGCAGTTTCTCACGTCCTTTCCAGGAATTATATTTAGCCGAGTGTGTGCTCGGAATTTTTCTCTTGTCTAGAAATTTGATATTAATTAGAATTTTTCGAGTAGTCTGATCATTTTGACCAATCGCCACACAATTTTTCGTGTTGTAGAATTCATCATATGTGAAGTTTCCACCTGCTTGCCAGTGTATTCTGAGTGATAGGTGACGTTTTTAGAATTTATATTTTTGTTCCTT…	no
1058_A06	C38C3.8	C38C3.8		C38C3.8	986	ATCTTAAAATGAAAAGCATATTAGTCAGGAAAGACGGAAGATAGATATCCAAATCTATAATTTGTCTATGTGCAGAATTCTAATTGTAAGGGTGTCTGTCGTCAAATCGCGTACTTGAGAGCGTAGAAAAATATTGTTCACGAGTAGATTTTCCAAGTATGAATATATGATAAATAGAGATGAAAATCACAAAGTTTTCGGAGAAAATAAAGAGAAGCTGTCGAAATGGGGGGGGGTTTGTTCGAGAATTTTGACTACATTATCCAGTACTACTTTCGAATGATAAAAAAATTGTAAATATGGGAAAAGGCCTTTAAATGATCTCAAATTACCTCTGAATATTTTGAAGTTACTCCGGTCCACATCGACAAGTGCTATTATGTCTTACAAAATTTCATT…	no
1073_F11	C38D4.3	mel-28		C38D4.3	901	TTTTGAGTGACGCGTGTGTCGGAGAGAAACCGATTTCACAAACTAATTTAAGTTATAATTTGTTTATTTCAATCGCTACGTGTGCCGTGTGCCACGTGGCCACGCGTGAGTAGGGGCGGGGCCTATTTCGCAACCACCGCACACTTTTTTCGCAAGCCTCGCACGTTTTTCCATGATATTGTTGCATTTTTCAAAAGAAAAAACGTGCGAGGCTTGCGAAAAAAGTGTGCGGTGGCTGCGAATAGGTCCCGCCCCTGCATCCTGTTTTGGGTTCCTTTTTGTTTGTTTTTTTTTCGCGGATGGTTAATTTTGTTTTCGAAGAATTTCTCGTAAAAAGTTCCTTTACAATTAGTCAAATTTTATTCACTCAATAAACAAGGTTTTTCTTCAAAAAATACA…	yes
JRH_152	C38D4.6	pal-1		C38D4.6a	1412	ATTTCTTTTTTAATTTATATTCGTTTTTGTTTTAAAATTTAAGCTTTTTTGATACAAATAAATTTTATAGTAAATAAATCTTGTTTCTCCTACCAGCTATCTAACTATTCCCAACAGTGGGTGGCAATAAATACGAGACGCGGCTCTTCTCACGGCGGTATCATAGATGCACAAAGAGCAAAACGATTACGCAACAGACAGCCGGGTCATATTCAGGTCAAACTTGATAGTGCATGAAATCGAGTAGTAAGCGACTCTTTGATATTTTCAGATGCTCCATTTGTTGTTCTTCATGACAGCTGCAGAGTTCCCAGATCGTAAATGTTTAATGTTCTGAAAGAAGGTACATAATCAGTCAAAGGGCGGTCTCATTGTTGCCTTTTATATCAAATCTTTGGA…	yes
1072_G05	C39B10.6	elt-4		C39B10.6	1500	TCATTTATCAAATCCGGTAGAGCTATTCTAATATTTTTTGCTTCCATTCACATTTTTTATCAAAAAATGGGAATCGAGACACTTCAGCAAAATTAGGAAATAAGTTTTTTTGCAGAACTCACAAATAAATAAAACTGCGAATAACAACTTCCCAGACTTACAAAATTAATCGCCGAAAATCGGATTAAACTTGGAAAACTTTAATGAATTAGAAAGCGGAAAAAAACAAAAATATGAAAAGTGAGGAAGTTGTATGAAGTCCCTTAAAAAACAGACGGAGGGCAATTTATTGTGAATTTTATTTGAAAGTATATAATGTTGATAAAGACCGAATATTATAATACAACACATCTAAATCTTTGAGCAAATAAAAACATTTGTAAAGCATGATCCTTACAA…	yes
Y1H_093	C39B10.6	elt-4		C39B10.6	2501	GCCTACAAAAAACTTACAGATTTTGAAAACCGTAAACGTCAGTTTTTCTTATGGGGGAAGTCATTTCGGTGATGCAGAATGTTCTTTTTTTTCTACTGGGGTTTAAAAAAATTTACCGAGGAAAGTTTTGAGAATCGGCAACAGAAATGAAATGTTTTTAAAAACTGTGCCTTTCTAAAAGTTTACACAACATTTTTACAGAAACTCTCAAAAATGACAAATAAACGCGCAGCAAGATCACGTTGCACACATTTTTTTCTTGATATATTTAAATACCGTTAGATCGAGTTTTTCATTCACCAAAAATTGTTTTAAAAATTACAATTCAAACAACGAATTTAGTGAAAGTATTGAATATTCCGTTCACATTAAGTTTTTGTTTCTCAATTATAAGTGTAC…	yes
1046_H02	C39B5.12	srd-65		C39B5.12	804	ATATTGGAAAATAAAGTATTTAATACTGGGGGTATAAAAGTTAAGACGGGAAATGTACAACAAAATGGGTAATTGAAATAAAAAAGAAGATATTGACTTACGGTTCGAAATCACGGCGGACAATCTTAGAATTGATTGATAAGGAATGTGAGTGATAAGAACAGGAAATCAGTAAATTGGTATGTTTTCCATATCAAAAACCTATTTAAAATCTATGATTTTTGGCTGGGAACTTGAAAAATTGAAGTAAACTTGGTGTTTTTTCACTTGGAAACTGTTACATCTCAAAGAAAAAACCAATAATTTTGCTGAAAAAATATCAAAAACTTTTCCTTTAAAGGTGGAGTAGCGCCAATGGGGATTTTGTCTAAATGCACTTATAGTGATCCAAAACAACCG…	no
1046_C10	C39B5.3	fbxa-62		C39B5.3	637	GAATGCAAAATTGTTTGTAGAAATACGATTCAATAAGTCAATACTGTTTTAATTTTGATAATAAATGATTTTTGTAGTCAGGTATTATACTATAAGTATAAAAAGATTGCTTAGGTCTTAACAAATTGTCAGCACACTTTTGGAATTGGAAATGTATCTGAAAAGCTTGAAAATTAAAATTTCAAAAAACACGTGTTTAGTCAAAAATTCTCAAAGGCTGAAATATTTGAAAATTAAGTTGATTTTTTTTTCAATGTCACAATGTTTTTCAGGTTTTCATCCCAACTGTCTAGTTTTAATTCTAAATTTTATTTCTCTAAATCTCACAAATGTTCAGTCTGACCTTGAAAGTTGTTCCTACCATTTCAATACACTGTTCGCTAAATTTGAGAGAAAATA…	no
1033_E02	C39E9.11	C39E9.11		C39E9.11	300	TGTTGAGCACGTCCTCTTCGGCGAGCTCTTTATTTTTGGCTGACATTTTACTGAAATTATTATTTTTATTGAATAGTGAGAACAGAAAAGCAAATGAAACAAGGAACAAATGAACAAGAAACAAAATAGGACTCAAGAAATTTCCCTCCATCGCTGTTTGAAAAATTGTGTTTTTCGCGCGGTGTACGTTGGAGCGCTGTTGCTTTCTTATTGTGTGTAGTCCTCTCGAATAAAGAAATCAATATTCGTATTGTTTATTTCGTCTGAAATTATTCGTTTCTTCGAAGAATTCTTCTCAAAATG	no
1006_D11	C39E9.14	dli-1		C39E9.14a	798	ATTGTCTGCAAAAGATTATTCGTGATTTTTTAAAAGAAATTATGGAAAATCTCACTTATTTTCTTCAATAACTGGAGTAGTTTCAACAGGAGTGGCTTCTGGAGCTGGGACCGCTGGCTCTGGCTTAGCGGATTTGATTGCTTCGGTTGGCGATTGCTCTCCTTGCTTGAAAAGTGCTTTTGGTGCTTGTTCTGCGAATACTAGCATAAACCGACGGTTCACTAGCATCTGCTTGTCAATACCTGAAATTTTGATTACAAAATCGTGTTTATACAATACAATAAATCTTACATTGACTGACACAGGACCCTTCGTCCTTTGTGAGTGTTGATGTGGTGTAGTCACGAGCGCAGGCGTTGAAACAACGTTCGCTGAGAGTGTTGTAGACGGTTAGAAATT…	no
1049_C12	C39E9.6	scl-8		C39E9.6	534	AAATTTTTCGATATATATTAATGGTGTAGTAAATGAATTAATTTCTCCAAAACTTTTATTTTTTTAATTTTTTTAGTGTATAACACAATTGTTCAAATTATGAAGAACAAAAAAAATCAGTTTTGGCAAGAAGTTTCAAGACTTCAAGTGTCTATGCATATATCATGCCTGCCTGCGCACTTACTTTTCACCTCACTTATTCCTGCTTCATGCCTTTCTACGGCCCTATCTCACATATTTCTATTTTGATATTATGCCTGACCACATAATTCTTTTCGCTCAAGTTAAAATCCGGAAATTGAAAAAAAATTTCCAAATATCAAAAGTTCAATTTTACTTTCAACTACATACAGGAAGTATTGTATATTCATATCATCACAAAAACCAATGAAACAAGTG…	no
1033_C02	C39E9.7	C39E9.7		C39E9.7	2000	CCAAAGGAACTGGAAATTCAGTGTAATGATTTTGGTTGTGTGCCTGCCGCATGCCTGCCTTCCGTCTATGCTTTACTTTTCCGAGTAGGCCAGCATGTAGGCATAGGTGAGGCAGACAGGTAGGCAAGAAGTCGCCGAGTATCTTTGAATTCCTAAAATCCACATAAAATCCCTGAACTCTGGTTCAAGACAAACATGTATAAGCCTATTTTATGCCTGACACCTGACTGTTTGCCTACCGCTTTAATTTCGCCAGTAGGTACGCGTGTAGGTGAACGGAAGTCAGGCAGTTGTGCCAAATTCCAAAAAAAAATTCCAAATTCCAAAATCAATTTCAAAAACGATCTTCGATTCAGTCTCCGAACAAATTCGTCAAGTTCCAAATTTCTAATAGGTTTT…	no
1021_B06	C40A11.2	C40A11.2		C40A11.2	1382	ATATTGAGTAACGTGTATTCACAGAGAATAAATTGATGAACAAATGAGTCGAGTGGTCTCGCTTTACATCGATTTTGTGGCCATCTGCTAACCCATTGCTCTCAGCACCACGGGGAGGCTGACCCCAGGGCTCCCACCACGATTGGTATTTGCACAAGCACCGTAATCTTTACATTTTTGAATTACAAGCCACATTTTGAAGCATTCTGGAGATTCAATGAATTTTTTGACAGCGAATAATGAAATGGAAAATTGATCCTTAATTTGGAAATTGTTATTTTCTTTACTTCAATAAAAGTTTAACGTACTCATTTGTCTGATGGATGTCTTAACCTGTCTGCGTCTCAATGGAAGAAAATGGTCCGGGTTTGGGTTCATCTGACCGTTAGTGTGTAAGAG…	no
1033_C12	C40A11.7	C40A11.7		C40A11.7	300	GTAGTTGGGAGAGGAAATCTCGAAGATGGATATATGAGGAGACGATTTTTAGTTTTTAGTATGTGGTTTAAAATTCATAGGTTTTTTTTTAATATTTCGTTGATTGTGAGCTATATCTACATATTTCCTTGTAACGGAATAAATAATTAAATAATTTTTCACACAATTTTGGGAAAACTGAGGTCACCTTTCCCGAGGTGCTCAGAGGAATGCGATGAGCAGGTCGTCAAAAAAATCGATAAAAAGCAACAGAAGGAATCTTCTGTAACACAAGGTATTCATTCTTTGTGACTACTCAATATG	no
1010_H10	C40C9.1	twk-20		C40C9.1	2000	AAATGGGAAAATAGTTCAGCCATTAACTTTTTTTTCATATGAATAAATGTAACTATGTGTTACTAAAATTGGACTTTTAAAAAACGTTCAAACAGCTTCTCCATTCAAATTTCATTTGAAACGAATGTTGCGCAAAAATTTGCAAAGGTATTTCCTGTGATGTTTGACTTTTTCAAGTTTCCTTCAAGTTTTCCTTTGCAGCTTGTTTTTGTACAACATTCAATTTTGAATCAACTTTTTTAAAAGAAAAATCTCAAATTAAAAGTATTTGATAAGTATAATATTTTGTATAATAAAAAAGAGTCCGAAAGTAAAAGTTTGTGTACAATGTGTTCGCTTGAATAATTTAAAAAAAATCACAATGAGACTATGCGTTTTCTTTACTCCTTTTAACAATTT…	no
1028_A04	C40D2.2	math-20		C40D2.2	901	GAAAATGAAATTGGCGTATAAATGTTGAATTTGTTTTATTCTCAAATAAAAGCGTTTAATTAAACTTGGTACACTGAGACTTAGAGACGGAGACTTTAATAAGGATTGAACTACAGACTTGAAGTTTTTTTGGAAATTGGGTGGGATACTGGAAGTAAAGAAACATGTAACATTTCGAGCCTAATGCACAATAATCCTACAAACAGATAATAAATCGATTCATTACTACATCGCTTGTGCAAACAATGTTTGAAATACTCGATTGGAAAATGCCTGTTTATCAGTGACACAACTGATAAGAATTTTTATTCGGCCGTTTCGCTCTCATCATTCGTTTATTATACTTTTTTCATTTCATTTTTCAGTTATAGTTTAAAAACCCAATTTTACTTGTATTAG…	no
1046_E03	C40H1.3	C40H1.3		C40H1.3	952	ATTCTGAAATTCTTTTGTTGAGAACAAAATGATAAAGTAAAAAAGGCCGGGATGGAAGAATGGAACCAACAAAGAACCAATAGCTATGCTCTCAGAAAACAACATGTTTACGAAATCTCAGGAAAAGATAAGAAAAAGAAGATAATTCGGAAAAAAAGAGAGATTTGTTGTTATATATCTTTTTGATAAAAAAAAAGCTTGACAGAAAAGTGTGGTTGTAGTCCACAAATTGTATTAGTTTCCATGGAAAATAAGTAGATTTAATCAATTTATATACACCTGTACGAGAAAATATACTAAGAGATGATCTGATTATTTGTTACCTCAAAGTATATCATTTTCAAAACAAATGGTGTATCAGACAATTGTAAACAAGTCAAACACCAACTAATTCATTAA…	no
1055_G11	C40H1.4	elo-4		C40H1.4	2000	TGTCGCCCAACTACTATTCCTTAAATCTTGTTCTTTGGAAAACTTATCTTTTGATTATAAATTTCCAATAAACAAATTAAGCGAACTTAACTAACCGTTTTTTTTTTGCAAAGTAGCAGCTCTTAGCTTGAAACTCTTAAAAAACACTTGAAAACTTCTACTCTGCTGTTTCCGCAACGAAATTCATCCTCGCAACGTGATAACTAGATTCTTTTTGGATCTCTGATGAAGCTAAGAAGCCATGCAAGAATGCCGGTTTCTTTAAATTCTCGTTGATACACTCATTGTCATGTCACCCCGCCGCAATCATTTTGCCGTTGAAAACAGGAAGAGGCGAAGAAAGAAATGAGAATTGACCGTCACAGATCTTTCCACTTTTCTCGGCATTTTCCAGTTTTG…	no
1074_G04	C40H5.5	ttx-3		C40H5.5	1500	CATTCTTGTTATTCAACGTAATCCTACTGTAATCCCGGCTCTTTTTTCTTTCCTTGTTACCAACATTCTTATAGTTAGATATTCTGCGTAGCTGCATTTTATTTTATTTTTTAATTATATCAATTTCGATTTTTCTAAAACAATTTTGTCAGAAACGTTTTATAAACAGTAAACCTTTCCGCAAATCAAAAAGTTGTTTGATGCAATCTCAGTTCACAAGGAAAAAATTGAATGAACTGGAACAGAATCTGATTGTATCAAAAGTCTTGAAATTTGAAAATCATTGGAGAGTGAAATAAACAAATCTCGAATTTTTCCTCTTTCCTTCTATCTTTATAATTTTCGGCGTTAAAGTTTTTTGATGGGATCAAAAGTTTATCTACTTCTCGAATAATTTTC…	yes
1042_F05	C41C4.3	lron-4		C41C4.3	508	AATCACTCTGCAAGTAGTGAGAATAGTTGGATTTAACCAATAATTATTATATACCAAGTTTCTGGGTTTTAGAATCAGTTATCAATCATTTAACAAAGCTTTTCGAAGTGCCGTTTTTGCCGTTTGAAGAACATCGACGATGTGTTTGCGTGTGTAAATTTATTATCATTATTCTGGGATTTCTGTCCAATGGTCTTGTCCTCATGTTTCCTCTGTGTTTATCCTTTAATGTTTTTTCGGATCTCTCCTCGCCTACCTACCCATTTTTGTCGAATTATGATCCCGTTTCTTTTTCTGCATTTCCTATGAATGCACTCCCTTCATATATCGTACGGTAACTTGTGATAACTCGATTTTTCGATACTGGTCGTCATTTTTTTGTGTAATTCTCGACAATAA…	no
1007_G04	C41C4.6	ulp-4		C41C4.6	2000	ATAAACCTGTGCGCCTTTAAGAAGGCACTTCAAAATCTAGTGAAATTATGTTTGTCCCTGACTTCGATTAAAGATCTTAAAATAACCATATGGTATTTTAGACTAAAGTTGTTTACGTTAGCTGTATTTATTTATTTTAAGCTTTTTCAAAATGTTGAGTATAATCCGAGATGTGTGGGTGATCCGTTCTATCATTGATGTTTCCGGCTGAACAAATATAATTATAGCTCGAGCTTAATGTCCTTTTATACAAATCTAGTTGTTTCAACAATATTTAATTGCCGATAAAAATGTATGATACTCTGTTGTTCCCGGTTTCCTTTGTTGAGCAATCTTATGAAATAATATATTTCTGCTATGTGACATTTAATCATACGTTGAGCTTCGATGTGGCATCTT…	no
1017_B11	C41D11.1	eri-6		C41D11.1e	1151	ATCGTCTCACTTCACAAAGGTTGGTTGGTTGATTTGATTGGTGTGTAGATTCTGAAATTAATAAAATATTATTTCGACATCGTAAAAAAAATACGAAAACAAACACCAAAACAAAATACGTGGAAAGATAAAATCTATTCCTACTACGTGGCTTGTGACTCACTAAGGTCACCTACGTGTTACGCCTACGTGTTACGCCTACGTGCTACATTAATTGATTAAATTCCTAAAATGCTAACGAAACGAGGAAAATAATAATTAAAACGCGACAATTTTACGAAATTTTCCTAAATTTAGATAAAATCCTAAATTTTTACGCTGAAATATGCCTAATAGTAGTGTAAAGTTGCGCTGGGACTTCTAAATCGCTAAAATTACCTACAAAAACTGCATAAAATG…	no
1036_F01	C41G11.4	gnrr-4		C41G11.4a	2000	TTGAGCTAGTGGTCCTGAGGCTTTAGTGGGTTAGTAAGATTTATGGCGGAAAACCCTCGAAAAAATGGTAGATGCAGAAATATTCAAAAAAAATTGTGAATTAGAAAAATATGAAATTAAAATTTTCATTCAAAAAGTTGTTTTTTTCTGTTTTTGCCTATATTTAAATTTTCCATTTTTCACGAAGATCTTAACATGTTATGTCTCATCTTCCGAATTTGCTGAATGCGGAAGTTTATGAGAGTGCTTTCAGTTATCTTATCATAATATAAAATTATGTGTAGGCATTTTAAAAACATTTGTTACTGATTCATTGTGTAAAAAATGTTTTGCACATTTTTTTAATTTTTGGGGACGGTTTAAAAAATGCATTAAAGTTACCAATTGCAGATAAAGAAA…	no
1007_D10	C41G6.1	C41G6.1		C41G6.1	631	AAGCCGATGTAACCATAATTTAAAAATTCTTCTAACTATGCACATAATTAAGATTCTTCCAAATAAGATATTTCAATGTTTTATTATATGTCAACATTTTTGCAAATAATCTCAAATAGTTTTTGAGAAATGTACTTTTTGGATATTAGATTATTTCAGCACTGTACAGCGCTTCTAAAGTTTTCTTGAAATATTTGTTGGAGAAGTGGTAATACTTTTCCGAAGGTTTCAAAAATTATGCTAAAATAATTATGCCAAATATAATTTTTCGTGAAAATTCGGGAATTTTTAATAGATACCTGCAAACTGAAATGATCAGGAAGTTTGTTTTCCATTTAAAAATGAATGTGATAAATTCCTTTGTTTTTCCTGGAACAGTTTTTCAATTTTCAGCTCCCA…	no
1006_B08	C41G6.5	nhr-164		C41G6.5	1975	AAGTTTAAATTTGAAAAAAATTGTTTAATACCACCGGTTAGCCTTAAAGTTATCCTTAATTGTTTCCAATTTGAGATTTTTGTCTTAACTAAGTTACTATTAGGCATTTTAGTACGAATATTGAAGAATGTACGAAAAGCAGCGATTATTACAAGAAAAATCGATTTATAAACTCAAAAAACAAAATTGGCTCTTTGTTTTACACAGATAAATATTTTTCAGAGAAATGTCAACAACAGCTATAGTCGTATCAAATAATTTGAGAACACTGAATTCTATATCACATGTGTTTATGTGCTATTCTATATCAACACAGTATAAGAAGGTCGTGAGAAGTTTGGCATTTTGGAGGCATCCAGATGTGGCAGTTGTTGGCGATGTTTCAATGCAACTAATGAA…	yes
1021_A11	C41G7.2	klp-16		C41G7.2	429	ATATTCTGAAAGTTAGAAGACTTTTACGAAAGTAATTTCATTTGATGAGTGCCTGCGGTGACTATGCAAAAACTGCGTGCCAGTATTGCAAACTAACCCCGCCCCCATGTGTCCAGTCTCACGATATCCATGATATTTATATCATGATATATATATATATATATTTATTTCAGTGATTTTGAGAAAACAGGAGGCCCACAAAAAAGGGATGTGCAAAAAGGGATCTGGGAAGGGGGATCAACGAAAAGGGGATCTGGCACAGTGCCAGATCTCCTTTTCGTGGGGCCTCATAAATTTTTGATCTTTTTTAAATTGTTGACTACGGTAATCCATCCGATTTGGCGGGAATTTTCAGAGGCGGAGTTTAAGTTTGAGCGGGAAAATGTCAATGAAGGGGAT…	no
1076_E07	C41G7.5	ahr-1		C41G7.5	1387	GTGTTTTTGAAGTTTTACCGTTTTTTTTTCTTATTTTTTACTGATTTTCTTTTTTTCGTAAATAATAAACCTTTATAAAATCTTGAATAACGTATTACGCGAATTAGATTAAATCACATTATTCAACCAACTATACGAACCCATTCGAAACGTTTTTTTTGCTAATTTCAATAAAATTGGAGTTCATATCCATATAAACCTCCGAAAAAAAGTGCCAAACGACTTTCAATCAACTCTGCCGGAGACTTCATTTGGCGGAGCAACGAATCGGACGACTCGGGCCCGCCCATCAAAGCTCCGCCCATTTGCAAATGGCTACCAAATTAGGGTGACCTCCTCCAATCTCAATATTCTCCTTTTTCTTTTGTTTTGATAATTTTGATTATAACTGCATTGAAG…	yes
1027_F01	C41G7.6	C41G7.6		C41G7.6	2000	CGACGAGTTTTTGTGCTGACTAGACGATATACCAGAAGACCAGATGACCCGTTTTTGATAGCTGAAATTTCATTGTAGTTATTTACAAATTGCTCGAGAAATCAAATATTGACACCTTCTTTATGAGCTTCAGCCATGCAGACTGCATCTTCCACGTGGACTAGATTATAGAGTGGCATTGGTAGATCAGTTTCATCAATTTCTAACATTTCATAAACCCTGTAATTAATAATTATCAGTAGAAAAGTTATTTTTACCTAATAAAACTCACTTTTGATCCATAGATACTAAAGCTCCATCCAACTGATGTTTTGTTTTCAAAATCATGTCTTCGGATGCTAAATCGGATGTTGAAGGCGGCACAAAAGGTCTGAAGTATTTTTTTTTTAAGTCCTGAAC…	no
1039_E02	C42C1.12	C42C1.12		C42C1.12	996	ATCGTCGAGTTCGCATTCGTGGCAGATCAAAAAAACATAAAGCTGCATAACAATCACAGAGAAGAAGACGAGAAGAGATTTAAAGACGAAGACAACAATATCAAAATATGAACGAGAAGGATAACAAATATTATGTGAATGAATAGTCTCAGGGCCTTTCACCAGTTTTGCATGCGCTTCGAGTAAAAACCAACCTATATCATCATTTGAAATCTGAATTTCCGTTCGAATTTGTGAGAGGAATGCAATTGGAAGTCGTCGAAAAAGCACATAAGCCACGTAAATGCAGAAAACGGCTCCGAATTTGAAATAATTGGTTGGAGACGTCGCCATCAATGATGTTCCTCGTGTTCCTAGGGCAGGTTTCTTCGTTTCATTGGAAATTGTTTTCAGAGAACA…	no
1047_B04	C42C1.3	C42C1.3		C42C1.3	300	TAAAGATTCTTCCTAGATCCTGTAAATATCCAAAAGTGTCCTTCAAATTTCTAGTCTGGTTTGTACCAGTGTTTATTCTGCCCCCTATAAACGGTGTCTCCTACAATTGTGATTGGTGCTAAATTTTATTTTGTGAATAGACATAAATACATATTGTTTCTATTTTTCACGGGAATTTGTCATTTTTTCATAACCTGCAATAAATTATTAAATATTATCTAGTCCCCACGTATTCCAAGTGTACATTTTAAAGTTGATAAAAAGAAGGCAAATATAAATGGAAATTTTTTAAATTTTGTTATG	no
1010_F04	C42C1.4	C42C1.4		C42C1.4	453	AAAATATATCAATTTTATTGATTCTTTATCGCACTCTTTAGTCATAACTCATTTTACCAAAGTGCCAACTTTCAAACTTGTGATATTTATTGTATTATTTGAATTAATTTAATTATGTGAAAATCAGTTTTTGTTTCCTGATAGGCGGGCTAAAAATCCAAATTTTCTCTTTCCACTTACTCGAAAATCTAAAATCTATAGATTAATCTATACAATCTACTGGGTGATTAATTGTATTCTTCAGGAATTTTATTGTTTTTATTTATTTTTAATCATGGCATGTTTTTCTTTCTCTGTTTTCTTGATTGCGCCGGTTGATTTCTTGTTAAATAAATTATTGTGGTTATTCGTTAATCATAGAAAATTGCTTGGTAAACGCCAAAATTGAAAAATATTGAT…	no
1033_F05	C42D4.11	clec-179		C42D4.11	739	AAACACATAATTTTAAGTTATTTTTTCTGTAGTTTTCTCAAAATGTGGACAAACATAAAATATACTTATTTGCTTTTTTTGCCTCCAATCCACCATGTTTTGTCAAGTATTAAATTGTATTCTCTTCTGTAATTTTTTTCAGATATATTAAAACGATTCTTCTTCAAGTTGTTTTGTATAAAAATTTAATATTTTGTATACAGCTCCAAAAAATATGTGCATGGCTTTTTTGGAAACTTTTTGATGTTATAGTTTGATGGAATGTTTCCTGAAAGATTTGATGTAAAAAAATTCAATAAAATTCAGATGACTGCAACCGAGATTGACTAGAATTTGAGGATTTGTTTGAGAAAGCTTCATAATCACAATTTATCGCTGTAAAAACCATTTTTTGAACTA…	no
1005_A05	C42D8.4	ets-5		C42D8.4	2000	TTCTTATCTTATTTTTGTGTTCTATAACACGATTGTGAGGATCACAACGCCCTCTTCAAAATTTCTCGGTGTTTTCACGACCTCTGCCCACGCGATTCATTTGAAATCATAATTCTTCAATCTTCAAAACTAACATTTTGAATGATAAACTAAAAACATTTGGTTTTCATCCGTTATCACCTAGACCGCCGCTCTCCATGGTTACCCGGTATACGGTGCCAAGAGGAAATTGACCAATTTCCAGCGGATAGGAGTTGAAAATGAGAAAATACATGCTTCTCTAAACTCTCCATTTATCCTATTCCGCCAGTTAGCTTGGAGTTTTAAATTCACTATGTACTCTGTTTCGGATGAGCTGAGAGATTTCCAAAATATTCTTTATCCAATTTCAACGATTGA…	yes
1061_A03	C43D7.2	fbxb-65		C43D7.2	565	AAATAAATAAATTTCTAAGAGCTGTATTTGTAATATATCTTATATTTTTTAATGAATACATTTAAATTGTTATAATATATTTGTATTGAGGTATGATCCTTTATTCCATGTTTTGCTGATGGATATACATTTCAAGCCGGTAGGAGACTCACTTCTTTATTTTAATTTTTCTAAATGGCAACGCTCATGATACTATTATTACTATCAATTAATACTATTAATATTATAATATGAATACTAGTAATATTATTAATACTATTAATTAATACTATTTATACTACATATTAATGCCACTATTTATATTAAGTATTAATACTATCAATACTATTAATGATATTATTAGCTGATACTATTAGTTTTAGCATCTTTTTTTCCCCCAAAAATCTTTTATGAAGATCT…	no
1016_D08	C43E11.1	acin-1		C43E11.1	449	ATCTGAAATCATTCGCAATTATCAAGCTTACAACGTAAAGAATTGGGAATTTAAAGCAAAACCCTGCAAAATCGATAAAAACTGAAATTTCTGCTCAAAGCTTTTGAATATTTATGTTTACGTTCGGCTATATGTTAAATTTTAAAACAAAATAAAATTGGAGAACGCCAAAGAAATTAATTACATATCTGGAAAATAAAATAAATTACGAAAAATAGGAGAATCGGTGCGATTTATTTTATTTCTCGCATTAGAGCGCACTTTCCTCAATAATTTTGACGCCAGCGACTATTGCTGACGCCTTTCCCTTTGCGCATTTTTATTTTCGAATTTTAAAACACAATATTTATTTTTTTTCTTTAATTTCCACCATCTTTGAAAAAAAAAAACGTATTTTTT…	no
1011_C02	C43F9.6	nkb-2		C43F9.6	300	GTTAATCCGAAAATTGAAGGAATTACAGAGAAAAGTACTAGAAACATCATGATGCGGTGCTGCATTGTGTCTATGAAAAGCTAAAAATCGTTCGAAATTGTGGGATGAAAGTTATGGGAAAATGTTGCATTGTTTGCGCAGCTGCTTGAAAAAATATTGAAAAGCATGAACACGTCGGCCCCTTTTGTTATGCCCTAGATATCACGACGATAGTTTTTTTGCCGTTGGTAAAAACGTGAGATGTGAAGATGAAGTGTGTGGAAAAATTTATTTCGAAGAAAACGAAAACTTCTTTTCGATATG	no
1050_F06	C43G2.3	C43G2.3		C43G2.3	2000	CTATTGTGTTGTTGTCACTGCCTGTTCTGTTTCTGAACAGAGACACACGCAATGAAAATGTGAGGGAGGATCTGGAGGAAGAGCAAACTGGACTTGGGCTCGGTGATAGAAATTGGAAGAAGGTTTACGGGATTACTGTATGTTTTCAGATTCAGCTTTAGTGTGCTTACAGAAAATTGGTGGCAGTTTTTTCTCCGATTTCTGGTTAAAACAGCACACTGTATGTTTTTTATTAGTATTGCAGTCGACTACATATATTCAATTTAACTAAAGTTTGTACAGATTTTACAAATTTCAACATTGTAAACATATTTTCATAAAAATGTTAAGGTTATTTCAAAATTAGCAAAACTCTTTCGGGTCCTCAAGACTGATCGAAATTTTATATTCTAGACTACT…	no
1033_A04	C43G2.4	best-9		C43G2.4	427	CCAGAACGTTTTGGAAAAATTTGGTATTTCCCATAGCATCCATAATAAGATTTTTCCAATTTTTTAATGCCACATGATTTGGTTATTCTAAGAACTTCCTTCTATACGTACGTCTCAGAGTAATACATCAAGTGTTCGACCTTTAGTAAATAAAACTAATCTTTTGTGGAAACACAAAGCGGGTTAGAAGTTTTGATTGCTAAATCAGTCATCGGGCAAAAAAGTTTAAGATGATCAATTGGCAGTTCTTATCGAGCATTTCAACGGTTCAATATTTTAGAGTAAAACTACTTTCTAGTAGGCACAATAAAAAAATTTTGTAGAAAAAGTTTACTGTTTCATGTTTTTGTTAAATTTTGCAGGTCCCTCTTGTTATATTATCTATAACATTCTCCGTGT…	no
1049_C03	C43G2.5	try-3		C43G2.5	331	GCAAATCTTTTTTAATCTGTTTAATTTAATCAGTTTGAAAAATATATCAAGTTTCAAGTAGATTCAGCCGAATGTTGTGTGATTTTTTGAAACCCATATTTTTAAAATTTGTTCTTCTTTTACATTTATCATATGCCATCCTTGAAAAAAACAGAAAGTAAACATAGTGATATTCACACAAAAGCGAACGCACCTTTGACATTCTTACTTTTTTCATCTTGTCAATTTTGTCCAACACCTTATCATAATCATTTGCATGTATCTGTTTGCCTATCATATCACTGTTTTTCCCAGAGACTCTACGTTCTGCTATTGATTGTTTTTAACTAATATG	no
EA_D04	C43H6.8	hlh-15		C43H6.8	777	AGCAGCTATTCTTTTGATTGATATTTTTTATTTACAATTCGTTGACCGATATTTACATTCCCAGTGTGATTCCAACGGGATTTCTTGCACTAAAAAAGTATTTGAAGCATTATACTTATTCTGATTTTAAGTTTTTAAATGTGAAGTAGCGCCAGTGGGGACAGTGTTTAAAACTACTTCTATGGTGCAAAACTAGCCAAATATCATAGTACAATTTTTAAAAAACTTGGAAAGTTTTAATTTACTGACAAAAAGTAACAATTATCCAGTTTGCCACTTGTAATTTAAAAAATAAAAATAAAACTTTTTTGGACGATGTTTATACTTTTATTTTGTTCTAATCGTTTGTGTTAAAACATTCTAAAGGATTAAAAGCTCTTTTTTTTTAATTTGGCAATT…	yes
1056_D10	C44B11.1	C44B11.1		C44B11.1	2000	CGATATAATGAAATACTTTTCAAAAATTGCAAATATTTCAGAAATAACTGTCATCGAGAGTTGCATCCATCCCCTGCTTCATGTTAAAATTTCCGCTGTCAAAAGCAGGCATCTAGCCCATCTGCGTTTACATATTCCTATCTCTCACCCATATCATAACAGTTCTGTTGGAAATAAACCATTCATTCGTCCTTTCAGAATTGCTGTGTGCAGCCCCAATGTTTTTATTTTTTCGAATTTATTCACTTTTTGATATTAAAATCAATTAAATATATGGTAAGTCGATCTTTTTTTTCTGTTTCTGCAGTGATATCTCGGGTTGAAAAGTGTAATAAGTAAGTAATTAAGTGTGTAGGTAAGCTTTAAAATTAGACGAGCGTGTGATTTTTAGATTGCATA…	no
1004_G09	C44B11.3	mec-12		C44B11.3	2001	AAAATCGGCAAGTTACTGGGGCTAACTCCAAAATGTTAAAAATGTTTAAAAAATGTTGAAAATTCTCGAAATTTTAACTTTGATCGAAATTGAAATTTTTTGCCGAATTTTTTCTGTAAAATTAAAGCTATCGTCAAACTCTTTTTTACAAAATCAATAAAATACACAAACTGAAAAAAAAACAATTCAGCTAGACAATTTGAGATTTTTCGATTTTTTTTCAAAAATTTTCAAAAACTGCACAACAAAATTCCCTTCGTTCTTTTTTCTCAAAGCCTTTTCTTCTCAAAATTTATCATTTTCCAGTTCTTCCAAGAATATGAGACCCTATCAAAAATGAATGAAAAAGGAAGATCATCAGCTTAAAAATTCATACAACAGTGGTCCCAAGTCCCCCAA…	no
1007_E09	C44B7.7	C44B7.7		C44B7.7	609	AATTTCTTCCTAGTTTTTAATATTATTGTCTTCTTTTTGGAGAATGATTTCATGTAAATAAAGTTTTCTGATATCGTATCATTTCATTATTTTTTGATAAGTACCTCTATGGTTCTCAAGTTAAAACAAGCATTATTTTTCAATGTTTCTTCCTTGTCTAGTTCCTCATTTCTCAATCTTTGCAAAAGACGTTTGACTTTCAAAGATTGAACAGCTAAAAGGAAATAGTATGAAAAACGCGGAGACACATGTCTGTCGTTAGACCTCGTCTACTCAAACATCATTTATCGATTCTATTAAATGCTTTTGTCCAGTTAATAAAACCTTTGGAAGTTTTTCTTGATGTGAAATAAGAAAATCGAGTTTCTGAAAATATTTTGAATAATTTACATACCTGAT…	no
1078_D03	C44B9.4	athp-1		C44B9.4	1500	TTATAGGCGGAGCTGGAATTACAGAGCGTCTCGAGAGATGGTTATCTTGTCGAAGGACGGGATTAGCACCTTTTACAACGTGTAGATGTCTATTGAAAGAACAAAGGATTTGATTTGTGATGGGCTGAAGATTAAGATGTTTATTGCCTTGTTTTGGAGCTTTATCTGGGCAAAAGATAAGATTTTTTTATACAAAATTCGAATTTTTGACGAAAAACGTAATAAATAATTGGATTATAGAGGATTATAGACCCAAAATGTGCTCGAAATCTGAAATTTTGTCCATTTGTCTGAGTTGCAGTAGTTGATGGAAGGTATACCTATTATAATTTGGTAGATGCACAAAAGTTGGCAGGTGTGTGGTGCACACATATCGACCGTAAATGTACCAAAAAAACA…	yes
1065_B10	C44C1.1	C44C1.1		C44C1.1	2000	TTTTAATTAATCCATCCTTGAACTACAGAGCTGTGAAATATGTTCGATCTATTTTTTGCATTTGTCACTACATACGAAATTTGTGTATTTGCAATCAGAAAACATTTTGGAAATTTTTTTGTAAAACTTTTAAAAAAATCTAAAACATTGAAAGTTGGCAAAAACTTCATTTGAAAACATTTTGCAGGTCTTCAAAGTAATCAAAATACTCTAAAATTGTAAAAATAAAATTAAAACTGTGAAATTTTGCCTAATTTGCCGAGCGCGGCCAAATGCGCATTTCTTGAATAAAAATGAAAAAAAAAACACGATGCTATATTTTCTTTCATCAAGTATCTTATCGAAACCATTAGTTTTGGATACAATTTTTATTTAAAATTGTTCATGTGTGCAGCAAAT…	no
1036_E06	C44C10.3	C44C10.3		C44C10.3	2000	ATGGGCCGGACACGTTGCAAGGAGAACAGATGAAAGATGGACAAGACTGATGACGGAATGGTATTCAAGAAATCGGAAAAGACCTGTTAGAAGGCCTCAGATGAGATGGTCCGGCTCTCTGACGAAGGAAATCACCACGAGGATAAAATGCGATGACATCATCACCCCATGGTCCATCTAAGCAAAGGATCGAGAAGCTTGAAAACCTGTGATCCGCGCCGTAAGCGAAGAACGGATTGACTAAGTATCCTAAGTAAGTAAATAAAACATGTTCAACAATTTCACAGTTTTTTCAAGTTTTTCAAGTTTGTTGGGTCTGGTCTAAATCATTCATTAACATCTTAATTCATATAGAAACAAAAAGAAATCGAAAAAAAAAATTTTTTTTCTTCAGGCTGG…	no
1035_C01	C44C10.4	C44C10.4		C44C10.4	1011	GATCTGTTTGTCGGAGGAATAAATGAAGATCTCGAGCCAACTCGCTTCCACCGCGGCGGATCAAGAGGAATCGTTGCTAATCTGGCTCTTGTTCTTGCACTTCACGAGCAAACGGCTTATTTGAAAAATGTGCAAACGCCTTCACCACTCCTCGTGGTTGATGACATTGACAAAAGAATGTCGGAAACGACAAGCAATAAGGTTGGTCAAAAAACAGAAGCTACGGCTCATCTAAAGATAAATTCACTGTTTAATTAAACAAATTTCAGGTCTGTTCGTATCTCACCGGCCAGGACAATACTCAATACATTGTAACCACCCACAACGACAGTTACTTCACTAAACACACCACAACTTTCAGCATGCCAGATATCTAATGTCTTTTTTTACGTGTATCTA…	no
1061_A04	C44C3.7	srw-139		C44C3.7	784	GATCTTTGATAATTACTCAAAATGTTATCAAATAATTTCTCTCTCTTCTGATTTAAAATGAAGTTAATTTTCGCAAATTTTTGTTTTGTTTTGAAGTTGTATAATCTACATAGGAAGTTGCAATTTTTCAATGACGGATTTCAGAAAAAGTTTCATTGTCTCGAATATAACTGTTAAAAAATTCATAGAATTTTTCTAAAATTTGAATGAAGTTTCCTTTTGTTTTGTTTTCAATTTTTATTAAGAGCTTTCGGGTCATAAAACTTTTTTAAACGGAAAACGTGCTTATTCAATAATTTATAATTTTTCTCACGACCCCGAAATATTCAACTTTCCGACTGGTATGTATGATCCCACAACTACCGGGTTCCGTTTTCTATTTGGCGCGGAGCCGGTAGT…	no
1030_G06	C44E4.3	got-2.1		C44E4.3	520	GATCGAACAGTCATTTTGCTTCGGAAATTCGGATTTTTTCGCTCTAAAATGACAGGAAAAGTCTAACAATTACAATTATAACTGTTTTAAAAAAATCCAAAAATTTTTTGGAAAAATTGAAAAAAAATCATAATAAATTTAGGAAAATTCTATAAATTTTTTACCGTTATATTCTGTGTCTTCAGACTATATTCTGTCAAATTTTACAAAAAAACCCATTATTCCGCCTGTAACCTTAAAAAAATGCAAAGGTCAATATCGAATCATGTTCTAATGTAATAATAGTTTTTAACCGAAGGTTGTGTTTTTATTGTATATATATTTTTTCTTGATTTTTCTTGATTTTGTGTTCAAACTTTTCTTATTTTTCAATGAAATCCTCGATTTTTGAATTTTATT…	no
1002_B09	C44H4.5	tap-1		C44H4.5	573	ATCTTCGGTGTACAATTCTGCAAAAAAAATCGATTTTCAGGTGCGAACTACAAAAAACTACATAAATACACAGAAAATCATCAATAGAACATATTGAATCAAAAACAATGTGCTCATTATTTATGCGAAAATGCATTAATTGTCCAAATTGCGACTATCGGTTTTTGCCAATGGAGCGCGTTTGGCACACGCGGCGGTGTATGCTTGGGAGGGTGCGTGCGCGCGTCGGCATGCCAATTCTCTCAACGTGTTTGTGCTTGGCTAGCCATTGCTGCTTTTTGATAAGAATAGAAACGCGTTTTGGCGTGAGAAAAAAGACCGGATATAGATTTTGAAGATTAGAATTAGAATTTTTCCCTTTTTTTAAATTGTATTTCAATATAAAAATATAATTTGATT…	no
1008_B07	C44H9.1	ugt-15		C44H9.1	563	AGGTTTGGTGATCTCTTGAACTAAATTGTTTCAATAATTTTAAAAACTGTGTTGTACTTTGCACGCTTACGATTTTTGAATCACACGATATTAAAGAAATTTTAATGTTGAAACTGGTGACTCGCATATGTATGTGCACTTTAATAAAACATAAACGTATTAACTATTAAATTAATTGTTATGTCACAAAAAAATCAGACATGTAATATAAACAAAAAAGGAATTTTCAAAAATTCGATTCGAAAACTATTATTTATCAAGATATTCTGTTTGAATTTTTCAATATTCATTCTAAAGAAGAAGCAATACTTTAAAAAAACTTCTAGATGGTCGGATAGAAGCCATAAATTTTGTGAAAACCGTTCTCTGAGCTGTCCGGGAAACGCTTCACCGTTTTCC…	no
1058_D12	C45B11.3	dhs-18		C45B11.3	409	GAACACAAATTTCTGTATGCATCTGTATATATGCAAAAGGAAAATTAAATATTATCTATCGATGGAAATGTTAGAAAAGCGAATTACTTGGCACGGCAGCAGGTGCCACAAAGCCTGCAGCTGAATAAAGTTAAGATACGATTGCTTGCTGACAAATAGGACACTAAATTGGAAAATACACACCACATTTTGATTTTTAATCAGATCTTTTTTAATTTTAATTTTAGTCACATCTAGACTACTCTGACTACTATTCTCACACGTGTGGCCAACAATCATTCGGACTACGCTGTAGGCAGTCAGGAGTTTTCAAATGATAAGGTGTTCAACAGTGTAGTCTTATTTGTATCATTTTCACATAAAACGCAATTTCAAAAACTCCCAATTTTCTTCAGACTG…	no
TFset2_D06	C45E1.1	nhr-64		C45E1.1	1500	CTTAGGATCCGAGAAATTTTTTATTATTATTATTTTCTAACAAAATTTTTTCAAGTTTTTTGCGATTTTTGAAGATTTTAGGCCGAAAAAAAATTTAATGGAAATTTCAGAAAAAAACGCGTCGTTTTTTGCTAAAAAAAAGTTTAACTAAATTTTTTTAAGAGAAAAAAATTATCGAAAAAAAAACCATTGTCTTCTTGGTTTTTTGTTGGAAATTTTAGATTTTTTTTTGATTTTTCGGTCCAAAATTCATGTGTAGTCCTTTTGGAAAACTTAAAAACTTAGACCCGAAAAAAAGAATTCCTGATGTTCGTAGCGTGCTTGTTGTACCCCCAAAAGAAACATATTTATGATAAAACCATAATAAGACCTTATCTATCGATCAGTCAGCCGTCAGTC…	no
1057_H07	C45E5.1	C45E5.1		C45E5.1	401	GAATTTCGGAGAATTGAAACGAAATAATTGCTTGTTACTATACTTTCGATTTGAAACATTAAAAAAAAAGCAAAGAATTCAGAAAACAACATTTTTTAAATGAAAAATAACTCGAAAAAAGATTTTGGCTGCACATCAATAACATTGATTTCAATGAAAAATGCAAAACGAAATTGTTAGTTTCAAAGACAATACGATGAATTATTTAAACAAAGTTCTAATGATAAAAAAGATGTTCTAATCGAAATAATCGTTCAATGATTTCTCTTATCTCTCAAATAATGCACCCGTATTTCGTAGGCGAAAAGGTCAGACCACTTGATAGACAATCTTATTTCTCCATTACACCATTCAATTTTCCATTTTTTCGTACTTCAAAACTCTGAAATTCTAGGAATA…	no
1050_D06	C45E5.3	C45E5.3		C45E5.3	2000	GACGCGTTCTGCTTTACTTCTACAAGCTTTGAAGTGATTTTGATGCTGTAAATTTAACAAAGTCCTTTTGATTGAAGAAATAATAATTCCAATGACAAAGGACAAAACACTTCAAGCTGATTGGCAACGATGGCCGGCTCCTCCACTCAGCATTAGCTGCACTTATTTATTTGTTACTTATTCTAATTTTTTAAATTGATTCTTGTTGTTATCATTTGTTTTTCTAATAAAGTGTTTTGTTTCTACCAAATTAAAGTTTTATTAAGCTAAAAGGCAACGGAGAAAGCGACAATTGACGGAATCCGGCGCAGATTACAGAAAATTACACGAAAATTAACAAATTTGTTATCTTAATATTTGTGAAAGTTGAACCACTTTCAGAGAAAGCAGATAAAAGTA…	no
1033_D11	C45E5.6	nhr-46		C45E5.6a	2000	AGTTTCTCAGGTTGCTATGAGCTTCCTCTTCCTCTCGCCATTTTATTCATTTCTCGACTGCGACTACCTCATTAGTTGCACGTTGAGCCCCCTTCTTCTCCATCTCCTTCTGCTGCTACTCCACTCAATTTCCACCTTTTTCGTTGTATATTCTTTTCTTTTTTTTGCAACACCTACTACACTACCACTTCCTTCACCTCCTTTTCTTTTGCAACATTTTCACACTTCTTCTTCTTCTTGGCAATGCGCATACATTTACTCTCTAACCTCACAAAACATTTTTCGCGCAAATAAGGGGGCATATGCAAGGACGTCTTTCTGTACTTGAAAAGGTGTACATCAAAGGTCTTATTTGGGTCTTTTCCTGTGTTTATTCCGTTTTCGGAAGAATAAAAGCGA…	yes
1021_A03	C45G3.1	aspm-1		C45G3.1	609	ATTTAACAAGAAAAATAAATTAGGAAAAGGTAAGAAAACTGTTTATTTGCAAGATTTGAGAAGAAGAGATTGCTAGCATTAAGGAGACGCAGACATTCAGTAATTGCGCTCCATTTATGACATTGTGGCGCGAGCGTTCAAAACATAAATTTTACTTTTTTTTCATTGATTTTTGTTTGATCTAAATTTCCGAAAGCTACCTGAAAACTGTTTAACGCTTTTCTACTATAAAATCGTCACCTTAAAATCTTTTTTAAAATATAATTTTTGTGTGAATTATAAAAATGCACAGTAGCAGTTTAAAGGCACACTTCTTAGTTCAAAGAAATGGTCTTATCACGATTACAGTACCCAACCTGAACGCGGCGCGAATTCCGGATTTATCCCCAAAACGTTTTT…	no
1027_D05	C45G3.3	C45G3.3		C45G3.3	609	ATTTTGATTCTGAAAAATACAAAAAATAAAGACGAATAAATCAGGAAGGAAGACACAGCGATATTAGTTTCAATGCCGAGTCCAAAACGCGAAAAAGTCCCGATGTTGTTAGTTTTTTGTCAGTTTTCAGTGCAATTGTCGAACAAAGAAGACAATTTGGGGACTTTTACGCGTTTTGGACGCGGTACAAATGGCCACCTAAAACGGAGGAAAAAAACGTTTTGGGGATAAATCCGGAATTCGCGCCGCGTTCAGGTTGGGTACTGTAATCGTGATAAGACCATTTCTTTGAACTAAGAAGTGTGCCTTTAAACTGCTACTGTGCATTTTTATAATTCACACAAAAATTATATTTTAAAAAAGATTTTAAGGTGACGATTTTATAGTAGAAAAGCGTTA…	no
1049_F08	C45G7.4	C45G7.4		C45G7.4	2000	AGAAAATTTTTCTCAAATTTGGTATTTGTTTGAAGCCGAGAAGTCCGAATTTTGGATTTCTAGGCCACCAATTGGAAATCATCATAACTTGGCTTAAAATCCAGATTTTTGGAGTCTGGTACCTGCAACATGTTGCCCTGTAGTTTTTCTACAAGTTAGGATATATTAATTTTTGGTGGCCTAAAAGTCCAAATTATGGATTTCTAGGCCACCAATTGGAAATCATCATAACTTGGCTTAAAATCCAGATTTTTGGAGTCTGGTAACTGCAACATGTTGCCCTGTAGTTTTTCTACAAGTTAGGATATATTGATTTTTGGTGGCCTAAAAGTCCAAATTATGGATTTCTAGGCCACCAATTGGAAATCATCATAACTTGGCTTAAAATCCAGATTTTTG…	no
1031_H03	C45G9.10	C45G9.10		C45G9.10a	826	ATGACGGTGGTTGCTGAAGAGAGATTGAATCGAGTAGTCGAGTTGTACCCAAGTAAATATTGAGAAGTGATTGGAAAAGTTTATTTTCTGATCAAATCAATTTTATATTTATTAAACAATCATCCACGGCAGGGACCGAAAGTTCAATGCCACGTTAAAAACAAATTTTTAAAAACTTTAAAAATAAATAAAAAACAATTTTTTCAACTTTGCAACAAAAAATGATGTTTTTGAATTCCCGCGCAAATGAATGACATTTTTTGACATTTTCCCGTTTTCAGGATAGATTAATTAGCAATTATCAATATTTTTTGCCAGAAGAAAGTAAGAAAATGTGACAAATTTTTGTTTCAAATTTCAGAGAAACATGTAGAAAAATTAATTAATATACTTTTGTGT…	no
1029_B12	C45G9.12	C45G9.12		C45G9.12	2000	AGGAAATTTGTACAAATATTTGCTGAGAACTCTTGGGAACATGTGGGACAACTTGAAGTATTTTCAAGAATTTTTTGAAATCTGAAAATTTTCTTTATCAAAAAGTGAAAATTACTCAGTTTTTGCCACTTGTAATTTTGGAAGTCGACCAAAAAAAAATTGGTTTTTCTACATTTTTATGCTGTAATTTTGATTTAAGTGTTTATTCCTCAAAAGCTCATATTTTTTAAAATTTTGGCAATTTGCCAAATCGTTGACCGAAATTTTTGAAACATCTAAAATTTTTTGGAGTATTTTATTATGATATTCGGTCGTTTTGGATCATAATAAATGTATTTGAACAAAGTCCCCACTACTCCACCTTTAAAGTCATAAAAAGTCGTTGAAAAATATCATTTG…	no
1055_H09	C45G9.9	C45G9.9		C45G9.9	1127	GAATTGTTTTGATTGAAATGAAATATATCAGATGGGAATAATGTCGAAAGTTCAATGAATATAAATACATGGCAAACGTCTCCTAAATAACAGAAAATAGTCTCAATATACCGAATCTGATTGTGAAATTGTTTTCAAAAATAATTGAGCCCTTTAAATTTTTCTTGCGTGTAAAATCGTTTTTTATAATTTAGAAAAACGTTTTTTTTTATTCAGACGTAGCAGTCTTATAGCTTACTCAAAAAAGAAAACGATTCCTGTTTTTCCAGATAACTTTTTATAACCAGGATACCAAGCAAAGCGCAACAAAAAAACTTCTCGAAAAAATGTGTTTGATTTTATTTAGAAATGGTCGAACTCTATTGGCAAACAGGCAAATTGCCGATTTGCTGAATTTGC…	no
1058_H07	C45H4.16	srbc-19		C45H4.16	1751	ATCGAGGAAACACTTTGGCGTTTTTTGAACTTTGTTATTTCGATTTCAATTGCATGAGTTTATGCTTGTGAAATGTCTATTTTAACCCTAGTGTGGCAAAATTCATGGCTTTATTTAACACTTAGCTTTTTGGGTCAAATTTAAATTTCCCGCGCAAGTGACTAAAACTTTCAATTCAGATTTTTCATTTTGCTAGTAAAAGTGCTTATTTTCATGTTTTTCCTACTTTTGAAACAATTCTGCATATTTGCTAACAGAGGTTAAAAACATAAAAATTGAAATAAATTTTGCAAAAAAAATATTAATCAAACGACTTGTTTACTCAAAAAGAGCATTCGAGAAAACAATCAATTTTCGTGACAATTTGAATTGTAAATGTTTTTCAAGCTATTTTTTCAC…	no
1063_B12	C45H4.2	cyp-33C1		C45H4.2	471	AACGATATACTTCTAGAACATCATAGAATTGTTGGAAATTTCTAGAAATTTTTAAGCTTCCGGGAAGTGAACCATAATTTTTTTAAAATAAATTCGAGACACTTCTGACAGATTCGGAAAAGCTCTAGAAAATTTGGAAAATTCCTAGACTGATATGGCTCCCCCAAAAGTGTTAGAAAAAAGTTAAAAAGTGTTCTTAAATTGAAATATTTTCTGATTGAAAAAATACGTTTGAAATTTATCGACTATAAAATACGATAATGAACACTGTCTATTTCAGCATTCTAATCGTAGAAAACATATTGAAAATGATTTTACGTTATCTTTTCATGACCAAATCACTTAACAAAACACTTGGTACACAAACCCCACCCTCAACTTCTTTCACTTGTCACAAAC…	no
1018_E08	C46A5.5	C46A5.5		C46A5.5	504	AGATTTGTTCTGTAAAATTGTTAATCCTCTGTTAGTTTTTCTTCAACGTTGTAGTTGTTTCTGTTAAATTTGACTGTCTATTTAAAGTTTTTTGTTGTTGTTCTTTTTTGCATAAAATGCTTAGTATTACTATTTTATTCTCTTTGAATATTTCAGAAGAGTTTTATACTTTCAATATATTTCTGAGTTTGCATCGATTTATTTTTTCCCGAAACACGATTCTCGAAATATTCACTAATTAGCTTAATTCACTTTGTGAGCAAATTTGGCAATTTTAATTTTAATTAAGCGTATTTTAAAATTTTCTCCTCAAATGATGGAAAATGTACCTCAATGACAAAAAACTCGTGTTTCAAATAAAAAAAGATATTTCAGCGTTGCAAAAAATAAAGAGCTAGT…	no
1011_A02	C46A5.9	hcf-1		C46A5.9	300	AGCTGTTATTTCCACTTCTTTCATAGTCATTTTTGATTTTCAATCTAAATATCGACTGAAATTGAAGTTGCAAACCCGGAATTAACAAAATAACTTTCAAACGAAAAAAGAAGAGCGTAAAATTTTTGTTCGAAAATATTGACTGCAAACGCGCTCTATTGAGAAGTGAAATGCTACATAGACAGAGACGAAACGCGCCATGTTCATATTTTCTTTCCTTGAAAAGCTTTTTATTGAAATTTTGTAATTTCTATACGCTTGATCTTTTGAAAATAATAAATTTCATAAATTTAAGATAAAATG	no
1049_E09	C46C2.5	C46C2.5		C46C2.5	2000	ATGATTTTCTTGTTTCCAAATATTTAAATAGTAATATTTTAATAAAAAATGTGTTTCATTATTCCAAAACTATTCCAAAACTATTCCAAAACTATAATTCCTCTGTTGAATTTTCAAATTATTGTTTTTTCAAAGAAGACAATATTTTCAAAATCTAATTTTCATGTTGTATAAATTCCATTTCCAATTTAAACTCAATTTCTAACCTCTTTTCATTTACAATTAAAAGAAGTCATGCTTGAATTTTATTTTTGTACAAATCAAAACAATCAAAATATGCTGCAAAACCCCAAACACTTAAATGAATGCACACGACAAAAGTTTGCAGCATAAGAAAGAGTCGCCAGCAGAAAAAAACCCCCAAAATTTGAGTGCAAAAGACCAAAGAAACTCTGCAGA…	no
1044_E06	C46E10.4	fbxc-52		C46E10.4	713	ATAATTAGAACTGTCTGATGACTAAATCGTTCTCCACGAATAGAATGAAAATCAAATATCTAGATCTCCGAGTGATAATTTGATATTTTTGAGGTGTTAAATTATAGGGTTGGATTTTTTTTATATTTTCATAGTCTTTGAGTGTAGTTTAAACATTGTTTTTTTAAAACAGAATTTCATATGTTTATTCAAAAAATTGTAGCTGGCACTACACGGGGCAGTTTTCAAGTCAAAGTTTGTTTGATTCGTAGGAAGATGTCGGCTGCTGTAACTTTTTTCGTAATGAGATAGATGTTAACTTTTAACTATTGAATTATAGCAAATTTAATTCTGGCCATTATTGTACTTAAACATTGTTTGCCAAAATCACTAATTTTCGAGTTATAGTTGTTTGAAGAT…	no
1073_A10	C46E10.8	C46E10.8		C46E10.8	377	GTGTGAAGATAATCTGGCGTTTACAATTCATATTGTTACTGCCAATCATAATTTTAGTGGACTTTAATTGATAATTTCGTACTGTTAAATAGTTATTTTTCGTAACGCCATTCAATAAATCTAGTTTTAGTTCTCGAGTGAAACTTAAAATTGATATATAATATGAAAAAAGGTTTTTCGGGCGCCCAAAAACTGCCGAATAGTCTTTTTTTGAAGCTTATTAGAAACTACACATATTTTCTTTCTTTCTCTGCGTCTCTCTTTCTGACCTCCCATTTGCCCTCCGCCAATACCGCGCGCTCAATCGATATTTGCCTCCAACACTCCATTCCGTAAAGGGGCATTCATAACCATTTAAATACTTTTTTCTTCTATCAATG	yes
EA_A06	C46E10.9	C46E10.9		C46E10.9	973	TTGATAAGATTCTACTGCTTAATTAATATTTTTTCTTGTTAAAAGTACTCAATGAATCTCGTTCTCGCCCTTGAAGGAAACTGATAATTGTTGATAACTACGGTAACCTACAGTACCCTATTCTATCGTGATCACTGATTTTATGGAGTAATCAAACAATTAGTTGGTCTTCAGAATACAGGACTGGTAGATCAAACTACGCATAGTTTCTTTTTCTATCTACATCTTCTTCACTCTCCTTCCCATTTGCTCTCTGCCAATACCGCGCGCCAAATCGATAATTGCGCCCCACCAAAACACTCTGCGCGGGTTCATTTATTCCTTCACCTCTACTCTCTTATCAATGGACCTGCCTGAAGCTCAAGCTCTTGTGCCAGTTTATTCTCAGGTACTGTAAAA…	yes
1039_H08	C46F11.3	madf-8		C46F11.3	300	AAAACTTTTTTTAAACCAAAAAGTAACAATTTAATACCTCGAAGTGCTCAAAATGCAGCGAAATCGGAGCATTCAGAAGGGTTCACAGAAGTTTTTAGACATTTGATCAGCAAAAAATAAACAAACATCAAGGACTAAATTGTGCGCCCAAGTTGCAAATAGCTCGCGCCCATTTTGCGAATTGAAAACTCCGCCCCTTTTTCAGCGCGCGAAGAGTTTAAAATTTGAAATTTAGAAGTTTTTTTGGAAATTAAAAATTCCGCTCAATTTTCCAAACGGATTCGCACGCTGGAATAAAAAATG	yes
1063_H03	C46F11.5	C46F11.5		C46F11.5a	312	AAATTATTTATTTTATTTTTTTATGTTTTGATCCGAGATTCTATTTAACATCTTTTTTCTCTTTTTTTCCAGATTCCAGATCTCATAAAAAAATTTGTAAAAAAATGCCGATTTCGCAATAATTCAATAATTCCCGAAGCGTTTTCTCATCGCTCCCATTCTATCTCTTATGAGTTTCAAAGAAAAAAAGAAACAACTGTTCTGTTTTTAGGTTGACAAAAAAGAAAATAATAACAGATGTGAAGAGAGTTATCGATTTCTTTTTTTGGTTTTTCGTTGAAATTTTAAAATTTTAATTTAAACTCCAAAATGATG	no
1047_H08	C46G7.4	pqn-22		C46G7.4a	2000	AAGTTGAAACAAGTTAGATAAAGTTAGAACTTTTTATCACAATTTTAAAAAAAAAGTTTTATCTACAAATGATAGCCAAAAGAGCATACATTGCTTATTTAAAAGTTTATCAACAAAAGTTCTCAGTAATAAGAATCCGTTTTCGAGAAGTTGAAAGATTAATAAATTAAGTATTGTGGTATTTTTAGACTAATAAAAAGGTAAAAAGTAAGCTTTAATAATTTAAAAAAGCATCTTGTTAAATCAAGACAAAATTAATTCCAGAAACATATCTGCAACGTGAAACCGACTTTTTCCGTATTCAATAAGAAAGAAAATCACTAATTTTGTATTACCAGAGGAATTGAAAACCCTGAAACAAACTTTCAAAAAGTGACAATATTAAATAGGCAGCCTGAA…	no
1040_C11	C46H11.2	C46H11.2		C46H11.2	2000	ACAAACAGTAGCCATTCTGTAACATTCTGAAAATCCATTACAATGGACAATCGATCACTTGATGATCTATTTGAACAGGGTTTTGTATTGTTCTGGTTGTGGTGGACAACTGATTTTCTTTGTGACAATTGTGTTCGTTGAAATTTTCATTTGAACAATGAAAAATTTTAATTTTTTGCTCAAAATTTTCTAGTCACATTTGATAAGACTAAAAATTTGTGCTAAGTTTAAATGTATGTACTAATGATTTCACTGATAAAACAAGAAGCAAAGAATACGGTTTAATTGAAAATTTCCAATACAATTTTTTTCAGTAATGCAACAAAAACTTAAGTTCTCTCGTATCTCGTATTCAATGCTAGCATGTATGTTCGGACAAAATGTTTTTTTTTAACCTGT…	no
1027_B06	C46H11.3	C46H11.3		C46H11.3	728	AGAAGCTTCTACCTCCTTGGATTACTGTAGATAGATGAAAGTGTGTGTCTCTTCATATTCCGCCATAATAATTTCTGTGATTCCCCACCGCTCCTCCACAAAATCCTCATCCGTGTACAATTTGCTATTATTCAATTTTACACCCCCTCCAGCCAGTCCTTGTTTTTGTTGGTTTTTTGAAAAAGAAAATAGATTTTTTGAAAAAGAAAATAGATTTTCACTTTTTAATCTATCGCTTTCCCCTTCTCTTTTCCTTTACCATGGCATAATCCCTAGACTTTCTTCTTACTTTCAGTTGTTTTTTTTGTTCCATTGTGTACGATCCGAGTAATGGATTAATTGATTGGGTACAATTTGTATATTTTTATTCTCAAATGAAGAGAAATTTTTGAAATGTCC…	no
1026_B02	C46H11.7	C46H11.7		C46H11.7	1244	AATTTTTGTGTTTGTGGAAATAATTTATCTCTAATTTATGCACCGTCTGGTTTTTGTGATTTATGATTCTAAAGTAAATAAAATAATTTAAATAATTTAGATTTTGAGAAAGTTCGATTTCAAAACAAAACATCTCAATGTTTTAAATGTAATAAAATATTTATTTTTTCATTTTCAAACATTCTGAAAACATATCCAATTTTTATTTTGTTTCATTGAATTAATAATTAAAACTTTTTTGGACAACTTTAAATGAATCTGGCGTCAATAATTTTTCGTTGAGTTTCACCTTATAATGATTGTTTTTTTATACAAAAGTCTGACTTACATACTAGAACTTTAAAAAAAATTAAATTTATAATTTAAAAATTTAAAAACTTATTAAAAATGAAATGAAGC…	no
1052_G02	C47A10.6	srab-12		C47A10.6	877	CAAATAATTTTTTCTCCGTCAGAATTGTATTGCCATATACTTAAAATTTGCAAAATTCAAATTTGGAAGAATTTTTGAATATGTTTGCCAACATTTTTTTGTTGAAATTTCAATATACAACTGCTTAAAAAAGCAGCTAACACGTTTCTTTGCAATTTTTTAAAAATTACACTTCTCGCGCAGTGGTTAGCAGGATTGACTAGTAATCACAAGACCGGGGTTCGTCCCCCGCCCAGGCCAAATATTTTTTGCAGCTCAATTGCGCAATTTAGATGACAAAAATGTATTTTTTCCGACAGAAAAATGTGCGAACCAATTATTGTTCAAACTACTTTCCCTGTCGCATTATTATGTGGCTCTTTTGAGCTTTTGCGCTCAAAAAATAAATGGTGCCGCAAA…	no
1057_H01	C47A4.5	C47A4.5		C47A4.5	724	AGGAAGAACATCTCGCCAATTTGTCGAACTTCCCCTCTGATTTTTCCTTTTATTTTTGTGACACGAGACTAGAATTCTTGTTGTCTTTCTTTTTCAATAAATTGTAACGTAAAAACTAACGATTCACTTTTTTTTTTCAAAGATTACGCTAGAAACTGAACATTTGTTAGGCTGTAAGAAGCCTTTCCATCAATCCGAACTGTCACCAAGAAAAGTCAACTTTGAAAAGATAAGGAAAACATTTTGCTGGAAATATATTTCTTCAACTTCAATTTATGTTTCCTACAAATTCCGAGTGACTAATTCAATTTTCAATTTTTATGCACAGGAAATATCCATATTTTTTTCTAAAACCTCAATTGTCTTATTGAATTTTTTTCACTGATTCTGTGCATTTTT…	no
1015_G11	C47B2.4	pbs-2		C47B2.4	682	ATTTTCAACCGGGAAACTGGAATTTTTTTTGAAAATTAATTGATTTAATATCGAGAAAATAGTAAAAATTGATTGGAAAAACGAGAAAGAATGGGTGTTAGCAAGACAAATACAAACTACAAATGGGCGGAGCTTCGAAATGTTGTGCAATATTGAATAACAGGGAATTTTCATTTTCTATAGGCAGTTTTATATGAAATTACTTAAAAATGAACGAAAAATTCAATTTTTGAATTTTAAAACTCAAAAAGTCAATGAAAAACTTAAGATTAAAAGTTTTAGGCAGAGATTTTCAATTGAAAAATAAAATAAAATTAACGGAAATTTTTTGGTGCAAACACGCTCCACGGAACTCTACAAATTTGCGTTATTTCGGAGTGTCGTTGCGATGACTTTGAA…	no
EA_D03	C47C12.3	ref-2		C47C12.3	2000	ACAAAAAAACTTAGCTATTTTTTCGCTGGAACTAGAGTATGCAAATTTCTCATTAACACGTGCATATGCCCAAATTTTTCTTCCACACTAGTTTTGAACCAGTATGAACTGCATGTCAGTATAGTGTGAATGAGGTTTTCACTGGTGCAAATGTGCAAAAATGTGCAAATGCTAATTCACCAATACTAATGCTTGAAAAAAAGACTAGCATGCCTGTAAATTAGAAAACCATAAAGTTGCAAAATTGAAGTTAAGTATGTACATACTGTATACAAACCTCTCATACTTTGCAGAATTTATGGTAAACGATTCATTTTTAAGATTAAATAAACTTAAATTTGTGGTAGAGCCAGTTAGGAAATAGTTAAATCACTTTATATTGTCAAAATTATCGAATAT…	yes
SREE01_B04	C47D12.1	trr-1		C47D12.1	455	ATGTGTCTGAAATTTGTTATTACACTGTTAATAATCATAAAAATAAAAGAAAAAGTCAAGAAAGGGTCAAATATTAATCAGGTCACATCTTTTTTATTCAATAAAATCTCCTCTCTCGTTCGTGGCAATGCACGTGAAATGCGCCAACAACCGCGAGTGCGCCAACACACACACATACGCGTCAGCAGACAATTCGCTCTCGTTTGAAATTTAGTTGTTTCTTTGTTTCTGCTGAAATAATGTCAGTTTTCCGATAATTTCAGCGTTTTCTGACTGATTTTTCTTGTTGCATTCACTTCCTAATAGTTCATTCTACTCCATTCTTCATTTTATAATCTGTTTCCTTCGCAATTTAGTGAATTAAACACGTAAATCTTGTTTCAGATAAATTATTCAAAT…	no
1010_G04	C47D12.2	C47D12.2		C47D12.2	455	ATTTTGTATTAGTGACCAGCACTGAAGATACTTCTAAACTATTGAGCTTTGTGCAACTATTTGAATAATTTATCTGAAACAAGATTTACGTGTTTAATTCACTAAATTGCGAAGGAAACAGATTATAAAATGAAGAATGGAGTAGAATGAACTATTAGGAAGTGAATGCAACAAGAAAAATCAGTCAGAAAACGCTGAAATTATCGGAAAACTGACATTATTTCAGCAGAAACAAAGAAACAACTAAATTTCAAACGAGAGCGAATTGTCTGCTGACGCGTATGTGTGTGTGTTGGCGCACTCGCGGTTGTTGGCGCATTTCACGTGCATTGCCACGAACGAGAGAGGAGATTTTATTGAATAAAAAAGATGTGACCTGATTAATATTTGACCCTTTCT…	no
1044_H05	C47D12.3	sfxn-1.4		C47D12.3	540	ATTCATTTATTCGTAGTATAGGAAAGATAATAATACAATATTGAAGAGGGTGTCGGAGGAATGTCGGTATACATCAAAGGATCATTGAGCTCGCACTTGGTGAACCTGCTTGAACATTGAACATAGGCACATATAGGAACATTGTGCATTTGCAAAATACACAAACAAGGACCACCTGCTTCTCAGGTAGAACAGCACCATACGACTGAAAGATTGATAGATCTGAATAGTTAAAAGTAATTTATAACTTGACAGTATAGATGACAAAGGATAGAGAGCAAGTTTGAGCACATTAACCAAAATTTACACTTGAGCAATTAGTTTTTATTTATTTTACAGACATGATGTGGCCACGTGAAGCCCCAACTGGATGAAATTTTTTTAAAAAAGACATTTGGG…	no
1045_F09	C47D12.6	tars-1		C47D12.6	1909	ATCTGAAAAGTTTGCCATAAGTTATTATTAATGTAAGAATATTCAGCCAGATATTCAAAAAATGAATAGATAATCGGAAGTTTCAAAGAAAAAAAAACAAACAAAGGATAAAGAAATTAATTTTATTTTATTTTTGAATGGCAAGAAAATACATGTAAACTGAAAATTACTAAAATTCTTTTGGAATCAATGCGATTCCGGCGTAGGAGCGTCCCTGCGACATTGGAGCCTGAAAAAAAAAACGGAAATTAAATAACAAAACATGTTTTAAAATGAGGAGACCCGAAGAACTCGGGGGATGTCCAACTGGGGGGATTACCAACTCGGGGGATTGGCCCCGCCCACAGAACCGTGGCTTGCAATACGCCCATTTCTGCAACTGCCGCACGGTTTTAAAAT…	no
1007_G09	C47E8.4	C47E8.4		C47E8.4	613	ATGGTTCTGGAAAAATATCAATTAACAATCGAGCAACAAAAACTGAATAGAACTTTATAACGATTCAATGAATGAAAGAGCACGCATGGCGAATGATTTCGAAACTAAAAACACATTATAACCTTATCTAGAAATGAACTAATTTTAGGCCTAAAACTATTGTTCAAAAACCTTTAAAAATCAAAAACAATGATCCGTGATTAACATAAAAGCCATATTAGTGAGAGGAAAACCAAAAATCTTCACCCGAAAACCGAAAGAACTGGGAATATCAGAGCTCTGAGGCGTAATTGAAGGTCTAAATTTTGAACAAGATGCGAAATGTTCTCGAAGGAGGGCGTGGCCTTTCAATTTGATTGGTTGGTTTTCAAATTGCCCTTTTCGGCGGAAAATTCTCGA…	no
1068_F02	C47E8.6	gasr-8		C47E8.6	730	AAACATCCTATTTAATTTATCATTTGTTACGAGAAGATCTCCCCAAAAGCCCCTCCACAGTTTTATTCATTGTTTTCCTGTCTATCGAACCCAAATAAAGTTCCGTAATTAATTTCATCAATGTTTTTTTTTGCAAACGTGAACTTTTGAAGAAGCACATTTGAACAGTTTAGATACTCGAGGGAAATTAAACAGTTTTAGTTTATACGAAACATGATTGCAATCTTATTCGAGTTGGCATGTTTCCTGATCTTGGCCAGTGCTGTTTGCTGCATCATTCCAGAACCGGTTTATACATGAGTTGGAGATGAGTTTAATATCTTTTCATGTTTCAGGAAAAGCCATTCAATCCACCTCCACGTCCAAATTTCAATTATAACCTCTGGGATCCTGTCAATG…	no
1056_A10	C48B4.12	C48B4.12		C48B4.12a	2000	AACTGTTAAAGATAAAGTGAATCATTGTAAAAACAGGAAAAAAAGGCCAAAAATTTCTAGAGGATTCTTGATCAAGACATGTTTCACTTGAAATTCAGCCCAAACTGATAAGAAAATAAATCTGAAACTCTAAAAACTCACAGCTCTAAAAATCCTGATCCAAGAAGAAGCTTCAATATCATTAACAGGAGCAGATTCTCTCCATTTATCATCCATTTTAAGACTTCCTATTCTTATAATATGAATATATCGTTGTTCTTCGTCTTCGTCTTCTTTTTTACCGTTTGAATGAAATGACGAATTCTGAAAGAACATGATGAATCAGATTGGTTAGTTACCTGATCATATTGCCACGTCTGATGTTTATTGGATTAAAAACAGGTAGCACTCGAAACATAA…	no
1003_D02	C48B4.4	ced-7		C48B4.4a	2000	CCGTTTTAATAATTCAAGAGGATGTTTGCTAACGATAATTGACGCAAAAGGTCTTGGCACGAGCGAAACTTTCAGCTACAGTACCCGCGAGTAAGGTGGTGATGGGTCTCGCCACGATCTCAGCCATAGTGATCGCTACGGATCTCAAATTGTACTGATTTGTTAACTTGATCTATCTAGAAAATGGTCATCATGTAATTTCAAACTCCAAACTCCACAGAGAAAGCCAGGATTTATCATAAAACACATACAGCGTGTCGCATTTCTGCGAACTACGAAGATGAAAAGTACCGCTGAAATATTTATTTACAGAAGAGTATGCTTTTGACTTGAATATTTTGTTCGTATATTCTATTTGTTGTTCTAAGAGCGAAAAGACTTTGCACAAACGATATCGGA…	no
1017_C01	C48B6.3	C48B6.3		C48B6.3	1509	ATTTTTTGATCGCACGGAAGGTTGCATAGGCTGAAAATAAAAGTTGAAACAGGAAAAAAGCCTGAGAAACGAATACAAATATCGGGAAAATTGAATAAACGAGAACAAAATACCTTAATGTGTCGGGCCGTTTAAGGATTTTAAACATTTTTCTCGGCCGGACTAGCATCGTCACGTGTCAGAAATAAATAAAAAAGGAAACTTAGCTTTGAAAATGAAAATGTCACGTTAAAATGTTTTAAGCAAATAAAACATTGTGATTTAATGAAAATTCAAGCTTAAATAGATTTGCACCCGGAAAGACGAAACAAATTTTAATTTGAGAAGATAACTATCGATAATGGCACTTTTAATTGTGGTGCAAACGCTTCGTGAGACCGGACTCATGATTTTTGGTAT…	no
1010_B01	C48C5.1	nmur-1		C48C5.1	2000	CTAGTTTTCTACTACAAGGGCACAATTTATTTTTCCGGTTTTCAGTACAGGTATTGTTTTTATACAAAACCCCCTAACCCCCTAACCCGGCTCAAATTGAAAATCTTCGTCAGAAAATTGTTCCGTTAAGTAGGAAAATTTTGATGTGAACACTTTAAATAAAACCCCGCTTGGTTGTGGGCCCAACAGATCCGCCTAATCTAAAGGAATGTTTTTGCACTCTATATTCACACCTTTACTTATTTAACTGAGTATAACAAAATAGAGCAAAATACCCCATCAGTGCTGGGTCACATCCAAGACTGAATACAAATTAGATGAAGGAAAAACACCTGTTCCGTGAAAAGTCTGATGAAAGCAAGATTTTATTGCTAGTGAAAAGTTTACATAATTTTAAAC…	no
VV_D09	C48D5.1	nhr-6		C48D5.1	2000	TATCATTCGTCTCCGTACAAGCGTTTATCAGTGGTTTCTTGCTTTTTACAAGCACTTCATCACGTCACTTTATTTTATTTGTTTCGTAGGTAAAAGGGGTGGGGAAATGGGACGAAAACCGTTTTAAAGCGGAGGTTTTCAGATTTTGAGTCAGTTTTTCTTGACCTTCTTGGCGAAAAATTTCTAATTTTATAATACATTTGGGGGTTAGCGAGCCTGCTTCCAAAAAGTATGAGAGCAAAGGATAGGTCTACAAAATTGCCCCATCTAACTTTTTTCGTTTAAAATTAGTGTAAACTATAGAAAATGATGTACCTGATTATTCGAAAATAACAAATATTTTAGCTGAAACATATTAGAAAATTCTCAAAAATAACCTGGAAATTGCCATTCATCCAT…	yes
1072_A01	C48E7.11	cebp-2		C48E7.11	300	ATTGGCTGGCTAAATAATTTGTGTAGTACATAGTTCATTTACTATATTTTAAAATAAATTCAGTTTTATTCGAGAAATATAAAGTAATTAATTTATCGTGAATATCGTGAAAGTAGCTCTTTCCTATATATTTTTTCAGGAGTTTTAGTTCCCCTTTCTCGAATTTCTGTGGTGTCTCACGCAACGACGCTCCGTTTTACACACTCGCGCGTACTTTATCGTAATTCCACAAAACCTTTTTTCCATCATTTTTCTATTAATTCCATAGTTTTCCTCGATTTTTTGTTGCAATTTCAAGCGATG	yes
EA_F04	C48E7.3	lpd-2		C48E7.3	531	TGCAATGAAAACGTGTGGAAAGAATAAACTTCTGACTTAGAAAAACAATAAGAATGCGGAGAAAGTGTAAAAAGAGTGACCGCGATCAGGAACAGCTGTTTGTCAGCAGTTATAAGAGGAAAAGTGTAAAGTGTTTACAAGTTTGACTCAATTTATTCACTAACCAGAAACGTTTGGAGCTCTACAAACTACATACACTTCACACTCTGAACACATATTCAGATAGATATGATGAAAACGAATTTAGGTGTTAATGGCTCAATATGCTAAGTTTACAGTTTTGGAAAAACCTACAAATATTTGTAAAGAACACCGGTTCTTTGCTCTAACATCGCCTTCTGTCGCAACTGAAAATCAGCGAATATCAACAAAAAGTTTCGCACAAAATGTTTATTCCAA…	yes
1040_C05	C48E7.8	oac-9		C48E7.8	529	GATTTCGATCCAGTGATCATAATTGATATCAGATTATTCTCAAAATTTAAAATATCTCTTTGCTTATTACAATTTTTATTGATATTCTTTTTGTGGTTTAATTCTTATTCTTTTTCGTCATTAAGAGAATGAAGAAATTACAAAAAGCTTCTTTTTTTGCACAATGAAAGGAAAAAAAAACTGCCCATTTAGAGATTTAATCCGGTAAAGGCTTGACAGAGGCGCCTCACACCCGCCTTTTTATTTGACCTCCCAGCGCCGTACCTATAACCTCATGTGCAATTTCTCGTTACGGAGTTAATTTTAGTAGCGCATTCGTGAATAACCTATTTGGTAATTGAATTTTTAATCTCTCAAACAACGGTGTTTGTGGCTAGTTAAAAAAAATTTATTGTTCTT…	no
1011_D05	C48E7.9	twk-37		C48E7.9	966	GACAATCGGAAATTCAATAAAGTACAAACGAGTTTACCCTAATGAACCTTTCTTCTCTTACAATGCCAGTGCAGATGTTTTTATGAACATCTGTAGTTAATTTCTTTGGTCTTTCTATGACCATAGACTGTTTGTTTTCGTAGTTTCTTTCCCTTCCAGAGCCTCAATTTGAAGAATTATGTTAACTTGATCCGAGGCGTTTTGAATACCGATCTCGAGTATAAATATTTTATTGTTTCAATGTGTTACTGTTTAACACAAGATGAGATTTGTCGTATACACTCAAATAGATACAAAAATAAATATCCAAATTTGTTTAAAAAATTTCAAACTCATTGAGCTCGCCAAGTTTCTTGAAAAAATTGTTTACGTACAGTTTTAAAAATTATAAAATTATTA…	no
1015_H11	C49A1.3	best-11		C49A1.3	696	AATTCCAATATCTTCAATTAACAATTTAAAACAATTTTCGGGTCAATTGATAGTTTTACCTTGTTCCAGTATTTGTATTTATTCAGATCTTCTATTTATTTTTTGTATTATTCTTTGTGAATGAAGCCAATTTTTTGAATTCCACTTTTAAAAATTCAAAAAATTAAAAAAAAAAAAAAAAATTGCGTGAACTTTTAATTTATTAACTATAAATTTAAAATTTATTGCGTTGTCATTCCACGTGGAGCTTAATTTAGAAGTTTTGAGTTGGAAAATTGAAAAATTAACTATTTTTCAATTTTTCGACTGCAAGCGTAAAAATGTGAGTTATAATTTTAAGTTTTTGCAGCTTGAAAACTACTAAAAGTACAGAAAAGAGCATAAAATTTCGGACATTTC…	no
1050_D08	C49A9.1	C49A9.1		C49A9.1	300	AAAATATTTTGATTCTGAAAATATCCATTACTTGTTTGACAGAATGTTTCTTCATTTTTAATTGCTTTGAAATGTAAAAAAAAATATTTATTTAAATTTATATTTTTAAAATAATTTTCTGATATGCTTTTTGAAGTTTCAGATTAAAAGCTTTTTTTATTAAAAATTGTAAAACTGTTGTTTGTCTTAGAATTATTTTTAAAGAAAAAGGTTTATTAGTTCAAGTGTGCATTTTAAAGAAAACCTGCCGTAGCGACACTTACTACTAACCATCTATCGACTCCTTCCACACTGATAAGAATG	no
1031_A12	C49A9.3	C49A9.3		C49A9.3	560	AATTATTTTTGTATTGTTTTTTCATTTTTCGAAGTAGCACATCAAAACCAATTAATTTTACACACTTTTAACACTTTACAAACTTTTGCGAAAAAAAAACACTGTTTCAAGATTTGTTTGTCTCTTTGCTAGTTTATTGGAAAATCTTGATTTGTATGTACCGGTTTTTCGTTCGGCGAGGCTTAATATAACCTCTTATCAGTAAAATTGAGCGGAAAACTAGAGAAATCATGATAAAAAATACAACTCTGACCGGTTTCACTTCCCAATAATTCTACAACTAACAGTGTGCAAGACTGTCAATAATTCTAATTCTAATTTGTCTTGGTTAAACTAGTATTTGTGGAATATAAACAACTTCCAGGTATGAAAATGGAAAGTTATCGAATTAGAGGACTA…	no
1050_F02	C49A9.5	C49A9.5		C49A9.5	989	AAATGGGGCATTGCTGAAAAATTTAAAGAACCATGTTGAAGTCAATTTAACAATCGTATATTCATATTACTATTATGTTACTGATTCTATTACTAATTTGTTAATACATACATTAAAATTGTCACTTACTCTCTAAGTAGCATGTTCTTACTTGGCTCACTAATGAGGGCTCAAATTGTTTCATTAATTTTTTAGTTGGTAACATATTTTGTGTTGCACTGTTTTGTTTGCATCTTTTGTGTGAATGCATTACTTAAAGCCATTGAAGTTTAATAAATCTTTTTTTTAAATAGAAAATTGTGAACGCCCAATTTTTAGAACTCATTTCATGGCCAGAACTTGTGCTCAAAATATCAGTCTAGTAATATAATGTTTCCTGAAAATTAAGATTGTTTCATG…	no
1013_D10	C49C3.1	snf-9		C49C3.1	751	AAATTTTGTTGATAATTGATTTAATATTTTGATCTTGTATAAAATGAAAATACATAAACTTGCATTGTATTAAAATTGGCAGTTGTGAACCTATTTAACAAATGCATCGTTTGTTTAATTAGGCATAAATTTAAAAATTAAAAAAAAGGCTAAATGTTCTTTTATGGTAGTAATAATAATATGATTGCCTATTTAAAGGATTTAATTAAATTAATCCTCGAAAAATAGTTACTATATAATAACAAAATTGTTTAAATAGCAATAAAATCTCACATGCAAATTTTCAGACTACCCTTCGAAATTTCAAATCTTCCAAACTTTTCAGGCCAATATGACAACACTTTATTTTGATTTTGAGTATGCAATGTGAAAAAAAAGTGTATCAATCAAAAAATATGA…	no
1049_D12	C49C3.12	clec-197		C49C3.12	553	ATTTCTCACTGGTATGACACTCAAATTACCGTTTTTGATCAGTTCTCATACAAAGAGACTATAGATTCAAAAAGGGTAATCTCTGCACCTGCGAATTTTCGCGCTTGAATTTTTATTATTACAGGGCACAGATGACACAAATGTGGGATGATGACAAATTTAATTTGTTGTAACTGATGTTCGATTCTTATGATTTTAACTTTTAATTTACTTTAAACATTGTTCAATTTTAGTTTTTACTTATTGTATAACTCAATACATGCCATGAAGTGTAGTTTCAGTCTAGGCAGAATTATTTCTAAAATCTCAAATAATATTTAAAACCGGAAAAGTCTTCCAAAGCCCGTTCGAATATATTTTTTGTGAAACCGAGGAGGTAGGTAAGACTGCAATAAAATA…	no
1006_D01	C49C3.5	ceh-88		C49C3.5	573	GATCATTTCTCAATAAATTTGTGTGCATTATAGTTTTTAAATTATCGTTCGCTTATGCCAGAAATATCTAATTAATAAGAAACACCTTCGAAAAACACCACATTGCTCTCCTTGCAAGAGGTTATAGTGGAATGGAAAGTTCAGTTTAACTATGAAAGATTGCATTCATTTTATCAAAAACTTTTTTGGTAAGTAATCAAAAATAGAAAATTCCGTTATGTTTGAAACAACATACAAATTTTGGAAGTTTTAAATTGACATCAACTATTTTAAAACAAAACCATGTAGTTCCGAAATATTGATCTTTTCATTCCTAACCTACTTATAATTACGGAATTTATTGAACTTCCCAAATGAAATTATACGGTTCAAAAATTCCACCCTTATTCCCCATTTCTC…	yes
1031_G09	C49C3.6	C49C3.6		C49C3.6	300	TGCATATTTCAAGGCTTTTTATGTTTCTGACAAGCCTGAAAGTTTCTACAGAAAATGAAATTTAGAAGAGGAAAGTGCGCTCCAGCGTCATGCACCAGAGATGAGAGACGCGGGACAACGAGACGGATTTTGTTTGTTCGGTTTCTTTTTACGAGACTGATTGTACTTTTTTCTCTTGATTGTCTCACTTTTGTTAAATTATATCAGTTAATGGATATCAATGTGCGTGCGATGTTTTACTTTTGATTTTTGCGAAATTTTATAAATTTCCCTCACAAAATATTGGTTCTTTTCAGAAAAATG	no
1019_G11	C49C8.1	C49C8.1		C49C8.1	947	ATTTTGTTCTGAAACTAAAATGATCTGACTCAAATTCTTTTATGACAAAATGCCAACAAAAATATTCTTCATACATTTTTATGAGGTTGTTAAAACACCTAAAACCCACACAATTAGGTGTGGTTCTTACGTCAGACCGATAACAGAACATGGCACTTTATTAGCTTTTTTGTATGGAATAATGGTTTCACACATGAGAAACTGATAAATTTTGAGAAAAGGCAAAAATTTACTATTGATAATTTAAATAGAGAACATTTTTGATACAAGTAATGTCAGCTGAAAAATCACAATACATAATATTTTCATTCTTTTTAACTTCAGGCTTTTGCTCAAATGTTTTTAGTCTCCGCACAATTGACAGTCAACCTTTGAGCACTCTTCTAATAGGGAATTGAA…	no
1012_F10	C49C8.4	cyp-33E1		C49C8.4	511	GAAGCAAATAAAATAATTTTATGGTTTTTCATTTGAAAAAAAAGTTATTAACCTTCCGGCGCAAATGAATAAAATAATAAAAATGATTAAGTTATTGCACGGCCCAATTCATCGTTGCTATACTTATTGACTACAGAATATTTTTACTTCTATCAACAATGCAAGTTTGAAAATTTCCATAAATAAGATTTTTCTTATCACTACCTTTTTGCTTATTTTCATTTTAATTTCGTGGTCTCTGCTCTCCCTTTTCTGACCTGCTGACAGTTTGAATCGTCTTCAAACTAAATACTCGGTATGTTTGCCTAAATCTCTTGTAAGAGAGTAGTCTCTCATTCAGAGAATTTCACTCTTGTTGTTAGAACAAACTTCACTGGCGTGTATTTTGGGAAAATAGAT…	no
SREE01_H07	C49F5.2	set-6		C49F5.2	2501	AAAACTACCATTTAGAGGCAAAAATAGATGAATTTTCGTAATTTTGAAAATTCATAAATCTCTTCAAAGTAACTTTTTTCGAAATGTCTTTCAGAAACTTTGTAGTAAATTTTAAGCTCTTTCAGAATATATTAACAATATTTCAGTAGGTACAAGAAGCTTCACGTAGTTACAGAAATAGTACATTTTCAGCCCTACCTTATAATGCGTATTTTATTATTTAATTAAAACTACCATTTATAGGCAAAAATAGATGAATTTTCCAAACTTTGAAAATTCATAAATCTCTTCAAAGTAACTTTTTTCAAAATGTCTTTCAAAAACTCTGTAGTAAATTTTAAGCTCTTTCAGAATATATTAACAATATTTCAGTAGGTACAAGAAGCTTCACGTAGTTAC…	no
1072_H03	C49F5.4	nhr-167		C49F5.4	806	ACCAATGTGTTTTTCGATTTCTTTTTGATTTTTTTGATTAAGTCGGGTATTTTGTATGCAATAAATGCATCTGTAAATATTTGTTTTGATATACAAGATAAATACAGAGGAAAAAACAACATTTCTACAGATTGTATAACATTCAAAAATTGGCTGGACTAGGGTTGTTATATATCAAGATTCATACATCAGTTACAAGCAAATGCTAAGAAATTTTATTGTAGATCAAACATCGAAATCAGCTATACTCGAATATGAAGTTTTGCTTCAATATTTTCAGCACATGACGCATGTATCAACTTGATGATTACTAAGCACTTTTAATAAGAAAATTCAACTTTGGCGAGGCATTGAATACCAAAAAACATATCATGGTTGCTATGGCGATATCGAGCTGCA…	yes
1058_A11	C49G7.10	C49G7.10		C49G7.10	300	TTACTGTAATATTTTGTCATTTTGGTTCCATTTTGGGTTTTTAATATTTTTTTTATTGTTTTTGGGAAATCGAACAGAATTGTTTTTTTTTCAAAATTATAAAATAATTTTCGAGAGTTTCGGAATTGATCCAATATATTTTCCAGGACAAAAAATGGCCGCCCGGAAACTGAAAAAAACCATGACAGAAATGCACTCTGTCAATTGATTTTGCGCGGGTTGAAAATTGAAGGAGTGATAATGAAAACTTATCACATCGATTCAAACGATAAAATTTGGACTGAAGCATTTCACGAGAAAATG	no
1059_A10	C49G7.5	irg-2		C49G7.5	511	AAAATAAATGTGGAAAGTACAAACTGTAATCTTTAAAAAAATCATTTAAACAATCTAAAAAAGAACAAAAACTCACCAAAAATAAATATCCTCGAACATTTTGACCGCCGGTGACACTTCAAAATTTTCCCCGCTTATATACCCTCATGGCGCAATATTTCGCAATACATTTGGGTTTCTATTTGTCAATTTCTGAACATTTTCATGTCTCAATTATAAATGACGTTTGTTCGCACAGGTGAATGACTAATTCAGAAATATTTGGAAATGGTGTTATGATCATTGTGGTATGAGAGCCGGATATGCTTAAACAATTTTCGTATTTTGAATTATGAAATTTGTTTTTTTTTGTAGTCAGACTAATTTGAAAAATATTATTCATAAATCACAAATCTGACT…	no
1011_G11	C49G7.8	cyp-35A4		C49G7.8	480	GAAGAGACAGCAAAAAACTGCATCAAAATCCATCCACCCACCGTCAAGTTACACGCGCGTTTTCATTTACCACTTTTGTCGGATTTTGAAGCTTAATATCTCGGCTCCTGTAAATCGAAATCGGCTGAAAATTCACAAGAAAACTTACTTCACTACGATCCTCCTGTCATTAAATTTTCGTGAGCTTAGACCGAAAACTGACAAAACGCCAAACTTTGCTAACGCTCGCCACTGACGCCAAGCCTTCAGACACGCTTTCACTAAATACAGTCTATTTTTCCGTGTTTTCATCAGAGACCACAGTTTTAAAATAATGCGTTTTCAATTTATTTGATGTGATTTATACATTTTCCCATCAGAAATGCTGTGCTAAATGTATTCAATGTGTCTTTTTGAGTG…	no
1002_F08	C49H3.11	rps-2		C49H3.11	454	AACAATTTTTCTTTCGATTTTTACGAAATTTCATTTTATCTATAGCTTATTAAATGAATAAATATAGAAATTTCTCAATTCGTTATTGTATTTCTTTCAAACTAACGTTGAAAAGCCGGGGAAGCTGTGCGCCTCTCCTCTAAATCAAAGGCGCAGTCAATTTCAAAGGCAACGGGTCTCACCACGCTCTCTCCTCCCCCATTGCAACTGCCTGCTGATTTCCATTTTTCCCCTAAATTTTCCCCTTTTTTTGTCGTTTTGAAGGAAAATTCACGCAATTGTTTAAAAAACTTATCAGGAATATTTAAAATATAAAATTGCTGTTATTTGAATCTAGAATTCTGTTTTTACAATGTTTAAACAATTAATTTTCGGTCAAATACTTTTTTTTTGTTTTCT…	no
1033_D08	C49H3.8	arp-11		C49H3.8	1787	ATCGTGAAAGAAACACGGCAAACGCCGTGAAGCAGAAGTCTGGAAAAATTATTTTTGAAACGTTTTCGAAATTTCTGGAGAAAAAAACACGAAGTCGATGCAGAAGAAGAAAAAGCAGACGTTGAACGTGGATAAACTGAAGAACTAGAGACCGAGGGATATAGAGAAAGGGATTCAAGTGTGTAACTTCGTGTGCTTCTATTTCACAGTGATTGCTTGAAGAGGTGGAGACGCAGACGAAATGTTGTCATTCCCTATGCCTTGCGACCGGGCTCTCACATGTCGAGAGCAGGGCTCTACTGGCTCCGCTCCAAGTGATGACACTTGGTTCGTTTTGAACGATATCTATTGCAAGGAACTTTTATGTTAAGAGAGAAGATCCGTTCGAATAACGATATA…	no
1033_A01	C50A2.3	C50A2.3		C50A2.3	2000	AAAAAATTCGGAAAAAAACAACAACTTTTCCAAAAAAGTTTTAAAATAAAATTTTTTTCTCAAGTTTCTTCAATTCTAGTGTTTTTAGTCAAAACAGTTACACACCTGTTTGTTTTTGGTCCAAAAATAGTCTAAAACAAGCAAAAACTATTGATTCCACAAATTTATCATTGGGGCGCGCTTGCATAGCACCTCCATGCTGCAGGTGCGCTCCAACGATAATTGACTCAATTTTGCTTAAAAGCGACCGTTTTGACCTAAATTTGAGCCGTTTTGGGGGAAATCGACAAGAAAAACTATACAAATAAAAACAAGTTCATATTTTTTCAAAATCCCCCCCTCCCCCCAAACTACAGTAACCCCCAAAAACACCAGAAAACATGTTTTTCGCTATATTCC…	no
1073_D05	C50A2.4	ets-8		C50A2.4	1500	CATTAATAAAAGTTGGAAAAATTTGTAAAACGCAGATCATACTGAATCATGACAAGTTTATAAAGTCTAGTTTCCAAAAAAAAAATGTTCAAAAAAATGAATATGACAAAATTTAGCAAAGTTTGGAAATTGGAAAAAAGCACTTCCATTTTTATGTGGCTCATTGAGCACTTGATTTCGTCTCGGATTGTGCAACATTTAGTTTGATGCTTGCAAACTGAAGATGAGTCGGAATTTTAAATCAAATTTTGCAGAAACCAAGGAGGAGGAATTCTGGTACTACTTTCTCATGTATGTAAAAAACAACAGTTTTTTTTTCTCCCAAATCCCTTTTCCCACAACGAAAACTTTCGGGTTATTGTGGTTTTCGTGGAGGGACCCAAGTTTTAGAGAGGTTTG…	yes
1075_F06	C50B6.14	nhr-129		C50B6.14	300	CCTGTTACACGTTGCACCATTTGTTTCCAAAATTCCTCAAAAGGATAAAATGTTGTTAGTAGATGATATTATGAATTTTTAGTTTTTATTTAAAGCCAATTTACTTAATTTGATTCTCTGAATTAGCTATTCTTGACTATGATTTCTTTGACAATTTTCGAGTACATTTTGTGATCTCAATAAATTATTTTGTTGTGTTTTGTTTCATTTTTTAATAGAAACATCATGGCTGATTTTCCAAAAAATATTTCATATGGCTCTATTTTTGTTTTTATTATCACATTTTTTGCAGAACATCACATG	yes
1066_A11	C50B6.6	srh-15		C50B6.6	905	AAAATGAACTGCGTGGATTTTCGTAGGTGTTACGGTGAAAAGCGGACGTAACTTCATAACCAGTGAATATATCATTAAATGAAAAAATGAAAATGTTTTTGTGGTGTTTTCGGTATTTCATTAACCAAATAAATTCACTTTTTGCTTTGATATTTTACATTTTTGAAATTTCAACAAGTTGGAATACAAACTACCAAATTTTTTCCAAAAGGAAAAATATGAAATAGACGGCTTCCTTATTTATTTGCTTCGTTGTTGGTTAAATTTGAAAAAAAAATTTAAAAAATTTCTTTTGTACAAATTTCGTCAATTTTTTGTAGGAAATTTCCGCTAGAACTGAAATTATTTCTGAAAAAATAATATTTTTTAATGAGACAGCTCAAAAGATTTTATTTCAGA…	no
1076_B12	C50B6.8	nhr-168		C50B6.8	1500	AAAAAAAGTTAATTTTTTCTAAATTTATTATTTTTCTAGTTAAAGGTACTTTCAATATCTATATTTAAAGCATTTTCGTTCAGTGATACCTTCATGTAATGTTTATCAATGAAGATTTGTCGCAATAGTACAAATTTTACACCAACTTTAAACTAACTTTCTTGTAAATTCTGACTGTCCGTAAATATATTATAAAATATTCTTCTCTCGCCGATAGTGTTTAATAGGAAATAATATATATTTTCATATTCTAACATTTTCTTCTAAAAAAATTAAAATAAAGCACGAACCATCCGATTAGTTATGTTCCTTCATAATCCCAAAGCCTAGAATCTAGATATACATACCACCTGCTGCCTAATTATACGTTCGCACACTTTTCATCGTATGCTTCTTAAC…	yes
1058_B08	C50B8.1	C50B8.1		C50B8.1	1953	ATCTTGATGAGGATGCCTTGTTGGTTACAAAATGGATAAATATCTCTCGCGCTACGCCTGCTTCTCGCATATTTATACAGGAGATCCCGAGAATGCCTCCTCAAGTGACCCAGATAGCGGTTCAGCCACTCGGATGTCTAGTTTCGATCAAACTGGTAATGTAATGGATGATGATGATCGCAACGGGATCAGATCTCTCTTGTGATGGAAATGTTCTTTCCTTGATGCTGCTTCCTCATTATTTACTCGCTTATCACTTTCGCTGCTTTGCGAAACAGAAGCATGCAAGGGAACAGCCAAGTGATTTATGGGATTAGTTGGAACAAATGGACAGATACTTTCTGAAATACATTACCAGTTATTGTAGTTTTTTGTTGTTCGGGTAATAAATGATGAGTT…	no
1002_D07	C50B8.2	bir-2		C50B8.2	300	TTCCTTTGAGAAAAATGCGCAAGATGTAATTGTTACCCGTGGTAAGAAATTTCTCACTGGAAAACTAGTGATCATTCTGAAAATGTGTCAATTTAAGTTCAAAATGAAGAGAAAAAATGAAAAAATGCATTGCGGAATTTTTGTTCGAGAGGACTTCACGAAGTGCAATGGAGCGCGATTGCTCAAACTTTTTTGCGGGACTTTTCAGTTTTCGAATGCGTTTGTTTACTGCAAATTAATTTGCGAAACTGATTTTTTTTAAATTTCTGCCATCAAAGTTTAAAATAATTATCTTTCAGAATG	no
1008_C02	C50D2.2	C50D2.2		C50D2.2	1766	GAACTTGTATAATGAATAAAAAGTATAAGTACAGAATTAAAATTGAACTTTGGCCCCATTCCAGCAATAAATGTTTTGTAACAAATAATAATCCCCAGTCACAAAAATAAATAAGTTTTCCCCTTCCCCCCACTTTCACTTCTCTGGCTTTTCTTTTTCTGTTTCCGTTTCTCATCTAGAATTCCAAATTCCACGACATATTGTTTCTGTTGCCTAAAAAATGTGTATTGGTTTAGTGGTTAGTTTAATTTAATCAAGAATGGCGCCATAACATTCAAATCTTAAGCTGCAGCCAACAACAAAATGCATTGATGAGATTTAATCAAATTTCTCTGCTCTTATTTTTGTAGTTCTCATTCTTTAAAAAAATATTTTTAGCAACTTCACACACTTCAATTT…	no
1054_C06	C50E10.4	sop-2		C50E10.4	1854	GAGATTTTTTGATAATAAATATTTTGAACTTAATTGAAAATTTTTAGTTTTTTGAGTGCAAATTTCAACAATATTTTCAATCTTACATGAAATAACCGTCTGAAAATAAAAATTGAAAAATTATAAAGTCCCTATTTTTATCGAAAGTTTATGAAAAAAAGAATATGAAACATTATTTTTCCTACGTTACTGGTGTCCCCCGGAAACTTGTGATTTTAAAAGCCTTGGCATCTATACAGGGGTGGGCCGCGAAAGATTTTTTCCGGCAAATCAGCAGATCGGCAAATTACCGGAATTGAAAATTTCCGGCAAATCGGCAAACCGGCTAATTGCCGATTTGCCGACTTTGCTGTAAATTTTCGGCAAATTGTGGGTTTGCACATTTTTTTTTGGAAATTT…	no
1052_F11	C50E3.10	scl-26		C50E3.10	1066	AAAATCTACGGATGCGGATTCTGATTATGTGACTGATGACAAAACTGGAACTGCAAATATTGAAAAACCGCCAAAAAACAATTTGAAGCGCAAGAACAATAGAAAAGACGATGACGAGGAGGATGGTCCCAGTGCGAAAATCCCGTCAATCTCCACAGGCCGGCCAACTGTAGCCTAAATTTTGTATATTTTATAATACTTGACTCTTCCTTCCTCGAACGTATTCTCATCATCCATTTTTAACTTCACATTGTGCTGTGACATTTACCATTATTCAAATTTGAAGCTTATTTAATTTGTCATGTAATGTTCCCATTCCTCTTTGTAGCTTTAAAAGTGAAACGTTTCAACAGTCTAATCTAATTGTCAAGCATATTCTAAATGTCTTTCGTTTCACTG…	no
1060_A06	C50E3.12	C50E3.12		C50E3.12	498	AAAATAATGATGAACTCAAGTTGATACTAATTTATTTTAAATCTTTATTTTATAATCCAGTCTGTTTATTTTTTAATATCAATTTTCTTTGATGTATCTTATTTATTTTATTTCATTTCAGGTAAATATTGATTAAATATTGATTACGACCTTTATTTTCGATAGCAATTTTGACAAAAAACGATAAAAAATGATATGAAATTTTTTGATCTACAATGTACGCATGTTTTAATGTTTTTTGTAACGCGGGAGGGGGTTCCCCTCGAATATTCATAAGACCGTTGTTGTTTGACCTACAATTGTCCCGGAAAAATTACCGGTGTCCTTTTCCGAATATTCTTCCTTTCCCTCGCTATAATCGATTGTTTTGGTCAGTTATATTTTTTTTCTATTTTAATT…	no
1002_G10	C50E3.13	C50E3.13		C50E3.13	802	ATACTAAACATACGAAAATATTGTTTTAAAGTTTAAAAATACTTGTAACAGGTTCAAAACTCAATACACATTAAGGGAAACTGAGAAATAAATGAAAGAACAACTAAAACTTTTTCTCCAAAACTTCCTTTATGTGGTGCCACGCCTCCTGTCTTATCTCGGTCTTTTGAAGGTCGGTCAAGACGACCTAAAAAAGAATTTGACACATAAAGTTACACCGAAACATAATGATGATGATAGAAACAGAATTTCACACGAAAAATTACAAAACTTATGTTTCTTTGATTTTGACTTGATTTTGAAGACAAAGGTCAAATGAGGAGGAATTTGGATAGTTAAAGAAAGATCAAGTTATCACAAGTTATTTTATTGAAAGATTGTCGGGGAAAATATTGAAAA…	no
1030_F08	C50F2.5	C50F2.5		C50F2.5	826	AAATATTTTCCATGATTTCATGTCTTAGCCATTTTTGTTTCGCATGTTACGGGATTTTATTATCTTTAAATTGTGATTATCTTTGTTGTTTTTCTTGTTGACTCAAAACTAATAATAAATCGATTGCACTAGTTTTGCATTTGAGAACTTTAGATAAAGTAAATTACCAAAATTGTGATTGCCGCTGAAGATTAGAAGCTTCAATGAAGTGACCTGGATGATCTTGAGATCAAAATCACTAGACGGATCAAAAGTGAAAAGTGCATAATGTAAGAATATATTTTGTGGTTCCAAAATGCATAAAACACTACAAAAAATTAGTATCGACACTTCCAGATGCAAAACTATGCACAAATAAGTAGCACGCCAAGAGGTCAAGCTTCTGTAGTTCAATGAATC…	no
1067_H03	C50F4.9	C50F4.9		C50F4.9	2000	ACAATAATTTAACTTTCGATCCAATTAAAATTATTTTTTTTAGAAAACCAAAAATATTGATTCGATATAACGCTGTCTTAAAAAAAAATCTTATGAACAAAAACTTCATCTGAATTTCTTTTTCGTATTGTTTTGTTAAGAAACTGAAAAAAAGTTGTTTTTTTCCAAATCGAGGCAACTCTTGTTTTATCAATATCAGTTCATAATCTCTTCCCTTTTGTAAGTGGTAAATAAGAGTTTCTGTTTGTTTTATAGTATTAAATCACTCATAAATTGATACTAAGTAATCTTCCTTTAAAACTATTTTTGATGCCGCATTGAATATTTTTTATTCTGAATATTTCAGAAAAAAAGTTGCCATCTAAAAATATATCTAGTATTTTTAGGAACTTTAAGAAG…	no
1039_C06	C50F7.1	npr-35		C50F7.1	2000	TCGGACTAAACTAAGCGAAATAGTATTTCAGTAATATTTTCAATATCTCATTTTGATTATTCATGCTGAAATTTCATGAACACATTATTTGCCTGAAAAATTCCTTGATACTGATCAAACATTCATGCACATTATTCCAATTGATAATTCCGAGATAATTCTGTACTTTTTGAAATTTTGAGATATGAAAATTCTTACCCTCAACTTTAATGTTGCTCGAAAAGGCTCACAAAATGTTCAAATACAAGACATTTTTCTCGAATCTGTTACAAAGTTTCGTTGTTTTTCAAAAACATTAGAAAAGTCAAGGAGCCGAAATTCTAGTTTCACGTAATAATGTTGTTACCTGAAAGTCTCGAATTCAAGAGAATTGTGTCAGGATTTTTGTTGGAGTCTTTT…	no
1031_F10	C50F7.3	C50F7.3		C50F7.3	313	ATTGTATTTCAATTCTTATTTGAATTGTTTCATTTAGGTTCGTGGAAGTGCGTCTAGCTTTTGGTGTTCCTAGATCTTTATCAAATATCTGATCTTTATCGAATGTAACAATGTTGGACAAAAACTCAAAAATATTCCGATTTAAATATATTATGAGAGTGGAAACACTTATTATTTTTTATGAAATTAAGCGTGACTAATAAAAAAGTTTATTCAAAAAAAAATTTAGCTTGAAAAAAAAAAGAAAACGAGACTCTGGCAATTCTTATTATTTCTTATCATTTTCCTACGCCTGAACAGTGATTTTACACTTATG	no
1050_A07	C50F7.6	C50F7.6		C50F7.6	2000	TAAAAAGACACGACAATGAAAGAATTCAAAACGAGAGACATAGATAGTCAACTGCAACACAAAATGATTGATGAGCACAAACAAGGCGGCTCTTGCTCACTATCATTGCACATTAGCCTCCCCTGTGTCTCCTCTGTCCCTTCAGGGAGTTTCTACTTCTTCCTGAGATTCATCTTTTTTTAACGTCTTCCTGTCGTTTGTCTCACATGTGTTTCTGGTTCGTCACTCGTAATACCCATTTCAATTTTTTATATATTTTTCCCTCATTTTCCCCGAATCATCATCTTTGTCGCCGTCGTCGTCTTCGTCGCCATCAAAATGGCAAACAAATCGGAGACGAGACTCAGTTGAAAACCAATTCAATTATCTTTTTCTCTCATACCCAGATATCTTGAGATG…	no
1007_F09	C50H11.15	cyp-33C9		C50H11.15	610	GAAGAAGCGTCAGTGTTGGGCTACTACATGAACATACATCACGGTTTCTTGGTACCTACGTCCTACGCCTATTTGTACCTACGCTTATAATAAATAAAACACCAATAAACTTCCAAAATAATGATGATCTCACGAACTGATATTGCTTTCAAGCATTCTTATCAACTACAAAATTCATTTAAATGTTTGTTAGATAACCCATTAGTTTTTCTCGTTATTCATTTCATTAAAAAAAATTTTTTAAATAGCGGTTCAAATAAACGATGTTCTTTTTATTTTTCAAAAAATGTTTAGCTATGCTGTAATAGTATGTTATATCAAAATGTACCACGAAATTACCGCAATTTTCCAAATAAATTTTTTGGTATTTTTCGAATAACTTCGTGCAATTTAAATTTT…	no
1053_H10	C50H2.2	egl-47		C50H2.2	2000	ACACTTTTTCTTTGGAAACGTTGAGTGTCTTGGAGTGTCTTACATTTCATTCTCATTAGGTTCACCCTAAGAATTTCCAAACCATTCTAGAGAAAATCTATCGAAAAAACTCTGTTTTTAAGAGCTTAAGTTTCTCATTTAATTGTTTTAACATTTAATAGTTGACGCTTGCAAATCTAAAAATCAAATTATTAAAATCCGAGTTGTTGTATAGCATGTTGTATAACAAAGACTTCACTTTGAATTTCAAATCTCAGGTCTTATGTCCCATGAGATTTTTGAAACACCTTTCGGAAAACATGAAAAGCGAAATGGAAGCATTTATGTTTTTGTTCCTTTCGTTTTTGCAGATGCACTTCTCCCATTGAAACTTTTTACTGCAATCGAACATCTTTTGTG…	no
JRH_048	C50H2.6	ceh-75		C50H2.6	1500	GTTGTTCTTAAATGGACTGAAATAAGCACATGTAAAAAATAACTTGCAACATGAAAAATAACTTGCAACATGAATTTTTAATTACTGAAAAATCTCAAGTCTTCTATTCGCTCGTTTTTGCACTCGCGCGACTTTGGCCATGAAAAGCAACAAATAAAACCTACACTATCTCTTGGTACTCAAAATGTTGTGTAATTTGATTTTTTCTGGAGTAAAACCGAAAAACAACAAAGTGAAGGTTGCTGCTGTAAAACATATTTCTGTAAGGAACATTTGGATTTGAACTTTTCAAAATTAAATCGCTTATTTTTAATTACTGTCTTCCTAATTTTACAGTTAAAACAAAAACATTAACGTTGTTGCTTAAAAATTCCAAATCTCCCCGGTTTCCATATCAAA…	yes
1007_D05	C51E3.7	egl-3		C51E3.7a	2000	AGTCCTGGGTTTTTGAACTCTTGTTTCTGAGAGTTATTCTCTAAGTTTTTTCTTTTCCTTCTTCTGAGCGCCTTGTTCCTTCTTTACATGAATTTGATCCCATAAAAATATAATTTCCTGTAAAGAAAACGTTATGATCTCTGGCTTTCGTTCATTATAAATAAGTTTGCAGACTTGTTGGAACACGAATAAAACCAAATTTTTATTTCTAGAGAAATTACACCTTTCCCATAATCCGTAAGATTCTAGCAATGTGTTGTCGAAAAAATATGTACTATTATTTCAATTGTTCGACTTTAACAGAAGACCAATTTTCCATATTTAGCTGTGGTCTAAAAAAACAAGAACACTGAGTTGATAGTATCACGGAACACTAAATTCAAGAAATTTGTTTATGAA…	no
1011_B06	C52A10.1	C52A10.1		C52A10.1	992	AATATTGATATTATGTAATTTTTCTTACAATGAATGTAGATAAACTATTTTAGATGTAACATTATTTATCAAATAATATAAACCACGTTTATAAATTTTTGAAATTGAAAAATTTTCAACTCAGAAAATGCGTTTAATTTGAATTAACTGAAATAGTGAGAACTTACAGTGGTGACCAAAAGTATATACGTTTTCAGTTCTTCGATTTTTGGAATTTTACAAAGCATATCACAAACTAGAAATTTTTCGAAAAAATATAACATTTTGCCCCTGTAACTCAAGAATAAGTAGTTTTCAGGATAAAATGCTTTGGTAATAAAATTTGTTGTGTGTTGTGAAGTATTAAAATATTTTAACATGTAGGCAGTATGGTAAAATCTTCCATTTTTAGGTTTTTTT…	no
1075_B01	C52B9.2	ets-9		C52B9.2b	1500	TACCCGAATACGAATAATTTCAATGTTGGTCTAGACAACAGTAACACATCTGTCTGTCTAAGTTGCAAGATAACAAAATTTGCGGTTAGCATTGTCCACTTCCAGTACATTTTTGCATTATTCCCTGCTGCTGAAATTTAGGCTTGACTATTAACTTTACTGTAAAGGTCTCATGCACTATAACCTATTTTATCAGCACATCTGCAAGTTTCGAAACGATTAGACATTTCCGTCTAGACATCTGTTCTTCTGTAAAAAGTTCTTGTATTGATTGTTTTTTTCATTTTTCCAAATTGTCGAAAGTGTATCTATAAATCGCTCTCTCTTATCGCATATATAGTTGATCATTCATTCATTCAAATTAGGAATTTTTCTACGCGTGTTATTACGCTATTTTTG…	no
1001_B01	C52B9.9	mec-18		C52B9.9	300	TTTCCGATTTTGATTACCTTTGCCATGCACACTTGCACTTTGCAACAATAACCATTTGAGCGATTCGCTCGAGTAGTTCTCGCGCTCTTCTTGACATCAGATGAAAATAACAAAAAGAGGAGAGCATTGACCAAATGTATCAAGATTGCATGGTAAAACATAGCAAATGTTTGTCATCCGATGGGTTGGCTCCTTGTTGCACTGGTATGCATTTGTGATGCGAAACAGGAGCTCTTCCAGAAGCAGTCTTGCACTTCTTGTATTCATTCCTTTGCCTCGCCTTCCAAGAAGGTTGTGAGCATG	no
1039_C02	C52D10.8	skr-13		C52D10.8	959	ATTTTTAGAAGTTTGGGTAGTTTCTAAAAAATATGAATTGATAAAGATCGTAACAAAATATGGAAGACTGGCGAGGAATAACGTTAAGAGAAAATTTTTTATAAAAGGGTAGTTGGGCACCATTCAAAAGATCAGAAAGGTAAAAGGAAATAAAAAACTAAAATAAAATCAGACAAATAAAGAAAAGGAGAGAAAAAATGAAATGCGACTGTTCGCGATGCGAGCCAAACGACAGAATGATTCTTCGAATGGACAATATTCAGAATATGACAAGAACGCTGCAAATGTAGCTTATCGATTGCGTATTAGGTCAGTGAACAATTACCAGCTGCTCTTCTTTCAGCTCGACAGAGGACTTACCCATTATATTATCGACTGATTTTCAGCACAGCGTCGGCT…	no
1045_A09	C52E2.1	fbxb-95		C52E2.1	1321	AATGTTGCCATTGGGATTTAATATTTGAATGTTTGAAATAAATTGAGTATTAATTTTGATTACCAAGATTTTTTTCTCGAGAAATTACAGTTTTTATAGAAAATTTAAAAAGTTACCAATTTTAAAAGTTACCTTTAAAAAATCTATATTTATCAAAAAAATAAATAGGAACCCAGAAATTTTCGGCAACCAGCAACTTTCGATTGCCGAAATTTCGGCAACTTTTCGGCAACTGGCAACCAAGTTTTGAAGTTTTTTTGTTGAAATTATATTTTTTGAGCGTTTTGGCAAGAAATAATGGTCGTTTTCTCGTTTACGGCTAAATATTGGCATTTTTCAGGCTCTCCGAATGCTTTTTCTGAGCTACAGAATGTTTGACATTGATATCGGCAGTTGCCG…	no
1010_H03	C52E4.2	mif-2		C52E4.2	442	AATTCACCTTCAGAAAATCTCCCAATCAGTACGGTTTTCTCGTATTTGTTATGACACCTTACAATTTTCGAAATTTTCACTCTTGTTCTTCCCCCTCCCGTTCACCCTGTTGTTTCGTTTCAATGATCATCATTTTCCACTTTTTATTTATTGATAAACGTTCCTATTTAATACCACAGTCGTGTTTTTTTCTGAAGTTGAATCCGTATCCTCGCGGCAGATGATTTTTGTAGTTCTGCGTGATTGTTGCTTGAACTTGAAACCGGTTTTTCGATTTTTCGTCGATGTTGACTGTCAGTGCTATCAGAATATCATCGTCTTTCGTCTTCAAAGTTCAGGTTACTATTGGTCGTTATTTTTTGAATAAAAACGCTATATTCCACGTTTTTCATGAAATGT…	no
1052_E01	C52E4.6	cyl-1		C52E4.6a	627	ATCGTAAAGAAGTGTTTATTCCGAAATGAGAAAAATTTCGTTACTCAAATAATTAAACCTTCACGTAAATACTTGTTCTACTTTCATTTTATTTGAAAGAATGCAATTTTCGCCTGTCAAATTGAATTTTTACATCCGTGGGGCGTTGCAATATTTTAATATGTTTCAGAGCTCTACAGTGCCCTCTCCATCGGAAACACGAAGCGCCTCTTCTGAATTGATCAATTTCCCGTCAAACTTGAACTATTTTCTATGTCTTACATTTCCCCCTATTTGTATAATGCTATTCATGTTTCTTTTTACGCCACTATTTAGATATTCAATAAAAGACGAGTAAAGAATGACTACTGTATTGAAAGTTTCCGATGAAACTGTGCTGGTTTGCTTATTCTGTATTAT…	no
1052_E09	C52E4.7	C52E4.7		C52E4.7	627	ATTATGATATGAAAGCCGGCCCAAGTGAAGCTGAAATGCGAAACTTTGAATATATTGATAAAATGGTATAAAAATAATAAAACGCACGACGAGTAGAAATATAAAGAAAGTCTCAACTTGTTTTCTTCAGGAAAAAAAAAATAAAAAACGTCATTCGAAATTGATCAGACGCGTCGCGGCTCTGCGTAGCGGTTGCCGTTTTGCGGACTTTGACGGTACACCGTCACGTAATAATACAGAATAAGCAAACCAGCACAGTTTCATCGGAAACTTTCAATACAGTAGTCATTCTTTACTCGTCTTTTATTGAATATCTAAATAGTGGCGTAAAAAGAAACATGAATAGCATTATACAAATAGGGGGAAATGTAAGACATAGAAAATAGTTCAAGTTTGACG…	no
1060_G08	C53A5.6	C53A5.6		C53A5.6	1121	ATTCGAATTAGATTGACGTTGTGAAAACAGAAAAATTAGATTGGATGAAGAGAAAAGGAGAAATCATCGTGTGTCAAAAAGGATAATATTGATAGAATTCTTTCTTGGTCTTTGAAAACGAGAGAAGAGAAAAATAACGAAAATTTGATATCGGTAGGAGAAAGGCATTTTATCGTGTCGCAATAAAAAAAACCTTGAATACAGTAATTCAAACCTGTCCTAATTTTTAGATATCTGTAAAACGAACTGGAAATAAATGAGAAATTCTGTGAAAGGTGGATATAAAATTGCAAATTTCCAACTTTGGCTAATTTCCCTGATCGAATTTTCTCTAAATTTAGAACTGCACAAAAAAGCGAAATTAGAATATGGTGAATGGTTTCAAAATGAGCGTGGCTT…	no
1065_F12	C53B7.4	asg-2		C53B7.4	645	ATTTCAAATGCATTTGTTCAGCAAGTTCTTTCATTTTATTCTTAATTGGTTGATGTGTAGACGATAATTGAATTGACTGATTTTCCCATAGTGTTGTCACAAGCACTAAAAGAACTTTGATTAGTGGGCGTTGAAAAAAGCAAAATACAAAGTTCTAGCAGAAATTTGAAAGATAAAAAAAAATGTTAAATTAAACATTTAAGAATATTTTTCAATGTCTTTTTTTAAAACTTTTATTAAAGCTTTTTTTAATAAATTAAAAAATAAATGTCATATTTTTGTTTTAAAACATCGTACTTTTTCCAGAAGAAAACAATCTGTACATTTGCACCTTGTAAAACAATTCCGTCTTCAATAAAATCGATACTCCCGCCTGTGCCGGCCAAAAGATGGGAAGGA…	no
1014_B03	C53C7.1	npr-10		C53C7.1	2000	TTTTTTTTCAATTTTCCAATAATGTATATACATCATCACAATAATTGGACAGCTTTTCCTGTTACTTCCACATCGGGGAATCTCTCAGTTCATATTTTTCAATGTTGCCGGGGGATTATTGTAAGGGTGTGGTAGAAGTAAAAAAAAATAATAATAGGGGACTCCACAACAAATAAATGCATTCTATTTTAAGAAAGAGTGATGAACGTTGGGATTACGATGGATAACACTATTGGTGCTAAAGTTTGAAATCAAATTTATAGTCAAAAAAAGTTTTAAAAAAATCCCCAACTTATTTCGTTTGTTTTCCGGCACTTTCCTCATTTTTCAATTTAAGCGTATTGTATGTAATATGTATCGATAATGTTGAATTATTAACAATGATTCAGATAATGAGAA…	no
1035_H06	C53C9.1	C53C9.1		C53C9.1	300	TTACATGCAATTTTTATCTCACGCGAATTCAAATGGTAACAATAGTCAAAATAAGGATCGCTAGTGCTACTCTGCAGTCATCAAAACTTCAGAATCAGTTTCTATAAAATAACTGATATTCATGTAAGAAAGACCAAAGACGCGAGAAGCACACGTTAAAGTTGTACGAATAAGTATGCATAATTTTCAAATGAACAATGACAAAACAATATCTTACCTCCTCACCCATGTTGACGGAAAATGAAAATTGAAAACGGCGGTACGACTATGGAGTCAGACGACTGTCGAACTGACAGGTAGATG	no
1020_A03	C53D6.2	unc-129		C53D6.2	2000	CCTTATCAACATGTTCCCATCAACTTCTTAGTTTCTCCTCATTCCCATTGTTCAACATAATTATCACCTCTGACCTTATTCTGCTCTTTTTAAGCACAGGTGTTAATATGCCGTCCATCATATTTGCCCTCCGTCTGCCGCTTTCCTTATCTGACCTTTACATCGCCTTTTTGTATATGTACATAATAATTGTATCATCATCAACCTCCGCCATAAACATGCATGTCTTTTTACCTCTTTTGGCATGTACCGTTCTTCTTTGTATTTTTATTATGTCTTCCTTCCATCTTCCCTCTTTTTTACGGATTTTCGGATTGCGGAAGAAGAAGATGGTCGATAATTACCGTAATGAGGTAATTTGAAACATATTGGACAGAAGAAATACGCGCGGATGCTTTC…	no
1056_B01	C54C6.4	C54C6.4		C54C6.4	2000	TCTCCAATTCCCACAAACGTATATTATTGACCAATGCTTCATCTCTGCAATAATAACTCCATACCCAATGTGTACCAAAGGCTAGAAAAAATTCCGGCTGAAATTCAAATTGATAGCCACTATGTAAACTTGGATAGAACAACATTCTGAATAAAAAGAAAATTTAAAAAACAACTATTATCACCCATGTTTGAAACAAAGCGGTCTACATCTTGTGGGCCCATTTGCCAAACACCCAAAAACGTATATATATATTTATATACTTTTGGTCCACACTGTATTAGATGCCGATACTTAATTTTTTTTTGAATCAAAGTATTTTCTGACTTTCTAGCTTAGCTATTTCTATTTTTCAGACAACTCAATACAAAAGAAAATCGAACTCCCAATTTTCAGACT…	no
1027_C06	C54C8.9	nlp-39		C54C8.9	754	ATGTTGGGAAGACAAGTATGAATGCTATCAAAAATTATTGAATTAATATACTTAGCTCACTATCAGCGGAAGGAGAACAAGGATGTCGCTTGAACTTTAATACATATGATAAGACTCACAAGTACAGAAAAACAAAAATAAAACTAAAATGAGTTGAACTAATTATTTTCATTTGTCAAGATACCGGTGTACCGGAAGAAAAAATAAATAAAATCATAACTAGACAAATAAATAATATGACCAATTAGACCAGATATGTATAGTCCGGGAGGTCAAAAAAATATTGTTTAACTTCAATTGATCCATAAAACTTCGTTTTTAATTTTTTGACAATTCTTGTTTTGGAATTTTCAGGTTAACTGTAAATCAGACTGTTTCCAGACAATGGAATTAAAAGTA…	no
1007_G10	C54D1.2	clec-86		C54D1.2	633	AATTGTTTTAAAGGCTAAAAGTGAAACAGTAGATTTTGTCTATATACTTTAGTAAACGTTTTCCAAATTCTAATTTGTAACCTAGAAGTTTTTAAGCACCTACACAAAACCTCAAAAAATTGACCCATTTCATCTCTTTTTCTACTTTCCAATCTCAACCTTTCCTTCATTACCTCTTTCTCTACTCATTTCATTTTTAGTTACAATTTTTCCTAGTTTGCATTCCCATCAACCACATGTCGGAAGTTTTACTGTGTTTTAATATTTGTGTCCCGAGTACTTCTATTTTTGAGATCTAACAACAAATTGCCGTTGAAAGTTCAATTGTCACACATTTCTTTTTCTGAGAATTTAATTCTCGCTTTTTGATATTTTTCAATGAAATGCGTTATTGTGCGA…	no
1035_F09	C54D1.4	alh-10		C54D1.4	1655	GAACAACGCGGAGCTAGATGAGCTCGAGGAGGAAATTGACAGACTTGATCAATTGTTGGCTCAGGCACAACTTGCCAAGGAAGTTCCCACGTATCAGCAATACCGCGCTGACGAGGACGTAAAGGTGGCACAGCTCAAAAATGATATTTCTGAGCTCCAGAAGGAGGTTTGTTTTGCTGGCTATAGTATTCGTATAATTAAACTGTATTTTTCAGGTTTTGAACCTAGAGGAAATCCGTGACAACTTGCCAACCAAATGCTTCAATGTCATCAATTTGGAGCAAGAGGGACAGAAATAAGATAATCTTTATAATTTTTCTATCAAACTTTTTCTATGAAAATCGATCAGATAATTTATTAACTCTAATATTAAAATATCTGAAAAAGAGCCCTTAAAAA…	no
1053_F07	C54D10.8	C54D10.8		C54D10.8	814	ATGTGTGAAACCAAAAAAGAATCGAATGCCAAGTGTGAAAAGACGTAATTGAAGAAACACGAATTTTGGTTGGGGCAATGAACAAGAAGTGAATGGCTACTTGTACATTTTTTTGTAACAATTTTGGTGGCATCCGCGAATTATGAGACAATGTGGTAACCGGTTACAATGTTTCGAATTTCGGTAAAGTTTAGAAGTGCGAAACGGGGAAATGTTAATGGACTAGACGGATGGGGAAAAGAGTTTTTTAAATTCTTGTTTATTTCTTAGGCAAATAAACTCAAATTCAAATACGCGGTTGGCAATGCAAGTATTTTTTCAAAAACTTATTTTCTACACTATTTCATCCAAAGTCCCCTCATGTTTCATGTTTCAACCATTTTTTCCATTTTCAACTCA…	no
1006_C05	C54E10.5	nhr-170		C54E10.5	1157	TAAAATTTTTTGTTATTATGTTTTCAGGATGTTTGAAAAGTATAAACTTCAAATTTTGAGGTTTCAGAGAAAAAACATCTGGAAAATACCAAAAATTTACTTACTCAACAAAAAATTTTCAAATTTGAAATTTTCAAATTAGAATCAAAATTAGTGTTACACTCACATTTACATATTTCCCGCAAATTTTTGAAAATTTTGTCCAAATGGCTCAGTGTGATTTTCGGCGACTGACAATCACAAGACCGGGGTTCGAGTCCCCGCTGTGGCAAAAAATTTTTTTCAAGTGTTTTCAATCATATTTAGACGGATAAAATCGAATTTTTCAGTTTAAGAATATACAAAAACTTCTAGGAATGTCAAAAATTAAGCTTTGAAATTTCAGATCGCTGTTCTCTT…	yes
1077_H01	C54F6.9	nhr-172		C54F6.9	300	GAATGAAAAAATCAAGCAAAGAATCGAAAATACTATTAGAAGTTCTTTATAAGTGGTGTCGATGCGTTTAGTATGAAATATGGTTAGAAATATAAACGTTAAGTTTAGAAAAACTGTCGCAACAAATCCCGACGTCGAAAAAATATTTGCGGCTTCATATAAAGGAAGTGATGACATTATCTCACGAAAAAACTACTTCGGAACTCTCCAGTTATATAGACTTCCCATGTTACCAATAAAAACAACACAAATTTTTGTAGTTTTGACAGGATTTCAAGAATACAACTGTTTGTACAATATATG	yes
1066_F12	C54G10.3	pmp-3		C54G10.3	1481	ATTTCCTTTTTTGAGGCGATCTTCCGTAAATGTCGAGGGATTGGATTCTCTCCGTCGGCTTAAAAAATATAATTTTTGTTGGGGATTAAAAACTATAGAAAGGCTTACAAAAATCGCCAAAATCTGGGTGTATTTTCGTAATTTTCGGTTTCGAAAAAACGATCGAAAAGCAGGAACAATCTTGAGGAGCCAAAATGAAAAAGAATGAAAAAAAAAGTTTTAAAATTTAAAAAACTGAGCGGGAAAAGCAAATTCCAACAGAGCGTATTTGCATTTTTGAAATCGTGCCGAGGCCTTATTCGGCTTATTCGTAATGTCCCTTTAATTTCTACAGTATGAAAATTGCAATTTATTTTTCATAAATTTTTAAGATTCCTTGCTATTTTCCGTTCAAGAAAT…	no
1025_B11	C54G4.3	C54G4.3		C54G4.3	454	ATTTTGATCAAATTGAATGTGAGGAATAAATGAGAATACTGATAATTAAAGTAATTAGTACAAGGACGTGAAAAAATTTTCAAAAATTTCGTTATTAAAAAAAGTGTGCATATTATAATTTTAAATAGCTCGTGAAGTGGAATTTATTTTCGGAGCACTTCTTCAAATTAAACTTTTTAAATTTAGCACGTTACTTTCAATTTATTGTGTTTTATAAATACCTATTTTTCCGTGAACTGTCTTTTATTCTTAGAATTGTTGATCCCCTTGTAGATCTGTTGGAACTTATCGGGAAAAAAATCAATAGAATATATTTATTCCCGATTATTCTCAAGTTGGTCGTCCCTGTCAGGAATTGATTGTTAAGATGGATGTCAAGCATGTAAGTTTTTAACTTTT…	no
1073_B08	C54G6.1	madf-6		C54G6.1b	1500	TTTTAAATAGATTTTTCGAAAAAAAAAATTATGAATAATTTGAAAAAGTCATATTCCCAGCTCGAGAATTTCCGAAATGATGAAGCTCTTCCTTTTTATCGTGAGTTTTTGTGTAAAAAATCGATAGCTTATCGATTTTTCGGAGGAAAAAGAACAACTTCAAGACTTCAAGGCGCCACGGGGTTCTGGCCTTCCTCATCGAATTTTTCGCGCTCCATTGACAATCGCCTGCCGGACAACGCGTGGGAAAGTGTCGTGTACTCCACCCGGACAAATGCATTTAGTTTTACAACTAAAATCGAGCCGCGACGCGACACGCAACGCGCCGTAAATGTACCCCAGATATGGCCTGGCCTAGTTCGGCAAAAACTCTTCCATTTCAATTCAGGAGGGAGACCA…	no
1035_C10	C54G7.2	mboa-3		C54G7.2	2000	AATTTCATCATTTTAAAACGAAATTTCTAACCACGCTACTCCATCTTTAATAATTTACGAAATTACTCAAAAGCCGCAGTTTTTAAAAAAATCGCCGACACTGTATAAGCTTTTACTTTCCCATCACAGAATGAGCTTGATCATCATACAAAATATATGTCATGGAAATATGCAACGTTTTTTTTTGCTTTCTAACCATTTTCTAGTTTCAATTTTCTGCAGTTAATGAAAGGAAAACCCAAGTATTCCATTTGATAAGAATCATTACGAGAATGTACTTTCCCCTCATTACCGCCCGCTCGACCCTTGATCGGCCTTCACTCCTTATCAGCCACGCATTTAACAAATATTCACGCAAAAATGATAGATGAACGGCCTTCCGATTAAAAAAAGTAGTTT…	no
VV_A09	C55B7.12	che-1		C55B7.12	735	TACATTTCAAAACTGATACGTGCAAATGGAAAATAAAAGGATGACGAGTCCGCTGGTGAGCATTTAGGTTAAAACTCAAGGGCTCGCACTTTTTTGTATACCTGTATGAAATGGAACTACCTTAAACCTATTTCTGTAATACTTCTCAGGAGAAGAGGAAATATCACAGAGATTGCCAAAGAACAATCACCACTTTCTCGTGTTGCATGGTCTCTAGGTTATGCTGTACGAGTCTCGCTCGATCAGAAACTCCTCCTAAAAAGGCCTCAAAAGGCCATATATCGTCAGTTTTACGTTGATGTCTAACAGGCACGCCGATCTATAAATTAATATGTTTTGATATGATTATTAATCTTTGACAACTGATTCCAAAGAACTAATAAAAAATAATTTCAATGA…	yes
1017_A08	C55B7.5	uri-1		C55B7.5	499	ATATTTTGAATGAATCAACTAAATAAACAGAATAAAAAATGTTTTTAAAAAATTAAATTAATTCAAAACTATTTGAGCGTGATATTAAATGTATTCTACGCAATTCACAGCTGGTGTTTGCGGACTCACACTCTACGTGACTCATTTCCAGGGAAACCAACACTCCCGAATATTTTACCATTTTTACGATAAAACTCTGGTTTCAGTTACTTTAATGGTTAAAACTCTACTTACTTTCAATATTGCATAAAATATATGCGATAAGTTTTACGCATATAAAAAAAGAAGTTTGAAATTCTGAAAGAGTTCATTTCTAAGATTTAACAGATTCCAGAAATCAGTAGTGTCTCCATAAAAGTTTGTACTTTTTTGTACTTTTTTAAATTGCGCTTTCGGAAA…	no
1020_H11	C55H1.2	gpa-10		C55H1.2	2000	CTGGTCGAAAACATAAATAAAATACGTTGTCTGACTTTTTTTTTGCTATAAATATCTCTAAATGTTCTAAAGTCACCATATTATCCCAGACAAAAATTCCATGATCTGTTTATTAATTTTCACAAAAAAATTTAGGTGATAATTCTGACATTTGTGATCTGAAATCGTTTAAAAATTATTTTGAGGTTCGTAAATGTAACTTCAAAAATCATTCTTATCAATGTTTAATTCCGGTCTTTCCAATATTTCATACAAAATGAACGAACTCCGAATTTGGCTTGATTTTATTTTAATCTTGGCATCTTGTGGTGCATGATTCGGCAAGAATAATTCAATATCAGAAAGTTCGAACATAATTTTTTTGCAATAATCTTTCCGCTTTTATTCGTTTTCAGACTC…	no
1025_E08	C56A3.3	frpr-5		C56A3.3	2000	TTCAATTTTAAGCTATGAAGACTGAAAACTTAAAATTGAATTTAGACAGTCACCACCAGAAGATTCCTTTCTCAATTTTCTATACCTTTTCCAATCTCGAAATAATTACCCATTTAAAGTACAACATTTTCAATGATCATCAAGCCTACATCGACTTCTTTTTTTTCTAAGAAATCTCCAACCAACTTAACATAATTTACCTTTCCAATTATTTCCTTTTCTCAGATTAGATTACCCATCCAATCTATCTTTCACAATCAATTTGCTCCACATAAACTCAAATTTAGAATCCAATTTTCCATTTTCTTTGGGAGGTCCTTTCCTCCGCTTTCAACTTTTCCCCCGATTTTCCAGCTTCCAAACTCCGCCCCAGTTTATTTTTTCACCGTTTTTTTCTTT…	no
1063_B11	C56A3.5	C56A3.5		C56A3.5	300	GAGCATCATCCGGTTCTTCTTGTTCTAATTCGGACATTTTTATGGATTTTTACAGATGATTCACAAGTGAATTGACTGAGTTTACTCGAAAATGTCACGAGAAAATTGCGAAATTAGCCAAAAAGTGCCTAGAAAAACACAAATGGCTGGGAAACCCAAAACTCGTGTACTCCTCTCGGACAACTTTTATTTTTGTCTTTTTTCGCGAACTTATTCTTGTGATTGAAGTTCCAACGTTTTATTTTAGATAATTTTTGAATAAATATTGTTTAAAATATTAAACCATTTTTAAAAAGTAGAATG	no
1008_D08	C56A3.6	C56A3.6		C56A3.6	777	ATTTTTCAGTTAAAAAATAAAGTTTTGCCTGTTTAGCAGGTGACAGAAATGAGTAAAATGGGTGTGTGTGTGTGTGTGTGTTTGGCCTAGGACGTGCCAATCTTGCTTACCCAGTTTCAGATAACACCGCACATCGTCTTATCGTTTGCATTCCAACAACCATCGTCATTGAAATTTGCACACTGAGAGAGCGGAAACAATGCCATAGTAGTGTTTGGGCGGTAAACAAGACTGCTGGCGCCGGGCGTCTCATTAATGAAGGAAAATAAATTTGAACAGCCGCGTTTTTCTTGAGTGGTGGCCTAGAAAACTCCGCCTGTGAACTCCTCTCGGAGAAGAGAGACAAATGAGACAATATATTTTTTTCCGATAATGTTGATTTCCGCTTTCCAATTTCAG…	no
1058_A05	C56A3.7	cav-2		C56A3.7	777	ATCGATTGTCTGAAATATTTTTGATTGCAATTTCCGTTCTCTCGAAACGCCAACTGTTTTCAAGTGTTTGGTGTAATAAAAACAATTTCCTCTCACTGTCTCCCCTGTTACACGAAATTTGTTCTTTCCGCTCTTTTAATGCTTAAAGTTTTACAACAAGAGTTTCGCTTAATGCTACGATTAAGTACTTTTCAATTTATCAATGAGACAGGTGTGATCAAAAAATGATAAGAAAATAGTAAAATGGTTGAGAGAATAAATATTGGTAATAAAGTTTCTAGTGGTTTGGTGAAAAATTCAAGCTAAAATCTTTTGAATATAGAATGCAAAACATTTAGTTTGAAAAATAATTCAAAAGCAAGCAAAGAAAATGAAAAAAACTGAAATTGGAAAGCGGAA…	no
1052_E02	C56A3.8	C56A3.8		C56A3.8	810	AATTTTATTTTTACCCCATGATCATTATTGGTTGTAACCGTTAACTGTATACATACAGTTTAACTCTGATACAAAACTGCGCCTTCCGTTTAATATTTTTAAATAAATTAATTCGATAGCATCAAACGCTGTACAGTCTTATATATATATAATAGAAAAACTATTAATTGGAACATTATCCCGGTGGGTCTCACCACGAGACAAAGTTTATGGTAGCCACCGGCTTTCACCTTTGCCTTCACTATTATATATATATATATTTTTTTAATTTGTTGAAATAAAATATTCTATGTCTATTCTTTTAAATACGAATTTAAATACCTAACTTTTTTGTTGAAAGCAGAGAAAGAAAATTTTCTTTTTAAAAAGTATTTTAAAAAGTATTGCCAGATTTGCTGG…	no
1001_G09	C56C10.1	vps-33.2		C56C10.1	300	AGACGAAGGATCTGGTTGACTGGCAAGATTTGCAAATGCAATTGGCAAAAGAGCGGCGAATTGATGTGGAGGTAAGCCAGCGGCAGCTTGTTGCATGCCAAGGCGACCTGTAAGAAAACTTTTGATGTCTGCGTCTCTTCATCTTATATACTCTTTTCGCTCGTCAAGTATGCTGCCGTGTCTGCATGCATCACATTTCGCGGTTCAATGCAGAACGATAATATTACCACGCAGGAAGACTCAATTTATTTTATTTTATTTCCATGACTATATTTATTTGAAAAGTTCAAACAATCAACCATG	no
1043_H09	C56C10.7	C56C10.7		C56C10.7a	490	AAATCACTACCCTTTCATCGACCAATTCGCGAGTTTTGTGAGATGAACGGTACGGATAGCATCCGCATTAGTATATCCCATTTTTCTTGTTACTGTTGATCGATTTCAATGAATCTCTTTAAAAAAATACTTGCTCTGTCACCTTTTTTTCCGCCCCCATTAGTGTTCGTTGTTATACTTGTTTTGTATACAAATTTATTCCCGATCCTCAAATGGCTAATAAATGTTAGCTATGTATTTAAAGCAAGCTTTCTACGTTCCGATGATTTTGAATTCTTAGGGGTTCCGGGGATCCTTCTAGTAATATCTGTTCCTCGGTGTTTATTTTCCGTTATTTTGGGTAGTTTTCCACTGACTTCCATTTTGTTAAACTCAATAAAAGTTGCACAAATATTCCAG…	no
Y1H_203	C56E10.4	nhr-137	repeat	C56E10.4	2000	TGTAAAATAAACGTGTTGACGACATGCCTGAAGGAAAAATCTATTAGGCAAGGGGTTTCCTTAAAACAAAATGAAAACAAAAAAAAGTGAGATACTGTTTTTTCAGCCAACCGTGTCACAAGCTAAAGAACGAAGAGTTTTCGATCTACCATGTGCAGTTTGCTTATATCCAGCCACTGGCTATCATTATAACGTGAGTTCATTGTTGTTCTAGCTGCACTACAGGTGGTACAATTAACTTTTTTCAGGTAGCATCTTGCAACGGATGCAAAACGTTTTTCAGACGGTGTGTTCTCTCGGGCTCTAGTTACCGATGTATTCGCGGCGATTCAAATTGCCTGTTAAACATGCGTCTCGTGGCGGGTAAGTTCAAATAGTATTGTTTGTAGTTGCAAACAA…	yes
EA_D01	C56E10.4	nhr-137	repeat	C56E10.4	2000	TGTAAAATAAACGTGTTGACGACATGCCTGAAGGAAAAATCTATTAGGCAAGGGGTTTCCTTAAAACAAAATGAAAACAAAAAAAAGTGAGATACTGTTTTTTCAGCCAACCGTGTCACAAGCTAAAGAACGAAGAGTTTTCGATCTACCATGTGCAGTTTGCTTATATCCAGCCACTGGCTATCATTATAACGTGAGTTCATTGTTGTTCTAGCTGCACTACAGGTGGTACAATTAACTTTTTTCAGGTAGCATCTTGCAACGGATGCAAAACGTTTTTCAGACGGTGTGTTCTCTCGGGCTCTAGTTACCGATGTATTCGCGGCGATTCAAATTGCCTGTTAAACATGCGTCTCGTGGCGGGTAAGTTCAAATAGTATTGTTTGTAGTTGCAAACAA…	yes
1054_B08	C56E6.3	toe-2		C56E6.3	2000	ACAAAAACACGCGGTAAACACCCATTTTCAGTTAGTTCCGCCTTGATAAATATAAAATCAATAGTCTATCAAACTAAACTATTCAAATGAATAAGTGCTCCTTTGTGCTGTGTCCGTGCCAGTCTCCCTGGCCACCGTAATCTTTTCAACGCCGCTTGCCGCAATTTCTCTATCTTTCGAATTTCTTTCAACTATTGCCATTTTATGTTTTGTTTATCTGTTGGAAAAAGGAATATATATGTTGACTTTTGGGAAGAAAACTGAAAAAAATTGAGTGTGTCAGCAAAAAAACCCCAGTGTCGTCAGTTTGTGAGATTATTGTGTTACGGTAGCCGGCCAACGTCAAGGCTGTCTGTTTATTTAGAAAAGCGAAAAAATGCAAATTTCATCGACATCTCG…	no
1009_E07	C56G2.7	C56G2.7		C56G2.7	609	AAACTAATATGTTTTAATACTCATCGTGTATACCCAGTGAATTTGTTTTAAAAATACTAATACTAATCGGTAATTGGCATTCTCAAATTTTGCAGAGACCGATTTTGTCAAAATAATGTATTGAATAAAGTGGTTTGATTTTTAAGATATTGGGTAAAAAAATAATGAGGCAAATTCGTCTTAAAACGAGCGGAGGACAAGTTAAATACAGAAAAATAGAACACAAAACGTGACAAAATATCGCATGTACGGTGTGCATTCGGAAACAGCGTTTTGTACGCAAGCACTGAACACCACGAGCAAATGCACCACGAGAAAAGTCATCCTTTTTTAGCCAAATTTGGAACAATATTGTTAACAATTGTTTCTTCAATTCGAGTTATCTTTTAAATATTAAAA…	no
1002_C01	CC8.1	CC8.1		CC8.1	762	GAGTTTTTGTCTTTGAGTAAGGCTCATCGGAATTTCTGCAAAAACTTGAAGTTTTCTCAAACTTGAAATCTGCCTGCCTCACGCCGACCTCTCGCATTTCGATGTGAATTTCCAATTCTTTATAATTTGATTTTTTTTTTAAATTGAGAAATGAAAAAAAAGGTCACGTATTTTAGGAATAAGGCGTGAATTGAGGCGAGAAGCAGGCGGAGGTCGCCTTAAGGTCAGGCAGGCAGGCAGGCAGGCGTTTTACCGACTACTTGGAAGCTCTAGTGCAAACTGACCAGCGAGAGTTTCAAACCACAAAGATTTGGCCTAAATTGGTCTAGATGACCTGAAATGATCTGGATTAGCCTAAGACTGTACAAACTCCTTCTAAGCTGCCGTCCGGTTTTATCT…	no
1025_F02	CD4.4	vps-37		CD4.4	870	AGAATTTTTTAAAGTTTCAAACAAAAAAAAATTATTCATTGAAAAACGCGTTGGAAAAACAACGAAATTCAGCAGTGATCGGCAAGTACATAATGGTCTTGAATTGTTCTTACTATTTTTCGTTTTTTACCCGACAGTTCTTGTTTCTTGGCCAAAATAGTTCGTTGCGCATCCCTGCTTTACACTTTCAAAAGAACAATTAAAATATCCTCGTCCTTACTACCAAAAAAATAAAAAAAGCCATCATGGTCAAGTGGCTAAAAGTTTTGGCTGTCACGCAGACATCCCTAGTTCAATCCCTCCGGTGGCAACATTTTTTGTTTGACGATATTTTTTATCCCCGAAGTATAATTAATAAATTTTCTCGGAATATAACTGGCAATCGAAAAAAAAGCCCAG…	no
JRH_155	D1007.1	ceh-17		D1007.1	1191	AATCAAATAAACAATTTGACATCATCTGTTGTGTGGCTTCAATTTGATGTGATTGCGTGTAAACTAGACCCTAATTTACCGTATACATTTGGGAGGGAGGAGGGTGGATCCCCCTCCCCTCCCCACGCGAAAACACTTAGGAAATGAGATGTCAAGTGCGCTCTAATACCAGTTGGATACAATATGACGCAGAGTTTTTGGTAGGATTTAGTGAGAAAAGAAGTGAATTGAAATTGCACAAACATGCCTGCAAGGAGACCTACGCATGCCTGCTGTTTTACATCGAAAATTGATTGCAATGAAAAAAGAAGTAGGTAGAACACCAGAATTAACGCCAAAATTCAAAAACTAGGCGACAGGCAGGCAGACATGAGGCCTAGCTGGCAATAATACCTGATT…	yes
1037_E09	D1007.14	pqn-24		D1007.14	738	AATCACTTGCTCAAGAAAGTTTTGCACACGGGTCGTTGTATAGAATAGCGTGTAGATACTACATATTTTTTTGAAAACATATGTTTAAAATTCAAAATAAATTATTTAACATTGACTGTTTATGTCTCAAATTGAAATACCATCACAATTAATGTCAATGAAAAAAATGTGAAGTAAAGTTTTTGGAAAATTTATTTGAAACCTGAATTATTTTAGGAATTTCAGGTACCACTGTTCAAATTTCGTCTATCTAGACCAATAACCATTCAAAATAGATGATTCACACTTGCCTGTTGATCATGAAAACAAGTTGTGTTTCGAATCGTTGTTCAATATCCGTGTCTCTATTTCTCTCTTGATCAATTATCTCTTCTTCCTTTTCTCTTTTCACTTAATAAC…	no
1015_H09	D1007.4	D1007.4		D1007.4	409	AATTGCTCAATAATTCTGCCTCTTAATTATTAATTTTCATTCAAAACTTTGAAACAAAAAAAAAGTCCATGTAAATTTCAAAATATCATCATTCCTTCCCCCCAACATCTCGGCCCCTTGCCTTTCAATTCGTGATGACTGGTTCATTTTTTATCTTGTCTCCCATGGGTTTTGGTTGTGGTACTACCCAATTGTGATTTTTCCCTTTTAATCTGTATTCTGTGTTCATGTTTTCCATTAATTTTGAATTGTACTAAATTATAATTGCATAATACTTTCGAATGTATGTTTTTTCAAATTTTATTTTCGAGTTGAATTGAACGGCGATTCTCCCTATTATAATATCTACGATTTTTATTGAGAACCAATTTATATTTCAGCAAAATTTACAGATCTCAA…	no
1006_B12	D1014.3	snap-1		D1014.3	1017	ATTTTCTACAAATTATCGATCGTTAATATGATATTAGGCGTTTGGATACTGAACGAGTATTACAAATGAAGGTCAGAAATGTGTCATTATATGCGGAAGATTCGGAGGAGGGTTCTATTGTTATTGACCGAAAATCGGGTAAATGCGCCCCAATGTACTACTGCGATATTTCAAACACCAAACGATGGGAGGAATTCTTCTTAATAAATCGAAGAAGAGAGCGATAAACAACTTTCTTCATTTTAAATTAAGGAAACATGTTTTTATTTTATTTTTAGAATTAATCTTAAATATATGCGCTTTTTAGGTTAAAAACAAAATAAAATATTATGAGCGTGTGGTTGATAAACAAACAATTTTGAACTTAAAACCGCATATTATTCTTTTCAAACAAAATTT…	no
1060_D08	D1014.8	spr-1		D1014.8	1017	ATTTTTAAAAGCAGAGAGGAGGAGAGATGTCATATGAGCATGAGAATTAGAGAAAAAGAACAACGGACAAATATTTATTACGAGACGTCATGAATAAATGTATTTCGTAATTCAGGAGTTTCGGGGCATTGATGGATTAAATTAATACGCGGAGAAACATGTTATACGTTGTTTCTAAATGTAAAAAACTCAAAATGTTGTCGCAACAATTAAATTTATAGCAGAACGAATAGTCCAGCACGGAAAATTCAAAATAATGAAAATAGAATGGCTCATGTGTACATGATTTGGTGATAAGATGAGTTTCAAATAGGAATAAATGGAAAAATTTAATTAAAACTAGTAGATTAGCATTTAATGAGAGTTTAAAATACTTTTCTAATGTGTTGACGGAAATAA…	yes
1008_E12	D1022.8	cah-2		D1022.8	2000	AGTCTGACGACATGAAAAGGTGTTCTCATCGTTTATTTTGCAAAGAAAAACTAAAATAACACTGGAATAAGCTTTGTGTAGTATCTGAAAAATAATAGTTTTGTTTTTGAAGAAAATATTTCCGCACCATGTTTCTAAGGTTTCCTTTCGTCAGGAGTCAAGAATGATTGATTCAAATTCATAAACATTTTTTGTTCTAAATTTTGCCTGAAAAATGCTCAATAAATAACTTATTTTAAAGGATTAAAACCAATAAAGATATTCTCACTGTTTCAAATAAATTTTAAAACTCACCAGCTGTAGAAAATTGCCGGTCTTCAAAAGCAATTTTAATCTTATTTGAAGTTATAAAAATTTGTATTTTTGCTAAATAACTTCTAATAGAGAGGTTCTCAGTGC…	no
1036_F05	D1025.2	gcsh-1		D1025.2	2000	ATGCAAAATATTTTCATAAACAGTTTTTGATATATCTATACATATCATCATATCTAATATTCAAACTGATACCATCCGAAAGAAATTTCCTATAACTTTTCAAACAAATACTCACTTTTTTCGCCATTTCCAAACTTTCGTCGTCACCACTTACTTGCGGCTCCATTTGGTCCAGTCCTCGCTTCTTGCTCATGATGGCTGTAATTGACGCCCTGCAAATCAAAATGTTGAAGGTTTTCTTATGGATAATCAGAGAAACAAGATTAAAGAACAAAATGCAAACAATAGTGAAACATTTGCAAAAAGAAAAAAATCAATAGAGGTAAGAAGAATGTCAAATGAGAACCGATAAGAGATAGGCATATTGACAGACAGATTGTCCAAATGAGGGATGATTGA…	no
1070_E08	D1025.3	fbxa-141		D1025.3	300	CAGCTTCTGACATTTACGCTCCAGTGAGTGGGAAGATTTTGGAAAAAAATACGAAACTTGAAGATGAGCCGGGAATTATCAACAAAAGCCCACTGGAGAAGGGTTGGCTTTACAGACTTGAAATTACCAGCAACGAACAGCTCAACGAACTATTAACTGAGGAGCAATATAACAAGTTCAAGAGTGAAGAAGAGGCCGAGCACTAAATTGTTTTTTGTTGAAAGTTTTGACCTATTTTTTTGATACAGGTGTCACATAGGCAACTAATACATTTTTTTTTTTTTTAATTCTTATCACAGCATG	no
1074_B08	D1046.2	D1046.2		D1046.2	300	GCTTCGTCCAATTCAGCCATCAATCCTCAAACAAACAACGGTTACATGAATTTTAAGAGAGAAAATTAAAAAGTCAAAATTCAATTGTCTTCTAACAGAATAAGTGAACAATTATTTAATTAATCGATAAAATCAAAAAATATTTATTAACGCAACATGGGTGGGGCGTGCACGCTAAACAACAAGCGTGTCTGTTCAACGGAGTGTCGTTTGCAAATGTCGATTTACGAAAAAAAAAATTGATTTTGAAAAACATTTTTTTAAAAATATTTTTGAAGTTAAGCTTTTACAGTTTTCATCATG	yes
1011_H02	D1054.1	D1054.1		D1054.1	458	ATTTTTCAGTGATTTCTGAAAAATTTATTTTAACTGAGAAATTTAATCGAACACCAATTGACAACAAGAAAGCGTTTGCTTTAAAGCGAGGAGCAAATGAAAAAGAAAACCCGGTGAAATTGTCATCATTCGAACTGAGTGCGGTAGAGCGCGCTTTATGACCACTTCATCGACGCAAAATTCCCGGAGAATCTAATTACCAAACATTTATTGTGAAAATTAAAATGTTTACACTTCTCTAAATGTTTAATGCATGTGAATTTTTTCGTTAATTGATTTTTATCTTTTTCACATAAATTAAAAACATATTCATCGTCTCAACTCCTCCATGCGGGCAACGCTGTAATTCGTCACTTTTGTTTTTATTTAGTTTCTTCAACACAGTGGCATGTTTATTGG…	no
1069_A02	D1054.11	D1054.11		D1054.11	999	ATTTTCGGAATCGAATATGATAAAAGAAATATGGTGACACCTTTTATATAGCGTTTCTAGGCTCATGATACATTGAGAAATGTTTTGAGAATGAACCTAGTTTGTTTATATTAAAACATAGATACAAAATCTTGTCTCAAAAGAAAATTGATGACATCACAACAAAGAGAAAAAAGATGATTCATGAAATATAGTTAACTTCTGGAATAATGTGTGGAAAGTGAGAAGCGGGTGTCGACAAAATCAGAAAGTACAGAGCTTTAAAAAAATTTAAGGAATTAGGTATAATGATAAATTAGAGATGAAAATGGTACATTTGCATTAGTTAGTTACTTAGAAACTGGAATTTTATTAAAATAGTTTTTGTTTTTTATTGTTTCTCATGAATTAATTTTGTGG…	no
1053_G05	D1054.2	pas-2		D1054.2	458	ATAGTTATAGATTTTATATAATAAAAATTAAATCACAAGTGTCTCATGGTAAAGAAGATTTCCAATAAACATGCCACTGTGTTGAAGAAACTAAATAAAAACAAAAGTGACGAATTACAGCGTTGCCCGCATGGAGGAGTTGAGACGATGAATATGTTTTTAATTTATGTGAAAAAGATAAAAATCAATTAACGAAAAAATTCACATGCATTAAACATTTAGAGAAGTGTAAACATTTTAATTTTCACAATAAATGTTTGGTAATTAGATTCTCCGGGAATTTTGCGTCGATGAAGTGGTCATAAAGCGCGCTCTACCGCACTCAGTTCGAATGATGACAATTTCACCGGGTTTTCTTTTTCATTTGCTCCTCGCTTTAAAGCAAACGCTTTCTTGTTG…	no
1014_A06	D1054.8	D1054.8		D1054.8	1577	ATATTTACATCCCCGCATATACTAATTATTAGCACTATACTGGCCAAACATTTGGAAAGTTAGAGTTTATAATAGGGATGACGTCACAGACTACAAACATCCAAACGCGAAATGACTATAAACTTGTCTCACCTGGATACACCATGTTCCACTAGGCCTCTCGAATTGTTTTCATCCAGTTGGACATGGAACTGGAAATTCAGAAGAATTGAAGGATTTTCTTTCGAGAAACTAACTATAAGATTTTGTTTGCAGTCAAAACAAGTTGAAACAGGAGTAGAAATGTTGTTATCTTGATATCTTGCGAATTAGTTTGAACTTTAAAAGCCTCCTCTCGATAAGATTTTAAAAAGTTACAAGTAGTAGTGACAGGTTCCATCGTAGTTGTGGTGGTCGTGG…	no
1053_F10	D1065.1	otpl-2		D1065.1	2000	AATGGAAAAGCGATCATTAGAATAGTAAAAAAATCAAAATTCACAGGAGTTCTGAATCTAAAAACTCGCAGAATTATTTTGACACCAAATTGATATTTTATTTTATTTTTAACCGTTACTTATATAGAAAAAAAAATAGTTAATGGCTGTTGACTACGTCAACGAATGGGCGGGGTCTGTGAACATAATTTGCAAAAGTTCGGCGGGAAATATTATAATTCAAATTATAATTTTTCAAAAAAAAAATTGAAGTTCAAAAAATTTGTTTTTAAAGGCGAGAAATTAATTTTTTAGAGAGTGTTTTCGCCGCAAATTTAAATTTCATTTGACGGGAAATTCGAATTTGTATTTTTTTTTAGTTTTCAAAATAATTGGTCGGGAAATTAGATTTTTTTGCCT…	no
1065_H09	D1079.1	D1079.1		D1079.1	2000	ATCACGCGTTAAGTTTATGTAGAAGCCGATCAACTCGCTTGATAACTTTTTCCTTTTGGTTTCATATTTGGTCGTGTCCGGCGGGAGGGGAAGAAATGAACCCTCAACTAATCCATCGAAACATCCGGGGTGGCCGGCGGCAGTGAAAGATATCGTCCCAAAAGGAGCGCGAGAAATTAGTTATCCTTTGTTTGGACGCCGTCCTCGTCGCCAGAAATGCCCATACGTGTTGACGAAAATTTATGGGAGATGAATGGAGATACGCGGAGTCAGGGTGTCTCTTTTTGAATTCAAGAATCTGGAAATTTGAAAATGAACTCTTCCTGGTTGCGCGCGGTCTCACGGTCTCACGGTCTCAACTTTTGTCCATTGTTGTTACAAGACGTGTAGCCCACCGGA…	no
1075_G04	D1081.2	unc-120		D1081.2	1500	TCATTCGATTTTTAGGTATTCTGTAATTCCTCACTCTCTGGGAGAAATTTCAAACATTTTATTCCTAGATTTTTAATATTCTTACGTTTAGAGAGGTCCAGTCCTCTTCAGACCAAATATCTATTTTGAAACTCGATGAAATGAACAATGAGGGGGTGTAAAGTTCAATTCAACTTGTTTTTTGCAAGTATGTTAGTGGTGTGTTCCAGATACAAATAGGCCATTCATCTTTACTTTCGAAATCTCATTACCGTATCCTTCTCCATCTACTTCTCAATCGGTGCCCCATTACAACACTACCTTCACCCCTCCAAACAGCCGCATTCATCCTATCCATCCATCCGGCTGCCGTTTGTGGGCGGGATCCCTCATATGTCATTCGGGGTCCTTCCATTCCCA…	yes
1026_A12	D1081.5	D1081.5		D1081.5	2000	AGGATTTGAACAAAAAAAACTGTTATTTTCGTTTCATTTCCTTTTGTCTATGCTCTCTTTTCACCTTGAACTCTCTCTTCCTTCAACTACTATTTTTCCAGTTAATATTTTATGTGAAAGAAGAAAAAAAAAGACAACGAATATATTCGGAGGTCCTACGATGACAAGAAAGCCTGAAAAGGAGCGCAGCAAATTGTGAATGTGCCGCCCGTTTTAGCGGGGCCAGAATAGCTAAATGACGTGGCAACACGCGACAACAGGATATCCGTTGAAACTATGTTTTTGTCTTCCGAAATTTCGGTCTTTGTCATTCTCTTTTATGCTGTTTTGAGCTCACTGTTCCGTGGAATTTTCAGCGACGTTCTTACCAGAACGACAGTGATCCGAAATAATATAAAT…	no
1040_G05	D1081.7	D1081.7		D1081.7	601	ATACGTGTTTCGAGTCTTAAAATACGATTAAATAAAGCTCAAAGACTTCTGCTAGATAACAAGTAATTATTAGAACATTCATCTCGATTATCACTATAACTCTCTAGTTATAACTATAAAACAATTTCAAAAAAGAACTTTGAATATAAAGAATGAACAAACAAAAAATGTTTGATTTTAATTAAAGACCGGCAGTGCACCTAAGTTGGATTAGCATCAGAGATCTTAATCAAGAATCAATCTTCAAGCATTACATTATTTTTGTTTATATTTTGAAACTCGATCGAGAAAGAAACAAAATTAAATAAATCGGTTTTCAAGCTTTTCAAACTTTAAGTGTATCAAAGGCGCAGTTAATTCATTGCAATAGATGGTCTCACCCGGAAAATGCGTACGCTG…	no
1074_H09	D1081.8	cdc-5L		D1081.8	657	AACATTTCTAATCCACGTGTCAGATTTTCACATCTGTGCCATTAAAACTGCACGTTAGCAACATATTCCATAATCTTATTTGTGCCCCTTTCCCTATAGAATTTTCAGAAACTCGTTTTTGTTTCTTCTTTTAACAATAATTTTTCATTGTTTTATAGCTGTTTTCACATGGTTTCCGATTTATGTGCATTTAGAGTACACTTGTGATTTAAACTCGCAAATGTTAACTCTACCCAATATGTTTCTTTTTTATATCTAATTCGTACTGAAAATGAAGTTTTTATGCGCACTGTCGATCTTTTTTATTTAAAGGCGGTTAATGGCCGTGGCCTCGTATTGTCCTTCGTGTACTAGTCCTCCACATTTCGAAAGCGAGCTCCATTCGAAAAATACACATTT…	yes
1041_H02	D1081.9	D1081.9		D1081.9	601	ATCTCGCGGGATAAGTTAACGATGGACCTAAACTGCAACTTGATTAAAACAAATATTCGAAGATCACGGCAAATAAAAAGTACATAAAACCAAATCCATTGAAAAATATCCACGAAATAGATGAACTTTCAATTTTGAATCTGAAGCCGCGCGCCGTGCGCGCGTAAACTTTAGTCATTCGCACTTTCGCGGTGAGACCCACTGCAGCGTACGCATTTTCCGGGTGAGACCATCTATTGCAATGAATTAACTGCGCCTTTGATACACTTAAAGTTTGAAAAGCTTGAAAACCGATTTATTTAATTTTGTTTCTTTCTCGATCGAGTTTCAAAATATAAACAAAAATAATGTAATGCTTGAAGATTGATTCTTGATTAAGATCTCTGATGCTAATCCAAC…	no
1061_G09	D1086.1	D1086.1		D1086.1	300	AGCTGAAATATGAGCTGCATAACTGAGTCGAGTGTTTTCAAAAATAGTTTTGAAAATTTGAAAACATTTTGAGAAAAGGTGGGGGAGTTGGGTCATTTCACATGACAAAAGATGACAGCTGACAAAATAATATTAGAACAAAGTTTTGTTGTTTGTTTCTCGGAAAAATATTGAGAGAAGAAATTGAGAACAGTTGTACCTGAAAAAAAAAGAAAAAAGAAATGACAAAAAAAGAGGGAAACAACAACAAAACAGCGAAGGAAGAAGAGACAATTATTTTCACTTTCAATTTTCGGAAAGATG	no
1026_E12	D2007.2	D2007.2		D2007.2	2000	GAGCGGGGGGCACCGCGAATTTTCAAAACTTTTTTGAAGGGACACTGGTTTTCATTTTTTGGGTTTCGGTTTTGAAAAAGTTGATCTTTGTTTTTTTTTGTAATTTTTTCCAGTTTGCAATTGTTCTGGTTTTGGAAAATTAGTTTTAGTTGCAAGTTTTGCAAAACTTCCGGATTGCTCCAAAGTTGCAAAAATAAGTTTTTACTGTTTCCATAGTTTCTAGACAGTTGAGAATCTGAAAATCAAGATTTCAAATTATAAACCGTGAATTTTATTCGTGGTACAACTTTTTGACCTTCGTATAGAAACAACTTCACAGCTTCGATCTTCATGAGTATTTCAAAAATGCAATTAAGACAACCTGAATATAATAAAAAGCATGAAAATATCTTCTAAACT…	no
1010_E02	D2007.4	mrpl-18		D2007.4	300	AATGTGGGTGAACAAAAATGTGCGCGTGAGTATTGGCTCTGTCCGAGAGGAGTACACACAGCGCGGCCTGGTTTTCCATAGTTCTCAAATCTAGGCCATCTCAGTTTTTGAGAAAAAAGTTAAAAAAAAAACACTTTTTTTGTTTTAAAACAAATTTCTTGACTAAAAATATTGATTTACCGTCTTTTTTCATTTGAGTTTTATATTTAAGTTATCGATCCATTATCTAACAAAGTGTTGTTTTATCCTTGTTTTTTATTCATTAAACCAATATATCAATATGCTCTATTATTTAACAGAATG	no
1023_G08	D2013.1	rab-39		D2013.1	1052	ATAATATCTGAATGTTAAATTCTTTTGTGCACGGACATTACGGGTGAATTAGTGTAAAGACAACATTAAAACATAGAGATGGGAAATAAAAAGATAACATGATTAAAAACTATTTACGAAATACATCAAAACTCGATTTATCCTGTAACATACGTAAGAAGTATGTCAAATTTTAAGAAGATAATCGTAGATTTAGGATTTTTACTACAACAAAGCCTCTTAACCGAAAATTGTTCACAAAGTGTGTTTAATAAAAATCAAACAAATAATTCGAGTTTTTCCTGGATTCAATAGCGTTAGTGCTTCACATTTAATTTAATCAAACAAACTTATGCAAAACTATTTCGCAATATTACTATTCAGATTTCTTTAACTGTGAGAGTTAATCTATATATATAT…	no
1075_H09	D2021.1	utx-1		D2021.1	1314	AAATACAAATTCGGATTTTATCTTCATCGGACCTGAAAAACTTGCCCTGCTCCCCGGATTTTTCAAACTTGAGAATCAAAACTTTTCTATGGCATAACAAATCTATCAATAAAAAACAAAATACTTGTAAATGTGAATCAGAAACCTAAATTTAAATTTCATCCCCGCCCATTCCCCCATTCACAATCTACTCTTTTTCATTTTCTTTCAGTTTTACATGAGATACTTCACTTGTATAATTTGGTTGTGAAAAGATTTTAAATGCTCTCTATCTCCCTTTTTCCCTCTTTCATTTCCTTTTTTGTTAAACTTTTTGTACATTCCGGTTAGAATCAAGTGCTTGGAGATATTTGAAGTTTTCCATCAGTTTTCTTACTTTGCTCTTCTCTCTTGCGTATT…	no
1065_D12	D2021.2	dhhc-14	repeat	D2021.2b	528	AAGTTTTCTTAAAATATACACAAGTGCAAAAGAAATACAATCACATAAAAAACACCCCTAATTTAATTGTTTTAAAGAAAAATTTTGAGCGTCAAAAAATGTAGTTAACGTCTAATTTCAACAAGTTTTGCGAAAACTATTAAACACTTTCAATGAAGATGTTTTTTTTAATTATTCAAAAAGGGTATCTATTAAAAAATATTGAAAATGTTTTTAAACTAAAATTATCGTCTGAAAAAATCATGGATAGTTGTTATACTTGTTATGCCTAACTGTTTTTCCATGATTCAAAAGTGAAAATTTTAACTCCCAACACGAAGGTTAATGTATTTCAAGCTGAGAGTAAAGTAAAATGCAATTAAATGTTCATTTCTAGGGAACTTCTCGAAGGAAACGCTA…	yes
1078_A01	D2021.2	dhhc-14	repeat	D2021.2b	526	GTTTTCTTAAAATATACACAAGTGCAAAAGAAATACAATCACATAAAAAACACCCCTAATTTAATTGTTTTAAAGAAAAATTTTGAGCGTCAAAAAATGTAGTTAACGTCTAATTTCAACAAGTTTTGCGAAAACTATTAAACACTTTCAATGAAGATGTTTTTTTTAATTATTCAAAAAGGGTATCTATTAAAAAATATTGAAAATGTTTTTAAACTAAAATTATCGTCTGAAAAAATCATGGATAGTTGTTATACTTGTTATGCCTAACTGTTTTTCCATGATTCAAAAGTGAAAATTTTAACTCCCAACACGAAGGTTAATGTATTTCAAGCTGAGAGTAAAGTAAAATGCAATTAAATGTTCATTTCTAGGGAACTTCTCGAAGGAAACGCTAAT…	yes
1064_D06	D2023.2	pyc-1		D2023.2	2000	CTCTAATCTCAATGAGACATCAATTATTCAAAATGTGCACGTATTTTCTTTACCCCTCCTCTCTTTTCATACAGCAGTTCTGAGTACGTTCATGGTGCATCGTTTTCTAAACTCAACAGTCGTGTTTCTTTCTCACAAGTCTTTTTTCCTCTACGTTTACGAGTCTCTTATGCCAACCTCGTGATCGCCAGTGATTGCCGAAAGTGCGAAGAACGATCAAAATTTGAAACTTATCGAAGCTGGTTCTGTGATGTTTTGATTAGTACGAAATAAGTCATGTCATGATAGATCGAAAATTCATAGATTCTGAGATTTTCGATTTTCAGCGATAATCTAGCTATCAGATAAAATTTATGTAAACAATTTTCACATAGTCTTTCAGTTTCCAACCCTGAATTT…	no
1011_A01	D2023.4	D2023.4		D2023.4	300	AAATTTCGGAGGGACCACAGCATTTGCCTCATTAATGTTTAGTTTTGTAGGATTTTTCTTTTATTCAATTTTCATAGATAGATATTGTTGTTATTTTGTTTCTTACTTCATAAAATTTTGGAATAATTTTATTCATTTTTCCTTTTAAATGGTTACTTGACTACCATTCAGACTATTTAGTTGAAAAATCTCGAACATCAGAAACCACTGATATCGAAAAATGATTTTTCATCTTCATTGTGTGATAAGAATTTCAGTTCATAACTTTTGAAAATTGTTCTTCACTTTTATCGTTAAAGTATG	no
1049_G09	D2024.2	afmd-1		D2024.2	2000	CAGCAATTATTTTAAAATTTTTCGACAAAAAAGCGAAAAAAAAACAGAAGCTTATGATTTTTCTAAACCTTAATGAGCTCCAGTACTAAAACAACTTGAACTACTTCGGGACGCTTTTAAGATTTCTGAAAATTCTTATTTTGTAGAAAAGTTTTTTTTAAAATAATTAGGCACGAAAAAAAAAAACAGCCGAATCACGTTGGCCAGACAATAATGATAGAGTTGAGAAGAAAGAAAAGATATTTGTGTAAACATCAAGGGAGGTACCAATGAGTTGATAGGAGCACAGACACGTGGTAGAGCAATTGGAGCATCAGCGGACAAAAAACAGAAAAAAAACAGTTGGTCTCAAGTCTAGTGAACAAAGTGTAGAATTGTTTGCAAATGACCACGATAAAA…	no
1047_G04	D2024.5	D2024.5		D2024.5a	398	AATCACAAAATCGTTATCACATCGCTTTGCTTCAAGTTCGTCTGCTGGTCTTCATCATCTTCCTAATCCTCTCCAAAAACCAAAAAATCCTCCAATTTCGACCTTTATTTCTCCCACTTTCCTTTATCCTTTGGCCGGACACTAGACGTGCTTTACAACATAATACCCTTCGTTTGCTCCGCTGCTTCTTTTTTCATGATTTGATAATTTGTATCATCTATGTATCTAATTTTATTGTATGGTATGATTCATTTTTCAATTATATATTATTTGTGTGTGTGTGATTAAGAATTTTCGAGATATTTTCTGATTTTAGAAAGGTCGCGCACCTTTTGATATATATTTAAACGAATTAGCTAAATAGTTAATATGTGTTCGTTTAATTGAAGAAAATTCAGA…	no
1012_C10	D2030.5	mce-1		D2030.5	499	ATCTTGGCTGAAAAAAAAGGAATTGGTACAAAATAAAGAAAGCATCAAAACTCTTCTGATATTTGAATCAACTCAAAATAAATAATTAGCATGCTTAGGGCAGCGAATGCTTTGCTGATAAGAAGTGAACAATTTATATTTTAATAATTTAACATATTTTTCCGGAAAATATTCTTCTAAAACGTTAAAAACAAAGTAAAGCTGAAAATTGGCACAAAAATTGCCCGAAATAAAATAAGATAAACAACAAGCACTTGTGTAATATCGGAGTGTCGTTGTAATCAAAGTGAGTGCGTGCAAAAAGCAAGTTTACAGCGGGTTCATTGACCGAATTTTCAATGTCAAAAACATTTTCTTATCTAAACTTTTGTTTGTTTCTGTTACTTTTCATTTTCTCAC…	no
1045_F11	D2045.8	D2045.8		D2045.8	300	CAATCTTCTGGCGAACTTCGACACCCCAGAAGAAGCCGAAAATCCAGAAATAACCGACGAAGAGTTTGATTTGGGCATGCGAGAGACGACGTGACAGTTTCGTGGCGGGACCCTGAAAACTTTTTCAAAACATTTTCTGTGAATACTTGAAACATTCCAATCTATGCATACTTATTTCACTTTTTCTCTGTCACCTCTTTTCTCTTATCACTGAAAAATAAACATACAGCTTCTTATCAATTATCACCATTTTTGACCGAAAAAAAAATTAATAAAATATTTTCCAAAATTCGTACTGTCATG	no
1045_B07	D2062.4	D2062.4		D2062.4	498	AGTTGAGTTATCGATTTTTGGCTATAACTTCCTCCTCCGTCAGATCTCTGTTGTAAGTTTTCTCGTGTTTCAGAGCCTCTGAGAAATCCATCGGCGGTTTCTTTACTTCCTCCTTACTCTTTGTCTCTTCCTTGCTCTTTATCTCCTTTTCCTTGCTCTTTTTTTCCCCGTCACTACTTTTCTTTGCTGCTCCTGGAGCCGGCTTTTTCCCCTTGATAAGTGCAGGTTTTGGTTTTGGCTCAGACTCTGGAATCTTCTCAACTGTCTTGATAAATTGATCTCGCGACCATACTACTATTTCCTGCCTACCGAACTGCGTTCCTACTTGCATATCTAATGTCTACCTTCGTGCCTGGCTTGTTTCTTGTCCTTCTTCACGCCAGAAATTGCAGAATTTTT…	no
1055_A04	D2062.6	D2062.6		D2062.6	2000	TCTGAAATGTAGGGAGCTTACGTAGTAATCCATGATCTCTCATTTGATGGTGATTTTGAAAACTTTACCACTAGGACTTTTTTAGGTTTCTGCTCGACGGGAAATTCTTGGAAAAATGGCGAGAACGTGTATTTGATACGGAATAATATTCGGTTCGAAAAGTTCAAATGTAAAATATTGGTAGAAATTCAAATTTTCTGTAAAAAAATATTGGCGGAAAAATTGAATTTCCTATTAAAAAAATTGTGGCATAAAATTAAAATTTTCTATGATAAAATTTTGGTGGGAAAATTCCACTTTTCTGTGAAAAAGTGTTAGGAATATCGAGAGTAAATTCTATCGAAAAATTTAATGGAATTTTTAAGACAATAGCTAAGTAGTTGGTTATAAGCTGTTAAA…	no
1053_F12	D2085.6	piga-1		D2085.6	300	GAGGCGTCATAACGAATATCCTGTAAATTGAAAAAAGTAAATTACAGGTAAATTTGATAAAAATAAGTACGAAAAATTAACGAAAATCGATAATTTCAGAGAAAGACATGTATTTCAAAATTTGCACATGGAAAATAGTGACGTCACAAAGAGAAAGTGCGGTAGGGCGTCATTGCATCTGCAAAATTTTAACACTTTTTTTTAAAGAAAAAACTGCTGAACTATCTTTTAAAAAAGATTTGCAAATTAAATTTAATATTAAACAGTGTTAAAATTAATTAACAATAATCACTTTAATGCATG	no
1028_F02	D2089.1	rsp-7		D2089.1a	597	ATTTTTCTTCTTTTCTGAAATAAAGATGGTTGAAAATTGCTACAATGCGAAAGAATTATTTATCGATTCAAGAGAAAAAATAATAAAAACGATTTCAAAGCTGTAAATTCAAATTTTTACGATGATTTGCACTAGTAACATATCTGAAAGTAATAGATAATCAAAATTCCATTTATTTTTAATTTATTGTACCAACTTATTTAATTTCCGAAGAAAAATACAACGGGCAACGGGAGAAACAAAAGAAAAGAGAAAAAAACTACTTGTAATTTTCGAAAAGGGCCCAAAAAGAGACGCAGACAGTGGACGGGTCTCGCAGCGACAAGATGTTGGCACGCTGCCAAACATGCAGTGATTCTTTTTTATTCGAATTTGGCTGCATTTATTTTCGATTTAACC…	no
1026_F03	D2092.2	ppfr-2		D2092.2	2000	CATAATTAGAAGTTCTGTGTCCACCTGATTTTGTCTCTTGGGTCTTTAGAATATATTAAGAGATTGAAGTTTTGTTATTTTCATTACTATTCGTATATCTCATTTCCTGTCATTGTTATTCAAAATGTCTCTGTCGAAAGGCTACATCAAAATAGTTTTTAGTGAATTATGTGGGCACACAAAAACAATTAGAGAAGACACTATTTTTGAGCAAATGTACATTACTTTCAATATTAAAAGATTCATTGGTATTTTCAATTGAAGTATTCAAATACTCAAAGTTATCTCTTTTAAAATTAACCTGCATTTTGGAAGTGGCAGACCTCTCTTATTTTGTCGTCACAGCTCTTTCTACGGTTCTTATCACTTTTTCGGGGGCATTTTCCTAGGCGAGAAGGC…	no
1011_F04	D2096.2	praf-3		D2096.2	680	ATTTTATTACCTACAAAGCATAAATAGATGATTTTGGCATACTCTTTCAAGCAAAAAAATACGATGATTTTCGAAAATTCGAGAAAAAATCTGTAAAATTATTGTGAAACGAAGCAGTGCTGTCTAAAATCATAGGACGAGAGTTGAAAATATATTTTCCAAACAACCACTTCGCTCCTCCTCCATAAAATGTCTCTTCGCGGTGAGACCCGCGGTTAAAGGCGCACACAAGCTTATTATTTACGAGATGGTCTTTCATGCCTATATTATTTTTTATCAATGTTTTCATATTGTCGTTTGTTTTCTGGTTTGTTTTGGTGATTTACATATAATAATTGTATTGATTTTTATTTATAAAAGTATGGATTTGTTATGATAGTAAATTCTCCTGAAATTTGA…	no
1050_G03	D2096.4	sqv-1		D2096.4	1408	ATTTTGAAATGAATTGATAGAAAATAGTTATTGTTCGAATTTATACTAGTTAAGGTGAAGCACAAATCGAATTAGGACCTCACAATCTATTTCGCCATCTTCGTTTTTTTCCGCTCCGCCCCCGCCAGTTGGGTCTCGTTAGGTATTTGGCGGCAAAACCGTAAATTTAAAATTTTTAATCAATTATCTCGATTTTGCCAATATTCAAGTGAAACACAAAAAATTCGGAAACTTTTTCTTATTTTTCGGAGATTCTCAGAACTTCACACTTCAATCATTCATACACACACACATATTTGAAATCAGGGTCCGTTGTAGAATACAAGAATAAATGCACTGTTCAATCATTAATTTGTTTACATATTTTCATCAAAAAATTTTCTGAAAGGGTTCTTCTGT…	no
SREE01_B10	D2096.8	nap-1		D2096.8	680	ATTTTTCCCTGAAAATAACAATGAATTTGAAAACTCGCTAAGATTTTCGGAAGTTGAAAATATTTAAAGTAAAGTGAGAAGTTTTGTGCTGAACGGGGGAACATCTGGCGTCGAATGCTATGTGTAATATTCTAATAGCTTAAGGAACTTCGAGAGAATCGAGAAAACGAGAAATATGATTCCAAGATGTGGGTTATTTGAAGAGCTATCAAATTTTAGAATTTGAAACGCAAAAAACTGTTTATTTAAAAAAAAAAGTGCCTACAATTAGTTTCAAATGCAATCAAATTTCAGGAGAATTTACTATCATAACAAATCCATACTTTTATAAATAAAAATCAATACAATTATTATATGTAAATCACCAAAACAAACCAGAAAACAAACGACAATATGAAA…	no
1058_F03	DC2.6	srh-77		DC2.6	497	AAACTGACACAAAACATTTCTCAAAAAAACCGACGTAAATGAAGGAAACACGCTGAAAAACTGAAAAAAGCTCGAAAAAAAATTTTTAAAAATTAAAAATGGAGAGTTCCCGTAAATCGACACGAAGCAGGCGCGCATTTGAAAAGAACGATTTGGGCACAAATAAAATTCGCGATTTCAAGGTGAAATATAAAATCAGGAAAAATTGTTTGATTTTTTTCATATAGACATTCGGAATCAAGGGAAAAATTTGGAGTTAATTAAAAATTAAAAAATATTTTCCAGATTTCGGTACTCCACCATCAAATTCGAATGAAAGTTTTATTTTCAACACGAAGATCAAACATCCGATTTCAAAGCTTTCTAATTATTTTTTCGTTCTCCCAGTAGCCTGAACCA…	no
1038_G08	DH11.4	DH11.4		DH11.4	2000	CTTTCTTATTTTAGCTTCTTTTAGAGGGTACTGATGATGCATCTTCTCAACATTTTTTCTTCGTTTTTTCTTTCCTTTTCCTATCGGATACTCAATGATCTACTCATGATGGAATCTCCCTTGAGATTCTACAACAATCCACTCTTTTTGTCGGAACTATCACTTTTTTGGATAAAAGAGCCGCAGATTTATGTTCAATTCCAACAAATGCCAAAAGCGATCTAGATTTCATTCATCCTGTAGTGATAAATTTACAAGCTAATATTTTAATGTTCTAATTTTATTTCAAAAAATTTCTCTCATTCTAAGATTGTAATTATACGTCAGCTGCCCTCAAGTTTTCAACTTTCTAAATAATATAAATACAGCAAATATCTAGATTCAATAACAGCCTCAAAC…	no
1077_E12	DY3.3	hlh-16		DY3.3	514	CTGGAACATCAGAAATTTGAGACTTCAAAATCATTGATAATGGAGTTTCTAAGTTAAGTTCTGTTGTCCCAAGATTTGGAAACTTACAGATTTATAGAATTTTTAAGTATTAAACCGGATGCCATTCACCCACGTAATATTACATTACAATTCCCATATACTTGTTGCATGGAGCCTCTTGATATTTGAAAATATGTGCTTTAGATGTTGCGCATGATGCTACTAATCCCACTACGTGATATAGTCACCCACCAGCTGACAGTCTTCATAATCTTATAATAATGTGTATGTAGAGAAGTCGACACATGTCAAGAAGGCACATTACACACTGCCACGCCTACTCTTCATTCAACAAGACTGTTAACGGAGAGAAGAGGAGTACGGTAGTTTACGGGATGG…	yes
1017_B08	DY3.4	trt-1		DY3.4a	516	ATAATCGGAGATGAAGCTGTCGGCATATTGAACATCTTAGAAGTGACACGTTTGGTTCACACCACACAACCAATTAGCACTGCAAGTGACAGATCACTACAAGAAAGTAGGCGTGCCCCATCCCGTAAACTACCGTACTCCTCTTCTCTCCGTTAACAGTCTTGTTGAATGAAGAGTAGGCGTGGCAGTGTGTAATGTGCCTTCTTGACATGTGTCGACTTCTCTACATACACATTATTATAAGATTATGAAGACTGTCAGCTGGTGGGTGACTATATCACGTAGTGGGATTAGTAGCATCATGCGCAACATCTAAAGCACATATTTTCAAATATCAAGAGGCTCCATGCAACAAGTATATGGGAATTGTAATGTAATATTACGTGGGTGAATGGCATC…	no
1009_B11	E01A2.1	E01A2.1		E01A2.1	1722	ATTTTACTTCTGAAAGAAATAATTTGTGGTTACGAGAAGTAACATTTCTTACACAAGAGTTGAAGACATTCGAGATAAAATCGAGAAATACGAGAAAGGCCAATCTTACGAAATAATCGATAGAAAATGAGTTAGTGACAATTTTGGAGAACATTTGAACTGCTCGCGTGAAAAAACACAATATTTTTAAAAGATAAATCTTTTCGATGTGGTAGAAACTAAGAATATTGACGTGAAATCTTGCAAGAAATGAGCAGACTAGTCGTAGTGTAAAGCAGCGGGAGGCCACACATCGACCCAAAAATCGATAAACGTCAGGCGAAAGAAAAAAGCGTCTTGAAACAACACAATGGCATGCTATTTTCCAATATTTTTCAAGAGAACTGGCCTAAATCGAGC…	no
1040_H03	E01A2.2	E01A2.2		E01A2.2	310	ATCTTGTGAATTGAAGTAGAAATCGGCGCGCAATCAAAAAATTCCGGAATTCAATAAAAAAATGATTTCGAAAATGACTGGAGATAAAAAAGAACAGAATTTCTGCGCGGCGGTGTTGCCGAGCAAGTCTCCGCCCACTTTAACCGTGCGGCGTGCAGCGTTCAAATTGGAAAAAAACATTGCGCGTTCTTTAGCATATTTTTCAGTGATTTTCTGCATTTTCTGCTCGCAAAATGTGTTTATTTTGATCCAAATAAATTTGATTTCTTCTGAATCACTTCAATTTATCAAATAAATTCTTATTTACAGAATG	no
1009_C11	E01A2.6	akir-1		E01A2.6	1722	ATTTTTCGAATGTGCTGCACTGAAAGAAAAGGACGTACACACTTTAAAAGTCGACGAAAATTGAGAAAGGTATATAAGAGACAAATAGAGCTCTCCGGGATGAACACCGATAGAGAGCAACTGCAGCAGTCTTGCTCTCGCGGAAATGACGAATGAAACAACATGACAAAATGGAATTGTCATCGTTTTTAGTTCGGCGCTCTCTAATTCTCTTTCTTTCCTTTTTCACATGCTTCTTCGCCTAAAGTCTCCGATTTCTCATCTCTCTCACCACCTTTATTTTCATTTCGCCTCCATTGGAAACCAAAACCACACACAGAATTGCTTGATGTGATTGCGATCTCGATTACATCACTCGTCGGGAGAGGAATTGTTTGGATATATTAGGGGTTGTATAGA…	no
1040_C07	E01A2.8	E01A2.8		E01A2.8	687	AATCAGCTTGAAGAAATTTATCTGTATATTTGGAACATATCATTTAAAAAATGAAATAAATTATTCAGCATTCAAATGTTTCTTCCTATTTGATTTTGTTTTTTAAGAGAAAAGAGGGTCAGTATTTTCCCTTTTAGACTTGCACCCAAAATGATCGATCAGTGTTAGAGAGAGACTTCCACAAAAATTTAAAAGTTTTACAATTTATCTTGTTGCGAGAACCATCCCACTGAACCCATGAAGTTCAGTTTTAAAAATTTTGAAAACCGGTGAAGTTTTGAATTTTCATATTTTTTATAAAGTTCAGTTTTAAAAATTTTGAAAACCAGTGAAGTTTTGAATTTCCATATTTTCCATGAATCATGTCTTAAGATTTTCAAGTATATACGAAAGAGAAAA…	no
1034_E07	E02C12.11	E02C12.11		E02C12.11	300	CTTGTTCGTGGAATTGCCACTTTTGCAGCACTTGGGGAAACTTTATCAGAAGAAGAAAAAGCTTTTGCCGGAGGACCTGAATACCTAGAATCGATGTTTGAAGAAGTATTCACTGATGAACAACTTGAAAGAATATATTAATCTCTTCGTATATCGTTTGGAGCTGAATATCCAGATATTGTTGAAGAAGCAATTGGAATTTTTATTCTTTATAAAAAATCAGTGAGCAAGTACACAAAAATATCAGAGTTACTGGGATTCAAATTAGTATTGAACCATGGGGATCTATGGCAATCGAACATG	no
1012_G08	E02H1.2	E02H1.2		E02H1.2	300	CGGGATATGGAGAAAGCCGCGCTCGAAAAATGAGAGTTGAGGATTTTTTGGCACTTCTTCTCGCTTTCAACAAGGCAGATATTCACTTTTTGTCTTGAATATCACAATCATCTTTATTTGTTTTACTGTTATCCATTTGTTCTTTGTTTTGTTGAATTTCGCGCCATCAAAAATTTTGATTAAAAAAATACGTTGATATCTTGTGTTTATATTACACCTTTTAAGGCTGGACATACCTTTTTATTTTTTTTGTTACTGAAAATTCCGTAAAAAATTCAATTCACTCAAGAAAAGTTTCAGATG	no
1045_F05	E02H1.3	tag-124		E02H1.3	300	TGATCCTGCTTTCGTCTTTTTAACTTTACTCGTTTTTCCCATTTTGAGTTTTTTTAAATCTGAAAATGAACGAAAAATAATAGTATTTCTGAAAATAGGAAAATAATGAAAAGAAATAAAGGTAGAATGATTTGTCCACGTGAAGTACAAAACGTGGGACTAAAAAACAATTCTAGTCCGCGCGTCGTGTACTCCTCTCAGACAAACAGAAGTTGCACAATTTTTTGAAATCGATCCCTTTTAATCACTTTTTCCTATTCTTCTAGCGTTTAATTATTTTCTATTGATTTTATTTACACAATG	no
1072_C06	E02H1.7	nhr-19		E02H1.7	1500	CAGTTTTTTGGTGGGTTTTTTCAGGAGGATTAGTACACCTAACCTTGTTTTTACTCGCTTTTTCCGTAAATAATCGTTCTGTAAACACACGTGACAGAATTTTGAATCGGGAGGCGGGATTGGCAGACTGCATTTCGAAATGTTCTGAAAATAGATAACACTCGTGGAGAATTCTCGTGGTAGTAGTTCTTTCCAGTTTTTTTTTCTGTTATCGTCTAGAATTCTTGTTTCGTCGCTTTTTAAAAGTACTGCTAGAGCCTTTATTAACTGAAAATATTGCAGTATTTCCAATTGTTCAATAACCTAAAAAATAGCACAGAAAACTTGCTTGAGTCAAAGTTTTCGACAAATTGAGGCATTTTTCATTAAAAAAAGACAAGTTCTCATAAAGCCAATTTC…	yes
1035_E01	E02H4.5	E02H4.5		E02H4.5	1151	ATACTTGTTTCTGAAATCACATTTAAGGTTGACACTAGGAACTAATAATTTTTGAAAGTGAATGAATCAATTTGAAAGAAACTACACACGTTTTCTTCGGAATCTTTGTGTTAGTGATAAGAAAATAAGTTATCACGTGTTTTTAAAGACCATAATCTTACCTTTGAAACTATTTTTCGATGACAAGCAGATTAGTGTTTGGCTTTAAACCGATTTAATTTTTAATGAACTAAAACATCAAAATCACAATTTATAGCACATACTTTGATTTTTTAAACTCTTTATGAAAAAAATTAAACATCAAGTTTTGTGAGCTAGAACTATTTGCATGAAAATAATTTCACAAACCGTACCTTTTTAAATGCGCACGTAGAAGATCATGACTTTTTAAGCGTACAG…	no
1029_F05	E02H9.1	E02H9.1		E02H9.1	326	ATGCATCTCCACACGATAGTTGAAAACTGGCAGTGGGCAAATTAAATTGCCAGAAAAATGGAATCTAGTTCCAAGTACAGCGGGAATAAGGAATATAAAAGTAAGGAGAAGGTGTTGGGAAACCATTGCGAAATGGAGGAAAATTGAGAAAATGTTCAGTTTTGTAGAGCAGATGGTAAATTGAATTAGGATGAAGCTTGGGAACTTGGGGCTTCTGCAAAACTGTACCGGGTCCCAGAGATTTTTTATTTCTCCATTTCTTGACATAATTCGATTTAACTCCAAGCTATAAAACTTCAAATGATCAGTTTTCCATCCAATTCTCAATG	no
1062_A09	E02H9.5	klo-2		E02H9.5	550	ATGATTTTAATGTATCTTCTTTTGGATATACCCTTTATATATGTGTTTTATTGAATGGGATATTCTCACAATATCCTGACGCTAGTTTTATTTATTTTTTGTTTGTAAAGAGAGTTTGATTGAAATATAAATCTAGGTGGATTTAACAACAAAACTGTGAAAATTTTCAAAAAGGAAAAATAATTGGATATTCTTGTGACGTTAGTGTTTTCTAACATACAAAATGCTTAAAAACTGGCTACCATATACGTTATATTGTCGCTTCGCCTGTTTTACTTTGAAAGGTTATATCTCACTCCGTTACAAATATATCAATAGATAATAGACATATATCAATAGATAATAGATATATAAAAAAAGAAATAGGCAATATTTTGTTAGTTGATAAGATTTTAATAG…	no
TFset2_C03	E02H9.8	nhr-121		E02H9.8	1500	TTGATCACCCTCTGCTTGGTTAGCAAATCATCGTAATAAATAATCCTCTTCCCAAATTTCCAATTGATAGTGGAAGATAGGTAGGTGGCAGTTGAGTTGTCCACTGAAATGGAAATGGGTCAGTCCTGTGACCAATGGGGTTAGGAAGGCGAAAAGTAGGAGAAAGGAAGGCATTGTTGAAAATGGAAAAAATATTGAAAAATATTCACTCAAATAGGGAAATAGTGGATCACAAATCGAATTACAGAAGATAATTCAATTTGGTAATAGTGGAAACGATCTTATGGGAAAGTTGAAAATTTGCAAAAAATACTGCCTACGCCTGCCTATGCCTGCTTAAGCCTGCCTTAGCATGCCTAAGCTTGCCTAAGCCTGCCTAAGCCTGCCTAAGCTCGCCTA…	no
1031_A02	E03A3.4	his-70		E03A3.4	473	ATTTGGATCAGAATGAAAAAGTGTCAAATGAGGAGAATTTATATGGGTTTAAAAAAACAAAGAATACATTTTCTTATCAGAAAAGATTATAAGCATAATGTTCATTGAAATCACCGGAACCACGTTTTTGAACGAAATGGGGTTTTATCTAGGAAATAAAACTTAATACAAGAGGACTCATAAGTCTATAAAAAGCAGTTGGACAGTTAGAAAAACTGATGATTGTTAACTAAAATGATTTTGAAAATGTCTTCTCCCAATTTACCGAAACTTTGAGTGATAATTTTTAAAATTTTGGAGTGTTTATTTTGAATATCTATTTGTAAATTTGAACAGTTTTAAAATTAAATTTAAAGTGACGTTTTGAAAAAAACATTATGGCCCTTATGTTTTTCCACA…	no
1039_G03	E03H12.6	srz-24		E03H12.6	1357	ATGGTCGGAGACGTATTGAAAACGCGATGGACTTCTTGGTCTCCAATAATATTGCAGTTTCCAAGGAAATGAATGAGAAAACATTAGTGTTTTAAAACATGTTTTTTTATTTGAAAGTGTTCTTTGGTGTCAAAAACATATTCGCCTTGAACCGGAAAACATGCTAAAAAATTAACTTTCTAAACCTTGCTTTTACAAGCTTTTACAAGAAAATGTCTCCCAGATCTTTTATTTTGATAGAAAATTTTCTGACATGATTGAATAAGAAAAATTCTCTTTTTTTAATTTTAACTTCAATATTGCAAAAAAAGAAAAATATCTGAATTATTCAAATTGAAATATCTGAACTATTACAACACTTTCCCCCATAGAGGCGAATTCATACAGCTGCTAATCACT…	no
1027_G08	E03H4.10	clec-17		E03H4.10	1610	ATTTTGCGAACTTCAAAATTGTGAGAGATCTGAATCTCAATAGACGCAGTGAATCAGTGAATTGGGCACCTAGACCCACTCTCAAAATTTGCTAACCATAATATAATTTAACTTATTCCGTTGTATACGGGTATTTTTACTTTTTCTCAAAACCCCGATCAAGTTCATCTCGGCAGCATTTTCTGTACCTCAAATGGTAGGAAAATTTACGATTGTAGTTTTATTAAATAGGACAAAACGGAATGGAATTCACCAAAAATACGGAATTTTGTTGAAAAATGAAGAAGGAGTAGGGTTTTATATTTAAAACACGTTTTTTGAGTAAAAATCATTATTTTCTTTCATATTTCAAAAAAGTGGCCTTGCTATTTTATGAAGTTAATCATTCTCTTCAATTTG…	no
1073_B12	E03H4.6	nhr-174		E03H4.6	1228	TTCTGTGAATTTTATTTTTCACTCTTATTGCCAAATAAAAAACAATACAATTTTCTAAGTATAAACTTTGTTAAACATTTAACATGATAAAAATCCGTATTTCAAAACAAATAACGCCTGTTGAACCCTTTGTAAGACTGGCACATTCACCGCCAAACGACACAGGTGTGTTCTATCGCTGTAACTCCTAGGTCAGGCATTTCGGCAAGACGTAAAACCACATTTCAGTGTTTGCCGGAATTCCTGCAAAGCGAACGGCCAGCCAAGCAGCCAACACTATAGTTCGCGAAATGATATCATAGCAGGGGGTGGGCGGCAATTTTTTTTCTGTCGCCAAGTTCTTCAAATCGGCAATTTGCCGGTTTGCCGATTTGCTGGAAATTTTCAAAACTGGCAATT…	yes
1019_H02	E04F6.13	srd-58		E04F6.13	638	ATTCCAACTGACGAGTTTTGAGAATGAATTTGAAAAGTATAGAAGCAATTTTTGAAGTTTCATATAGTTCCCACGACATTTCGTCAAAATTCTTAATGCTCAAGAGACTGGAAAGAGTCTTTTCTGAGTTTTGATGCATAATCGAGCAAAGCCTGCTGAAAACTTGAGTATGTTTGAAATACGAAAATCGAAGAAACGAATGAGAAAATTATATCCAGGGTTTGAAATTCAAAACGTTCTCAATTTAAATAATAAAACCGTATTGTCATTGCAGGTGAGAATCAGCTTTATTTCAATAATTACTTCATTAAGGTGAAATTATCGAAACTTCTGTAAGTTAAGCCTACTAAAAGGGGTCCATCTGGCTTTGGAATTTTCGTAGGTCAGACGGCAAAAAAT…	no
1002_H03	E04F6.3	maoc-1		E04F6.3	1576	ATCGTTTCTCTGGAAGAAAAAACCAATAATATAGGTTTCAATCAGTGAATCAGTAGGGGGTAAATAGCGATGACGGAGATAAAGAGTGAAGAAAACAACTTGGGGGTCGAACGGTGGATAGAGCAGAGACGCAGCATGTGAGAGAACATAGAACACAGACATAACAATACTTTTTTACACTGAACGTCCAAGAGCAATCAAAATAAATAGAATTCAGAATAAGTTTTATAGAAAAGTATTTAGCATTTTATATGAACGCAAAAAAGAACGAATAGGTTTTTTGCTTTTTTTGGATTACATAAAAGAGTGTTTCATAAAATAAGAAGTTTAAAAGTTAACTAAAAATAACTGGAAACATGGTTTGCTCAGTATTTTTCGTAAATTTTCCATAATAAACTG…	no
1014_C02	E04F6.5	acdh-12		E04F6.5	1576	ATTTTTAAGTATTTGTCGGAGAAGAAACAAAAACCAAATAATGAAATAGAAAATGCCAATACCTAACAAGGAATCGGTACAGTGTAGTCTTGACCCCATGTGTTGATAAGACTACGCTGCAGACTACATAACGAGGGTGAAATCAATAGTTTTTTTTTAAAAATAAGCACTAAAAGAATTATTACCACATACTGATAATTATTAGATGTTTTAAATAATTTGCAAAAAAAGTATACAAGGCTTTAAATTTCAATTAAAAAATATATAAAAACTAGACTTTTGTCGGGAGAGATGTACAACGTGTTCATAGTATACTATAGTATTTGGGTTTCAACTTATAGAAAATGATCGAATAAATTTCCTTCGTTTTGAATTTTGAAGCGAAGCACGCACAAAAAT…	no
1043_G10	E04F6.7	dhs-7		E04F6.7	678	AAAGTTAGATTTTAATTATCGATAACTTTTCTTGAAACATTGCTCAAAATAAAATTTTATTTATTTTTTCGCCTTTTAGAGAAAAAGAGGAGATATTTACAACTTTAAACTCTTCATATTTCTCTAAGCTAATTTTTTTTAAACTTGAGGTAATATTTTAAATACGAGTCTCGCTATAATAATAAAAATTCAGCCAATTGAAATATAAAAGTTAAAAAAAAAATATATTTCCTATTTAATTATACCTTCGACACCAGTTTCGGGTTCCAAAAAATTGGTACCTGAAACGAAAATTTTCGCTTTCTCAAAATTGCTTACTATCTATTTCATTTTCATCACAAAGTAAGGAGCAAATATTTATGGACTCAATTTATTGAGTTATCAACAAAATACTGATAA…	no
1030_A02	EEED8.13	EEED8.13		EEED8.13	300	CTGAGGTCATCAAAGCACTTTTGAATTTTTGTTTTAAAATCCGCCGAACCCTGCAAAAATGAATACTACGGAATTCATTTGCGTTTTGGGCGCTGCATAAACCATGTTAAATTCCAAACCATTTTCAGAAGTACACTTGTCCCGATTGTACTTCGATGAAAAGTTTGATGGAAAAAATTGCGGAAATGGAGAAAAAGTTGGATGCCGAGACCAAGCAGAACGCGTTGTATCGAAATCAATTGACTGAATAGATTAACAAAAACACGGCTGCTATTGGATCAGTACGAGTGGAGTTGAAAAATG	no
1028_C05	EEED8.2	EEED8.2		EEED8.2	1468	GAACAACTTATGATATTACTATTTTTATTCCATTTAACGCCGTTATTTTTAATTCGTATTTTCAACCAAGTTGACCGTGACAATAAACCTTTGATTTCTTCTTTCTCGATTGACGATTTAAAATTTGAAACTTATTTGCAGATGCGGAGAATTTTATAGGCATGTTTTACTTGCTTGGTTCGCGGAATTTGGCATTTTTTGGTACAAAATTTCGTTTCCGTCTCGACACGATCGGAAGCTACCGTAACCCGAAATATTCCACAATTTTTCACCCAGATCAGTCCGGGAATTGGATTTTAAAATACAAAAAAAGTTGTCCAACTGAAAACCTTTTTCTCTGGAATCAATCAGAGAGTATATAAAAGCAAAATATAAAATCAGTATATGTTTACTTGCCTA…	no
1069_B10	EGAP5.1	EGAP5.1		EGAP5.1	2000	GTCATAACAGATATGATATAAATTCAGTCTGCATTTATCAGGTATGACAGTTTTCATTTACGTTGGCGTTCCTCGGAAGCGATGTGGGAAAAAATTGTCAAATTTTACTTGAAAAGTCGTCACTAGCGTGTGAGTCCACTTATGTTTCTGTGTGTTCTGTCTGAGCAGGTAGTTTTAACGTAATGTGTTTTGTCGAAAAAGTGTCGGTTTGAAACGTCACAAAAAAAATGTTTTTGAAGTTTTGGATATTCTCAAATGTTGCTTTCACTTCTGTCATTCACCCAAAGCCATCAAATAAATTTGAACTGTTCTTTTCACTCCTATGAATATAAAATCTGAAGTGACACCACAGTGAAAAGGTTCAAAAAACTTATTTTTGGTTATAGTCCAGAAAAAGCA…	no
1032_D08	F01D4.5	F01D4.5		F01D4.5a	478	ATTACGAACTCATTTATCTGAAGATTTAAGCTTGAATTTTCAATTAAAACGGACAATTTAATTTAAAACTACGTTATATTAATTTAAAATATCAAATATAAATATACAAATCAAAACGGAGACAGTTTCTGTGAGAAACAAACGTAAATATCACGAGAACTGTTTATTTCTGATGAGTAACTGTTTATCCGAGAGGAGTCCACAAACCGTGGCCGAGGATTTATGCTTGTGGAACCTAGGCCATTGTTGCCGGGAGAATGAATTTGGAAGTCAATTGGCAGAATAACCGTATACGTTTTGGATTCCATTGAATTTTTAACAGTTTTAAATTTAATATTTTAATAGTTAATGTATAACAAAACCGATAAAATGCATGTTTTGTCATAAATATAATGTGAA…	no
1054_F09	F01D5.7	F01D5.7		F01D5.7	300	CTTCATCCGCCCACTCTTCCAGAAGTACCGCAACTCGATCCTTTCCGGAGCATCACAAACCTGCCCGGTTAGCGCCGCGGGCACCAGAAAACGAAGACATTTCTAAATTTTGTATATTTTCTCTAACAATTTTCCACGACGGGTCACACATATCCTCTTAATTCCATTTTCAATTTTTCGATGAAAAAAAATCAATAAAAAATCCACGTCATTCCACGTTTTTGTTGTTATTTACACTTGCTCACAAAACAAAAACAACACTTTTTTCAATCATCGTTTAATTTCGTTTCCCATCTCGTCATG	no
1012_B03	F01D5.9	cyp-37A1		F01D5.9	1007	AAACAAGTTCTCAAAAAAAAAAAAAACCAAAAGCAGCTGACATTTCACGGGTTCCCCATTTCCATACTTTTTGCGTTGTTGTTCCATCGATTTCTGGTGCTTTTCCTCAATAAATGATTCGAATTTTGAATTTTAAGGTTTATTTCTTATCAAAAATGACATAATCACTATCAATGTTTGTGTTGTGCTGTGTGGGCTTTTTCAAAACGTTTGGGAATTTGATTTTTACAAATAGTTCAGGTTTACTATTCTAAAGTGCAACACGGTTTTGCAGAAGATCAACATTTTTGCAGAATTTTTTGCGGAGGTTTTTTAATGATGTAGAAATTTTAAATTACTGTAATTTTGTTCATTTTTGAGGTTTAGCAAATGCGCTCTAATGCAAAATTTTGAAATTTT…	no
1035_A12	F01E11.17	F01E11.17		F01E11.17	2000	AGTTGTTTTAATTAATGTCAGGAGATCCAGTCAAAGTTTTTGCAAACTGCCAAAATTTTAAAATTGTGAGCTTTAAGGAAATCGAGAACATTGCCACATGAATCGACCCCTACAACATCTTAACACAAATAATTAAGACAAAACTAAAATATTGAAAATTGTAGAAAAAACTTTTTTGGCCGACTTCCAAAACTTTGAGAGGCAAAAGCTGAGTAATTGTCACTTTTCGACAGTAAATTCAAAATTTTCTTTTACTATGATGTTCGGTTATTTTTGTACCATTGGAGTAGTTTTTAACACTTTCCCCATTGGCACTACTCCACCTTTAATTTTTCTCCTATTGGAAACCTAATTATGTAGTTCGAAATCAAAAACAAAACCTTAAGATTTTCGAAAGCT…	no
1004_F07	F01F1.13	mig-21		F01F1.13b	2500	GAAGAAAAGTGCATTTTCTCAAGGGGATCGCTATTGTCAGAATCAGAAGATGCCCCATCACTATCCCGACGAGCCCGTTTCATTTGTCCTCCACCACCAGCGGCACCGCTGTTAGACATTTCATCACTACGCCGTCGCGATGGCGACTTTTTTCTATTAAATCCATTAGCCTGATGTGGAAGCTTATTAGCTGGCGTCCACGCTGGAGCTAGCTCATAATTTTTCTCGTGGGGCAACGGTTCATTGTCCCAGTTGACCATGTGAGCATTGCCTGCGTTCAACATAGGGAAAAGTCTCTTCTGAAGGTATTCTTGAGTTTTTTGACGATCTTCGACAGTGTTCGCCGCCTCGAAAGCACGTTCCATGTACCGTCTGAAAAAATAGAATGTTGAATAATTT…	no
1004_A02	F01F1.2	F01F1.2		F01F1.2	142	CATTGCTACGCGTGAGAGATAAGAGACGGCAAAGATCTTTTTTTTTTGTTTCTCGGGCGCTATCATTTTAACTTTTAAAACTAGTAAATCTCATGATTTCTCTTGAAATTTCCATTTATAAATTTTCAAATTTACAGCTAGAATG	no
1019_B12	F01F1.4	rabn-5		F01F1.4	1012	ATCTAAATTAAATAAACTTATTTATGAAAAGACAAAGAAAGAATAGTGAAAACCTTTTTGGGTTGATAGCTGGTATTGGGCTCAATTTCATGTTTTGGATAGCAGCCGCACACTACTTTCAATTTTTCGGAAATACGATTTTTTCGAAACGACTTCTTTGTCATGATTCAAACTCAAAATGAATTGAGCCCAATATTTTACTACCATCGGAGTGAAAATGAAAAAAGATAAGACAAAATGTTGCATAAAATTTGAATCTGGAATGATTTTCTATAAGCGATAAACGGTTAGTTTCTACTGGGCGAAAGTTCGAGAGAAGAATATGTGGTGCTGATTATCAAAAATGCGTTATCAGTGATAGTTATCAAGGTTTCTAATAGAAAGAATCAAAAATGAAGG…	no
1057_A04	F01G10.1	tkt-1		F01G10.1	1813	ATGAATCAAAAAACCTTGGGAGGAGAGGTTATATGGCAGAGCAACAGGATGAGTGTTGGGTCACACCTGTTGTAACAATTACCACCTTGGACATGTCAATAACATATGTTGGGGTCAAGGATTAGGTACTTTTCAATTACAAGTGAAGTATTTTTAATAGATTAAAACACCAAATGAACAAATTTCGCGTTTTCTATTTTAAAATTCATCTTCAATCTAGATATTGTAAATGTACATGTAAAACTATTCACATTTTAGGTTTTTTAAAATGGCATTTAGGTTTTAATATTTATGACGATAGCTACAGTAACCCTTGCTTGGCACACTCCCTCATACTTATATTTCACGTGGTGTCAGGTTGTAACGGTTTGATCTCCAAGAAATGCGGGAATTTTTTCC…	no
1047_H05	F01G10.2	ech-8		F01G10.2	663	AAAGACTTCATGTGTGCGTTCTGGAAGGTTAAAAAAAATGAAAGTTGGTGGGTCAGACTTAGGTCACCTCATATTTGAAATCTGTAACACGTTCCGAGCAAAGTTTGACCAATTTCTGGCCAAGGTGTATTCAAAATGTGGTCACTCTTTCTAGACATTGAACAGAAAACATTTGAAAAGGAACGGCTTCTGCAGAAATTCTCTCTAACATAAATTAATAGAGTTCCAAAATATTTCAATTCCTTATTTTCCCACTTTTTCGTTTTTGAGCAATGGTCCAAATTTTCCAAAATGCCGGGTTTGGTTGTTCTTAATGTTATATTCTTATTTTTGAAATTACATAATAAGGAGTTATTTAAAAACAAATTTATTCCAGAAAATCATCGAAACTATCCAAGA…	no
1032_E10	F01G10.4	F01G10.4		F01G10.4	1085	GAACTAATAAGATTGATGAAGTAAAATTCACCGTTGAGAGGATTGCTCACTCTAAGTTTGTCACACACATTAACCGGTTTCAAACGTCTCTTTATCTACATTTCCAGTTTTTTTTTTAAATTAACTTTTTGAGTAAATATTATATAAATGTCAACTGGTATTTATAAGCTTGAGATTTCGGTTTTCATTCTGTATTATTTCAAAAAAAAATGTCTGTCCCGTCTTTTATAATGGTTTTTTGAAACAGTTTTTGTTAAATTGAAAAAAATTGCACTTTCTAAATTTCTACATGTTTTGCTGAATTTAAGAATAAAAAATGCTATCAGGAGCAGTATTGCAAGAAAATATAGAAAATTGCATTGCAAATATTGCAAATATGCTTGTTCACTGGAGTTCCTT…	no
1032_C08	F01G10.5	F01G10.5		F01G10.5	451	GAATGAAAATACGACAAAGAATTATTCAGATAACTGATGCAAACTTTTTAAATTACTTTTATTACCCCTACTGTATTATATTTTTCAACCAAATAAAAAGATATACAATTGTTAGCCAAGTATTTTGCTTCGAAAAAATTCGAATGTCAACAATGAATGCTCCACGTATTCAACTGATCGGTCGAGAAAATTCTTAATCTCAAATTAAAAGAAAATATTTTAAAAATTTAACTTTGGCGTGAACGTGAACACGTTGCATTGTTCTTTAGATTATAATGATGTGGCACAATGTAGTTTTTTTTCGAAACAATTTATTACTTTATACTTTTTGCAATAAATCAAAAAACTACAAGTTTCTGCTCTTGGAATTCCATCATCGCTGTTTAACGGTAAGTTCTT…	no
1047_B12	F01G10.6	F01G10.6		F01G10.6	486	AATTCTTGAATTTTTTTCTTTTTTGTACACTTCTCTTAACTTAAAAGAGATATTGTAATTGTCGTGTTTCATTTCCTGAAGATTCCATTTGTGCTGAATAAAAGTAGTTTTATAATGTAGAAGCTAAAATTGTTATAGCTATTCATTTATCGAAACAAAATTTTGATATTTTGATTTAATCAACAGTTCGGACTCGCGATAAATAATTTAATGAATTGGGGGAAAATAGAAAGCTGTGTGATTGAATTCACTTTAAAATATTGTATAAATTTTACTTCCTTTTTGAAAAACCAATTTTTAATGCAGATGTTTCTCTTTGAAATATAACTCATCATGAAATAAACTCGGTACCGACAGACACGATGTTTCCTCAGTCAATTCGTGCCAGTCCTGTTCCAT…	no
1051_D01	F01G10.7	lipl-7		F01G10.7	1813	ATTCTCCTGCAAAAATAATGGATTTTTGGGAGAATGTTAAAATTTTCAGAATAAGAACGGCAAAGAACATTCTCGAAGAAAATAGTGAATCGTCGGCCGTTTCACACAGGGAGAGACATACACCTTATCGTTATCAACTAGTATCATTATCATCTCAACGCACCACCATTTTCTTATCTATTATTTACTAATGGTACCACTGCATAAAACAGGAGACTGGCCGAGAAAACAACTCAAAATTCAGGCAAAAATTGCAAAGTGTTGGCAAAAAATGTCATTCTAAAGAACACCGGGCAGCGCAACGTTAACGTTTTCATCTTCGTTTCTGTACTTTGAATAAATAAAGAACTGAAAAGACAGGCCTAAAAATGTTTTTCTTGGACATATAAAATCGTGGAA…	no
SREE02_G01	F01G4.1	swsn-4		F01G4.1	1340	ATGCTTTAAACTAATTAGTAGAACAAAAATACAGATAAAATGGAATAAAACTTTGATAAAACTTGGACGCAAGCTAATAAGGCTCCAGCTGCAAGATACAAAAAGTCAATAATCGAAAGGACCATACGTGAAAATAAAGCACGGGTCCCGCAGCGAATCGGAGTAGTACTGTAATTTTCGTCAGATTTTTAATACTCGGCGCCGACGAGTCTCAATGTTCGATCTTCTTTTCTATATTCTTAAATTGACATTTTTCTTCAAAAAATATTTTAAAATGCATTTCTTAAATATAACTCGGTTTTTCTCAATCCCTGCCGAAAAACCACAGCTTAAATGCAATTTTGAAGCGAATGACTGCACCATTCATTTCGTCGCAGTCGAAGAAGATTTTTATAGAAT…	no
1056_F05	F02A9.2	far-1		F02A9.2	654	ATTACTGCAATATTTTAAATTAGGGGTGGGAAATTTTAAGGTGAAATAGAAATAGAAGGTGATATCAAAGTTAAAGAACCAGTAAACTAGAAAAAAGAAACCATTTAGCAAAGTTTCGAAGTAGAAGATGAAGCTTTGAGCTGCTTCTGCTGTGCCGATTCTGCTCCGCCAGCCGATCTTTTATACGACCTTGGATGATGTATGTTTGAACCTCGTTTCATCAACGAAATAGTGCGTTGAACCATGAGAGTTCCGATGAAATATCACGTTCCCTTCGAGACGCAGACCTCATTTTTCCCTTATTTCTATTATAAAAAACCACTTTTAGTGTAATGAAGTTTAGGAAAAAATGTTTCTTTTTTCTATTTCTATTTCGATTCCCTTTGCTGCTGCTGATTC…	no
1046_B02	F02A9.3	far-2		F02A9.3	654	ATTACTGAAAATTTGAAAGATTATGAGAATCGGGGATGTGACGAAGAAGAAGAAGAATAAGAAGAAGAAGAAAGCGAAATGAGACTGAAGTGTTGATTTCCATTGTTCTGAGCATCTTTTAAAGTCGAACAAAAAGAGGCGGACCACATGGTGACCCCAGAAGAATTACAATCAACTAGCGAGAGTGTAGTCCTTTGAGAGACTCAGAAAATGAGCAATTCAAATGGGCGGAGTCAGTGAGATAGAGCAGTTGCGAAGAATCAGCAGCAGCAAAGGGAATCGAAATAGAAATAGAAAAAAGAAACATTTTTTCCTAAACTTCATTACACTAAAAGTGGTTTTTTATAATAGAAATAAGGGAAAAATGAGGTCTGCGTCTCGAAGGGAACGTGATATTTC…	no
1052_F12	F02C9.3	tat-6		F02C9.3	1356	ATTTTTCTGATTGCATCTCTCAATTCTAATTCTTTATATAACCCTGGCCTACGTTTGCTACAATTTTGATACGGACAGTCTATTTACCCTTATCAGTTTGTGACGATTGTAGTTAAGTTGAGTCTTCGTAGCGAGAGGATTGAAAACATTCGAAAATTGATGGTAAAATGTGAACGAATATTTTGTTCCGAATATTCAGAAATTCTACAAAAACACAGAATTTGAAAGGCACCTTAGATTTCTACTAGAATTTTGCAAAAAGGGAAATTAGCAAACTGATGCCAAGCGAATAAGTAATACGTCATTGGGTCGCTTTGAGCAGTCCCGCTTTACCTGTGCAAAGTCATTTAATTTCATAATTTTTATACCATGTTCCCACGTGTAGTTTCTTTTTTTAAT…	no
1053_B06	F02C9.4	irld-3		F02C9.4	539	ATTTTCGCTAGTTTCCTTGGTGGGAAACGTGTAGGAATAAAATTTCTAAAACTTTCTAGAGTTGTTGTTTGTTGTTTTTCCCCGTTTCACGTGGATTACATTTCACGATTCCACGCGGTCAAATTTTTTGGTGATTTGTTGGAATTCAAAAATTCCAACTCATTTCGATTTCTCATTCTAATTGGTGGTCAAAAAATATCGCAGCAAGAAGAGGAACGATGATTTTGAAAGGTGAGCAGAGAGGGAAAAACTAGGCTTATGTTTAGGCTTTTGCTTAGACTTTGGTTTAGACATTGGCTTAAGCTTTGTATTAGGCTCTGTCTTAGGCATAGGCATATGCCTTGGCTTAGGTTTCGGCTTTGGCTTAGGATTAGACTTATATTTTGGCTTAGGATTAGA…	no
1066_E01	F02E8.1	asb-2		F02E8.1	953	GAAATTGAAAAAAATTATATTTGCTACCCATAAATGTATTGCTTAAATGCCGACAAATAAACGACCCGCTTGCTTGATTCACAGCAACGTTAACTTGTAATAAAACTACTACATTATTCCACATTCCATCATTTAATGTAATTCATGTTAAACAATATAAGTAATAAACATCATAAAGTGCCATAGTTACCATGTTACTATTGTTCAAAACAAGACGCTGAAATGACAGATAAAACAAAATCAAAAATTAATTTTTAAAAAATAGAATTTAAATCGGGGGTATTCTAGTTACTGGCTATTTTATTGTTAGTTAAAAATTTTTTGGGTTGAAATTTGATGTAGAAAAATGAGAAAAACAATAATTTCTATGTTATTTCTCAATTGTTCTTTTAAAAATAG…	no
1008_F04	F02E8.2	nmur-3		F02E8.2	2000	GAAAGAAGTGTCTCTACTGTTTTTATTACCACGTTTTTCCTGAAATTCTAAATTCCATTATATTTTCTCCGAAAAATGTATAAATGATACTTCTGAGGAGAACGAGATAATAATATATTGTATTGAAAAGTTCAATTTAATAATACTTTGAAATCATTATATTTCATCTATTACTACGGCTCCGCCTATATCTTGGATCTTTTGCGCGCGTTTTTTTTAATTTGCTGTAAATTTTTCTGTACTTTTCTAAAAATAATATGTTACCTTTAATGTTGTCTTCAACTTTCCAGCTAAGGCTTTCATTGTACCTTCAGACAATGAAAACCTAGTGTGCTTGAAAATACCTTCTAGAAATGTTTATCATCAAAACTTATTAATTTTCAGAAAACAATAAAAAAA…	no
1027_B07	F02E9.1	F02E9.1		F02E9.1	972	ATTTTGGACTCACTTATTCGACTTCTGAAAAACTTTTCATGAAATAATGCTTTTGGATTGTTTTTAAATAGTTTTTTGTGGTACTGTAGCGCCAAAATTACGAAAACTTTACACAGCTTAACGCAGTTTAAAAAGCATCAAAATCGGTTTAGATGAAAAGTCTATTTGCTGATAAAATTAAAAGTTTTCAAGTCGATTATCGATATCCTCGTCATTCACTGGTAATCCATATTTCAACTCTAGAGCATCAAGAATACCAAAGCATTTTGTCGTGAGAACCGCTATGTTTGCGTACTAATGGCGTTACCGTATTCCTCCACAGTAGGAACCTATGCCTTCGCCTGCCTCGTGCCTACCAGCAGCCTAGAGCCTTGCTTTCTTTATTCTGATTTTCAACAA…	no
1016_B04	F02E9.2	lin-28		F02E9.2a	2000	ATGTGAAATTGAGAGTGTGAAGATTGAAAAAAATCGGAGATATATTTAAAAAATGAATGTGAATACGAGAAATCAATCAAAATAAACAATTATTCTAAAAAACAAATCGATAATTGAAACTTCCAGGTTACGGTAGTTTTAAAGGCACACAACAATTCACTTGCTTTGGGTCTCGCAGCGCATATGGTTCACTTTTTGAAAATTTTATTCTGAGCTTGATTTTCTCCATTTCAAACATGTTTTATTTAATTGAATTTAAGATTTATTTGTGTTTTCATTGTGAAATATTTATCCGAAAGTCTCACCAAGACATTTCTCGATATCTACTGCCATAAAACCCATCCAGCATTCCTGTCTGTCCGATCACATCTCGGAGCGCTTTTCTGTTGAAAAAACCTT…	yes
1026_F01	F02E9.3	F02E9.3		F02E9.3	972	ATTTTTTCGAGGTATAAATCATTTTTCTGATTTATTGATTGCGCAGGCATCACTGGAAATATACGCTTTTATTGTAAAGCAGTAAGGAAAAAGAGAAAATGATTGAAAAAAGCAGAGAACGATCAAAAATTGGTTGAAACAGCAAGTGCGCCCTATTGCACAATGCTAATGAAAACCGAGGGAATTCAAATTAGAAATGTCGATGGGTCACACAACATTTTGTCCTAGAGTATTTAATTTAAATAATCGGAAATTTCTGAACAATCTTGGAAAAGTTGAAGCTAACAATAAAATGTATATAAATCCAGTATTTAAATTAATTTTTTTCTATAAAAACCCAAGGTCGGAGAGATTACGTGTGAGATAATAATCCAGAAACAAAACAATTCAGTTCTTATA…	no
1022_F08	F02E9.4	sin-3		F02E9.4	747	AATTAATTATTTAAGCAGTTGAAATTCAATTTTTTGAATATTTATTGAACTCCCTCATAATTTCATGTATAATATATCTTGAACGGGTTGAAAATAAAAATTTTATTTATTTGTTGGGCTCTAAATTGTAATATTTAAATTATTTTTTGAGCTCCGCCACCTTTTTAAAGGTTATTCAGCGTACTTCGTTAAATTATATTTCCGGAAAATAAATTCTCTGCGTCTCTTAAGCTGTATGCAAACGCGCTCTGAAAGGCAAAAGCGAGAGAGGAGAGGCAGCAGAGAAACGAGCGCCATTTTCAATACTTCACAGGATTTACGAACAAAATGTTCTTTTTTTTGTTAAAATTTCAAAGTGTAACGTTTTTTAATCATACAAACATTTACTAACAATATTCC…	no
1033_D09	F02H6.1	F02H6.1		F02H6.1	2000	AAATAACTTAATTTTTCTACTTTTTCATTGTCGGTTCTTTGCTCTTTTATGATTTTAAACCATTTGGAATTTTCAAGTCAGATATTATCTTGATATTATCCTTTATTTTCTGTAACTTTTTCTCAAAATTTAATAATTTTTTTTGAACTCACAGTAATTTATTTTCTACTGTATACTACTTACAGTAAGCTTAATTTATGATAATTTTATTACAAAATGATTTATTTTCCAAAAGTGTATTAAATTTGATTCTTCCTTGGTTCCAGCTTAAACTGAAAAAAATAAATAAATAATCAGAAAGATAAATCAAATAAATATGGAAAATCTTATTTTTAAAACCGCCACTTTGTGCAAGTCAAACATCGATATCAGTCAAAAGTAAATAATATTTTTATACGA…	no
1051_B01	F02H6.3	F02H6.3		F02H6.3a	1707	AAAAATATTGGTTTGATATATTTTGAACAGCTTTTTTTTTCAATTGTTCAAACTTCTGTTGATATTCTTCATCTTATTGTCAGATCTATTCAGTTTTTTAACACTAAAAATTTACACTTCGTTGATATATAAACCATTAAATTTTGGTTTATTTCTGTTGAAACTATGCATTTCTTATCTATAACTAAAATTAGATACACTTGTTAGAAGTGAATTTTGAAAAAAAAACTACCGTTTCACATATTCTATTTCCTTGTTGTCTAGATAAATGGTTGTTCGCACAGTTGTACTATTTTTATTGTTGTTTATTGTTGAGATTAGATCGTAAATTTTTTTGTAACAAAAGTGATTACTTGACTCAAAATTTGATTCTTTTCAATTCAATTTTGTCAGCTACGA…	no
1043_A12	F07A11.1	F07A11.1		F07A11.1	1052	AAAGCGTCCCGTCTTCTGCCCAAACCACCCCAAGTGCCTTCTCACCATCTCGTCTTTTCTCCCACTCTGTGATTATATTTCCCTCACCAATTGCCTTCCCTAATTTATTGCATGTAATCTGGTATACCCAGCGATTCGACCAATAAAATGTGGTTTCCGGTATGCAGTGCATACTATGCACTTGTTGAGCATTGAGAAAACTGGGAACACCTCTAGTATGCTGGGATCGAAGAAGTTTCAACTTTTCATAAGCAAAATTCAAACTTGTAGGCTGAGTAAAAGTAAATATAAATAAAACTGAATGTTTACCTCTTTTCCGGTGCAGATCTGCTTTTCGTAGATACCTACGGAAGTTTAGTTGGTGCAGTGAAGTGTGCACTAATTCTGAATCTCGGAGGG…	no
1029_C01	F07A11.2	gfat-1		F07A11.2a	1544	AATTTTTATTTCATTGTTTTTTTGTTTGATACCTGTTTTGATTACCATTTTTTATCACTATATTTCTGACTTCTTTCTCATTTTTTTTAAATTTCCGGTCGATCTTTCACAGACACGATTGTATCCGTGCAGTATTTGAAAATAACAAATTTTTCTGATTTCTGTGGGTTTCACGTGAAGATCTTCTTCAAGAAGAGGTCATCAGATTGCGGAAGATCTATATTACCGATCTGACGCAAGACTACCATGTATATTTGGAAAGGAAAAATTTTCTGTGCAGAGGTTGATGGTTTAAATTTTGATTTAGATATTTTCTTCATTTAATTTGAAAATTTCCATGCCTGAAAATATCCTCAGTGAGGATTCTCACCTACCGTATACTTAAAGGCGCACACCTGT…	no
1027_B04	F07A5.2	F07A5.2		F07A5.2	435	ATTTTGCGAATAGAACTGAAATACACAGAAAATTAATTATTTGAAACTATTAAAACCTAACAAATATAATGCTTACGATAGGCGAAAATCCTCGAAAAAATGAGTTGCTGGTGAGTAAAGTGCGCAAAATTAGAAACTCCCGGCTACCGTACCCTGATATATTTAAAGGCGCGTGTTTTTAATCCGGCTATAGGTCCGGCGCGCTACTAAAGTTTTCAGGCCTGGAAAATCTTTCAGAGTTCTCGAATTGGAATAAAAATCAAATACTTGAAAAAAAAGTTATTTAGAAATAATATTTTCGTGACCTTGGCCTTTGAAATTATCTTTTTGGAATATCGATGAGGAAAACGAATCGAAAAACAAAAGAAAATCAGTACTCGAAACTAAAACTTTTTGCAA…	no
1062_D03	F07B10.2	str-116		F07B10.2	1368	ATCTCTCAGAAATGATCGCAGTAGAGACGTACCAAGGCAAAGAAAGAAACAAAGTGAAACACGACAAACCGGCTTATCAGTAATACAGCAGCAGCACATGGCAGTAATAAGTGTTATCAGAAATGAAGCGTCATTACGGACATTCTAAGTTTCGGTAGGCAAATTCCGGGCACGACACGGATAGGTGTAAATTGTGAACTTTGTTTATTACGTACTTATCTAACTGCGATTTTAAGATCTCATCCAGAATTATTTGAACAATTGAAACCTCGGAACGCAGTTTGAATATTTGAAAAAAAGTTTATTGTAATAACTCCTGCCCTGGAAAGGTTGTAAGTTGTTTAGGTAACATGTTTATTTAAAATTTAAATCTAATAAATTTAAAATTACATCTAAAAA…	no
1019_H11	F07C3.1	ptd-2		F07C3.1	970	ATCTGAAAGAATCAAAAATTTTTAGTTTTACTGACTACATGTAGTAAACGTGTTCTTATACTTTTTTTTTTAATAATTGGGTAATTGTATAATAATTTTGTAGTGTCAAAAAATTCGTTGCATCAAACTATAAAAAGCCGCATTACCTCGATTTCAAGAAATCAAGCTAGAATGCGACATTTTCACGACTCGTGAATGAATAAAATTTCGCAAACAATTACTGGATTAAAAAAGCGGGTCTACGATACTCATTTCCAAAATTCACATATTTTATATGCTTGTTTTTTCTCGAAAAAGGGCGGAGCTTGAACGTCCACTACCGTAGTCTCAAATGACGTTTATATAAACTTTAGCATAATCTTAAACGAGAAATGCTTTGATGTTCAGATGTTAACAAAG…	no
1078_H06	F07C3.10	nhr-36		F07C3.10	1500	CTAAAATGTTTTATATATCGATTCAAATCATCTGATTGTCTTTTTGCTTCCGTTTTCACGTGCCTGTTGTTAAAAAATGACTGGGTTGTTTAAATTAAAAAAGAACATTAAAATAGCTTTTTGATAACCAGAAGTCCAAATTTGTGAAAAAAGTATTATAGTAACCACATCAAGGGAATTATATAAAATACTTTGATCCTTAAGAAATTTGAAAAAAATGGTCTATCAGAAAATATATAAATTATTGAAAATCGACAACGATTCAAATTTATTTTTCATTCTATCTAAAATAAATGAGTAAAGTATGAAAATACTTAGTTATTGAACAACAAAGGTTAGTTATTGAACATCACTCGGAATTTTTTGAATGAACTTTCAAAAAAGAAAAACATATTCTGA…	yes
1061_H04	F07C3.8	str-94		F07C3.8	970	ATTTCTTCAAAAAAAAAAGAACTAGGTGACCAAGAGTGAACAAGAATGATAGTGATGGGTGACAATCGAATGTTTGCGCTTTCAACTACGTGCCTCTCATTCACTGAACGATTCGAGAAGAATTCAGAATACAAATATACATGCACATTTACAACGAAACAACTGTTTATTCTATACAGATTCATTCTCGTATATTTTCGATTTTTGATTGATGATTCAACAATTTTAAACAGGAAATCATGAGAGTCTGAGAAACCATTTATGGATGGATATGACAAAATTAACAATCTAAGTTAAATATTTTTTAGCAACTTTTATCCCAATTACTGATTTTAATTGGTATTCCTGCGTCAGTTGCAAAGCAGCCCAAAATTTCAGAAAAAAGCTCCAAAAAGCGGG…	no
1068_F09	F07C4.10	F07C4.10		F07C4.10	2000	GATGAAATGTAGTATGAAAACTATTTTACTTCAACAATATTCCCAAAAAAATTGGTTTCCGAGATACGCTCGAATCACTAAACGTTGTCAAAAACGGGTTCACGAGATCTCGGCCGCTGTATTTTTTGTCATGGCACTGGTAAACAACTTAAACAATTAAATTCGAGAAGATGTAATTATGGGCAATACTTCATCAGTTAAAATTTTTTCGGTAACATTTTTAGTTTTTAATTTTTGCTCGTTTGGAACATTTGTAAATTTATTAAATTGAAAATGGGAAAACATTTTTGGCCAGCGCTGTAGGTATTCTAGTAAAAAAAAAAGACCAACCGAATGACAGCTGCTGTAACTTTCAAGTAAAATGGAGTACTATATAGTTCTATCACAAATATTTTTTAA…	no
1058_F02	F07C4.2	clec-45		F07C4.2	314	ATTTTCTGGTGGGGAATAATACTTCAAACGTTATGGGCTAAGGTTTTATAGGGTGCTGGTGACTAAGAAAATGACAAATTCAGATCAAATTGAAAATGTCGCTAGTACAAGATAAGGATAAAACTGGTATCAGAAGAATTACCGATATGTCATCAGCGATAAAGAAAATGCTCGTGTAATCGTGTAATCTTAACAAATAGTTCAAAAAGTCAACGATAAGAAACTATCGTGCTCGTCATTTTTTTCCAAAATTTAGTCACCAGCTTGCTATAAAAAGCTAGCAATACATTCGAAAAATCATTCTCTCCCAAAAAATG	no
1050_G06	F07C6.4	F07C6.4		F07C6.4a	2000	TACCGTACCCTCCAGAATTTCGTATTTGAAGTTCTACAGTAATCGCGGGTACTGTAGCCGTAACGTTTCGATCGTTTCAGGACCTTTGCTGGCATAAATAATCCCGTAATTTTTGTGTTCTGTGATATTATTATTTTTCCAATTACTCATTTCCCCGCCAATTCTACAAAATCTACTACAAACCGATCGTCTACCACTTTCGGAATTTCTGCGAAAGTAGAAATTTTCAAATAAATTTAAGTTTCCCCATACTCGGAGTAAAAAGTCATGGATTAAGTGACTTATCCGCCAGTCATTTGTCACTTTCTCTAACTCGATACGATCTTTTTTGTGTGTGGTGTCGTACTTGGATTTGTACAAATTTCGAAACTTTTCCGCGTTCTCTTTCTCTCTCTTCCC…	no
1039_C11	F07F6.8	F07F6.8		F07F6.8	1732	AAATTCCTGGCTTTTAACGGCGAGTTTATCCCATCCGTAAAATTGGTTTTTAATGTTGTTTTCTTTTAGTTTTGTCTTTATCTTTTATTTTTCAACCTATGGGTTTTTGTATTCTCACTGAATTTCGGGTCTTTCAAAACTTTTTTACTTTATTTTATTGAATGTTGTGTGTCATTGGGTTTTTCAATTTCTTTTGTCGTTGTGAATGTTTCATATATCAGTTTTGTTGGGCACAAACTTAAGTTAACTTCCATTCAAAAAAAAACCTTCAAATTGAGAAAATCGTAATTGCAAGCTGTGTAGATTTACTGTAAACAACACACACATCCGGAATAACGGAGTGTCGTAGTTTATTTTCATTTTTTCGAATTTCGTTTTGTTTTAACAATTATATTTTTC…	no
1070_F05	F07G6.2	F07G6.2		F07G6.2	2000	TTCGGTGCCTTGCGCACATGGCGACGCGAATCCAAGAATTCTCATCACTTCTCCCGCAAGAACGGGTGCAAGCCGGTCGACGCCGTAAGGCTCGACTTTTTTTTTTTTTTGTTTCTCCTGGTTTAAAAAGACTTTTCTTGCTAATAAATCCGTTAGTAAGATATCAAAAGTCTTCTGTTCTCAATTTTCTCAGTTTTCAAGGTTACAAAGTCTCAGTTACAGGTTACAATTGTCTTATTATCCAGGTCTTGATTTATCAATTCCTGACTATAAAAGCTGATTTTTTAAAAATTCAAAAGTATGGGAAAATCATATGGAGTCATTCTTTTTTATTTCATAAAACTGGTCAGCATAGTCATATATACCAGAATATGCCAATCAAAGTACATTAGCTTGTAC…	no
1011_G05	F07H5.2	sgn-1		F07H5.2	987	ATTCATATATATGTAATACTATCGATCAATGCAATGTGTTGTTACACGCACACATCTGTATTAAAACCAATACAAGAAAACATTGAGGGAAAATTGGAATTGGCTGTGATTATTTTCATGTGCCACATAAATCACGGAATTCAACGATCAGACGAGAAAATAGGAAACAAATAATGCCAATTTTCGGAATAAAAAGGAAACCAGTAGCTCTAAAAATAAATCATTAGAGCATGCACTGACTAAAACGAAAAATTCACAAAAATATTTCCGAGAAGCTACAGATGGCTAGGCTGAATTAATCAAATTGGAGAGAAGTTTTTTTTGGAATATTTTAAGTTTTGGTGAATGTTTCGAAATTTCTACCAAAGTCGTCGACCAACATTCGCAAAACATAAACAT…	no
1042_C07	F07H5.3	F07H5.3		F07H5.3	987	ATTTTTCATTCGATTTCAGATCAATCGATTGAACTAAATGCCAAATAGATGATTTCGGAGGACACGAGTCGTTGGCAAGGAACAAGTGGTGTAATAGGAGTATAGAGAGATGGAAAGAGCAAGGGATCCAGGCCGCCGTGGTGTGGCTCTCAGACGGTGTAATAGAGGTTCGTCAAGGGATAGACAGAGATGAGAAAGTGCTGCAAGTTGTCAGTCAAATCACTGTTGATAATGCTTGATGGGTGGTTTCTTTGTTTGATTGATGGTTTTTCCAAAGCTTATAGTTTTCCGGTTTCATAATGAGATGAAGTAGAATATGATGCGGCACTTGATAAAGTCTATGGCCCAACTTTCAGCAACTTGGCGAAATTCTAGTAAATCTGTTATGCCCATTTAGAA…	no
1017_E04	F08A10.1	kcnl-2		F08A10.1a	2000	GACAAATCTAACAGGATCATGACACTAGGGAAATTCCTCTTTTTTTGCAGAAAAAATGTCAAGCTCTGCCCCTTTCCTATATGGTAACCTAATTTTTTTTGTTCTCTTATGTTCATCTTTTCCTCTTTTTTTGAAAACGAATTTTGACTTCAGAGTTCATTTTTTCCGAACAAGATTTTTTTGTGTTCTGTCGGTCATAAAAGTTCAGAAATCTGATGGAAAATGAAAAGTAAAGTGGAACATTCGTTTTTTTCTATGATCTAAATGTTTTTTGAAAGTTTCCTAGTTTTTCAGTAGTTGCAAAACATGCTACCCTTCCATTAATCTTACTCTTTTATTCTGAAAAAAGTAGGTTTTCTGCTTTTCAAGTTAATCTCTGAGTTGATCGAAACACCTCCC…	no
1002_A02	F08B12.2	prx-12		F08B12.2	895	GAAGAGCCTCAGAAAATGTATTATCACAATTGCGCCTACTTAATTAAAAAATGCATGTATTTATGTCGACAATTCAGTTGAAATTTTCTTTCATTTCATTTGATCGCACCTAGAATCTACGAGTATCATTTTCCCATTATTCATTTCTCCCAGTCCCATGTTCTTTTTCTTAAAATCTACTCAAGTGAACCGCTCAATTCTACGCACACAGTTTTTCTATTCAGTGCCATTTTTGCATTTCCGTTTTTTCCTCAAATTCGATCTTCAGTTGTTTGACTTTTTTTCAGTTTCCGTAACTTTTACTGATAGAATTATCATTTATGTGATGATTCCCCAATTGCGGTTCGTATTTGAATAAAAACATTAAACCACCCTCCACGTTGGTTCAGTTCTTCCAAA…	no
1032_C09	F08B4.1	dic-1		F08B4.1	686	ATTTTAGCGGTCTTGTAATTTTACGATTGAGGTAGGGGGTTATTATCATCGTACAGCTTGCAACATTTATCTGAAAAATTGAGAAAAAATTTTATATTAAGTTTTCGAAAAGAAGGTAACCGATAAAAACTGAAAATTATCATTTTATAGAATTTTATTTTATATTTTATTTTATTTTATTATAGAATTTTATAGAAAAAAAATTAATTGTCGCGACATGTCGTAATATAAAATACATTGTACGCAAACACAGTGCTCTGCGTACTTTGTAGCGAACCTGACGCGCAATAAGTTTCGTATGTAAAAACGAAATTTGAAATAGGAAATTGTTGGGAAATTGCTAAAATTTAATTATTAAAAGTTTTTAAAAAGACAGTTTTTTAGTCTATGACAAATACA…	no
1033_G08	F08B4.4	F08B4.4		F08B4.4	2000	GAAAAATAAATGTAAAAATTAAATATTCGTTCATTTGAGTAACCTCTTTCTACTCATCAAGTTCAAAGTCCGAAAATTAATTTCTTGGAAAAAGCGAATGACACGTCATGCAAGACATTACAAAATATAAAGCATTCGAGTTACCGAGGCGTCTTGGATACTGTAGCTTAAAAATGAATTATTTATTATCTGTCAAATCAATTAGACTACTGAAATATCCCAAAGCGTTTTTCATTTTGTTTTCTCAAAAGACCCATGTGACACATCTTTCAGACACACTTTTTTACGTGGAAAACAGGTGGAATATTAGTAGTATAAATATTCATATTTTGCTTTTAGATTTTTTCAGACTAGGTAGCTTTTTTGTGGATTAAAATAATAGACATTAGACATACTTCC…	no
1007_A07	F08B6.3	calu-2		F08B6.3	300	CTATTCTTTGAATTGGTGACATTTTCGGGTAGAAATTTCTGAAGAACAAGAAGATTTTAAAATTGAATCCAACTGGAAAACGCGCCGAAGGAAAAAAATCGATGTTCGAGAGGAGTACACGAGATAGCTCGGCCATGTGGAAACTAGTCCACGAGGTGCCTTTTTAGCAAATATTGGAAAAATGGATTTTTCTTAATTATGAAGAATTTTAAGTCTGTTTTAATAGATTTCATCGAAAAAACATTCAATTATTATCCCAAAACAAAAATTCCAGATTTTCTTACAAATGCGGTTTAAGCAATG	no
1040_G11	F08B6.4	unc-87		F08B6.4a	2000	GCAGTGATCGTGCGAGCGTAATAGAAAAAATAGGGTATTTAACTTTTTAAAAAAGGTGTTTCCAAACTGTGCAAACTTTCAATAAGCTTCTGACCAACGATGAACCATATCTCCGAAAAATGGGCTTCAACTCCTTCTCCTCGCTTTCCGAACCTTTGTTGTTTGCCTTCGCGTCAGGAGCGGGGGCGGGAAAATAGGTCAAAACTGTCAAAAATTTGTATATTTTGTGTGTTATGTGAGTGCGTGTCTATGAGCTAATCATCAAATTTGATAGATTTTACGATTTTTTCTTCAGTTTTCAGATGTTTTGCCGTTACTCTGATCAGAGATCAAACTACATAGTGACGTAACGACACGCGCTTTATATATAGTAAATTGATTTTTATTAAAAATTTGAAT…	no
1010_F06	F08C6.6	apy-1		F08C6.6	921	GAGCAACCCCTGAGTATTTAAAATTTTTCTAATTTAGTATTTAAATCTATCCAGATCTTGTAAAATATATATATATTTCAACATCGGCTAGCTTTAACAATATTTGTCCTTCAAAATGTATATTCGATATGGTTCTTTCATATAACTCATATTTCTTTCTTTCAACTAAATCAACGTTTTTCTTTAGTGTTATCGTTTTCTCATTTCTTGTCATTTTGTCTTTTCCTCACATTTTTAAGACGCTCGTTATAAAGACGGTCAGCAGCAGAAACTCGTTTTGTGTTCAACATAAACTACAATTGACTACAAAGCACAAAAATCGTGTGTTTCCAACGCACTCAGACACACTCTATAAATACTGTTCTCGTCATGTCTTGTTGGTATTTTCTTCTTTCCCTG…	no
1005_A09	F08C6.7	unc-98		F08C6.7	2000	CGAAGAAACCGGAAATATAGACATGGTGCGTTGTTCTAAATTCATATTCAAAATGTTCCTCTGCCCACAAAATGAAATTAATATTTGACACTAAAAACGAATGTAGTATTAAAAAAAGAACCAATAATTTGATCCTATAAAAACGTTTTAAAATGTACCAGTTTTTTTAAATTTTTATTTATTCGTTTATTAGCTTTTTACCCCTTGAAATTTATCAAGGGGTAAAAAGCTAATAAACGCTGCGAAGGCGGGGCGGGAACGTTTAACCGGTAATAATGTAGTTTTACTGTTCCATAAGGGAAGATACTTATGTAAGAAGTTTTTGTGAGGCCACAAGTACACAGTAAGTATGGAAATCTAGGAGGTCCGGCTTTTCTGACAAGAGAGGATTTTATAAAG…	yes
1054_G10	F08D12.10	sdz-9		F08D12.10	385	GAAAAGGTGTTTTTTTTTTCATTTTGTTGTTCAATTTTTAAAAAATAATTCTGTGAATAAAATTTTCAATTTCTTCTTGTTGTAATTTTTTTCTAGTTCTGCACAGATATTTGTTCGGAGAAAAAGTTTTGCTCCAGAGAAGAAGTAGACGCAATTCTCGACGCAGCGCTAAATTCATGGTTTTTCTTATTGTTTTTTGAATTAATAAAATAAACTCTAGAACTATAAACGATTTGCATACAACTATTATACCCTTCAACAAACATCTTCCCACAATAAGTAGATCAAAATGGATCGATAAAAAATCCTAAACGCGACGCGCTGTCCATATGCCATCTTAAATTGAGCACTCCTTTTGTGCTCATTAACGTCTCCTTCTGCAGTGATG	no
1044_D06	F08D12.7	F08D12.7		F08D12.7	678	GACTTTATTGTATAACTGTGTTGGTCTGTGTAATACCTTTTTATTTTCTACAATTTTCTACAACTCTCCAACCCTGCAAAACTTTTTTGCCACTTCTTTTGTTCGGGCTATTATTCATGATTTTTTGTTTCCTCATTTTTTTTGTTTTTTTTTTCTAACTTCTAAATTTTATGTAACTTTTTCCTCTCTTTTTCCCCCTAAGCCTAAGCCTAAGCCTAGGCCTAGGCCTAAGCCCAAGCTTTTCTACTTGCATCGAATACACTAATAAATGTTAAAACTATTGAAAAACAGATGACTCAGGTTCAATTAAAAAATGTGATAATAAATATTAATATTTTTCTTTTAAATGTGACCTATCACTTTTGAACGTTTTAAGAGTTTTAGCTTTACTCAACTAAA…	no
1008_E01	F08E10.7	scl-24		F08E10.7	1254	ATAGTTTAGACGTTAATGGAAAATTAATAAATTTTTGCGAACAAACTACTGCAGGTGATTTTATTAGGGGCTGAAAAAAAGCAAAAAAATTCAAGAAGGTCTACTTTAGTACACTGATCTTTTTGATCATTCAAAAATTCTCTTTCCTGACAAGTTTTTTTATAGGCTCTGTTATCTTTTGTAAAGAGTCGTTCAGAAATATATACATAAAACAACGTTATTAATTGCATCGAAATATTTTAATCCAAAAAAAAAACTAATTTAATAAATTTTTTGCAAAAAACTTAGTACACATTTAAATATGAGCAAATTTTGCACGTGTATTGAAAAAAATCATCCACTTTTTGAGCTACAAAAATGATACAACGTATTTTTTGTCAATTTGACTAAATACGTGTT…	no
1036_B03	F08F1.6	spp-13		F08F1.6	723	AAGTAGTTGATCTTAAATCGCTTCCCATCCCTGTTTTTCCTTACTGACAGAACAACGACCACTTTGTCGATGACTTTTTTCTATTTGCGTGTTTTTGTGACTATTGCGTTTGCATTTTCCACCTTTTTTATTTCTGATTTGTTTCCTATTTTCTCTTTTCATCTTCGGCATCCTTGTGATCCGGTAAAACCAGTCATCATGATGAGAAAGTGAACAACTTATGGGTTGTATATTGCAATGATAATTTATTACTATTTTGATTTTTACCAGTCTCTCCATCATTTCTTGCTTTTGTTATAGTCGTGGGTATTGTAATTTAAATTGTGGATCAAACCCGCAAAACTCTTGCTTTATTGCTTATATATTTTTATTATATTTTGTTTTTTTTGTTCCATTTAA…	no
1009_F08	F08F3.2	acl-6		F08F3.2	861	ATACCGGGTTGAAAATTGCACATTTCAATAATTATTGAGTCTAATTATTTCCTTAAGAGAGAGAGAGGGAGAGAGAGAGAGGGAGAGAGAGAGAGAACTAGCCCGTTTGAAATGTTTTTTCTAAGTGAAATTCGAAGAAATTCCTCATTTTGTGATAGTCTTACCATTTTAATTGATGAATGAGCGATCCAAGATAATCCACGTGGCTCGTGCTCTGCTAGGAGGAGTAAAATTGAAAACTGAATTTGAAAAACCGAACGCCCTACTTTCTAAAATGCCACGTGGCCAAATGTCATGTATTTATGGTAACCTACGTGTATCCTTTCACGTGTTCACAAAATCGAAATAATTTATTAAATTTGGATAAATTATTCAATTAAAACCGATTTTAATTCACAT…	no
1060_D02	F08F3.3	rhr-1		F08F3.3	2000	ATATTAAAAAAAATTTTTAGGTTTTTGAATTCGTTCTGAGTGGCAATGGTATTTTATTTTAGGTTAGAACGGTCCGTTTTTCAAGCCGCTTATAGTTAGATCAAAACATTGAATTTTCGGGAGCTCTTTCTGATCCCTAATTCAGCAACTGGTGGTCCAAAATCGAATCTAAGTATTATTGCACCAATGCCATTAATAATTTGAAAATGTGACCGTTTTTATGTACCTGGAACTTTGTTAATGTCTAACCGAAATAATCTCCCAAAAAGTTACCTTCAAAAACATCGATAAGATCAGAGTAAAACGCAATTCCTTTCAAGACAAAATTTAGATCACAATCTTACACGTGATTTTTTCCGTCCTCTCAAAATTTAGATTCATATTTTAATGATACGAAAC…	no
1009_C12	F08F3.9	snpc-1.3		F08F3.9	2000	CAGTGAGAATGGCGCAATGTTTAAAATACAAATATAAGTTTAGCTCACAATGAGTGGTAGATTCAAATTAATTTTCAAAAAGTACTATGCAGGGAGGGGCATGAGAATCTACTGGTTTAGTTGTTTTGGAGGCATGAATCCCAATGAATATCAGTGTCGAATTACATGTTTGCTCCGTGGAGAGAGAGAGCTTTCTGGACTTAATAAAACTTTATAAAGAAACGTTTTTAAAGCATAAAACACACATTTTATATCGCGATGTTAATTATAAATTCTTAATTCGAAGGCGTCACGACGGGAAAAAATGATTTTATTTGGAAACTCTTCGCAAGTCATCATTCAAGAAAAAGCTCAAAAATTAAGAAATGCGGGAAATTAATTGAATGGCGATTGAAGACT…	no
1070_C11	F08G12.4	vhl-1		F08G12.4	1497	ATCTGAATAATTTTTTGAAGAAGATTTGTTTGGTGCAAGTGCAAGTAGTGCTCAAATAACATTCAAAAAAGGTATTATTGTCTTGAAATAAAACAAGAGGAAAGACAGTACGTCTTATCAAAAATTGACAACAAAAAGATAAGATTTCTTATTGTTTTTATTTGTAATCGGTACATTGAACGAATTAATGGAAAAATTGGAAAAATTGAATTATCCGTACTTCGTTTTTTGAGCGAAAATTTTATGTTTTCTTCACACAACGGGGTTCCATTTGGCGTATCGCTGAAAAAACACGAATTCATACTTTATTCAAAGCTTTTTGACGGGTCCTGTGTATTTATTTCATTTACAACACTGAAGCTGAATCCAATCAAATCCTAGACGCAACGGATCACCAGA…	no
1007_H06	F08G5.2	acl-13		F08G5.2	300	TGTTAAATAATAATAAAATTGACCGACTTCAAAACATAATTTACAGAAAGTCAAGGATCACCAACGCACTGCTCCCAGCTCGTCATCAAAAATCGGTCCCCCAGCTATCGTCCAACAAACTTCTGATATGGAATTTTAGGCGAATCACCTTCTGCACGATCTTCTGTATCATCATATCATGTTCAATGCAAAATATTTCTAAATTTCATTTTCTCACGTGACATTTTATTGTTCTTTTTATTGCTAATAAAAGTTGGAATAATTTTACTAGAATTTCGAAAAAAACACTCATGTCGAATAATG	no
1059_F02	F08H9.2	F08H9.2		F08H9.2	769	AACTGCACACTTTTTCCTTTTTCTGATGTCCTCTTTAGATCTGCTAGTTAATTACTATTATTGTATTTTAGAATTTTTATCTTAGTAGTGTAGCTGCATTTAGAATCATAATTATTTCTCCCACTTGTAAAATCTTTCTGTCCATTTTAATTTTTTTTCCCTTCGTGGCTCTCATGTTCAGTTTCCATCGTGTCTCATTCCTATTCCCAGTTTTTTTCTAGATAAAAACTCATTTCGTTCGAAAAACGTTGTTACAGGTAGCTTTAAAGGCGCACACTTTTTCAGTCGTGTCAAGATCATATACATAAGTCGTGAAGTAGTGTTTTTCACAATCTTTAATTGCAAAAGTGCTTAAGTAGCTAAAATCGCGAAAAAATACGAAAAATCGCCTAGAGTTGC…	no
1007_H08	F08H9.3	F08H9.3		F08H9.3	421	AAAAAAAGATATACATTAATGATTTTGAATCACTGCAACTAATTTTTGGAAGTTCTAATTCATATAATGTGCTCTGTGACTACTATCTTCCATTTTGCTCGGCAACTGATGCTATTTCAAGTTTACTTTTAACAGTTGGGAACATATTTTCAATTCAAGATAGCAAAGCTTTCGGATATTTCCCTTTTAACTGGCATTTTGAGAATATTATTATTTCCAGTACTGTTTCCATGTCTACATCATTTTGAACTACTGTCAAAGAGTTTATTACTTTGGAAAACATTTTTTATCTAGAACTTTGATGCCTTGTCGCATGGGCTCTCTGGTAAATAATCACGAGCATCATTTATACATACAGAAGGTTCTGAACAAATAACACTTATATAAATAGTCACACTT…	no
1061_F09	F08H9.5	clec-227		F08H9.5	300	GTATCTGATGGATCACTTCAATACACCGGATGGCACGCATTTTGGAGCATTTGCTAATTGAAATTATTTAGAACCAAATTCAATCTTCCAACTTGATCTTAATACCACCAGTGATCAGTTACATTTGTAGTCTGAAAATGTGCTCTAGAAATTAACACTGACGCAAACAGTGTGCATGTAATAAATATCTAATTTGTCTCTGAACTATAGTTGTTGGCGGAATATAGCAATTAAAAAGTCGTAAATTGATATAGTTGATTTTGTCGACAGTAGCAACGATAAAGAAGTCAGTCAGGCGTAATG	no
1067_E12	F08H9.9	clec-55		F08H9.9	374	AGTTTTCAACAATTTTCTTGAAATTTTATTTTATGAAATTAGGTCGAACTTTGTTCTGTATATCATTCAAAAATAAAAATTTGACTTACATACATATGCTGAAAATTATTGGAAAGAAACTCAACTCAAAAGTATTTTATACAAATTCAAACTCACTGTTTGTTGAAAAAATATACATTTTCAGTAGAGATTCTGTCTAAATTTTTGATAAAATGTTGGTCTTTTCATTGCTATCTTTACAGATTGTTGTTGCACGAAACTAGAATGAAATGTGGCAAACTAAGATCACAAGGTCGTAAATTAAACTATCGCCATAAATATTTTATAGTTATCTGATAAAAGAATCAGTGATAAAGATTGTTAGTTGGCCTGAAATG	no
1001_C08	F09C12.1	ggr-3		F09C12.1	2000	TCTTGCCATTTAGTTAAAATAAATTTTACTGTAATTTTCAAAGTAGAAATTTGATTGGCACACTAATACAGGAAATGCGATTACATTCCTGAATTATTAGGGTTTTATTTTCCTTGAAACTATTTAAAATGTTCATTTTTGTTCCACAATTTCTTCCCATGCTCCGTCCAAATATTTAAGTTGTTTTTGGTTTGTTACTTTTGTCCTCCCGACCGCTTTTCGGTTACGGATTATAATCGAGTCGGACATAACCCTTCCTTCTTTGCTTTCTTGAACACTTCTTCTCATTTTTGGTTTTTATTTATAAACTTTCTTTCGTCATGATCATCTAAACATGTCATACACAGAAAGAGCACACCAAGGGCAGGGTTAATCATTAATTTCTTGGAATTCTTCAGC…	no
1045_E09	F09C12.6	F09C12.6		F09C12.6	1541	ATATTGGTGGTCTTGATACCGTATCCAATACGGCGAGCCGAGGAGTTAATCACCTTGATGTGATACGTGTGCTTGTATACTGATCATATGGTGCATTGAAGACGATCTTCGTATCCGGCTGGGTCTGGATGTCTCCTGGTGGGACGGATTGGGCCATGGCGATTTCTCGATGGAGTTAATGTAAACTCTATGAAGAATTTATGAATTCTATCAACTTATATAATGAAGCTTTTATCAGCCACGTAGATCTTTAACCTTTGGTTCGGCGTTTTTATTTAATTGATTATTTATTTTTGATATTTGACAAAAACATTTAAACATGAACACGTTTTTTCTGAAATTAAATTCGGGTTATTTTTGGAATGATTCAGAAGTTTGGTAATTCGCTCTAATAATTAT…	no
1040_G09	F09C3.2	F09C3.2		F09C3.2	2000	AAAATTTTTCTAAAAATTTTTAGCCTGCCCTACAATTGAAAAATATGTTACCAATAATGTGAATAACTTGAAAATTCCCGAAAAAAAAATTAAAGTTTCCCCAAAAGTCGTGTTTTTTTGAAATTTTGAAAAAATAAATTGGAATTTTTTTTTGCATTTTTTTGCATTTAATTTTCAAAAAAATCAGACTAACATTTTCACAAACTTTAAAAATTTTACATCTTAAGCTCCGCCCATTTCCAGCCAAATTTATCAAGAAAATTCCTGGGAAAAAAGTGAAAAAATTTCCCCAAAAAAAAAATTCTGAAAATTTTCGATTTTTTATTTTTCCAAAAACATTTTTTATACCTTTGTGACTAATTCTGCCCTAAAAATTTGTGTTTTATGTTGTATTAAGTA…	no
1027_G03	F09C3.5	fbxb-69		F09C3.5	388	GAGAAATGTGAGAACATGGCCTAGAAAATCCTGGAAGAGGAGAATTCCTCGTCCACAGCCAAAATAGCGTGTGAAAAAAGAGACGCAGACGGCAAAACGGTTATTCTTTGCGTTTTTCACGTCCAGAGAAAAAAGTAGTATCTGCGTCTCTCACGCCCAATGGATAGCGAGAGTTGGCGCCAACGTGAATTCTCAATGAGGCGCGTTTGCTTCAAAATTATGCAAAGGGACAGCCAGCGACCACGTGCGGCAGCTCACGGTTACCATGGTTAACCGAAGCAACGCTGTGTCTGCAGTCTCCCAGGCACTCTCACAAATCGATAATTAGGCGGCAGGCCTCCTTAAAACTACACCTGCCCTTACAGCCTTCAGTCTCATCTGTACAGCCATG	no
1051_D06	F09C6.2	fbxa-44		F09C6.2	809	ATGATTTTTGATGATTTTTTTCCAAACAGTTTGATTGGAAAAACAAGTTTATAAGTAAGCAGTATTAGTAAGGAGAAATCAAATCTCAAGACTGAATGGAAAATTTCATTTCCTGAGTATGTAAATGAAAATAAGCTGAGCAAGAATGGGTACATACTGAGAAATCTTCAAACTGTCCCACCCTTATGAAAACTCGTATGGTTTAGTCAGCCGCTGTTTACACAATGAGAGCTGATTTCGAAATGACGGGCGAGTTTGAAACAAACCACACTTTATTTTAATAGTTTTAATTGGTTTTTAACACCCAACGTGGCTATAGAAATTACTACAGTAGTCACAAAATTGGCTGACTAATTATTCAACGCGAATAGATTTTTGTATACTACGTAGCAATTAGAG…	no
1051_B10	F09C6.3	F09C6.3		F09C6.3	2000	ACAACCGCAATGAAAAGGATGAGCAACGAATTGATTCGATTATCGCTCAAACTACACAAGAACATAACGAGCACATGTCGCGTATATTTGGTTTGGCAACGGTAAAAGCTTTATGTTCAGACACAAAATCTGAAAATACTGTTTACAGAAACTGTCCCAGGGAAAATGATTCTGGAGCCTCACTCTACGTTTTAAAATACACAGATATTCATGATTCTTATCCATTTAAAGCAAATATCTATAATTTTGAATAATGAAGCTATGTATATTCTTTGCATTTTTTACATAGGATGATTGACAATACTCAATCTATGTACAATCCTTGATCTACAATAAATGAAACAACGCAGAATTGATCAAGGATACAAAACACCTTTCATCTCAACTTTCTCTTTGTAT…	no
1078_A04	F09C6.9	nhr-116		F09C6.9	1500	CGGTTTTCTGGTCCTAAAAACTAAACAAAAATCCAACAAATATATTTTTCCCAACAAAAAAAAACAAAAAGCACGATAGATGAGCCCCTGATGCACAGATAAAAAAACAAGACTAATTTTAGTAATCTGTGCAAACACGCAATTTATTTTTTAAAGTGTACTTGGCGTTGTTCTCAAAAGTTCCAAAAAAATAATCATATGATCTCTGAATTCCCGCTGTCTATTCCTCCTACTCCCTCCGACTCTTTTTCTATTGTACTATGTTTCTCTGTTAGTTTAATCTCTCTAACTCAAATGTGGACATTTTTATGTTATCTGTGTCTCTTCGCCCATAAATGTATGTACACTTGCTTCTCTTTACGCTAAAATCATATATGAAAAGGCCACGAAAACGTTGTT…	yes
1070_F06	F09C8.1	F09C8.1		F09C8.1	2000	ATTTCAGAAGGCGTATTGTACAGATCTATATTGAGGGCAGGGCAACTTGCTTGAATGTCAAAATTTGTGCACGCACTGTGACCAATTGCATGTTGCAGTAAGTGTACTATTTTCGGTTTTCTTGGCGATGTGTGAATTGTGCGTTTACAGCAAATGTGTAATTATTTAGAGTGAGGAATAATGGCTCAATTTTTTTCAAGAGTTAACAATTAAATAAAAAATCATTCACCGGATTTTTCATAACAAAATACGTTAAAAATCTGAAAATTTCGAAAACTTTTAAGAAAACTTTAAAAAAAAACAAAAAAAAACTAGACAGTATATTGAAAATATAAATTTTTATGTACTATGTAATTAACAGGCGGAAAAATTACGGCAATTGTTCACATAACAATTTTT…	no
1050_B07	F09E8.1	F09E8.1		F09E8.1	2000	GTTTGTCGAAAATAAAATATGAGTCGGTGAAAGGAGTTTTTGACATTTTGACAAAAATAGTTTAAGAAGTAAATTTTTAAACACTCCACGTGGGCTCGACTTTTCTGGCCACATGGCAACCACCTCCTTGCCACCCGGGCCGGATGGAATATATCCAATTTTATAAAAATGAGAATGCCAAATTGTAAAAACTAGGTCTAGGTAAATGGCTATCTGGAGTTTTACAAAACGATTTTTTCTGGAATCAATTTTTTTCTCGTGAAAAAAATCCTGAGATCAAGAAAATATTTATTGTATTCTGAAACAAAAATGTCGGAATTCGCTAAATGTTTTCTGGAAGTTTGAAAATTTTCCTGGATTTGTAAAAAAACTTAAATTCATAGCAAATATGTATGCGAT…	no
1078_D04	F09F3.10	nhr-175		F09F3.10	1500	CGGTTGTGTGGATATTAGGTTGGACACTCGGGATGATTTATCATTACTACAAGGTCCAAACAGACCAATCAGAAAATAATGTTGACCTTTTTCAACTGGATCAGAGCTTTCAATTAATGCACCAAAAGGCTGAATGAAAGCTAATAGGAAATGTAATACTATTTTCCAATAGTAAACTTTGAATTCAAGAAGTTATTACTCACAAAACCACCACCGCATCTGTAAGATGTTTTATAAGTGCAAGAAAAAAGATGACCCTGTAAGTTATAAGGCTATTTATGAAGACTTTTGCGTTTCTGATAGATGTTTGATAGATATGGCAGGTTTTTGAAGGACAATATATATTCTGGAAAAAACTCATTTGCACTGAAAACCAAGTAAATTGGGTCATTCAATTTT…	yes
1066_C11	F09F3.12	srx-136		F09F3.12	973	ATCAATATTATTTTAGTGTTGTGCAGTTTTTTCCTCAAACCTATGCGTTTTATACTGGTCAGAATGCTTGGTGGGAGCCCAAGAAATAAAACAAAAAAAAAACTAATCACTCATCTGGAACCAGAATGGAAGTTTGTTATGGAAATCCAGTGGGAAGACTGCTTCTCCAGAAAGATTTTTTTTCTCAGTAATTGAAAATTTCCAAAAATTGGCATGAAAAATTGGCGGCAGGAAATTATGTTCCTACGTGGAAACCGGTGATACATAGATATTTTTAAACTTTTTGAACTGTTGTGGGAAAATTAGTAGATAGTTTTCTTATTTAAGAGAACTGCGCCTGTGCACAATGATTAATGGAAATTTTCCAATTTACAAAAACATTCTCGTGTCGAACAAAAT…	no
1001_F03	F09F3.5	F09F3.5		F09F3.5	683	AAGGTATGGAAGCTGAGGACTCAAACAAGTGACAGTTTTCAGATTAGTGATGACCCATTTTCATGTTTTTCAACAGCAAAAGAGAACAATTCCAAAATTTAAAATTGGTGCACCGATGGGCACAATCGCAATTACCAGTCCTCGACAAATTTAGTGGTTCTACATAGGACGAACAAATGTAGCTAGAAATAATTTTTTATTTCTTACTGAATAAATACTTGGAGCAATGACTTTTTTACATAAATAAACATTGGAGAAACAACAAAAAAAAAATTCCAAACAAGGTTACGATATGCAGTATAATCTGCATTCAGTAAGAGTGAAAAGGGACAGTTAAGCAAAAATGGCAACATTTGCCCAAGCCCAACACATTCTAAGGCAAATTTTATAATTTAAAAG…	no
1046_E04	F09F7.6	F09F7.6		F09F7.6	1455	GATGATAATTCCTTTTTTCTGTCTGTTTTGTCATTCTTCTCCTTGTTCAACCAACTTTTTAATTGAAGAAGTTTTAATTTTTATTCTTTGTTCGTTTCTCGTTCAGGTGCAAAGTAATTATGGAATGAATCGGCTGAAAACCGAATTGGGAAAACAACATGTGACGTCACAGAGAGCCATGTGATCGAGATAAGATAAGGAGTGAACGGCTCGGAGAGCATTCATTTAATGATTGATTGGGATGGACACCTGTCAGATAGACTACATTACAGTTTTCCTGTAGGCACACGTGTGACCCTGAACCTAAAAAATTTGAAATTAAATTCCAACAAAGAAGAAAGAAAACCGTATAATTTAGATAGCCATCTCGATTATTTACCTGTAGTTTGGAAGACTCGT…	no
1046_E01	F09F7.7	F09F7.7		F09F7.7a	539	ATGTCTCTGAAAATTGGCTTAATAAAATGAAGAATAGTTTACGAAAACGAGAAAAGTGGTCTTGTTCCGCGAGGTTATAAAGGGAAAACATCACTGATCACAAAAAGAAGCTTGCACTTTGAGCACAAAACAAGAAAATAGGGAAATTTGAGGAATAGACTAATCAATCAATAATTTAACTTTCATTTTCACGCAAATTCCGTTAAAGAATCGATGAATAACTTGTAAAAATAATTAAAATTGATCAAATTAGGGTTTTCCGCCGAAAGAAAAAACTAAATGGGCGGTGCTTAATGAGTGAAACGCAATGTGCGCGCGCTTTTTGCGCAAGTGCCCCGCGCACAGTTTGGCAGGCAGAGATTTTTTCAGTAGACAATTTTTTTTTATATTTTTAAGATT…	no
[truncated: 2,348 more rows]

## Sheet: Legend
Dataset EV8 – DNA-bait strain sequences
DNA-baits sequences screened by eY1H.
