# Supplementary material for: A gene‐centered C. elegans protein–DNA interaction network provides a framework for functional predictions
Source: Mol Syst Biol. 2016 Oct 26;12(10):884. doi: 10.15252/msb.20167131 (PMC5081483; doi:10.15252/msb.20167131)
Supplement: Supplementary file 10 — Dataset EV9 [file MSB-12-884-s010.xlsx]

## Sheet: Genotyping primers
Strain	gene	Forward primer	Reverse Primer	wt length (bp)	mutant length (bp)
ceh-38(tm321)	ceh-38	TCGCAACTAGTATGTTCTCCCA	ACATTTCCGCCATCTGAAAC	2695	2175
ceh-39(tm1336)	ceh-39	TAGCGTACACCGTATTGAGT	CCGTGCGCTATTTAGGTGCA	1999	1488
nhr-142(tm4401)	nhr-142	CAAGTGAGATCACGCATTAC	GCCACTCTCTCAGGTCATGA	1422	1062
rpi-2(ok1863)	rpi-2	AGGTCGTTCTCGGACATCAC	ATTTCGCTGCAAGACCTGTT	2681	1544
nhr-258(tm4675)	nhr-258	CAGGATGAAATCCGCTTCAG	TATCTGAACTTCCGAGGCAC	920	634
C27F2.1(tm6453)	C27F2.1	TGCACTCAAATGCCGGGCTT	TACCCTCCCCGCAAAACCTC	1856	1182
nhr-66(ok940)	nhr-66	CAGGGGAACCGCTAGACATA	AACCGCGAACAACGAGTTAC	3090	1773
end-3(tm4589)	end-3	GTCCTTTGACTCGTTCGTAA	ACACCCCGCCTTGTGTCTCT	1184	736
nhr-273(tm1787)	nhr-273	GTCCCCAGATGGGAATGTTA	AGTCGCAGAGCCATCAGTTA	1398	923
nhr-42(tm1375)	nhr-42	GATGTTTTCCGTGCAGACCT	CTGTCTTTTGCACTCTGCGT	2410	1944
ceh-17(np1)	ceh-17	GTGCCGTAAAAATGGGTGTTACTAG	GAAATTGCACAAACATGCCTG	2260	906
ceh-1(tm455)	ceh-1	TAGAAGAAGCTCCGGTAGGC	ACTGCACTTTCATTGTGCGG	2873	2431
nhr-102(tm1542)	nhr-102	CGCACCCTGATCTCAACGAC	GCATGGCGCCTGCAAAAGCT	2037	1655

## Sheet: qPCR primers
Sequence name	Public name	Forward primer	Reverse primer
T28F4.2	asic-2	AGTTATTACGTCGCAACTTCGTC	CTTCGAGTTTGTTGAAGAGCAG
F20D12.3	bbs-2	TGGGAGCAATTGTTCAGAGTT	TCACGCACTTCTGTCATAGGAT
C15C8.1	xbx-9	ATCGCATCCCAATGGAAC	CATTAATCCAACACACAAGCACA
C47E8.6	gasr-8	GAAGAAACCCAAAGCTATCAGG	TTGGCTCAACAACTTGGACTT
C37E2.5	ceh-37	AATGGAACGGTGATCACAAAA	TGTCGGCTGTCGGACTTAC
C37H5.11	cwp-2	GTTGCGAACCACTTGAAGAAC	TTTTGGCAAACTAGTGGAAGG
F33H1.1	daf-19	CGAACAATCAACGAGCTTCC	TGATCGTAGAGTTCACATCTTGG
T28F3.6	ifta-2	ACGAGTTAGGCGGAACGAG	TGGCCAGCAGTCTTCGTACT
K07G5.3	mks-6	AACTCGAACGGCATCATCTT	TTCCAGACGACCTTTACGAAC
K03E6.4	mksr-1	CCCTTCGAGTGTGGTTTGA	CACAATCTTTACCAGAATGGTCTTT
C26B2.4	nhr-258	TCAAAGGACACCGAAATGG	TCTCGACACATATTTGACTCACAG
R13H4.1	nphp-4	CTGTGCTCACTGAAAGAACACC	CGACAAGCTTCTTTGTTCCA
R31.3	osm-6	TGGATACTTCGTTGCATTCTTTT	CAAATTGAGGTTCAACAAGGGTA
K08D12.2	rpi-2	CAAGGTCAGCGAGGATGC	TTCGGCATTAACTTTTTCTCG
W02B12.3	rsp-1	GATTATTCCAAACCACGAGGAG	CGCTTCATTCAATTACCTTTCTC
C27F2.1	C27F2.1	GACGCCCACCAAAGAGACT	TGACTCAATTCCATCACTGACA
F28E10.1	F28E10.1	AATAATGCGAACAGGAACACC	GGATTTAATGTCCTGAACTTCGG
F53F4.3	tbcb-1	GCCGCGAAAAATATAATGGTT	ACCTTCCTTAAACTTTGTAGCTCCT
T06G6.3	T06G6.3	GCAAACTGCTGAAACCTGTG	CCCGATTCAAACTCTTTTGC
W01A11.2	dgtr-1	CCTACCAATCATGGACCTCTG	CCAGACAGCGTAGAGTGGAA
D2085.6	piga-1	CCGTGGCTACGGAAAGTTCT	CTGTTCGAAGCCCCATTAAG
R53.7	aakg-5	ACCCAATAGCAGGAGGCTCT	CGACCACTTGTCGAGTTACG
T06A10.4	lsy-13	CGGAGAAAAGTCGACAACAAA	GGATCATATCGATGACGCAAT
C03G6.16	srsx-24	TGGCACTTTTTATTGGAATCG	TCAAAGCACACAAGGTAACCA
K01C8.10	cct-4	CGCAATAGTAACATCGTTGCT	TGAATCATTTTGTCCATTCCTC
T08G5.5	vps-39	AGAGTCGTGTTCTCGGCAAT	TGCACATTGGGACACAGATT
K01H12.1	dph-3	ACCACTATCCATGCCCTTGT	CAGCTGGGACATTGTGCTAC
T07E3.5	brc-2	AGCGAATCAATGCGAGTTTT	TTGATAAACATTTGACCGGAGA
CD4.4	vps-37	TAATCTCCGGAATATGACAAACG	CATTGAGCGGACCTGCG
T02C1.1	T02C1.1	GCGTGACGAAGATTTTTGCT	CAAAATCGACAATAAGAATGACCA
ZC334.9	ins-28	GGTTTGCGGTCTCTGTACCA	ATTTCCTTATCGCCCAGTCC
C53C7.1	npr-10	TCGGAATTATTTTCCATTGCAT	TGCAGCACGAAAGTGTTCAT
F30F8.8	taf-5	CGCTGGACAAAATGATTCCT	TCCGATTACTGCAGTTTCTTTTG
T23C6.1	mdt-1.2	AGACAGGCCTCCAGATTGCT	GACACGGCGTAGGTAAGCAT
K03E6.5	unc-1	CGAACCCAGTTGCTCTTCAG	CACAGGTACGGGGAAAACAA
T18H9.6	mdt-27	TCACAAAATCGGCCAAAGAG	ATTGTTGCATTGGGCGAAGT
B0412.1	dac-1	TGCAGGAACTCAGCCAACTT	TGAGGAATTGTTCGATGAGGA
F59B1.7	srx-41	TTCGAAACATGCTGATGAAAAA	TTGTGTGTGTGAGAGCTCGTG
C38C3.2	sru-27	CCCACACAAGATCCCAAAAG	GCAGCAATCACAATCATGGA
Y45F3A.2	rab-30	GAACAAGTCGCCACAAGGTT	AAGAGGAGTTCGTCGCGTCT
Y57G11C.13	arl-8	TGGGCTCCAAAACTCTGGA	CCTTTGGTGATCTTCCGCA
F23H11.1	bra-2	ATGGTGCTGGTCGTGTGATA	TTGGCATTCAACACTGCAATA
F39H11.3	cdk-8	ATGGGAAATGTTCCTGTTGG	TTGCGGGTGATAGTCTTGTG
Y38E10A.6	ceh-100	TCGAGCAGCAGCTACAAGAC	TCCAGCACGAGCTCCTTT
K07C11.9	cogc-6	CATGCATCCTCTGACCACAC	GTTCGCGAATTCTTTGACG
F58D5.1	hrp-2	CAGATTGGGAAGGACCTGC	GATTTCTCGAAGAGGGGAACC
B0454.1	lin-8	AGTGCCCGGATATTTGGAG	TGTAGATTTGTTTCAGCGATTTG
F40G9.11	mxl-2	CCACGATTCAAGTCAAAATGC	GTTGCGTACGTGGTGAAGTC
Y57A10A.15	polg-1	GATTGGTGGCGAAGAGATTG	ATGCCACATCCAAACATCG
Y113G7B.23	swsn-1	CAGCAGCAGAGGGGATATG	TGACCATATGGCTGCTGGTAT
D2024.5	D2024.5	GCCATAAGAAAAAGAGAGCTGAA	TGAGCGATTGTTTCCTCCAC
F09F3.5	F09F3.5	TTTACACAAGAAGAAATCAGTGAGC	CTTGTCTGCTTCGGTGATCG
M01A8.1	M01A8.1	ATTGACATGGAACACCCCG	GTAACCTCATTGGCATGACTTG
W04A8.4	W04A8.4	AAGCAGAGGCTAAGAAATATTCATAAG	TCATCGGTTGTAGGGTAGAGG
F16H6.1	clec-42	AGTCGGGAAGTCCGAAATCT	ACGTAAACGCAGCTTCCAAT
T20G5.2	cts-1	GCTAACCAAGAGGTTCTCGTTTT	TCAAGTGCTTCCATACCCATT
F58A4.11	gei-13	GAAAGAGTGTGAGGATGATATGTTCA	CAAAGTTTGCTGGCATAGCTT
B0280.8	nhr-10	CTGAACACGCTATTTTGTCACC	GAAGAGCAAGCTTATCCGTGA
F16B4.9	nhr-178	CTCAATGATAAAAAGATACCGGAAC	GCTTCGAAATTTCCTCCATTT
Y45F10B.5	sru-12	GAAACATAATGAAGTTTGCGCC	ACTGCCGGTATCAGGGAGA
W08F4.8	cdc-37	GAGGCACATGATATCGAGGC	GCGATGCATCGATCGAAA
T15B7.3	col-143	CAGGAGGAGATGCTGCCTAC	ATACGGTGACGGACAACAACA
F11E6.3	F11E6.3	CTTGCCCATCCGATGAAA	GATGGCTCAGCTGCGAAA
F29B9.8	F29B9.8	CTTTGGGGCTCAACAGTTTG	GACGGCATACTTCTGCCAAT
F31E9.6	F31E9.6	GCTCTTGACGAGATAGGAACATACT	GTCGGCTTTCTGGAAATCATT
F09C3.5	fbxb-69	GTCTACATCACACACTGAAAAGTATGA	CATCTATTGCATGATTCATGCA
M04D8.7	M04D8.7	CAAAGACTCACTATGACTGCAACA	CTATTTCTCCCGATGCAAAGA
F52C9.7	mog-3	GAAGAGTCCAGAAAATTGTCCC	TGGCAACTTTTCTGGGATC
F29C4.6	tut-1	CGAAATGCCGACGTTGAA	GTGTTTCCAGTGTTGAGACCCT
F15C11.2	ubql-1	GCTCAACATGATGTCTGATCCA	GCTTGGAAAAGGTTCAAAAGTTG
Y22D7AL.16	Y22D7AL.16	CTATAAGAAAAGGTCAAAACAAAACAG	GGAGTCAATCTCCTCAAACGTC
Y53G8AM.7	Y53G8AM.7	CGGAATTGAAGGTTTGCTG	GGGATGTAGATTATCTGTACATCAAAC
Y58A7A.3	Y58A7A.3	GCACAAAACATACAACATGATCTTC	AATCCTGCTAATAAGTTGCTTATCTTC
ZK328.7	ZK328.7	CAACACAAGAACTATTTGAGAAAGCT	GATGACCTTCAAGGATTTTGC

## Sheet: Legend
Dataset EV9 – Primers
List of primers used to genotype worm strains and to measure gene expression by RT-qPCR.
